# Supplementary material for: Pupil size modulation drives retinal activity in mice and shapes human perception
Source: Nat Commun. 2025 Aug 8;16:7334. doi: 10.1038/s41467-025-62736-4 (PMC12334691; doi:10.1038/s41467-025-62736-4)
Supplement: Supplementary file 4 — Source Data [file 41467_2025_62736_MOESM4_ESM.zip]

Archive with 7 entries (7 files):
- allDataFigure1_2.xlsx
- allDataFigure3_4.xlsx
- allDataFigure5.xlsx
- allDataFigure6.xlsx
- allDataFigure7.xlsx
- allDataFigure8.xlsx
- allDataFigureSupplemental.xlsx
