# Supplementary material for: Pupil size modulation drives retinal activity in mice and shapes human perception
Source: Nat Commun. 2025 Aug 8;16:7334. doi: 10.1038/s41467-025-62736-4 (PMC12334691; doi:10.1038/s41467-025-62736-4)
Supplement: Supplementary file 4 — Source Data [file 41467_2025_62736_MOESM4_ESM.zip › allDataFigure1_2.xlsx]

## Sheet: 1E_response
Contra	Ipsi
0.326646	0.303193
0.255882	0.327845
0.357577	0.401098
0.123989	0.144376
0.101485	-0.0246424
-0.101057	-0.165532
-0.00761409	-0.226953
-0.0026148	-0.132355
0.0893328	-0.0691239
0.152261	-0.104814
0.0209935	-0.13644
0.0716234	-0.149168
-0.0439797	-0.072623
-0.0636001	-0.112227
-0.122186	-0.203333
-0.116114	-0.134177
0.0215416	-0.132333
-0.0665489	0.0546994
-0.0966394	0.140236
-0.191281	0.168188
-0.0272061	0.108327
0.0345001	-0.131834
-0.0181055	-0.0775689
0.0406839	-0.0925892
0.0262883	-0.0132862
0.0496317	-0.0241508
-0.06831	-0.0217216
0.067848	-0.0681354
0.205239	-0.029554
0.262113	0.0124099
0.154007	0.0542111
0.0955144	0.0763304
0.0289202	-0.0151424
-0.161836	-0.023565
-0.203022	-0.219213
-0.116382	-0.080583
0.0366893	-0.00778068
0.133174	0.21082
0.0421839	0.0615475
-0.0171135	0.0519813
-0.142505	-0.11298
-0.182325	0.0338775
-0.220315	0.195317
-0.218155	0.266483
-0.173813	0.1948
-0.116792	-0.0934223
-0.22061	-0.130491
-0.292147	-0.231803
-0.317049	-0.19002
-0.19279	-0.1777
-0.0263342	-0.169144
-0.00754808	-0.0727391
0.118331	0.041379
0.0351	0.229753
0.167689	0.199184
0.00170977	0.10938
-0.0303515	-0.0762097
-0.115266	-0.0949304
-0.0341228	-0.0578859
-0.012745	-0.0025582
-0.0342142	-0.0226929
-0.0744029	0.010663
-0.0873745	0.0840794
-0.133026	0.131048
-0.112174	0.0964286
-0.131636	-0.00882169
-0.113658	-0.0841469
-0.229009	-0.13476
-0.194568	-0.120533
-0.159842	-0.0253787
-0.040749	0.117282
-0.0510598	0.148329
-0.108597	0.0985899
-0.0603766	0.0100905
-0.0617186	0.0374158
0.124909	0.0595926
0.0477199	0.0540193
0.0402484	0.0818577
-0.0079846	0.0769576
0.0116522	-0.0513746
-0.0610762	-0.14945
-0.154477	-0.236449
-0.184733	-0.05764
-0.0800474	-0.0310309
-0.125255	0.0050848
-0.0784852	-0.119701
-0.163976	-0.0500376
0.0735622	-0.00955041
0.0343771	0.0188545
0.0658158	-0.0318889
-0.115645	0.0340159
-0.151154	0.0933803
-0.153192	0.0266013
-0.162366	0.001615
-0.0674425	-0.163585
-0.114086	-0.230018
-0.0280592	-0.409271
0.107971	-0.37037
0.405843	-0.208045
0.807518	-0.0912263
102523645830137	0.0902714
132050958444175	0.0269996
179769405211459	0.119552
217159431018080	-0.0662264
201709756653682	-0.0594161
189284428446009	-0.198836
163680719799366	-0.0975603
194479646168383	-0.133012
203533090865602	-0.0499714
195500097063299	-0.0970096
205939863510053	-0.0294609
179493005212957	-0.114231
173321028120312	-0.201273
159464718613073	-0.209731
134902295501382	-0.221171
141335817696097	-0.11217
136513267079093	-0.0979505
149127848848203	-0.0485549
178753994269243	-0.0801956
198182194623178	0.00818271
186585715457081	0.0306603
176267614107834	-0.0218253
142220074131845	-0.176452
139039310133977	-0.257815
0.998896	-0.120994
0.911461	-0.15829
0.728372	0.0225883
0.958978	-0.0246899
0.849999	0.0222714
0.996081	-0.0476704
0.800746	0.042025
0.729927	0.0499949
0.492857	-0.00135368
0.436756	-0.248587
0.445067	-0.226322
0.406247	-0.245851
0.420848	-0.131842
0.464342	-0.187354
0.623701	-0.11531
0.724088	-0.208767
0.589073	-0.10717

## Sheet: 1E_pupil
Contra	Ipsi
-0.0232688	-0.0216659
-0.0225159	-0.0207395
-0.0224408	-0.0200124
-0.0229494	-0.0194597
-0.0238883	-0.0190319
-0.0250525	-0.0186637
-0.026199	-0.018284
-0.0270684	-0.0178258
-0.0274105	-0.0172336
-0.0270121	-0.0164697
-0.0257238	-0.0155167
-0.02348	-0.0143771
-0.0203107	-0.0130703
-0.016341	-0.0116282
-0.0117789	-0.0100882
-0.00689254	-0.00848786
-0.00197954	-0.00685873
0.0026671	-0.00522312
0.00679198	-0.00359273
0.0102048	-0.00196994
0.0127991	-0.00035131
0.0145592	0.00126738
0.0155558	0.00288562
0.0159287	0.00449316
0.0158615	0.00606654
0.01555	0.00756817
0.0151709	0.00894826
0.0148545	0.0101498
0.0146686	0.011116
0.0146134	0.011799
0.0146307	0.0121681
0.0146229	0.0122174
0.0144786	0.0119692
0.0140996	0.0114756
0.0134238	0.010816
0.0124409	0.010092
0.0111995	0.00942062
0.00980434	0.00892593
0.00840722	0.00873018
0.00719129	0.00894389
0.00635174	0.00965578
0.00607358	0.0109223
0.00650742	0.0127572
0.00774418	0.0151229
0.00978993	0.0179225
0.0125432	0.0209961
0.0157777	0.0241207
0.0191349	0.0270155
0.0221288	0.0293532
0.0241684	0.0307774
0.0245972	0.0309262
0.022748	0.02946
0.0180113	0.0260931
0.0099065	0.0206237
-0.00185015	0.0129608
-0.017293	0.00314367
-0.036177	-0.00865004
-0.0579761	-0.0221084
-0.0819134	-0.0368026
-0.107018	-0.0522164
-0.132202	-0.0677825
-0.156353	-0.0829233
-0.178422	-0.09709
-0.197506	-0.109796
-0.212905	-0.120641
-0.22417	-0.129329
-0.231107	-0.135673
-0.233778	-0.139592
-0.232467	-0.141111
-0.227647	-0.140344
-0.219933	-0.137488
-0.210036	-0.132809
-0.198722	-0.126629
-0.186772	-0.119314
-0.174949	-0.111256
-0.163962	-0.102863
-0.154441	-0.0945416
-0.146905	-0.0866828
-0.141733	-0.0796496
-0.139143	-0.0737653
-0.139167	-0.0693023
-0.141643	-0.0664708
-0.146217	-0.0654085
-0.152358	-0.0661698
-0.159394	-0.0687172
-0.166563	-0.0729146
-0.173072	-0.0785276
-0.178177	-0.0852293
-0.181251	-0.0926152
-0.181858	-0.100226
-0.179801	-0.107581
-0.175151	-0.11421
-0.168252	-0.119693
-0.159681	-0.123697
-0.150193	-0.125999
-0.14063	-0.126508
-0.131827	-0.125261
-0.124512	-0.12242
-0.119223	-0.118244
-0.116244	-0.113058
-0.115583	-0.10722
-0.116979	-0.101084
-0.119944	-0.0949704
-0.123834	-0.0891457
-0.127935	-0.0838079
-0.131554	-0.0790855
-0.134097	-0.0750416
-0.135137	-0.0716846
-0.134445	-0.0689808
-0.132003	-0.0668679
-0.127986	-0.065266
-0.122719	-0.0640874
-0.116623	-0.0632426
-0.11016	-0.0626447
-0.103768	-0.0622126
-0.0978224	-0.0618739
-0.0926015	-0.0615675
-0.0882731	-0.0612469
-0.0848989	-0.0608823
-0.0824499	-0.0604626
-0.0808311	-0.0599931
-0.0799086	-0.0594919
-0.0795333	-0.0589819
-0.0795591	-0.0584812
-0.0798535	-0.057993
-0.0803004	-0.0574959
-0.0807984	-0.0569392
-0.0812557	-0.0562428
-0.0815855	-0.0553045
-0.0817041	-0.0540135
-0.0815314	-0.0522702
-0.0809956	-0.0500084
-0.080039	-0.0472166
-0.0786251	-0.0439537
-0.0767439	-0.0403551
-0.0744146	-0.0366252
-0.0716859	-0.0330163
-0.0686327	-0.0297955
-0.0653508	-0.0272035
-0.0619507	-0.0254134
-0.0585507	-0.0244952

## Sheet: 1F_response
Contra	Ipsi
-0.217394	-0.0134249
-0.204809	-0.0972275
-0.00346613	-0.0973086
0.252342	-0.0133178
0.290657	0.00365364
0.16756	-0.0201638
0.0531658	0.0765511
-0.015328	0.185253
0.0209534	0.361013
-0.143329	0.187295
-0.0997479	0.120727
-0.0900353	-0.00946519
-0.0362592	0.0497124
-0.0578882	0.0651095
-0.112508	0.0347398
0.0692633	0.144926
0.0888021	-0.0116243
0.0218904	0.00216066
-0.180792	-0.0407722
0.0141684	0.112657
-0.0418481	0.141935
0.280325	0.123015
0.173959	0.027189
0.388233	0.0438449
0.130812	-0.0686516
0.0858169	-0.103168
0.0231446	-0.155752
-0.0532515	-0.0945488
-0.169377	-0.162654
-0.0852925	-0.214922
0.00521972	-0.0530952
0.185273	0.0551072
0.0865243	-0.00799438
0.031329	-0.25859
-0.097932	-0.16419
-0.195735	-0.119697
-0.274642	0.137362
-0.150077	0.148033
0.0287812	0.0942534
0.203505	-0.0875326
-0.0224533	-0.199425
-0.146207	-0.18966
-0.0536106	-0.128337
0.000605656	0.0554697
-0.0233665	0.0757938
-0.1155	0.146297
-0.0114807	-0.0805787
-0.0530258	0.00509179
-0.156354	-0.177582
-0.210751	-0.217625
-0.0215684	-0.175838
-0.0127147	-0.13631
0.0909042	0.037701
0.0940126	-0.0735728
0.213625	-0.0991312
0.110539	-0.172781
0.209969	-0.124839
0.129877	-0.234481
0.0662169	-0.0660067
-0.173439	-0.0856907
-0.278332	0.133502
-0.103994	0.0520696
-0.0181273	0.17906
0.169711	0.156626
0.220097	0.274042
0.152737	0.267466
0.0699524	0.473206
0.0760941	0.525715
0.126717	0.755475
0.505466	0.892489
0.607509	0.978693
114609063796335	0.990118
103540358689748	0.904128
103542183235814	120761545057968
0.779981	118420868384581
0.799557	152611716127067
0.707144	148097452783437
0.762543	136026374560253
0.853834	103588935932760
0.768332	0.951303
0.563041	104208696080299
0.352617	118417883694173
0.340549	0.82882
0.337085	0.828938
0.478968	0.630353
0.504384	0.592249
0.479691	0.605095
0.202761	0.675108
0.25564	0.509456
0.172581	0.293304
0.455486	-0.0102481
0.344316	0.205168
0.364523	0.338947
-0.0585044	0.38894
0.0992638	0.22808
0.175527	0.348291
0.482494	0.265901
0.635763	0.47089
0.900367	0.145671
124326237902182	0.274209
114314981058219	0.0599224
125687672038347	-0.0315506
0.957713	0.100057
102937506603150	0.110263
109453908298064	0.149335
134299812015534	-0.138166
155532722764008	-0.175161
185016966457830	-0.191966
190432270035571	-0.191472
216929447621227	-0.136062
174476292346835	-0.112894
175999810575219	-0.0190393
164706349869133	0.115036
149822607035338	0.158968
115638711946830	0.0699537
101620441956745	-0.120829
146309494585617	-0.0764907
158890843701249	-0.132854
131769108861432	-0.0805394
0.85362	-0.261763
0.806019	-0.219165
0.844003	-0.0750394
0.951532	0.0779464
103806807055181	0.0161295
0.792071	-0.189849
0.695424	-0.313291
0.762384	-0.243389
0.841273	-0.352772
0.559673	-0.389378
0.306331	-0.343156
0.408554	-0.217473
0.62166	-0.198908
0.375736	-0.0992024
0.251901	-0.0821684
0.185164	-0.0604287
0.475106	-0.267657
0.37085	-0.319588
0.534239	-0.333447
0.405287	-0.131888
0.440544	-0.167336
0.379232	-0.0428708

## Sheet: 1F_pupil
Ipsi	Contra
-0.00129805	-0.0405749
0.000510871	-0.0487162
0.00159325	-0.0556339
0.00169242	-0.0608932
0.000685505	-0.0641771
-0.00138416	-0.065311
-0.00430076	-0.0642739
-0.00769881	-0.0611942
-0.0111131	-0.0563322
-0.0140485	-0.0500505
-0.0160585	-0.0427773
-0.0168187	-0.0349659
-0.0161805	-0.0270567
-0.014196	-0.0194417
-0.0111082	-0.0124371
-0.00730708	-0.0062637
-0.00326226	-0.00103647
0.000557743	0.00323509
0.0037621	0.00663619
0.00609746	0.00932552
0.00748052	0.0115056
0.00799921	0.0133878
0.00788393	0.015158
0.00745587	0.0169469
0.00706268	0.018812
0.00701303	0.0207334
0.00752125	0.0226251
0.00867025	0.0243594
0.0103975	0.0258003
0.0125049	0.0268386
0.014689	0.0274219
0.0165864	0.027574
0.0178269	0.027398
0.0180864	0.0270613
0.017134	0.0267663
0.0148673	0.0267094
0.0113346	0.0270378
0.00674048	0.0278125
0.00143656	0.0289859
-0.00410212	0.0303992
-0.00931425	0.0318029
-0.0136005	0.0328977
-0.0163811	0.0333881
-0.0171596	0.0330383
-0.0155891	0.0317195
-0.0115358	0.0294358
-0.00513311	0.0263234
0.00318192	0.0226212
0.0126587	0.018617
0.0222571	0.0145821
0.0307108	0.0107052
0.0366287	0.0070414
0.0386296	0.00348623
0.0354953	-0.000220404
0.026322	-0.00445985
0.0106509	-0.00967684
-0.0114468	-0.0163082
-0.0393442	-0.0247105
-0.071901	-0.0350976
-0.10757	-0.0474986
-0.144552	-0.0617412
-0.180986	-0.0774627
-0.215134	-0.0941462
-0.245544	-0.111177
-0.27118	-0.127908
-0.291479	-0.143729
-0.306366	-0.158128
-0.316202	-0.170728
-0.321702	-0.181318
-0.323816	-0.189842
-0.323612	-0.196383
-0.322155	-0.201125
-0.320408	-0.204306
-0.319156	-0.206182
-0.318956	-0.206986
-0.320113	-0.206914
-0.322683	-0.206112
-0.326498	-0.204687
-0.331206	-0.202712
-0.336328	-0.200243
-0.341324	-0.197328
-0.345662	-0.194011
-0.348882	-0.190323
-0.350657	-0.186286
-0.350829	-0.181901
-0.349427	-0.177148
-0.346658	-0.171994
-0.342869	-0.166407
-0.338492	-0.16037
-0.333979	-0.153909
-0.329725	-0.147105
-0.326018	-0.140103
-0.322992	-0.133116
-0.32062	-0.126403
-0.318729	-0.120243
-0.317043	-0.114905
-0.315239	-0.110604
-0.313014	-0.107474
-0.310139	-0.105544
-0.306501	-0.104735
-0.302116	-0.104868
-0.297122	-0.105692
-0.291743	-0.106916
-0.286237	-0.108252
-0.280841	-0.109448
-0.27572	-0.11032
-0.270931	-0.110756
-0.266405	-0.110719
-0.261961	-0.110231
-0.257334	-0.109342
-0.252221	-0.1081
-0.246331	-0.10653
-0.239441	-0.104611
-0.231428	-0.102279
-0.222299	-0.0994377
-0.21219	-0.0959846
-0.201356	-0.0918428
-0.190141	-0.0869891
-0.178941	-0.0814734
-0.16815	-0.0754208
-0.158123	-0.0690165
-0.149124	-0.0624733
-0.141296	-0.0559917
-0.134645	-0.0497179
-0.12904	-0.0437143
-0.124229	-0.0379463
-0.119884	-0.0322933
-0.115645	-0.02658
-0.111179	-0.0206227
-0.106226	-0.0142821
-0.100642	-0.00750846
-0.0944073	-0.000371068
-0.0876293	0.006936
-0.0805122	0.0141134
-0.073317	0.0207977
-0.0663143	0.0266173
-0.0597386	0.0312515
-0.0537542	0.0344839
-0.0484372	0.0362397
-0.0437764	0.0366012
-0.0396923	0.0357999

## Sheet: 2D_example
Contra	Ipsi
0.117811	-0.0563956
0.0243673	-0.0644406
-0.0589494	-0.0846462
-0.112874	-0.0869394
0.0439254	-0.0144262
0.0252827	0.0490764
0.012402	0.0845356
-0.144386	0.032152
-0.0422085	0.0238788
-0.0212321	-0.0711744
0.118759	-0.110546
0.0740549	-0.023023
0.0506386	0.00968322
-0.0419967	0.114439
-0.019305	0.0397953
-0.0214008	0.0740363
0.00097897	0.0765272
-0.0204536	0.118062
-0.0775274	0.147673
-0.0296422	0.123043
-0.055409	-0.0137203
0.0428193	-0.033411
0.061927	-0.0969252
0.112527	0.0353953
0.151438	0.00559389
0.0716308	0.0120007
0.124476	-0.123552
0.0262053	-0.126654
-0.0100104	-0.102405
0.00995801	-0.0479862
0.0295777	0.0667973
0.11284	0.231588
-0.0169648	0.193861
-0.0631676	-0.00454745
-0.145961	-0.299721
-0.120304	-0.209318
-0.120811	-0.0379239
-0.0890149	0.169616
-0.0695715	0.12426
-0.0382179	-0.0234892
-0.00973653	-0.0743196
0.0410326	-0.0635353
0.0949862	0.0188862
0.107228	0.0724509
0.119417	0.103922
0.183538	0.250717
0.211357	0.23437
0.213777	0.218729
0.289856	0.141562
0.394575	0.264659
0.576242	0.416
0.579297	0.445607
0.650525	0.413146
0.628444	0.343855
0.687901	0.402598
0.785059	0.459962
0.621124	0.606854
0.524314	0.746628
0.355426	0.706322
0.390373	0.620264
0.35932	0.543639
0.292174	0.624073
0.465079	0.529907
0.388229	0.467516
0.510481	0.438508
0.427457	0.510582
0.558668	0.513401
0.538014	0.444658
0.537407	0.520282
0.638844	0.520041
0.564428	0.546871
0.514344	0.409955
0.417891	0.34729
0.443812	0.261129
0.396884	0.212213
0.507123	0.270931
0.658621	0.321177
0.623936	0.436559
0.433551	0.419123
0.149055	0.374086
0.142297	0.273992
0.112758	0.226778
0.126091	0.127997
0.0914366	0.275599
-0.099158	0.397343
-0.1981	0.464382
-0.223308	0.469103
-0.0441561	0.397674
0.0138505	0.4221
-0.0215756	0.274902
-0.0875944	0.136731
-0.114383	0.127175
0.0348812	0.0981822
0.00309288	0.21456
0.0581485	0.212153
-0.0102399	0.256386
0.00979401	0.210349
-0.00213282	0.138066
0.056571	0.057298
0.0562931	-0.0139918
0.0587579	-0.00974778
-0.0333926	0.0899326
-0.0391849	0.142061
-0.0768927	0.235179
-0.0311003	0.179532
0.0157003	0.28305
0.0896067	0.268273
0.0176527	0.243763
0.0407771	0.172218
0.00517337	0.288237
0.0383825	0.319279
0.0719824	0.260866
0.17491	0.144655
0.123971	0.117781
0.099222	0.199159
-0.103111	0.185383
0.0140908	0.236624
0.0977322	0.157059
0.42094	0.215548
0.510092	0.26339
0.675706	0.223774
0.72212	0.125237
112183738574073	-0.00448121
124377520795318	0.107215
128673713680382	0.0811943
103298957681111	0.146741
0.794428	0.0809782
0.777559	0.183703
0.892564	0.141047
104216612499438	0.115233
107775479608564	0.00458238
105077922846630	0.0224607
0.929276	0.0400791
0.965405	0.0154217
0.881861	-0.010308
0.94303	0.0192789
0.878397	0.00957661
0.855003	-0.0383345
0.783266	-0.0778505
0.688526	-0.106276
0.580457	-0.102862
0.585348	-0.124588
0.556303	-0.125034
0.417621	-0.0750539
0.522964	-0.146875
0.641338	0.00901628
0.768971	-0.0103387
0.666879	0.111489
0.525139	-0.0549368
0.440028	-0.0255449
0.407582	-0.109886
0.40916	-0.0238568
0.457389	-0.00748883
0.359755	-0.0453212
0.389048	-0.208962
0.2841	-0.274516
0.38704	-0.241563
0.392647	-0.196675
0.463326	-0.133358
0.460726	0.000889212
0.424318	0.0817527
0.447865	0.0317379
0.274443	-0.0364851
0.142342	-0.0404188
0.0530711	-0.0203109
0.00453115	-0.134368
0.135853	0.0167562
0.186822	-0.0203386
0.256502	0.0123164
0.0243129	-0.165298
-0.0393966	-0.168561
0.0187887	-0.0526176
0.169982	0.015077
0.210153	0.00708269
0.155672	-0.104399
0.167081	-0.0874269
0.120885	-0.0122534
0.134556	0.108584
0.072161	0.14828
0.0479204	0.228185
0.0451793	0.127999
0.115625	0.0958007
0.220537	0.0670226
0.194323	0.11288
0.107287	0.09653
0.0557671	-0.0264491
0.0771604	-0.0724069
0.104949	-0.0539566
0.10079	0.0733429
0.0781688	0.0769957
0.018191	0.049172
0.0181956	-0.0328913

## Sheet: 2E_population
Contra	Ipsi
-0.0015854	0.0165918
-0.00286175	0.0058763
0.000875463	0.00809808
-0.00189162	0.00373354
0.000943089	0.00489501
-0.00247814	-0.00685646
-0.00183687	0.00337431
-0.00778542	0.00566309
-0.00790071	0.00895032
-0.00124233	0.00241033
-0.00675245	-0.00598672
-0.00469487	-0.00133877
-0.00810581	-0.00938002
-0.00349414	-0.000104145
0.00221019	0.00164097
-0.00147971	0.0163497
0.0021122	0.0113851
-0.00182738	0.016203
-0.00129493	0.0101671
-0.000746633	0.00930186
-0.00464879	0.0033492
-0.00275051	0.00181031
0.00221838	0.002185
0.00471946	0.00185711
0.000481664	0.00113907
-0.00569415	0.00590518
-0.002879	0.00333608
0.00105937	0.00345121
0.00348868	-0.000844977
0.00400941	-0.00743537
0.0106255	-0.0101002
0.00981732	-0.0113063
0.0052687	-0.00889719
0.00451588	-0.014664
0.00393751	-0.016339
0.00597568	-0.0151651
0.00348801	-0.0184571
0.00620412	-0.0207982
0.00802333	-0.0245551
-0.00235395	-0.0123209
-0.00377544	-0.00540605
-0.000565291	0.000909095
0.0121443	0.00791479
0.0131005	0.00469366
0.019968	0.00763772
0.0279619	0.0125631
0.0473303	0.029512
0.056476	0.0594423
0.0794119	0.08482
0.0907473	0.107126
0.112834	0.132946
0.126396	0.158075
0.137421	0.182387
0.148947	0.193124
0.149053	0.194167
0.156309	0.201527
0.147465	0.203002
0.138438	0.216941
0.131614	0.219467
0.134578	0.219063
0.139966	0.209316
0.143704	0.20638
0.138745	0.208136
0.136325	0.210945
0.129309	0.214766
0.121773	0.222776
0.119422	0.232418
0.105714	0.226275
0.101754	0.211724
0.0984627	0.193329
0.0975552	0.191134
0.0904808	0.188209
0.0709693	0.185421
0.0708341	0.183963
0.0681779	0.174374
0.0718574	0.168686
0.0598876	0.164358
0.0630012	0.172137
0.0641229	0.170499
0.0604242	0.175751
0.0491153	0.175609
0.0421362	0.176816
0.0400654	0.165606
0.0417735	0.155935
0.0326024	0.16639
0.0346609	0.169166
0.0265143	0.171465
0.0274078	0.159685
0.0292882	0.145395
0.0301039	0.138715
0.037456	0.136895
0.0331652	0.139522
0.0398354	0.137044
0.0366462	0.126553
0.0394055	0.126768
0.0322238	0.126725
0.0363028	0.129154
0.0343525	0.118768
0.0389152	0.117114
0.0334899	0.114698
0.0368019	0.122905
0.0369388	0.129474
0.0351633	0.138417
0.0346508	0.133582
0.0276028	0.122742
0.0261236	0.10507
0.023403	0.111141
0.0282617	0.12368
0.029489	0.133185
0.0260882	0.122145
0.0236109	0.113507
0.0222589	0.112214
0.0351464	0.117605
0.0387669	0.112665
0.0428128	0.10312
0.0344974	0.0990767
0.0444164	0.0914068
0.0886012	0.0837176
0.16298	0.0797014
0.25862	0.0853761
0.344637	0.0960534
0.406123	0.087978
0.444132	0.0814718
0.458799	0.0759523
0.480544	0.0863738
0.482511	0.0837832
0.497258	0.0775591
0.490533	0.0677216
0.508224	0.0647073
0.508898	0.0649113
0.527081	0.0544866
0.514655	0.0506554
0.510544	0.0437864
0.490965	0.0479927
0.491833	0.0451837
0.486284	0.0492034
0.492654	0.039696
0.485558	0.0386201
0.486679	0.0259425
0.474026	0.0292135
0.464878	0.021429
0.448093	0.0220891
0.42504	0.00556846
0.408472	-0.00532029
0.384207	-0.0113013
0.376274	-0.00607558
0.366813	-4.02401e+08
0.36659	-0.000491765
0.365773	0.00115786
0.365794	-0.00500181
0.358717	-0.00950242
0.350903	-0.0128574
0.324883	-0.00999851
0.31901	-0.014797
0.312222	-0.0200005
0.319074	-0.0270036
0.306121	-0.0134616
0.304345	-0.0109038
0.296138	-0.00217079
0.301796	-0.0103979
0.295936	-0.00481639
0.287873	-0.00623939
0.280204	-0.00230441
0.266924	0.00110016
0.273684	0.00248834
0.262364	0.00660381
0.270665	0.00163692
0.277095	0.00639917
0.278081	-0.00858478
0.268363	-0.0101148
0.24776	-0.0155442
0.247462	-0.0115132
0.242869	-0.00915979
0.244517	-0.00422166
0.240761	0.00204079
0.245635	-0.00949106
0.243498	-0.0139684
0.236033	-0.0142819
0.226635	-0.0136707
0.219757	-0.0146343
0.226589	-0.0162605
0.223855	-0.0104606
0.241112	-0.0134269
0.243468	-0.0142258
0.251982	-0.0103123
0.242738	0.000524173
0.241309	0.00243153
0.241994	0.000277338
0.234913	-0.0114789
0.227769	-0.0093697
0.21621	-0.0153357
0.220021	-0.0181684

## Sheet: 2B_population
Contra	Ipsi
0.0149449	-0.0157451
-0.0041343	-0.0241685
-0.00614878	-0.0356084
-0.0211167	-0.0417587
-0.0167624	-0.0440518
-0.0201752	-0.0478644
-0.0172287	-0.0421689
-0.0121017	-0.0184044
-0.000781291	-0.00864562
-0.00115455	0.000546493
-0.00332553	0.00569388
-0.0115349	0.0147328
-0.0124257	0.0249975
-0.0130642	0.00996989
-0.00984122	0.00673768
0.000170535	0.000207618
-0.00094868	0.00670733
0.00328619	-0.00411948
0.00259348	0.00417722
0.00736389	-0.00387836
0.00616777	-0.00096265
0.00811825	-0.0319479
0.0118721	-0.0322354
0.013147	-0.0293128
0.0179269	-0.0273345
0.025676	-0.0149455
0.0281714	-0.0014756
0.019504	0.0148626
0.00429077	0.00856185
-0.0020987	0.0133821
-0.00818643	0.0255981
-0.00796152	0.0260214
-0.0158531	0.0257312
-0.00539798	0.0318472
0.00269526	0.0461111
0.00844162	0.0529496
0.010453	0.0491966
0.00541842	0.0565958
0.0180335	0.0565252
0.0147161	0.0813388
0.0186446	0.0659055
0.0556973	0.0735869
0.0974669	0.0704857
0.144558	0.10125
0.149273	0.120531
0.158018	0.122356
0.153985	0.107007
0.164364	0.0909055
0.171877	0.112581
0.202817	0.17298
0.245093	0.276816
0.308744	0.384506
0.37556	0.486401
0.436896	0.579702
0.494175	0.631117
0.540792	0.713386
0.563488	0.745044
0.561321	0.814567
0.552934	0.833499
0.551613	0.856821
0.546085	0.832551
0.518922	0.814944
0.48911	0.77426
0.449992	0.745361
0.428456	0.721087
0.402883	0.703111
0.383202	0.701452
0.346085	0.670787
0.313712	0.651557
0.288515	0.623376
0.267927	0.619712
0.254572	0.627765
0.236993	0.61569
0.231758	0.612996
0.21975	0.6167
0.219385	0.641547
0.206809	0.665119
0.19702	0.653929
0.184781	0.660153
0.171467	0.645541
0.154106	0.664203
0.130927	0.649788
0.119557	0.6429
0.106702	0.617641
0.0939893	0.582378
0.0802132	0.558783
0.0655438	0.529483
0.063483	0.519295
0.0550048	0.493832
0.0511947	0.480685
0.0380251	0.472093
0.0298831	0.456249
0.0196948	0.450077
0.013697	0.438098
0.00997334	0.46448
0.00754531	0.46158
0.00365686	0.458154
0.00389753	0.443423
0.00894651	0.441845
0.014589	0.437378
0.0167729	0.425196
0.00658285	0.410073
-0.00111891	0.406085
-0.0119262	0.391387
-0.0175148	0.368615
-0.0262488	0.354762
-0.0384294	0.336812
-0.0398256	0.339592
-0.0452837	0.325472
-0.0411877	0.302984
-0.0455608	0.277946
-0.0405197	0.286786
-0.0367603	0.288085
-0.0373153	0.306506
-0.03981	0.312711
-0.0364381	0.308316
-0.0203786	0.293991
0.0785452	0.257127
0.288353	0.274629
0.618224	0.268067
0.971462	0.261863
127803429846619	0.231097
150201742178269	0.224119
165768611086245	0.2081
173909161964731	0.215079
178885578433868	0.211467
179117035490941	0.209274
179179493931741	0.189423
176345217707348	0.178649
173155582599750	0.167128
169931159004658	0.163112
165326514845569	0.144921
161087836576998	0.128125
154549812080065	0.100187
149108557341536	0.0905183
142869500689207	0.0824262
135800335052215	0.0808782
129704570911436	0.0916837
125300732995391	0.0845675
122392861051212	0.0900614
118162828740864	0.0774111
113471937141644	0.0947509
108891783001755	0.0950113
105687257555622	0.0872755
102006956965280	0.0822337
100410830995251	0.0825062
0.991205	0.0813489
0.974279	0.0904362
0.948326	0.0896643
0.928618	0.0846117
0.902526	0.0762558
0.864051	0.0697322
0.831506	0.0678427
0.797131	0.0547975
0.768632	0.0520544
0.722091	0.0483805
0.697314	0.0356129
0.67331	0.0271481
0.643672	0.0168774
0.605116	0.0208404
0.57218	0.0190982
0.551233	0.0194717
0.548767	0.0279511
0.545968	0.0378767
0.541487	0.0418685
0.527495	0.0502416
0.511785	0.044206
0.507074	0.0384311
0.486227	0.0331316
0.480797	0.0359548
0.468368	0.0442877
0.457344	0.0358585
0.448345	0.0340963
0.4243	0.0212889
0.411094	0.0105294
0.381854	-0.00259867
0.364079	-0.0180838
0.340181	-0.0206457
0.321114	-0.0238798
0.30782	-0.0153681
0.296387	-0.0226792
0.287926	-0.0214993
0.278374	-0.00750643
0.270118	0.0114837
0.274436	0.0126933
0.273436	-0.00406863
0.283778	-0.00870794
0.275625	-0.0247144
0.285935	-0.020134
0.284724	-0.023253
0.29411	-0.0345315
0.272014	-0.0215621

## Sheet: 2A_population
Contra	Ipsi
0.038936	0.155737
-0.119761	0.351448
-0.20092	0.183042
-0.159884	0.0476126
0.00255021	-0.118234
0.0998909	-0.174873
0.139584	-0.0766382
0.17941	-0.0296512
0.140325	-0.0208382
0.0842419	-0.165461
0.0308406	-0.251983
0.0791178	-0.239452
0.142889	-0.22335
0.166321	-0.208067
0.134151	-0.178709
0.0064815	0.0337938
-0.101713	0.0328083
-0.2122	0.157804
-0.125651	0.0159512
-0.20278	0.13757
-0.221109	0.0705573
-0.293409	-0.00941429
-0.206481	0.012286
-0.0831535	-0.0467252
-0.00787239	0.0576198
-0.0222311	0.183525
0.017175	0.0764413
0.0644509	0.0103384
0.132719	-0.195137
0.136948	-0.0974371
0.129073	0.128482
0.202448	0.265817
0.212131	0.235539
0.289436	0.00577421
0.0656914	-0.257795
-0.085387	-0.0388486
-0.321502	0.0668039
-0.130758	0.103664
-0.0914695	0.208832
0.146341	0.259801
-0.108715	0.451892
-0.115265	0.0457538
-0.181617	0.0901761
0.11244	0.0435132
0.178292	0.0906797
0.16156	0.12383
0.0928659	-0.0370556
0.299588	0.0278803
0.678036	-0.299072
112908949440558	-0.0370268
138535796098662	0.400008
163365907183605	109986742876499
158959635150225	136077487748360
194364305600727	153977539433442
216233655307429	137385759900436
233491681220829	167167475955085
253880000620439	158794817656745
228869929305809	208849850779211
245924012047879	186545378031808
205870158259620	189026156994567
198401449056324	157604718177636
198619220953120	165485544245429
190070967238471	188092096413305
185757555888076	216515040366744
147251991392389	192616978028689
170168935181347	149613252687992
161952629945729	0.821336
154835968174855	0.768661
145285318747314	0.849628
144237256185998	100432426233709
147876995587189	115167531078607
119660971372429	101713653228278
124764610984662	126310461746938
129038956289404	108990695268503
127601096976846	116082005187837
118824156690434	0.988726
116215617805553	0.829074
128592448062834	0.590656
118820293667081	0.324447
117042279096918	0.634486
0.850114	0.628356
0.67481	0.815589
0.586159	0.507346
0.746682	0.598533
0.836574	0.452675
0.619872	0.771
0.420472	0.862184
0.350764	0.839814
0.702012	0.547815
0.716449	0.70158
0.730436	0.711328
0.497902	0.766806
0.411815	0.606661
0.39201	0.284308
0.350296	0.222262
0.479911	0.203776
0.415446	0.888802
0.511559	100689802643964
0.24868	0.880707
0.424847	0.650003
0.254771	0.307217
0.501606	0.266467
0.448338	0.0988086
0.452159	0.051215
0.482938	-0.162732
0.391967	-0.306816
0.31353	0.131442
0.256249	0.225058
0.249314	0.257072
0.292664	0.0965618
0.187936	0.629336
0.114346	0.782174
0.159054	0.801026
0.237385	0.422043
0.286944	0.275047
0.293162	0.232183
0.103292	0.256398
0.368768	0.190513
0.904953	0.34437
181023366742658	0.186554
239127454863758	0.244985
286481576485041	0.17508
284983879103097	0.166339
282981748477437	0.202798
230033403090646	0.158002
224842925153594	0.347071
192634799143302	0.251006
207632429976457	0.0714163
213797132553615	0.194001
233325786949592	0.226184
228094737796785	0.26437
197708720693146	0.132903
208036401456460	0.190263
194495793615830	0.250418
185174414689590	0.126985
164422670597854	0.151886
141326608665614	-0.0016727
155366654862177	0.0240876
146190406253908	-0.0634092
193459098142937	0.0406597
188163452084413	0.0696701
165156835917417	0.203562
139653396964516	0.275769
123109807061323	0.0946077
100881649133631	-0.0454404
0.944359	-0.0919284
0.921806	0.0213915
120150308712297	0.0357
0.977832	-0.0176909
105789359441881	-0.127366
102949065509372	-0.116707
0.958232	-0.173152
0.577836	-0.136872
0.419214	-0.219966
0.510517	-0.296823
0.659958	-0.399744
0.813429	-0.336041
0.568203	-0.227111
0.540194	-0.0771625
0.522545	0.013177
0.668174	0.113738
0.680857	0.159078
0.358185	-0.0876798
0.36432	-0.255181
0.329843	-0.423545
0.323453	-0.202047
0.239337	0.10035
0.487466	0.267993
0.588201	0.150421
0.581822	0.00953562
0.39297	-0.0590552
0.182405	0.0108996
0.552558	-0.0953107
0.62388	-0.18115
0.637875	-0.214493
0.115945	-0.129701
-0.150888	0.180505
-0.228066	0.110627
-0.20651	0.0341732
-0.251611	-0.135189
-0.074974	-0.0214116
0.0896706	0.0447482
0.155243	0.0194252
0.311051	-0.0917894
0.369856	-0.0557441
0.379361	-0.0701722
0.098633	-0.0200359
0.0529887	-0.135498
-0.0571798	-0.281262
-0.0415262	-0.117395
-0.178517	-0.165473
-0.179358	0.0999568

## Sheet: 2G_pupil
Contra	Ipsi
-0.00618179	-0.0151382
-0.00418645	-0.0170369
-0.00261715	-0.0187736
-0.00159302	-0.0201375
-0.00115517	-0.0209392
-0.00125601	-0.0210361
-0.00176207	-0.0203521
-0.00247101	-0.0188896
-0.00314092	-0.0167294
-0.00352794	-0.0140207
-0.00342638	-0.0109623
-0.00270446	-0.007778
-0.00132965	-0.00469095
0.000621304	-0.00190001
0.00296955	0.00043815
0.00545788	0.0022204
0.00778715	0.00340128
0.00965996	0.00399088
0.0108245	0.00404802
0.0111121	0.00367036
0.0104628	0.00298309
0.00893477	0.00212731
0.00669756	0.00124888
0.00400834	0.000487946
0.00117624	-3.07779e+09
-0.00148078	-0.000206803
-0.00367979	2.85168e+09
-0.0052109	0.000706149
-0.00596385	0.00181605
-0.00593932	0.00330706
-0.00524375	0.00509051
-0.00406916	0.00704741
-0.00266143	0.00903884
-0.00128222	0.0109184
-0.000169849	0.0125458
0.000495557	0.0137995
0.000618702	0.0145889
0.000204448	0.0148628
-0.00063993	0.0146155
-0.00171618	0.0138889
-0.00275958	0.01277
-0.0034747	0.0113843
-0.00357903	0.00988436
-0.00285005	0.00843459
-0.00117028	0.0071922
0.00143552	0.00628672
0.00477643	0.00579959
0.00848922	0.00574648
0.0120529	0.00606534
0.0148242	0.00661265
0.0160921	0.00716972
0.0151466	0.00745958
0.0113546	0.00717347
0.00423417	0.00600431
-0.00648232	0.00368301
-0.0208044	1.31588e+09
-0.0384666	-0.00510084
-0.0589402	-0.0116359
-0.0814743	-0.0194452
-0.105159	-0.0282661
-0.129008	-0.0377407
-0.152036	-0.047445
-0.173348	-0.0569244
-0.192196	-0.0657309
-0.208029	-0.0734586
-0.220513	-0.0797743
-0.229531	-0.0844405
-0.235162	-0.0873302
-0.237654	-0.0884315
-0.237374	-0.0878429
-0.234775	-0.0857598
-0.230353	-0.0824542
-0.224611	-0.0782499
-0.218041	-0.0734952
-0.211099	-0.0685358
-0.204195	-0.0636911
-0.197684	-0.0592341
-0.191863	-0.0553775
-0.186963	-0.0522649
-0.183144	-0.0499686
-0.180496	-0.0484912
-0.179032	-0.0477728
-0.178693	-0.047701
-0.179348	-0.0481244
-0.180807	-0.048868
-0.182827	-0.0497497
-0.185138	-0.0505966
-0.187453	-0.0512594
-0.189497	-0.0516239
-0.191024	-0.0516177
-0.191838	-0.0512117
-0.191804	-0.0504174
-0.19086	-0.0492784
-0.189017	-0.0478601
-0.186355	-0.0462372
-0.183014	-0.0444826
-0.179172	-0.0426582
-0.175033	-0.04081
-0.170798	-0.0389671
-0.166652	-0.0371455
-0.162738	-0.0353542
-0.159152	-0.0336032
-0.155932	-0.0319098
-0.153057	-0.0303022
-0.150454	-0.0288184
-0.14801	-0.0275001
-0.145585	-0.0263825
-0.14303	-0.0254816
-0.140207	-0.0247835
-0.137006	-0.024236
-0.133355	-0.0237489
-0.129228	-0.0232005
-0.124652	-0.0224542
-0.119701	-0.02138
-0.114489	-0.0198792
-0.109159	-0.017907
-0.103873	-0.0154885
-0.0987939	-0.0127243
-0.0940719	-0.00978369
-0.0898343	-0.00688426
-0.0861724	-0.00426209
-0.0831333	-0.00213507
-0.0807142	-0.000666198
-0.0788611	6.73754e+09
-0.0774732	9.37979e+09
-0.0764116	-0.000449425
-0.0755139	-0.00132839
-0.0746123	-0.00224162
-0.0735525	-0.00286084
-0.0722119	-0.00287791
-0.0705126	-0.00205057
-0.0684291	-0.000239968
-0.0659868	0.002566
-0.0632548	0.00624747
-0.060332	0.0105663
-0.0573306	0.0151969
-0.0543597	0.0197694
-0.0515113	0.0239193
-0.0488517	0.027335
-0.0464185	0.0297979
-0.0442229	0.0312079

## Sheet: 2G_population
Contra	Ipsi
0.124712	0.11363
0.108648	0.0995403
0.10273	0.0887487
0.0939836	0.0759321
0.0866283	0.070505
0.0790813	0.0636529
0.0747525	0.0599614
0.0732576	0.0526017
0.0588419	0.0428049
0.0520937	0.0392303
0.0426863	0.0356246
0.0381322	0.0310391
0.0333107	0.0290895
0.0283037	0.0269808
0.0234689	0.0263586
0.0151665	0.0205315
0.0076501	0.0139567
0.00651337	0.00277383
0.00662564	-0.00386052
0.00665587	-0.00582037
0.000139816	-0.000980876
-0.000653	-0.0039002
-0.00183084	-0.00771381
-0.00492137	-0.0138147
-0.0170526	-0.0153412
-0.020577	-0.0162136
-0.0203826	-0.017063
-0.0196184	-0.0216135
-0.023063	-0.0249418
-0.0284036	-0.0294406
-0.0327477	-0.0291721
-0.0403365	-0.0351407
-0.0428751	-0.0339275
-0.0443015	-0.0405798
-0.0470897	-0.0336743
-0.0476676	-0.0363957
-0.0517206	-0.0342907
-0.050092	-0.0378206
-0.0539339	-0.0436642
-0.056502	-0.0469973
-0.064238	-0.0481705
-0.0660801	-0.0401956
-0.0652996	-0.0408339
-0.0648334	-0.048294
-0.0630288	-0.0606209
-0.0666423	-0.0625915
-0.0694912	-0.0598881
-0.067148	-0.0533154
-0.061086	-0.0466111
-0.0532765	-0.0500477
-0.0555123	-0.0555236
-0.0513838	-0.0572167
-0.0413083	-0.0600727
-0.0308711	-0.0609351
-0.0282101	-0.0734997
-0.0372972	-0.0715291
-0.0462981	-0.0742688
-0.0522206	-0.0632994
-0.0381787	-0.0583944
-0.014123	-0.0382414
0.0424681	-0.00807601
0.0998843	0.0454522
0.172663	0.12017
0.239967	0.199937
0.315677	0.290559
0.378293	0.37313
0.431751	0.464114
0.48145	0.544593
0.518725	0.616048
0.540869	0.662024
0.540762	0.71042
0.536008	0.747834
0.522656	0.784448
0.50934	0.790092
0.492841	0.784735
0.468674	0.778234
0.438913	0.767869
0.413258	0.74876
0.388284	0.715442
0.360447	0.677387
0.333872	0.64389
0.311229	0.606696
0.291238	0.573615
0.270823	0.536731
0.260638	0.514853
0.255623	0.490818
0.251805	0.482143
0.258035	0.469821
0.26385	0.452158
0.277115	0.437071
0.27109	0.427145
0.267603	0.436503
0.24697	0.452739
0.229961	0.461849
0.214037	0.469399
0.225448	0.471873
0.285064	0.477549
0.405786	0.477392
0.570346	0.469535
0.728489	0.449313
0.867658	0.431791
0.976866	0.414138
107245548684222	0.408887
114545556391573	0.395655
121332754889062	0.375731
125115762919379	0.355099
127565917324002	0.335672
127863626270606	0.315921
128065048297808	0.296864
126866500692233	0.281957
124764090254672	0.267667
120734790899581	0.24801
115556306023200	0.224882
109494314981756	0.209979
104141833857738	0.198743
0.995376	0.188476
0.946045	0.174799
0.903329	0.162799
0.862567	0.160394
0.82614	0.153153
0.789744	0.15148
0.757934	0.144635
0.727791	0.156272
0.688968	0.156514
0.655493	0.162829
0.633809	0.161287
0.625998	0.162496
0.616087	0.158274
0.590705	0.15186
0.574708	0.148095
0.550255	0.138042
0.533273	0.128446
0.512598	0.114325
0.491806	0.105148
0.479076	0.0962543
0.44497	0.0933799
0.426952	0.0903958
0.405847	0.0834026
0.408868	0.0798261
0.389842	0.0742762
0.371469	0.0641348
