# Supplementary material for: Pupil size modulation drives retinal activity in mice and shapes human perception
Source: Nat Commun. 2025 Aug 8;16:7334. doi: 10.1038/s41467-025-62736-4 (PMC12334691; doi:10.1038/s41467-025-62736-4)
Supplement: Supplementary file 4 — Source Data [file 41467_2025_62736_MOESM4_ESM.zip › allDataFigure3_4.xlsx]

## Sheet: 3A_umapContra
UMAP1	UMAP2	Class
-6.06468	3.28497	5
6.87098	6.29154	2
6.34933	0.280811	1
6.69253	5.57477	2
6.90711	5.71407	2
7.01542	5.26772	2
-6.13905	3.17978	5
-5.99304	3.21876	5
-6.15913	3.28519	5
6.95506	1.85609	1
7.14993	5.32047	2
6.27417	0.140427	1
6.77511	5.78058	2
7.22143	1.31465	1
7.02658	5.04139	2
6.69841	-0.858987	1
6.91745	1.30759	1
7.28838	1.29259	1
-6.03513	3.27258	5
6.09051	0.0795813	1
6.88766	6.4349	2
6.86256	5.14272	2
6.74521	5.52697	2
6.8931	6.26026	2
6.63302	-0.0975752	1
7.13877	-0.224581	1
6.67153	5.6033	2
6.89669	1.54884	1
7.12222	5.26964	2
7.20173	1.65745	1
6.81346	1.39728	1
-0.796756	-13.2089	4
6.90487	6.17651	2
6.77155	5.51188	2
6.79459	-0.843148	1
7.2536	3.89644	2
6.74428	5.60304	2
7.01932	-0.463219	1
6.9442	-0.792654	1
5.99865	-0.153121	1
6.6281	5.44706	2
6.76676	-0.423229	1
7.13205	1.54543	1
6.12792	0.0509126	1
6.11154	-0.365928	1
7.24752	-0.622599	1
6.6485	5.66324	2
6.93885	0.325116	1
6.77348	5.45506	2
6.82989	5.40009	2
7.04891	5.27335	2
7.09605	-0.424923	1
-5.94047	3.7806	5
-5.96915	3.36834	5
7.05243	1.10453	1
6.67463	-0.408844	1
7.29788	1.54488	1
6.4928	0.60393	1
-6.02398	3.55449	5
6.78828	5.28172	2
7.10037	5.09857	2
6.836	6.38829	2
6.98596	5.02886	2
7.27245	-0.00822954	1
5.9968	-0.137469	1
7.24141	-0.123529	1
7.25954	1.32168	1
-5.82295	3.808	5
7.14744	1.63321	1
7.09952	-0.299068	1
-5.92955	3.30009	5
7.26029	-0.586391	1
-6.01351	3.77693	5
7.25047	-0.841242	1
7.07933	-0.354142	1
5.8853	-0.0993921	1
6.53118	-0.420218	1
-5.98141	3.20681	5
6.96033	5.83908	2
-5.83004	3.69684	5
7.34159	1.44167	1
7.15041	1.49582	1
6.81433	0.420285	1
6.75678	5.32433	2
6.71687	5.37594	2
6.97151	5.28835	2
2.42113	0.239234	1
6.26974	0.262659	1
6.84259	5.44192	2
6.88583	0.399331	1
6.86899	1.65294	1
6.93389	-0.706878	1
6.01085	-0.262248	1
6.71012	5.55559	2
6.90211	4.92785	2
5.85783	-0.208326	1
6.95982	0.247605	1
6.12252	-0.316296	1
6.97891	-0.899208	1
7.14171	0.0970738	1
6.89499	6.28562	2
7.0047	5.27232	2
7.09076	0.61523	1
5.92402	-0.530896	1
6.70214	5.54956	2
7.15936	0.329656	1
6.80144	5.56196	2
6.89647	5.34176	2
7.01792	-0.58683	1
-0.793021	-13.1045	4
6.99531	1.68996	1
6.92791	-0.721679	1
5.73709	-0.3314	1
6.84844	6.33714	2
-6.12439	3.21854	5
7.0295	-0.561657	1
7.21864	-0.875695	1
-0.726547	-13.0115	4
6.95597	1.19816	1
7.15043	-0.303322	1
7.02839	0.397586	1
6.86611	6.35888	2
6.82149	5.29173	2
6.7087	5.52999	2
5.16514	-0.564583	1
7.13006	0.0871664	1
6.85138	-0.872143	1
-5.9973	3.35322	5
6.87554	-0.68966	1
6.83693	6.34249	2
6.94644	5.48437	2
6.75577	5.12973	2
6.75086	5.43256	2
6.85187	6.2252	2
6.91804	6.25613	2
7.18314	1.14047	1
7.1466	-0.518416	1
6.9904	-0.933458	1
-6.04412	3.25944	5
5.85296	-0.247488	1
-5.98907	3.33279	5
7.12896	-0.783148	1
6.39406	0.0556601	1
6.95415	-0.551067	1
7.14927	0.720695	1
7.00091	1.44392	1
7.41783	1.25331	1
7.01668	0.607404	1
7.22263	-0.935304	1
6.87803	0.175641	1
6.82899	5.30517	2
6.61665	0.134492	1
-1.11017	-12.6428	4
6.82531	5.73984	2
5.92354	-0.279685	1
6.39675	-0.552228	1
-0.774808	-13.3037	4
6.31053	-0.0905953	1
7.30395	-0.00694553	1
7.02227	5.15881	2
6.2848	-0.244531	1
6.10179	-0.188042	1
-0.753231	-13.1835	4
5.60254	-0.362596	1
-6.17197	3.24871	5
7.2359	1.40359	1
6.06675	0.0764964	1
6.18789	0.14611	1
6.14108	-0.316525	1
-6.01795	3.24461	5
-6.01073	3.73391	5
6.94607	5.78665	2
6.5978	-0.775367	1
-6.24047	3.48583	5
6.95541	-0.578403	1
7.06373	0.806125	1
7.34854	-0.358736	1
-0.753593	-13.1363	4
6.01414	-0.291404	1
6.89108	-0.667479	1
6.91196	5.17134	2
-1.04588	-12.7415	4
7.10485	5.26551	2
7.15843	1.12976	1
7.00619	-0.633214	1
-0.665185	-13.0661	4
-0.805364	-12.777	4
-6.19043	3.86324	5
7.22536	-0.515873	1
6.28511	0.119258	1
6.91364	6.45088	2
6.87151	5.21573	2
7.00485	-0.822573	1
6.17743	-0.417595	1
7.07044	1.60073	1
6.77515	-0.323983	1
6.91821	1.53312	1
7.28777	1.43993	1
7.14281	-0.640095	1
-0.968316	-13.0257	4
-0.830609	-13.1497	4
-0.951445	-13.011	4
7.14066	1.56638	1
-5.98288	3.35274	5
7.24615	8.0189	2
6.86728	-0.941191	1
-0.682151	-13.1269	4
-5.90648	3.90926	5
7.15585	-0.779819	1
7.098	-0.795788	1
6.81531	5.75461	2
6.90991	5.35818	2
7.06528	-0.703723	1
2.38613	0.205558	1
-6.10513	3.89278	5
7.11611	-0.723708	1
7.07062	-0.505194	1
5.73936	-0.364777	1
7.03293	-0.829537	1
-0.721859	-13.1087	4
-0.867849	-13.024	4
-1.08723	-12.6291	4
7.38958	-0.707236	1
7.2593	1.62622	1
6.91263	6.03618	2
-1.1383	-12.747	4
-6.08923	3.42398	5
6.87036	5.62971	2
-5.98831	3.38801	5
6.99595	0.125074	1
6.03869	-0.112747	1
7.12548	-0.329817	1
-0.916823	-13.0936	4
6.84453	0.127205	1
6.78959	0.262582	1
6.92724	6.33988	2
6.83393	-0.885359	1
6.94366	-0.53156	1
6.61601	0.310131	1
6.92838	0.115854	1
6.7831	-0.502015	1
7.16639	-0.619507	1
6.89532	0.0389561	1
2.22223	0.191504	1
-0.788015	-13.1272	4
-1.10792	-12.6312	4
6.08483	-0.596026	1
6.95799	5.38301	2
-1.08242	-12.7089	4
6.63013	-0.768946	1
7.07315	-0.903567	1
6.72829	5.90284	2
5.38988	-0.284914	1
6.74756	-0.0879266	1
7.19569	1.02083	1
6.52758	-0.282094	1
7.09598	5.06282	2
6.81981	-0.786595	1
-0.794328	-13.1673	4
6.1541	-0.0267891	1
-1.0784	-12.7298	4
7.06942	-0.666716	1
6.74748	0.406615	1
-5.89556	3.79828	5
2.4313	0.224603	1
6.5618	0.455359	1
6.28441	-0.0902341	1
-6.63692	3.56995	5
7.07562	5.42361	2
5.13791	-0.59749	1
-0.960103	-12.9081	4
2.37434	0.219498	1
7.18824	-0.837078	1
6.75064	-0.297538	1
7.15483	-0.191373	1
7.1089	-0.285396	1
-6.05712	3.8401	5
-0.861485	-13.0148	4
5.70338	-0.349253	1
-0.708239	-13.1113	4
-0.919265	-12.9021	4
-0.993834	-12.8326	4
7.27516	0.164261	1
6.68493	0.13417	1
6.85521	-0.79782	1
-2.4524	0.443429	5
-0.969928	-12.8933	4
6.7091	-0.916252	1
7.01372	5.58408	2
7.18319	1.67136	1
-0.973184	-12.865	4
6.99381	-0.793929	1
-0.985386	-12.5801	4
5.33548	-0.45819	1
6.80649	5.54424	2
-1.06883	-12.7956	4
5.76675	-0.306321	1
-0.811096	-12.8152	4
-0.964796	-12.7302	4
7.10848	-0.655336	1
-0.934831	-12.8807	4
-1.0214	-12.6439	4
-0.925175	-12.9728	4
7.12412	5.32827	2
-0.835204	-13.0972	4
-0.92101	-12.8095	4
7.07121	-0.365028	1
-0.747797	-12.9689	4
-0.757728	-13.0934	4
7.01554	-0.911273	1
6.85887	6.29154	2
-0.868639	-12.9651	4
7.44986	8.15773	2
-1.16177	-12.7506	4
2.27294	0.148158	1
-0.810639	-13.2042	4
-0.952897	-12.8709	4
6.80083	1.50288	1
6.18285	-0.315885	1
6.31792	0.370567	1
-1.03345	-12.6913	4
-0.592027	-13.2046	4
5.97964	-0.430805	1
-1.06681	-12.6459	4
5.18707	-0.366109	1
-0.856367	-12.8944	4
-1.0053	-12.7289	4
-6.34917	3.72202	5
6.68242	0.819482	1
-1.04129	-12.689	4
-1.03418	-12.6343	4
6.11983	-0.405707	1
5.88259	-0.226713	1
6.41679	-0.321907	1
4.30412	-0.691861	1
4.52682	-0.442459	1
4.30095	-0.700965	1
4.17863	-0.918913	1
4.35633	-0.630152	1
4.27071	-0.70532	1
4.23011	-0.78494	1
4.40324	-0.598685	1
4.42311	-0.54078	1
4.42776	-0.546923	1
4.37125	-0.63842	1
4.31457	-0.712901	1
4.29477	-0.757259	1
4.34896	-0.669701	1
4.33733	-0.69148	1
4.32131	-0.622089	1
-5.33963	1.90264	5
-4.18019	1.94048	5
-5.34929	1.92759	5
-5.44122	1.92988	5
-5.30273	1.91417	5
-5.22506	1.88035	5
-5.22847	1.87664	5
-4.17781	1.78532	5
-5.28481	1.90598	5
-5.41986	1.91167	5
-5.46116	1.96888	5
-5.29508	2.00886	5
-4.17974	1.90213	5
5.25941	0.184456	1
4.00828	0.212764	1
-4.08589	1.83645	5
-5.40208	1.92359	5
-5.35502	1.90726	5
-5.41064	1.94601	5
-5.42191	1.80937	5
-4.24323	1.96449	5
5.21419	0.316769	1
-5.26977	1.90827	5
4.67328	0.345304	1
-5.37018	1.86329	5
-4.0654	1.9414	5
-2.85981	0.18438	5
7.39371	8.17166	2
-2.57284	0.0615281	5
7.47414	8.2163	2
7.48059	8.2607	2
-2.52474	0.141322	5
-2.60743	0.273561	5
-2.43583	0.318133	5
-2.68365	0.212111	5
-2.60008	0.335948	5
13.4254	6.22876	3
13.8136	6.24246	3
-3.41182	0.866302	5
-2.74442	0.218136	5
13.3434	6.09427	3
7.55388	8.25844	2
7.45025	8.3268	2
-2.43321	0.427724	5
-2.60313	0.108766	5
13.0357	6.12599	3
12.0613	6.20198	3
13.1703	6.11751	3
-2.59448	0.332748	5
7.50844	8.22698	2
13.8159	6.13934	3
12.4634	6.06545	3
-2.7	0.411855	5
11.9864	6.08047	3
-2.92052	0.302301	5
13.4124	6.31766	3
7.54426	8.26504	2
7.53982	8.29832	2
-2.63388	0.39254	5
11.9104	6.31997	3
7.53017	8.35646	2
14.0867	5.66781	3
13.3567	6.12133	3
7.29695	8.00661	2
13.9364	5.00451	3
13.7786	5.63948	3
7.41203	8.16268	2
14.1346	5.6664	3
-3.44556	0.853114	5
-6.06813	2.20403	5
13.8434	6.36543	3
14.165	5.42664	3
-2.60587	0.563165	5
12.211	6.14684	3
7.61887	8.21209	2
14.0598	5.01939	3
-2.42838	0.31045	5
-2.50995	0.176336	5
13.9939	4.89703	3
13.953	5.9969	3
7.38093	8.05173	2
14.1645	5.68821	3
-2.92749	0.259858	5
12.3061	6.39347	3
-3.26555	0.713239	5
-3.52756	0.930115	5
13.5232	6.04081	3
7.31908	7.92291	2
13.1691	5.85161	3
7.5358	8.35913	2
-2.85559	0.328467	5
-2.47633	0.478654	5
13.5421	4.69502	3
13.1271	6.28176	3
7.34213	7.96395	2
12.8532	5.40778	3
11.8302	6.43372	3
-2.39043	0.287907	5
-2.52654	0.393489	5
12.1672	6.00472	3
12.2402	6.28726	3
2.06587	0.52284	1
11.6936	6.03674	3
12.8284	6.19596	3
14.1281	5.02276	3
13.9565	5.28502	3
-2.78133	0.237379	5
-2.52657	0.267932	5
13.4283	6.17997	3
-2.81547	0.419205	5
12.0035	6.45759	3
5.21825	0.478352	1
13.6591	6.28025	3
13.8162	6.23006	3
13.7115	6.38441	3
13.9624	5.53448	3
-3.37345	0.852669	5
12.8341	6.42583	3
13.9782	5.50498	3
13.319	6.34451	3
-2.53966	0.0497278	5
13.7729	5.81015	3
-2.65003	0.234759	5
13.9013	5.66027	3
-3.366	0.817471	5
13.5617	6.2395	3
13.4864	5.69092	3
12.9419	6.06796	3
13.1768	6.05546	3
13.5632	5.9538	3
14.0816	5.08335	3
-2.62226	0.569072	5
-2.29739	0.367675	5
11.7313	5.75228	3
-3.3181	0.742993	5
12.6296	6.13473	3
-2.73241	0.335263	5
14.1146	5.22801	3
13.9869	5.02369	3
13.7917	5.44484	3
-2.77927	0.0464068	5
14.1544	4.89502	3
12.0634	5.92855	3
-5.86853	2.05314	5
12.4088	6.03875	3
13.0797	6.34689	3
13.3646	6.11953	3
13.9716	4.95162	3
-2.65725	0.104307	5
13.5756	6.26356	3
11.8027	6.11258	3
11.8874	6.02733	3
-6.13733	2.3391	5
12.1302	6.01319	3
11.9185	6.26412	3
13.4005	6.01915	3
13.7188	6.11709	3
13.2986	6.30194	3
12.9186	6.18654	3
12.242	5.94059	3
13.9501	6.0667	3
7.27508	7.86488	2
13.5745	6.2889	3
12.5279	5.91715	3
7.33917	8.22549	2
-3.46166	0.876801	5
7.44937	8.28584	2
2.07329	0.553032	1
14.032	5.76854	3
-1.10401	-10.1234	4
11.8937	6.16014	3
-2.64211	0.538835	5
12.1382	6.20392	3
13.7586	5.61939	3
14.1169	5.20752	3
13.9441	5.56025	3
13.7147	5.33402	3
13.0726	6.23906	3
13.4113	4.64269	3
-1.29587	-9.98588	4
-2.66121	0.364077	5
-2.53863	0.442573	5
11.7869	6.1715	3
-2.77508	0.377154	5
14.1464	4.92943	3
-2.62534	0.313974	5
13.4877	6.41179	3
13.9372	5.4163	3
14.0079	5.20912	3
13.4113	6.15897	3
12.1486	5.94038	3
13.7643	5.06441	3
11.7638	5.88304	3
7.68347	8.32529	2
7.33726	8.17843	2
11.9801	5.99994	3
-3.7515	1.069	5
14.0465	5.07259	3
-1.294	-9.92686	4
12.1418	6.18559	3
13.2671	6.19501	3
13.602	6.15575	3
12.8699	6.31801	3
11.9955	6.05764	3
14.103	4.96076	3
12.0491	6.01004	3
13.4164	6.02804	3
-0.948972	-10.2828	4
12.3695	5.82279	3
5.34965	-0.845135	1
13.486	4.72174	3
-2.70018	0.218659	5
13.4421	6.27618	3
13.5459	6.27953	3
12.56	5.95313	3
-2.50561	0.122293	5
7.64562	8.14746	2
-1.00008	-10.2349	4
7.59715	8.48266	2
-2.72466	0.17574	5
13.586	4.87855	3
12.2241	6.03567	3
-1.28538	-9.70211	4
13.8534	5.46723	3
12.5077	6.04743	3
14.1474	4.96419	3
13.4344	6.27551	3
11.7769	5.86755	3
-1.0141	-10.2112	4
11.7068	6.53194	3
7.34514	8.18714	2
7.35754	8.165	2
14.0188	4.94748	3
-5.97753	2.25091	5
-1.15463	-10.1456	4
13.8076	5.16763	3
13.1618	5.82357	3
11.989	6.02745	3
13.832	5.7055	3
13.8905	5.47814	3
13.5876	4.72003	3
14.1875	4.97845	3
13.9762	5.81514	3
-3.33658	0.77794	5
11.6683	6.48954	3
-1.3344	-10.0022	4
11.8398	6.07493	3
-1.32786	-9.93045	4
13.2762	6.06472	3
11.8206	5.89927	3
-1.01518	-10.1947	4
12.6575	6.2101	3
13.52	5.9861	3
-1.09936	-10.2214	4
13.9026	5.53922	3
2.04654	0.592012	1
7.62567	8.40681	2
-2.48156	0.196859	5
-6.1062	2.25766	5
-1.94696	-10.0587	4
2.02232	0.567449	1
13.7671	5.21154	3
13.5249	6.3554	3
-6.03933	2.49486	5
14.0034	5.16082	3
7.31877	8.25112	2
-1.22584	-9.95897	4
-0.876871	-10.1496	4
11.452	7.31786	3
2.07877	0.653987	1
13.7656	4.75621	3
2.07569	0.560276	1
11.6721	6.80583	3
13.1681	4.944	3
13.0439	5.91324	3
13.6066	6.12843	3
-2.73663	0.273317	5
-6.03863	2.26543	5
12.6379	6.067	3
5.27647	-0.999729	1
14.0332	5.04625	3
12.8492	6.04268	3
7.45351	8.36035	2
-1.01661	-10.1635	4
9.69403	6.29263	3
-3.84666	1.14678	5
12.3576	6.16944	3
11.9936	5.97182	3
-2.74442	0.413919	5
-2.57491	0.152249	5
12.7316	6.52553	3
12.3212	5.95123	3
13.9745	5.70487	3
7.67522	8.34312	2
7.48593	8.38354	2
-2.63429	0.550039	5
13.9579	5.0454	3
7.52396	8.29792	2
11.7862	6.66087	3
5.20685	-1.15328	1
14.1263	5.01819	3
-1.81236	-9.93264	4
-0.907853	-10.2666	4
11.2776	7.35372	3
-1.04066	-10.2134	4
-1.15994	-10.0994	4
7.55253	8.15756	2
12.6723	5.97008	3
5.16883	0.609496	1
14.2275	5.31153	3
2.01362	0.655035	1
12.2278	6.01346	3
-3.26448	0.76072	5
-1.21556	-10.0019	4
13.6196	6.24241	3
-1.89185	-9.20495	4
-2.98981	0.531314	5
-0.990101	-10.2063	4
-0.9791	-10.2171	4
14.0161	5.9177	3
12.3329	6.34775	3
-2.53772	0.0797322	5
14.1395	4.88976	3
11.8357	5.83728	3
12.0614	5.91627	3
13.21	4.73598	3
-1.25483	-10.0088	4
5.44791	0.344595	1
14.0296	5.6303	3
11.9394	6.38984	3
-1.30884	-9.49995	4
-1.09594	-10.1705	4
12.151	6.36984	3
13.6764	4.72604	3
-1.11619	-10.0023	4
2.10806	0.542943	1
5.45013	0.373223	1
-1.7742	-10.0459	4
-1.26749	-10.0921	4
14.1323	5.21801	3
13.9833	5.31865	3
-2.71398	0.0793897	5
12.0563	5.919	3
-3.11059	0.629896	5
13.4322	6.01103	3
11.8303	6.37705	3
-6.17333	2.46519	5
2.35932	0.482039	1
13.4903	6.13504	3
12.2385	5.93805	3
-1.41332	-9.83643	4
13.4841	5.76599	3
14.1923	5.18356	3
-0.937375	-10.2647	4
13.4661	6.06981	3
11.9838	6.306	3
-1.2476	-10.0349	4
12.0221	5.94687	3
9.95432	7.17655	3
-1.41187	-9.83907	4
2.04119	0.581231	1
7.61789	8.40521	2
11.5978	5.87739	3
12.3807	6.03715	3
-2.58725	0.206296	5
11.9146	6.43261	3
-1.21306	-9.94133	4
-1.46028	-9.94768	4
-1.41168	-9.95968	4
5.18151	-1.24156	1
13.3839	4.84712	3
-1.25998	-9.98261	4
-2.57868	0.168962	5
-1.15213	-10.0689	4
12.9105	6.22068	3
-2.41488	0.236009	5
2.00995	0.6097	1
12.9939	6.31729	3
13.4743	5.95408	3
14.0323	5.37404	3
12.6689	6.00121	3
-1.24518	-10.1018	4
12.3731	6.40357	3
-0.781722	-12.9087	4
-1.27552	-9.73355	4
-1.3929	-10.1775	4
13.806	6.27719	3
13.9218	5.21769	3
7.52132	1.92686	1
12.6345	6.2219	3
-1.17048	-10.3408	4
2.06253	0.47694	1
13.2445	6.38629	3
12.6438	6.04342	3
2.11349	0.559135	1
13.2844	6.24015	3
12.9433	6.46328	3
13.3657	6.18258	3
12.3128	6.06683	3
-2.38801	0.209948	5
-2.60314	0.256103	5
-2.60094	0.225532	5
-2.52638	0.304112	5
-2.62316	0.0352412	5
13.5393	5.22883	3
13.61	4.8633	3
-2.54096	-0.0247806	5
14.2017	5.08551	3
-2.48452	0.127211	5
14.3145	5.57487	3
-1.16836	-10.0995	4
12.3101	6.08866	3
12.3456	6.19731	3
7.85294	7.92746	2
11.2792	6.9521	3
10.4593	6.90523	3
11.2193	6.86495	3
10.7945	6.74324	3
11.1565	6.56901	3
10.6944	6.33469	3
10.4365	6.88552	3
10.5997	7.02425	3
10.9583	7.32209	3
11.1596	7.18188	3
11.161	6.83954	3
10.8838	7.06448	3
10.6819	6.66839	3
10.4997	5.81762	3
10.7353	6.0669	3
10.892	6.6583	3
10.348	5.62828	3
10.6529	6.14016	3
10.1952	6.86253	3
11.1007	7.38194	3
11.3115	6.92957	3
10.3951	6.60099	3
10.7569	6.61332	3
11.039	6.61696	3
11.365	6.66537	3
7.56925	8.10532	2
7.44858	8.23024	2
7.06355	7.80913	2
11.4287	6.66293	3
11.0297	6.14398	3
7.00128	7.80898	2
10.4344	6.2985	3
11.0087	6.66061	3
10.8667	7.16782	3
10.6652	6.45452	3
10.9247	6.50899	3
11.2098	6.72319	3
11.264	7.16185	3
11.2337	7.00853	3
-2.09139	-9.46265	4
10.491	6.86013	3
7.04974	7.67104	2
10.3908	6.29911	3
7.20942	4.12929	2
8.00994	7.60121	2
7.13134	7.877	2
10.6383	7.10756	3
10.9752	6.93322	3
7.14447	7.81214	2
11.0551	7.12891	3
11.1165	6.87789	3
-2.12402	-9.59289	4
11.128	7.07467	3
11.0627	6.55421	3
7.12095	7.78127	2
-2.04353	0.360274	5
10.3341	6.75482	3
7.9441	7.75313	2
-2.55492	0.837552	5
10.1698	6.3125	3
11.1479	7.125	3
11.208	7.34247	3
11.1014	6.82268	3
-2.07957	-9.5106	4
1.93318	0.181977	1
10.8203	6.18891	3
-2.13851	-9.70664	4
-3.60839	0.978175	5
7.22257	7.92271	2
10.8103	7.03262	3
10.6223	6.72434	3
-1.87152	-9.39193	4
10.4385	6.03128	3
10.461	6.12438	3
11.1285	6.65216	3
8.27092	7.59921	2
11.447	6.19875	3
-2.00961	-9.38298	4
10.9818	7.0687	3
7.11542	7.88751	2
10.5091	6.60158	3
-1.81994	0.374404	5
10.6324	6.3822	3
10.5603	6.11021	3
-2.2387	-9.65964	4
11.2802	7.09264	3
10.5417	6.26606	3
10.586	6.80342	3
10.5402	7.08367	3
10.563	6.50851	3
-2.60977	0.832872	5
8.38469	7.10196	2
10.9001	7.02813	3
-2.09741	-9.29854	4
8.27232	7.63673	2
10.3084	6.39952	3
-2.65127	0.811703	5
10.7639	6.13604	3
-2.06784	-9.24197	4
10.7203	5.86517	3
11.338	6.76577	3
-2.2286	-9.75677	4
7.05902	7.84408	2
7.06205	7.77688	2
10.8823	6.7343	3
11.0763	7.03071	3
-2.01256	-9.30428	4
7.07072	7.82375	2
9.92622	6.75336	3
10.7785	6.35442	3
-2.58432	0.966163	5
10.7079	6.83827	3
10.7565	6.16068	3
10.9162	6.05902	3
10.5982	6.00967	3
7.16346	7.94011	2
-2.03282	-9.39293	4
-2.61295	0.866998	5
10.7221	6.88447	3
-1.95396	-9.37946	4
-1.98297	-9.53115	4
-2.19099	-9.69988	4
11.0725	6.59164	3
10.4384	6.36993	3
11.1038	7.31685	3
10.3477	6.16445	3
10.545	6.12453	3
10.4614	5.7389	3
10.9604	7.10375	3
10.4166	6.23096	3
-2.29157	-9.52806	4
10.7914	6.18005	3
-2.04109	-9.3354	4
-1.86151	-9.66412	4
11.3146	6.41927	3
-2.19211	-9.43257	4
7.07342	7.86448	2
7.17449	7.89493	2
11.042	6.70003	3
-6.9326	1.91349	5
11.1055	6.62726	3
-1.91442	-9.29604	4
-2.19261	-9.6225	4
11.0945	7.08482	3
7.63708	8.07868	2
10.2441	5.4504	3
10.5894	5.84495	3
10.8277	5.99675	3
10.4144	6.05704	3
5.09699	-1.14725	1
-2.02858	-9.58428	4
-2.09034	-9.52315	4
10.3703	5.61042	3
10.9039	7.13102	3
-1.71707	0.391282	5
-2.46704	0.72926	5
11.3248	6.47807	3
10.899	6.62942	3
-2.1855	-9.66226	4
11.1527	7.11927	3
10.573	6.92309	3
10.6606	6.59563	3
10.8673	6.65159	3
-2.13428	0.325186	5
-2.07136	-9.84408	4
-2.1779	-9.91026	4
-2.25668	-9.86902	4
11.0454	6.0406	3
-2.19288	-9.60311	4
-2.12858	-9.73822	4
11.0775	7.32704	3
-2.55002	0.468813	5
11.0916	6.80637	3
10.6027	6.39641	3
-6.76757	2.02885	5
11.1573	6.25164	3
10.6626	6.94609	3
-2.20023	-9.56958	4
10.9493	6.71099	3
-2.05922	-9.53571	4
-2.05369	-9.80695	4
11.3337	6.46645	3
-2.02931	-9.66108	4
11.0673	6.2717	3
8.15506	7.54083	2
10.6482	7.04584	3
10.8416	7.15009	3
10.8462	6.72167	3
10.3666	6.31994	3
11.1165	6.72109	3
11.972	6.25257	3
11.0286	7.10832	3
11.2094	6.4332	3
7.09809	7.82749	2
10.3425	6.28056	3
-1.93325	-9.30789	4
10.2984	5.49452	3
-2.251	-9.76089	4
10.525	6.14242	3
11.469	6.52362	3
10.499	6.94917	3
7.14925	7.78993	2
10.5427	6.8568	3
-2.24339	-9.87001	4
-2.04236	-9.40076	4
7.72751	7.91974	2
6.51783	-0.287257	1
-2.05861	-9.59649	4
-2.07443	-9.33462	4
10.6071	6.84018	3
10.9601	6.73906	3
-2.18374	-9.46665	4
10.7875	6.56959	3
7.03898	7.73119	2
-2.16032	-9.66866	4
-1.71089	-9.80261	4
10.4707	5.63503	3
10.9108	6.31754	3
-2.15644	-9.4284	4
-2.0897	-9.58392	4
10.529	6.06466	3
-2.02078	-9.63603	4
11.1467	7.16567	3
10.8991	6.82203	3
11.1204	6.40097	3
11.2678	6.2972	3
-2.05199	0.351306	5
10.7979	6.87333	3
11.173	7.21788	3
10.4501	5.86248	3
7.65949	8.11372	2
-2.00095	-9.3363	4
10.4325	6.82006	3
6.90053	4.10967	2
6.33437	1.84731	1
-6.26725	3.89186	5
-6.49229	3.65473	5
6.569	1.83008	1
6.24063	2.01782	1
6.95543	4.05324	2
6.40548	1.63294	1
6.43658	2.26242	1
6.88736	3.62921	2
-6.43407	3.73526	5
6.84906	4.25535	2
-6.38215	2.93401	5
6.58296	2.05869	1
-6.44052	2.96345	5
5.58919	-0.528684	1
-6.43492	2.87716	5
6.91576	4.16482	2
-6.25346	3.06687	5
-6.23079	3.66669	5
-6.44242	3.65753	5
5.77695	-0.251897	1
6.7593	3.83318	2
5.75271	-0.675783	1
6.28431	2.12904	1
-6.7957	3.09607	5
6.80289	3.98993	2
-6.86994	2.9288	5
-6.55345	2.98219	5
6.24109	2.15357	1
7.05773	3.81718	2
6.21624	1.52669	1
-6.67202	3.49481	5
7.03868	4.10847	2
-6.23633	3.89317	5
6.00038	1.62479	1
6.0417	0.451214	1
6.95482	3.29419	2
6.21483	2.16726	1
6.88837	3.29714	2
-6.5579	2.83394	5
6.75765	1.67271	1
6.26197	1.64777	1
6.96251	3.23676	2
6.19805	2.20807	1
6.09846	1.69365	1
6.78896	3.82159	2
-6.58677	3.57916	5
-6.90964	2.88776	5
7.04169	4.87488	2
6.56422	1.60763	1
6.95225	4.04571	2
-6.32852	3.02105	5
6.38785	1.66332	1
6.35259	1.70142	1
6.97777	3.73855	2
-6.26786	3.00197	5
-6.84472	2.20105	5
5.68722	-0.540709	1
-6.83236	2.92222	5
-6.26952	2.9909	5
6.42067	2.08654	1
6.33348	2.04566	1
-6.1157	3.71191	5
6.48435	2.19063	1
7.00734	4.53989	2
6.28739	1.57749	1
6.97587	3.92963	2
6.90664	3.32739	2
-6.26039	3.85979	5
5.66938	-0.678922	1
-6.47917	3.75748	5
6.72342	3.91	2
-6.54163	3.81871	5
-6.44614	3.04602	5
-6.52823	3.5833	5
-6.27885	2.94368	5
6.9064	4.14178	2
6.95935	4.39058	2
6.32351	2.23584	1
5.9863	1.75117	1
6.11719	1.94043	1
6.29248	-0.737499	1
7.07284	1.48908	1
5.95578	1.54299	1
6.67602	1.5587	1
7.0228	3.83926	2
6.28168	0.417562	1
6.69496	3.53263	2
-6.25059	3.06229	5
3.35244	0.191006	1
6.93439	5.14095	2
6.19031	0.402655	1
6.93131	5.03618	2
6.05814	1.8201	1
6.90606	3.2677	2
6.64244	1.32041	1
6.61603	1.65533	1
-0.706791	-13.73	4
4.98193	-1.01368	1
6.39396	2.09829	1
-6.23938	3.82805	5
-7.01025	1.96265	5
7.04168	4.15162	2
-6.99053	2.16698	5
6.91212	3.85442	2
6.28908	0.654989	1
-6.68864	2.75077	5
-6.84698	3.00719	5
6.98288	3.4516	2
6.97225	4.22767	2
7.02453	3.6166	2
6.1822	-0.65399	1
5.79318	-0.307853	1
-0.775099	-14.0418	4
6.30321	-0.588574	1
6.14618	1.39621	1
6.88587	3.91262	2
6.99746	3.42965	2
3.00525	0.178246	1
6.93258	3.72909	2
6.26609	2.10046	1
6.83479	2.66811	2
-6.33465	3.66132	5
6.05537	1.87178	1
-6.5716	3.69999	5
-6.09991	3.12777	5
6.97818	3.91027	2
-6.894	2.17634	5
6.35818	1.90847	1
-6.3238	3.03348	5
6.48527	1.88472	1
-7.09555	1.95371	5
6.40926	0.640629	1
3.23709	0.261347	1
7.01816	4.79926	2
6.91616	4.83107	2
5.74225	-0.677834	1
6.92765	4.696	2
6.98028	1.7076	1
-6.47298	2.9422	5
6.54809	3.42842	2
6.98614	4.81696	2
-6.31737	3.04061	5
-6.89056	2.27448	5
3.32281	0.249661	1
6.12979	1.98223	1
5.44177	-0.648808	1
-6.90818	2.19658	5
5.73137	0.0304331	1
6.00325	1.63468	1
-6.46462	3.71416	5
6.87981	4.03581	2
5.29877	-1.08742	1
-6.75498	2.97514	5
6.7554	5.24429	2
6.32189	1.80362	1
6.99203	3.67704	2
-6.86087	2.23582	5
6.37025	0.531671	1
6.40993	1.62076	1
-6.34829	3.68937	5
6.78756	3.71302	2
-0.728884	-13.1814	4
-6.89155	2.06156	5
6.56053	1.45903	1
-0.715565	-14.0459	4
3.09546	0.141483	1
6.57866	3.08436	2
3.11375	0.0900797	1
-6.69024	2.96311	5
6.16155	1.70129	1
-6.6407	2.69027	5
5.13879	-1.00377	1
3.16532	0.196422	1
6.47145	1.89122	1
-0.748627	-14.0569	4
5.93798	0.500297	1
5.50772	-0.627971	1
-6.33385	3.87005	5
-0.908168	-13.3559	4
6.64935	1.92372	1
6.0921	2.05258	1
-0.767639	-13.8641	4
6.18384	1.74645	1
6.2211	0.478619	1
5.90945	1.43845	1
-0.826276	-13.2646	4
6.8545	1.43059	1
-0.716917	-14.0849	4
-6.29282	3.10355	5
-0.720004	-13.9582	4
3.21982	0.251307	1
6.92563	5.14229	2
6.60146	1.71498	1
6.65771	1.42191	1
6.26766	1.86081	1
5.47985	-0.762041	1
-1.0569	-12.5674	4
7.0024	4.63728	2
6.31862	-0.665581	1
3.08121	0.172648	1
6.35514	-0.681554	1
2.96928	0.176606	1
6.84769	2.27375	2
6.13583	1.94529	1
-0.762651	-14.0073	4
-6.78194	3.22317	5
6.47659	1.86711	1
-0.728833	-14.0656	4
-0.721615	-14.0541	4
5.72724	-0.403566	1
6.37121	1.99433	1
6.35752	-0.701944	1
-0.743179	-14.015	4
-6.93927	2.15615	5
-0.733045	-13.9709	4
-6.87223	2.21055	5
6.64382	1.49478	1
-6.40892	3.09825	5
-0.75817	-13.8574	4
6.18903	1.7602	1
6.60587	1.82157	1
6.09343	1.72458	1
5.55518	-0.434375	1
-6.88903	2.16359	5
-0.728419	-13.7096	4
-0.837378	-13.9599	4
6.81108	3.82953	2
5.79881	-0.197901	1
-0.783251	-13.9792	4
6.03372	-0.657919	1
-0.821145	-13.4465	4
6.77754	5.06769	2
6.21013	1.68722	1
-0.67638	-13.8359	4
-6.90631	2.16647	5
-0.762653	-14.1154	4
5.83918	-0.382504	1
6.162	1.88861	1
2.88491	0.168797	1
-6.45487	3.01383	5
-0.835233	-13.967	4
-6.41222	3.8498	5
6.47722	-0.808783	1
5.65411	-0.586539	1
-0.711904	-13.401	4
5.73219	-0.742473	1
6.09712	1.57694	1
5.97438	1.93994	1
-6.63	3.53389	5
4.08211	-1.80625	1
4.05555	-1.62093	1
3.97737	-1.60008	1
4.13929	-1.65804	1
6.45695	3.17109	2
6.38215	3.09928	2
4.12225	-1.61808	1
4.07262	-1.71263	1
4.15193	-1.66534	1
4.2155	-1.76174	1
3.9703	-1.67418	1
6.41873	2.9614	2
4.07895	-1.74039	1
4.02611	-1.72191	1
4.02579	-1.66416	1
-2.80865	0.795698	5
6.31472	2.86352	2
3.97684	-1.65016	1
4.07504	-1.72397	1
4.19251	-1.82493	1
4.07419	-1.72646	1
4.11455	-1.64653	1
4.03765	-1.62241	1
4.00193	-1.81626	1
-0.748465	-14.1271	4
3.97276	-1.68093	1
4.05426	-1.67937	1
4.1588	-1.80502	1
4.06429	-1.70154	1
4.13864	-1.78612	1
-2.90447	0.705912	5
-0.76833	-14.1665	4
-0.669671	-14.1762	4
6.28981	2.80424	2
3.27252	3.67817	2
3.27952	3.59101	2
4.24895	3.25195	2
3.47689	3.52528	2
3.3251	3.60588	2
3.26824	3.64038	2
3.26668	3.67366	2
4.32047	3.18658	2
3.23526	3.6572	2
4.23172	3.25672	2
3.34517	3.69206	2
4.19827	3.18765	2
3.3046	3.61059	2
3.34359	3.67009	2
3.28553	3.68461	2
4.26303	3.23885	2
3.30256	3.63193	2
3.34318	3.58631	2
3.4456	3.54271	2
3.21032	3.72156	2
4.2503	3.27735	2
3.39404	3.54546	2
3.27852	3.6519	2
3.3073	3.63881	2
3.40821	3.74219	2
4.28738	3.24253	2
4.26578	3.22775	2
3.18532	3.73427	2
3.34824	3.62837	2
3.25106	3.65094	2
3.30946	3.62344	2
4.10567	3.3208	2
-4.54202	2.21154	5
-4.78154	2.1995	5
4.80211	0.317507	1
4.80668	0.426803	1
-4.57402	2.26284	5
-4.49595	2.20402	5
4.61673	0.448447	1
9.65949	5.62431	3
-4.63927	2.25259	5
9.72945	5.69725	3
3.73962	0.2242	1
-4.47474	2.15496	5
-4.59028	2.08109	5
4.82911	0.25927	1
9.63304	5.63936	3
-4.26011	2.09991	5
4.52437	0.325636	1
-4.5677	2.23165	5
9.80595	5.60502	3
-4.27979	2.03686	5
3.72098	0.252456	1
3.95943	0.354147	1
9.59831	5.59567	3
4.89195	0.447402	1
-4.56629	2.26811	5
-4.71315	1.72769	5
-4.60586	2.05306	5
4.19965	0.457546	1
-4.68137	2.15411	5
9.4737	5.57122	3
4.44763	0.403199	1
4.60827	0.488836	1
3.78999	0.342682	1
-2.95144	0.499787	5
5.00379	0.460445	1
3.81978	0.257896	1
-4.47763	2.19821	5
4.66413	0.422371	1
4.8633	0.483994	1
4.25677	0.374011	1
-4.42721	2.2376	5
4.66495	0.39146	1
-4.71463	2.22403	5
-4.24727	1.96888	5
-4.54846	2.32984	5
-4.30081	2.06818	5
-4.99156	2.1563	5
4.3563	0.438262	1
-4.63808	2.0656	5
-4.55945	2.24194	5
-2.77821	0.306062	5
-4.26685	2.09731	5
-4.47379	1.74731	5
-4.4229	2.12587	5
4.0596	0.33896	1
4.53415	0.516032	1
4.78002	0.441603	1
3.94154	0.267362	1
-4.73928	2.40381	5
-4.55594	2.15701	5
-4.97409	2.10323	5
-4.50136	2.14018	5
4.337	0.338791	1
-4.40695	2.12412	5
3.93231	0.340909	1
-4.38528	2.13182	5
-4.46347	2.14427	5
4.67853	0.397174	1
-4.49093	2.16356	5
-4.24966	2.04383	5
3.57375	3.0002	2
3.55379	2.88926	2
3.65015	2.97303	2
3.59199	2.98952	2
-5.92094	2.77182	5
4.30732	0.0996725	1
4.36755	0.0413357	1
4.29719	0.0510361	1
-6.05178	2.76991	5
4.26656	0.00901037	1
5.04773	0.197702	1
4.19907	0.0343082	1
-3.8914	1.81755	5
-6.0469	2.78017	5
4.14431	0.137958	1
4.0012	0.187164	1
4.01508	0.267686	1
-6.06773	3.08061	5
4.38488	0.034137	1
5.53467	0.240913	1
-4.7208	1.80759	5
4.17895	0.0400558	1
-6.10347	2.84515	5
4.29118	0.00985388	1
4.66312	0.141163	1
-3.36307	1.38606	5
3.61245	0.233763	1
4.34176	0.0147316	1
4.28592	0.0996531	1
-5.95911	2.78245	5
4.12705	0.103964	1
6.18693	0.640948	1
4.11104	0.153673	1
4.09178	-0.0615163	1
5.76405	1.11232	1
4.04552	0.207998	1
4.46902	-0.0238843	1
4.15862	0.257419	1
-4.55558	1.8441	5
3.82538	3.09501	2
-4.52759	1.81345	5
-4.73132	1.98628	5
6.04761	-0.0465813	1
6.73142	4.37023	2
-6.99803	1.02304	5
-7.03343	0.940737	5
-6.77782	0.805161	5
-7.0687	0.942408	5
-0.96095	-12.1054	4
-6.80981	0.798229	5
-7.28625	1.47389	5
-7.28955	1.65142	5
-6.49975	1.05003	5
-6.80342	0.783422	5
-7.04983	0.967902	5
-7.28718	1.47066	5
-6.70584	0.775919	5
-6.85425	0.804845	5
-7.07272	0.977654	5
-6.758	0.857579	5
-6.35215	1.13014	5
-0.956865	-12.1754	4
-6.73874	0.921349	5
-7.31396	1.5486	5
4.14349	-1.67315	1
-7.19723	1.16638	5
-7.27007	1.66516	5
-7.14264	1.04922	5
6.57337	3.47463	2
-7.30653	1.54438	5
-7.30596	1.55537	5
-0.949249	-12.1044	4
-6.41969	1.06532	5
-6.85714	0.85533	5
-6.91567	0.820011	5
3.85338	0.11868	1
-6.70183	0.816764	5
3.70073	0.0979181	1
-7.22427	1.18435	5
-7.30442	1.59929	5
-7.08133	0.9936	5
-4.14369	2.02797	5
-6.94803	0.896109	5
-0.948885	-12.2041	4
6.48699	3.15563	2
6.59537	3.29618	2
-0.955361	-12.1056	4
-6.37381	1.11664	5
-6.30261	1.19683	5
-7.35486	1.55097	5
-0.933712	-12.1027	4
-6.77986	0.788089	5
-0.971329	-12.1318	4
-7.19974	1.75513	5
-7.29324	1.64807	5
-7.34364	1.55362	5
-6.74529	0.779551	5
-7.1361	1.21086	5
-7.14439	1.91332	5
-6.86285	0.773646	5
-7.02523	0.977876	5
-7.06231	0.989747	5
-0.921524	-12.1362	4
-7.10183	0.976506	5
7.2899	7.51709	2
7.28693	7.5534	2
7.26596	7.55653	2
-6.24453	2.21924	5

## Sheet: 3CD_example_population
C1 ex		C1 pop		C2 ex		C2 pop		C3 ex		C3 pop		C4 ex		C4 pop		C5 ex		C5 pop
Contra	Ipsi	Contra	Ipsi	Contra	Ipsi	Contra	Ipsi	Contra	Ipsi	Contra	Ipsi	Contra	Ipsi	Contra	Ipsi	Contra	Ipsi	Contra	Ipsi
0.109828	-0.103327	0.00892372	0.0126217	0.113714	-0.15578	-0.00755864	0.000693123	-0.0438996	0.0891108	-0.0149588	0.0246823	-0.0654825	0.288017	0.0120363	-0.00567815	-0.0309429	0.0562631	0.00136965	0.0283127
0.0774368	-0.100367	0.00392201	-0.000614207	-0.0927017	0.00115159	0.00266809	-0.00422781	0.000169461	0.127815	-0.0150417	0.0165407	-0.192426	0.404274	-0.00258808	-0.00520047	-0.101822	0.132434	-0.00477919	0.0163587
-0.0904656	0.0089617	-0.0049633	-0.000185068	0.0942665	0.12778	0.00149189	-0.00242083	-0.0301466	0.10648	-0.0152928	0.00614052	-0.224636	0.291718	-0.0049821	0.0128895	0.0245241	0.0690212	-0.00471671	0.00981275
-0.0952773	0.0767161	0.00331512	-0.00456417	-0.0725969	0.162467	-0.00154934	-0.00485727	-0.0158831	0.124297	0.00609279	0.0006885	-0.252142	0.239139	-0.0100192	0.0239863	0.0758423	0.0842256	-0.00847532	0.00190856
-0.0536794	0.17462	0.0102742	-0.00103094	-0.0486278	0.229252	-0.00204277	0.0004259	-0.0539055	-0.0559076	0.00515611	-0.0115679	-0.108445	-0.0068588	-0.00536114	0.0261491	0.108225	0.039738	-0.00702307	0.00640232
0.107587	0.368396	0.0109606	0.00564753	-0.0197007	0.0129797	0.000137216	0.0044368	-0.00276448	-0.0675794	0.00890787	-0.0100965	-0.0261309	-0.173506	-0.011141	0.00872632	0.0122033	0.116458	-0.00330952	0.0136505
0.0804387	0.292561	0.00281514	0.00152961	0.0199236	0.0984215	0.0029753	0.00174293	0.0212874	-0.15723	-0.00132751	-0.0150347	-0.0378018	-0.106737	-0.00803364	0.00526976	0.0257597	0.116788	0.0080294	0.00533665
0.0379599	0.229794	-0.00813622	0.0115189	0.10095	-0.0570365	-0.00302128	-0.00540651	0.0856458	-0.099347	0.00771657	-0.0122493	-0.0187624	0.0994519	0.0106085	0.011313	0.0702676	0.119674	0.00217675	0.00876581
-0.119305	0.0268586	-0.00867512	0.00854952	0.0529161	0.200256	-0.0112068	-0.0127923	-0.00297481	-0.0473405	0.010006	-0.00643023	-0.0769931	0.131177	0.0178821	0.0108311	0.0367306	0.00426555	-0.00379318	-0.000944106
-0.055784	0.0183935	0.00221853	0.0188244	0.170588	0.131208	-0.00829214	0.00345261	0.0114371	-0.0700832	0.0068155	-0.00636025	0.063526	-0.101175	0.016639	0.00775338	0.0499192	-0.0429785	-0.0192633	0.0100509
-0.045965	-0.0682799	0.00472153	0.0180029	0.0185865	0.31016	-0.000509017	0.0115967	0.0322857	-0.0454219	-0.000854603	-0.00576019	0.0169374	-0.304013	0.00353931	-0.0124761	-0.0399484	-0.131915	-0.00828168	0.0118114
0.0171737	-0.119709	0.00452874	0.0143668	0.0414487	0.0107416	0.00631508	0.0162412	0.112113	-0.0459198	-0.00100759	-0.00767589	0.0286598	-0.362242	-0.00488631	-0.0186708	0.00160177	-0.080258	0.00264493	0.0177789
-0.161929	-0.124454	-0.0116794	0.00696704	0.0551618	-0.108306	-2.33314e-05	-0.00253684	0.0870922	0.0599196	0.00980695	-0.00633459	-0.0418642	-0.290026	-0.00433613	-0.0146155	-0.0320528	-0.0871239	0.00759198	0.00761605
-0.201096	-0.00264791	-0.0134547	-0.00718745	0.181051	-0.0827204	-0.0117412	-0.013115	0.0235522	0.0416755	0.0104177	-0.00999175	-0.214791	-0.168507	-0.00655088	-0.0143579	-0.0894296	-0.0740982	-0.00191033	0.00318195
-0.192654	0.0940399	-0.00913621	-0.0155307	0.0732339	0.0828342	-0.00340834	-0.0167936	-0.0173104	0.0510736	0.0130203	-0.0159577	-0.259985	-0.0126726	-0.00364235	-0.0156529	-0.143307	-0.054198	-0.00963979	0.00443436
-0.0669188	0.0454463	0.00565384	-0.0227958	-0.024037	0.127409	-0.0058095	-0.00555978	-0.0288809	-0.00951809	0.0104923	-0.0145131	-0.272522	0.102557	-0.00249386	-0.0139684	-0.146116	0.0628619	-0.00282078	0.0120365
0.0409759	-0.0871632	0.020753	-0.0124284	-0.00696497	0.0596887	-0.00232114	-0.000803555	-0.0876983	0.0134012	0.022263	0.0022995	-0.263592	0.1483	-0.0170416	0.00754174	-0.104404	0.0587782	0.00634155	0.00665423
0.0370164	-0.157483	0.00896261	-0.00770376	-0.0546865	0.0142381	-0.00182677	0.00863583	-0.100234	-0.0530807	0.0244502	0.0153558	-0.00470041	0.237832	-0.0121103	0.0226325	-0.0320672	0.0704705	0.0159967	0.00281258
-0.00102662	-0.131539	0.00495704	-0.000409243	-0.172684	0.0296987	-0.00433909	0.0161463	-0.068364	-0.0523161	0.00516268	0.0219813	0.175874	0.140051	-0.00822671	0.013503	-0.00578517	-0.014611	0.0165597	0.000259907
0.0573185	-0.0367089	-0.0123	0.00574601	-0.289828	-0.0923189	0.00253515	0.0123457	0.0082718	-0.0504159	-0.00629536	0.0170483	0.247781	0.128776	0.00545969	0.00405341	-0.0184928	0.0449715	0.0213851	-0.00222714
0.0883158	0.0114237	0.00291806	-0.00646027	-0.243797	-0.135527	-0.00309862	0.0137407	0.0479737	0.0492296	-0.0147201	0.009355	0.146077	-0.0189053	-0.00729383	-0.00728953	-0.0415502	-0.0799423	0.0105916	-0.00613066
0.171678	-0.0148857	0.00012324	-0.00483917	-0.108169	-0.267595	0.000544167	-0.00756751	0.0690393	0.132342	-0.00922594	0.0118802	-0.0438964	0.0144257	-0.00440107	-0.0141255	-0.0672815	-0.0519602	0.00368894	-0.0131122
0.0551925	0.0425374	0.0185818	-0.0198853	-0.0906416	-0.156727	-0.00604952	-0.00525197	0.0167158	0.120551	-0.0150927	0.00512677	-0.00546883	-0.0178961	0.000414374	-0.0165798	-0.0241114	-0.121374	0.00254957	-0.015083
0.0335672	0.0502443	0.00277657	-0.00387875	-0.0559128	-0.134457	-0.00224434	-0.00795434	-0.0208596	0.0880547	-0.0185977	0.012938	0.182057	0.0126566	0.00995927	-0.0104238	0.0784849	-0.0391379	0.00148674	-0.0268953
0.0302023	0.036045	0.00741864	-0.00922654	-0.0915103	0.132269	0.0041229	0.00891163	-0.000904805	-0.0301193	-0.00583688	0.00317115	0.343461	-0.0764874	0.00425686	-0.000573422	0.0975405	-0.0664012	-0.00158214	-0.028396
0.0252958	-0.0759653	-0.00989755	-0.000427663	0.0270497	0.0640822	0.014073	0.00640899	0.0175823	-0.0731482	-0.0114022	0.0031417	0.527535	-0.172706	-0.0075861	0.0011348	0.0909778	0.0385589	-0.00729177	-0.0249938
0.0718146	-0.183412	-0.000867819	-0.000693695	0.109798	0.0241614	0.00581723	-0.00108357	0.105557	-0.124002	-0.00793498	-0.00877124	0.251701	-0.190806	-0.00297384	-0.0129407	0.0666525	-0.0240811	-0.00822336	-0.00849686
0.00826097	-0.151542	-0.0134873	0.00176315	0.200733	-0.24323	0.00603303	-0.0159711	-0.0427902	-0.0796637	-0.0116411	-0.0097159	0.167866	-0.0970856	0.00449726	-0.00638523	0.0675539	0.0199412	0.000208822	-0.0100019
0.0399835	-0.0942717	-0.0196616	0.005462	0.0628174	-0.221626	0.0117005	-0.00603509	-0.0330431	0.0254373	0.00270807	-0.011071	-0.00807564	0.00458035	0.0201259	-0.00175343	0.0794149	-0.0865113	-0.00567459	-0.0116086
-0.00594541	-0.0242824	-0.011565	0.0068615	0.04962	-0.163476	0.0166283	0.00759864	-0.0890636	0.031705	0.00621394	0.00118047	-0.0337594	-0.14333	0.0182496	0.0149077	-0.00838769	-0.0798598	-0.00383669	-0.0192954
0.106281	-0.0330813	0.00271458	-0.00101541	-0.127385	-0.142442	0.00836739	0.0209633	0.0730042	0.0200857	0.0611751	0.0159762	-0.0284146	-0.195944	0.0156867	0.0156004	-0.0215158	-0.157725	-0.0142528	-0.00151143
0.0226828	-0.0323125	0.148235	-0.000304078	-0.0298241	-0.0116752	0.0494192	0.0201041	0.430079	-0.0130049	0.307322	0.0212439	0.0503362	-0.368446	0.0182381	0.0149032	-0.100741	-0.0902786	-0.0184011	0.00169028
0.59279	-0.0416566	0.411381	-0.00804763	0.20435	0.000621251	0.202318	0.0147455	1.04962	0.0609563	0.656835	0.012881	0.00172624	-0.0510112	0.0263599	0.0129429	-0.0634852	-0.0774523	-0.0396825	0.00831395
1.15577	-0.0192141	0.738709	0.00748606	0.782014	0.0399955	0.466585	0.0133247	1.54068	0.0630769	1.03089	0.00113562	-0.117946	-0.0395551	0.0222418	0.00770695	-0.0747721	-0.0231766	-0.0718213	-9.09566e-05
2.0279	-0.090076	0.963644	-0.00437074	1.52931	-0.106043	0.766294	-0.000856426	1.95743	0.0515633	1.27383	0.00280176	-0.15655	0.0101627	0.0102205	-0.0024447	-0.144304	-0.0217746	-0.110003	0.00288784
2.39575	-0.0298292	1.05704	-0.00841592	2.4219	-0.09864	1.00798	0.00376206	2.02717	0.000400258	1.45039	0.002885	-0.297176	-0.334172	0.0115642	-0.00334468	-0.165057	0.000493262	-0.13582	0.00349962
2.51712	-0.0447158	1.09014	-0.00900048	3.11669	-0.181311	1.18245	-0.00620103	2.23028	-0.0380216	1.56181	0.00432499	-0.441204	-0.25703	0.0133107	-0.00777939	-0.176357	-0.0142904	-0.147205	0.000356295
2.58512	0.000125606	1.07777	0.000910265	3.37927	-0.143371	1.25122	0.000383088	2.29155	0.00790113	1.6034	0.00140668	-0.655289	-0.158735	0.0169672	-0.0106618	-0.186578	-0.00377586	-0.155267	-0.00572477
2.28106	-0.0526377	1.05506	0.00875288	3.39617	-0.110119	1.28047	-0.00499624	2.61984	-0.0404061	1.61161	0.00142372	-0.544138	0.074172	0.0147817	-0.0165242	-0.174203	-0.0476785	-0.167224	-0.0154528
2.22189	-0.0233156	1.01628	0.0051076	3.39426	-0.0172036	1.27458	0.00127956	2.64862	0.115432	1.6072	0.00344674	-0.193448	-0.0632025	0.0156816	-0.00671109	-0.181686	-0.0662766	-0.181105	-0.0168501
2.04707	-0.106455	0.958185	-0.00250686	3.67496	0.0212113	1.28833	0.0188929	2.49523	0.130031	1.60396	0.000339788	-0.128965	-0.0193315	0.0058479	-0.0019948	-0.0856026	-0.0764527	-0.181876	-0.0170432
2.23733	-0.174681	0.893457	-0.00187798	3.55968	0.123013	1.28332	0.0128973	2.19705	0.174611	1.56268	0.00484302	-0.218053	-0.114553	-0.00997612	-0.00392281	-0.175467	-0.120886	-0.182693	-0.0219853
2.0177	-0.226506	0.814716	-0.00754847	3.51956	0.0160424	1.26511	0.012181	2.20525	0.0363993	1.48285	0.00539883	-0.38689	0.0267703	-0.0114176	-0.00898325	-0.149159	-0.0770881	-0.175725	-0.0318525
1.95736	-0.207043	0.782405	-0.00683146	3.52266	0.0279785	1.21219	-0.00144579	2.20797	-0.0434473	1.40853	0.0111284	-0.374324	0.221758	-0.00066988	-0.00816523	-0.235874	-0.106684	-0.178461	-0.0266446
1.68777	-0.231522	0.738061	-0.00547769	3.5267	-0.150049	1.18002	0.00261037	2.20011	-0.107549	1.3659	-0.00286945	-0.17538	0.185107	-0.00395517	0.00236326	-0.254033	0.022101	-0.187	-0.0152093
1.7964	-0.171519	0.696958	0.000998546	3.44836	-0.00646799	1.15107	-0.00125714	2.04754	0.0227349	1.33907	-0.00368628	-0.173736	0.0807093	-0.0116985	0.00290369	-0.306576	-0.00667133	-0.190059	-0.002086
1.70727	-0.134718	0.650111	-0.000688561	3.56756	0.0170098	1.13919	0.00105196	2.09702	0.0166872	1.28442	-0.00567879	-0.106465	-0.10498	-0.0231261	0.0120064	-0.258602	-0.0127851	-0.19532	-0.00161552
1.76766	-0.0324898	0.619149	-0.000449549	3.8411	-0.0408894	1.12211	-0.00910326	1.8989	0.054302	1.23177	0.0130162	-0.31382	-0.0908181	-0.0189966	-0.00249775	-0.173537	-0.056205	-0.19033	-0.00651497
1.73929	-0.162272	0.601819	-0.0043826	3.94099	-0.129717	1.10141	-0.00953927	1.82371	-0.0622285	1.17246	0.0173227	-0.435926	-0.07288	-0.0155997	0.00383263	-0.175293	-0.0960475	-0.191814	-0.0125071
1.57233	-0.271257	0.572045	0.00631298	3.94332	-0.0814701	1.09201	-0.00814457	1.72324	0.00245654	1.15542	0.0194855	-0.416838	-0.0700501	-0.018553	0.0001529	-0.201532	-0.0504993	-0.200416	-0.013167
1.59009	-0.31117	0.551601	9.33808e-05	3.78511	-0.0243882	1.08742	-0.002866	1.84715	-0.0177203	1.12553	0.0114244	-0.251668	-0.113039	-0.0195261	0.0214178	-0.252815	-0.069986	-0.208126	-0.00705518
1.42882	-0.159894	0.543731	0.00370171	3.96002	0.0801397	1.09695	-0.00191797	1.8473	0.113249	1.12928	0.00200882	-0.164768	-0.102341	-0.0238801	0.0149787	-0.272913	-0.0570077	-0.216213	-0.00334441
1.48058	-0.0182733	0.539921	-0.00178017	3.99105	0.111227	1.11922	-0.00413816	1.63205	0.114514	1.09793	0.00332859	-0.350146	-0.147481	-0.0242663	0.00952315	-0.246195	-0.0933998	-0.210955	-0.00137165
1.33137	0.0708533	0.511854	-0.00177788	3.8086	0.193747	1.14385	-0.00319234	1.51308	0.154771	1.07204	-0.00245541	-0.373194	0.0016843	-0.0264443	-0.0021794	-0.203318	-0.0781972	-0.204874	-0.00505785
1.38362	-0.00433291	0.491178	-0.00364686	3.83558	0.209526	1.14705	0.00590094	1.46582	0.111793	1.02947	0.00358664	-0.392669	0.103181	-0.0249164	-0.00824972	-0.136699	-0.0713314	-0.210479	-0.00511523
1.18234	0.0144397	0.450142	-0.00128918	3.37439	0.00375256	1.11982	0.00163002	1.37895	0.1298	1.00247	0.00273306	-0.40754	0.133327	-0.0210849	-0.000892652	-0.0865995	-0.119488	-0.217371	-0.00312573
1.07151	-0.0627702	0.440456	0.00691054	3.68657	5.54105e-05	1.0923	-0.00355679	1.27281	0.159483	0.977417	0.0112104	-0.579652	0.0520104	-0.0183024	0.00397005	-0.15616	-0.1637	-0.217374	-0.00615216
0.971899	-0.0732878	0.413348	-0.00130787	3.35215	0.0646026	1.09069	-0.00115783	1.03085	0.0973263	0.968356	0.00232743	-0.664086	-0.0525669	-0.0249925	0.00440255	-0.234091	-0.227973	-0.210742	-0.00429237
1.02843	-0.0740319	0.406224	0.00771767	3.50191	0.0615774	1.10767	0.00679068	1.05618	0.160893	0.950224	0.00254825	-0.530085	-0.0850836	-0.0266352	-0.00368424	-0.225206	-0.179654	-0.207803	-0.00896141
1.09639	-0.0133432	0.396094	0.00309283	3.51638	-0.0564751	1.11261	0.017105	1.06737	0.0535266	0.924424	-0.00811891	-0.495808	0.0481817	-0.0203747	-0.00658995	-0.205521	-0.176439	-0.211596	-0.0111113
0.964778	0.00973246	0.387362	0.00520105	4.21882	-0.219891	1.09799	0.0138843	1.27041	0.0749169	0.885993	0.00617322	-0.247405	-0.0186061	-0.000558865	0.00352	-0.225522	-0.110967	-0.210177	-0.0224506
0.996241	0.0942024	0.375167	0.0191604	4.1795	-0.251418	1.06424	0.0202874	1.31433	0.0497662	0.859904	0.00864155	-0.0457408	0.0803942	0.0486474	0.0422835	-0.212965	-0.10658	-0.203656	-0.0194638
0.828416	0.0228776	0.367614	0.044537	3.99454	-0.0999658	0.99287	0.048859	1.07534	0.170294	0.775461	0.0319988	1.21052	-0.119995	0.442061	0.0670395	0.236682	-0.103276	-0.105209	-0.00927021
0.990216	0.0617366	0.338866	0.0766986	3.14	0.000296402	0.84368	0.0838922	0.784991	0.278405	0.632905	0.0393631	1.93048	-0.122547	0.973789	0.0768118	0.780829	-0.0862437	0.104187	0.010943
0.786052	0.0368446	0.301059	0.0869178	2.86649	0.0716713	0.64993	0.105191	0.481406	0.209246	0.465326	0.0627554	2.70494	-0.260078	1.60886	0.0621678	1.27012	-0.116184	0.405031	0.0190141
0.795733	0.0605129	0.247625	0.0897408	2.3618	-0.00251541	0.487852	0.0968938	0.330778	0.208401	0.354331	0.0608259	2.3787	-0.250475	1.87002	0.0515508	1.54176	-0.0501892	0.713957	0.0238113
0.463258	0.0605207	0.206672	0.0973901	2.063	-0.174383	0.375881	0.0762191	0.136305	0.0461881	0.28109	0.0551513	2.38864	-0.045128	1.87765	0.0504238	1.82597	-0.0570205	0.947784	0.00771739
0.526551	0.02275	0.184694	0.0860041	1.70487	-0.0965356	0.315004	0.0768016	0.0850378	-0.0696209	0.224068	0.0338193	1.96083	-0.0931485	1.60284	0.0485606	2.12608	0.0350646	1.10529	-0.00348875
0.342375	0.0158479	0.152098	0.0905424	1.52338	0.0562145	0.251326	0.067829	0.0888934	-0.13558	0.175476	0.0175073	1.58885	-0.0909001	1.228	0.0515918	2.27587	0.0499974	1.14799	-0.00849823
0.198939	0.0414862	0.136623	0.0934089	1.49878	0.0232839	0.202866	0.0726698	0.138341	-0.033575	0.151361	0.017963	1.06647	-0.106375	0.900383	0.0486213	2.35009	0.0563847	1.16626	-0.00260296
0.0248121	0.029116	0.124327	0.121317	1.23989	-0.0579101	0.163674	0.0712224	0.140442	0.095505	0.138126	0.0267801	0.883198	-0.172503	0.673737	0.0241787	2.22319	0.0261642	1.17668	-0.0101209
-0.0594833	0.184044	0.127891	0.132183	1.23944	-0.3673	0.128426	0.0958334	0.0613633	0.0883084	0.12205	0.0454783	0.697693	-0.177771	0.545112	0.0279068	2.14789	0.0108754	1.1833	-0.0246699
0.0623196	0.1696	0.141654	0.196565	0.90377	-0.0350491	0.110653	0.127745	0.0656604	0.105507	0.118276	0.0796884	0.735039	-0.403352	0.4471	0.0182297	2.06699	-0.0404459	1.17708	-0.0326621
-0.0149071	0.233145	0.157477	0.278137	1.00045	-0.0865228	0.101751	0.152263	0.0415712	0.0346655	0.121497	0.14035	0.647109	-0.368316	0.388142	0.0179937	2.21124	-0.0975656	1.15164	-0.0453266
-0.028422	0.457997	0.160539	0.43422	0.948577	0.118726	0.0911687	0.202714	0.0443771	0.182476	0.139006	0.292059	0.604544	-0.372651	0.337407	-0.00786305	2.19206	-0.211635	1.14452	-0.0552009
-0.0416141	0.970268	0.168042	0.579114	0.824682	0.0429679	0.0815953	0.270163	-0.00533266	0.308593	0.136781	0.490642	0.402028	-0.356372	0.324638	-0.00497848	2.30445	-0.242211	1.12232	-0.0744979
-0.00408816	1.58798	0.165882	0.724095	0.774075	0.120626	0.0685269	0.380694	0.141342	0.527107	0.13315	0.725887	0.457	-0.33357	0.295084	0.00851909	2.36825	-0.212959	1.10344	-0.0907379
0.041853	1.90066	0.170252	0.822374	0.611682	0.215993	0.056113	0.491259	0.182008	0.686871	0.114341	0.903618	0.412797	-0.462705	0.287959	0.0214073	2.33502	-0.266006	1.07677	-0.122137
0.102727	2.26817	0.155834	0.891284	0.728697	0.371887	0.0410385	0.571675	0.166769	0.765964	0.101403	1.02609	0.344904	-0.507524	0.262135	0.0203628	2.24302	-0.303805	1.06444	-0.137506
0.101911	2.49777	0.147644	0.927015	0.690451	0.501466	0.0340408	0.626989	0.0404764	1.1858	0.0816121	1.10159	0.0560257	-0.479923	0.268675	0.030212	2.17219	-0.400633	1.03552	-0.158232
0.0964046	2.77294	0.148759	0.929868	0.69122	0.725466	0.0398537	0.659388	0.0287076	1.29693	0.0707966	1.14835	-0.10348	-0.412279	0.26319	0.037652	2.09504	-0.422612	1.01321	-0.159091
-0.0443508	2.80228	0.138461	0.912296	0.614594	0.729671	0.0338465	0.701853	0.00778802	1.47225	0.053419	1.18975	0.146637	-0.306602	0.262202	0.0454017	2.1984	-0.370166	0.98247	-0.170134
-0.0774975	2.76666	0.120119	0.861458	0.499399	0.804092	0.0295074	0.716653	0.025388	1.31511	0.050094	1.14921	0.167806	-0.21922	0.260862	0.0575443	2.26263	-0.316681	0.980851	-0.171305
0.00447432	2.71636	0.104816	0.780951	0.403774	0.813919	0.0190503	0.712469	0.00296753	1.14806	0.0413365	1.08623	0.450267	-0.0496251	0.262662	0.0533538	2.31847	-0.28181	0.986011	-0.171798
-0.0224045	2.47858	0.0958689	0.658609	0.441759	0.689315	0.0178509	0.688408	0.0276943	0.996499	0.0441837	0.965973	0.326261	-0.144614	0.276638	0.0541127	2.32537	-0.298233	0.990264	-0.151707
-0.0458422	2.15764	0.0945861	0.562379	0.43547	0.745597	0.00239114	0.657187	-0.0865682	0.819181	0.0315728	0.847283	0.460208	-0.0342869	0.260824	0.0408544	2.16258	-0.311484	0.991085	-0.141381
-0.129379	1.93372	0.088362	0.474524	0.399964	0.54716	-0.0153658	0.613582	-0.0252086	0.739898	0.0216174	0.677987	0.508859	-0.0572033	0.259943	0.0451454	2.24716	-0.221811	1.00467	-0.126639
0.0110706	1.72765	0.0825716	0.400824	0.313653	0.564166	-0.0121978	0.538743	-0.0344546	0.545358	0.0180819	0.53013	0.311489	0.124614	0.224813	0.047921	2.07457	-0.200229	1.01039	-0.128915
0.115803	1.42003	0.0741872	0.31534	0.378133	0.386594	-0.00359312	0.449716	0.0715227	0.369201	0.0114261	0.405995	-0.0189446	0.0883071	0.21639	0.065522	2.20398	-0.161817	0.999068	-0.11403
0.216085	0.95032	0.0672492	0.249893	0.30939	0.289013	-0.00295106	0.367713	0.00208596	0.397033	0.0251088	0.326131	-0.198546	0.237682	0.192327	0.113381	2.2964	-0.0673993	0.993018	-0.0999014
0.0427075	0.689292	0.0701117	0.209601	0.336003	0.21728	-0.00861925	0.304707	-0.00725634	0.37871	0.0296466	0.266808	-0.0912939	0.479645	0.216033	0.163811	2.4234	-0.120759	1.02358	-0.0728024
0.0134801	0.541149	0.0736749	0.192494	0.229322	-0.0077272	-0.0260557	0.256443	-0.0657096	0.339668	0.033367	0.216549	0.241767	0.579406	0.214946	0.234657	2.36099	-0.0716182	1.047	-0.0343081
0.0131778	0.500093	0.0628527	0.18175	0.281671	0.0067712	-0.0191038	0.194177	-0.0797986	0.231994	0.0316676	0.198273	0.261527	0.66762	0.23495	0.253572	2.4768	-0.0164495	1.03987	0.00232088
0.186397	0.30965	0.0571499	0.172927	0.0964762	-0.00498473	-0.0301644	0.162957	-0.0409486	0.0998707	0.0209767	0.157752	0.316096	0.573235	0.240717	0.276174	2.37567	0.12695	1.01788	0.0263838
0.167394	0.405707	0.036225	0.166281	0.0586568	0.230667	-0.0377869	0.136716	0.0185899	0.0227931	0.0172399	0.147163	0.39563	0.684271	0.262614	0.27628	2.51107	0.121727	1.01073	0.049589
-0.0314626	0.309952	0.0375732	0.1563	-0.0452679	0.230259	-0.0386973	0.13166	0.0443256	-0.0435195	0.00138708	0.112112	0.419735	0.608797	0.278005	0.294304	2.38766	0.0516453	1.01491	0.0673143
-0.0657698	0.248818	0.035301	0.171424	0.09218	0.0890783	-0.0308809	0.114932	0.100162	0.0976378	0.00090875	0.113927	0.125639	0.558173	0.258416	0.292168	2.52284	0.138344	0.985034	0.0957058
0.0196489	0.0652968	0.0429096	0.165073	0.184948	0.0628336	-0.0263793	0.120069	-0.00228952	0.0863271	-0.0002911	0.0965616	-0.306604	0.483113	0.238548	0.288368	2.45124	0.190714	0.942631	0.100265
-0.0105571	0.0235207	0.0489003	0.178226	0.270177	0.0561684	-0.0294352	0.122615	0.0502299	0.0750849	0.00827557	0.0999697	-0.489197	0.365636	0.201907	0.259941	2.35494	0.250098	0.914797	0.0968704
-0.122335	0.136559	0.04483	0.179607	0.293606	0.0829068	-0.0382469	0.131556	-0.071145	-0.0125895	0.0050275	0.0953503	-0.359279	0.488099	0.196321	0.25269	2.17027	0.334341	0.895497	0.0781633
-0.260458	0.248554	0.0497748	0.180123	0.101193	0.0378012	-0.0369546	0.12474	-0.0368785	0.0426123	0.00233681	0.0976457	-0.167856	0.398446	0.186504	0.223448	2.26468	0.328506	0.900923	0.0626259
-0.127347	0.361524	0.0422011	0.186698	-0.0298113	0.141932	-0.0411438	0.118157	-0.114661	0.0804138	-0.0151905	0.0907691	0.0966846	0.454335	0.173001	0.225674	2.19968	0.368035	0.865901	0.0528473
-0.128227	0.295897	0.036063	0.174468	-0.0264048	0.259393	-0.0472385	0.107572	-0.117633	0.0522163	-0.00237159	0.0862225	0.110835	0.360584	0.168442	0.197041	2.2466	0.342071	0.848358	0.0311006
-0.125535	0.138737	0.0247427	0.207582	0.104095	0.403454	-0.0446647	0.109465	-0.125217	0.108046	0.00179419	0.098291	0.126681	0.400967	0.167133	0.16913	1.95299	0.374876	0.801806	0.0067572
-0.135998	0.107766	0.021109	0.237164	0.189501	0.340571	-0.0445075	0.111412	-0.0664133	0.202558	0.0195046	0.11392	0.14861	0.317888	0.169502	0.134105	2.12911	0.335827	0.786245	-0.00168908
-0.100388	0.172999	0.0316472	0.277291	0.162922	0.318598	-0.0380728	0.115236	-0.0628031	0.152226	0.0153617	0.131184	0.2874	0.157361	0.183006	0.0945982	2.08317	0.312028	0.763269	-0.00856426
-0.0756332	0.3	0.0335032	0.291062	0.198083	0.230149	-0.0324773	0.12059	0.00219192	0.170401	0.0207263	0.161414	0.323964	0.0441864	0.196616	0.0888525	2.16019	0.256513	0.762165	-0.0098818
-0.122806	0.277005	0.0290364	0.275474	0.227394	0.192394	-0.0429539	0.141744	-0.00228419	0.0966519	0.0113995	0.204343	0.0864069	0.0783996	0.194184	0.0655334	1.98287	0.245344	0.746418	-0.0348889
-0.080233	0.158831	0.0323339	0.242591	0.234639	0.166025	-0.0387451	0.151105	-0.00786652	0.297466	0.0171642	0.230202	0.104681	0.0475369	0.172842	0.0635489	1.94536	0.113854	0.730358	-0.0645947
0.144031	0.115076	0.177218	0.191704	0.187795	0.0683128	0.0083771	0.144594	0.12988	0.252671	0.124467	0.246944	0.161559	0.0424616	0.148482	0.0337017	1.84614	0.0217167	0.685421	-0.0793085
0.828073	-0.0360396	0.496012	0.155976	0.281156	0.0625877	0.145162	0.137009	0.316704	0.194946	0.316315	0.262086	0.16404	0.0347249	0.134744	0.0169982	1.56837	-0.0462959	0.61147	-0.0852546
1.92507	0.0208339	0.879447	0.127129	0.687332	-0.0113196	0.382335	0.132444	0.801862	0.143587	0.585541	0.287464	0.171558	0.00109511	0.125309	0.0180234	1.30881	-0.146435	0.506414	-0.0770596
2.50589	-0.0204492	1.18107	0.109139	1.46186	0.0194037	0.64869	0.12957	1.40409	0.0351569	0.918756	0.293867	0.0640883	-0.0103743	0.10849	0.0139101	0.834757	-0.0844974	0.398999	-0.0716259
2.85518	0.193667	1.33432	0.0943476	2.14065	-0.0640446	0.895175	0.108656	2.049	0.0560195	1.26761	0.272867	-0.0245692	-0.150967	0.106434	0.0165182	0.593439	-0.168546	0.292093	-0.058437
2.70341	0.221392	1.40273	0.0884247	2.52414	0.0614337	1.06856	0.102554	2.62893	0.0490595	1.56791	0.25392	-0.391186	-0.209108	0.0953201	0.0140445	0.316074	-0.139957	0.187114	-0.0459145
2.97804	0.286883	1.40394	0.0927533	2.71982	0.159851	1.19755	0.0859998	2.70764	0.167287	1.71277	0.224181	-0.407291	-0.244946	0.098163	0.00749429	0.253629	-0.14729	0.104064	-0.0301522
2.89571	0.146322	1.38593	0.0916552	3.12241	0.198297	1.28491	0.0875402	2.80021	0.195726	1.77309	0.192836	-0.269636	-0.197569	0.0998424	0.00256836	0.188709	-0.0501514	0.0529554	-0.0213176
2.982	0.154659	1.36101	0.0860444	3.60301	0.108519	1.36388	0.0827382	2.78287	0.160058	1.79606	0.15922	-0.121949	-0.0455258	0.0870115	-0.00268597	0.234448	-0.0372007	0.0151288	-0.00900431
2.92422	0.129908	1.32838	0.0733814	3.8437	0.0474968	1.395	0.0857995	3.04208	0.0758893	1.81758	0.115353	0.0110902	-0.161282	0.0675898	0.00850762	0.198978	-0.0724476	-0.0254259	-0.00498874
3.27132	0.227561	1.29962	0.0664387	3.81031	0.14029	1.43175	0.0886372	3.04768	0.0840674	1.8214	0.0979501	-0.174038	-0.0714218	0.0629263	0.0294308	0.166209	-0.116158	-0.0638099	-0.000420979
3.4468	0.18474	1.25698	0.0618725	3.48504	0.0699768	1.43777	0.0702274	2.96159	0.176126	1.83487	0.0862368	-0.123187	0.0255048	0.0785582	0.0549144	0.0375492	-0.0965658	-0.0704343	-0.00458235
3.54219	0.144133	1.22069	0.0708987	3.40559	-0.0354034	1.43654	0.0633747	2.80505	0.261408	1.82171	0.0930857	-0.155276	0.349287	0.0822516	0.0876962	-0.0111636	-0.108171	-0.071915	-0.0140034
3.20199	0.157507	1.14302	0.0616459	3.49736	-0.223726	1.41501	0.0545625	2.67331	0.246181	1.81065	0.0864029	-0.13122	0.3069	0.0700031	0.0929151	0.0555011	-0.122966	-0.0852605	-0.0191138
2.76369	0.267162	1.07223	0.0558168	3.87135	-0.158686	1.39607	0.0509465	2.73822	0.0953582	1.74868	0.0664257	-0.0264368	0.523571	0.0558535	0.104343	0.0311389	-0.172773	-0.10144	-0.0142319
2.47264	0.177565	1.00104	0.0469977	4.13464	-0.186929	1.3872	0.0441836	2.67349	0.172988	1.734	0.0637643	-0.0421755	0.357959	0.0643769	0.0928154	0.0554465	-0.146218	-0.113808	-0.0122077
2.35925	0.335742	0.967045	0.053537	3.91657	-0.0525546	1.37134	0.0416213	2.63807	0.20474	1.69578	0.0615259	0.0590592	0.310452	0.0733787	0.0952161	0.051239	-0.168224	-0.113205	-0.0138743
2.17697	0.267577	0.928531	0.0561404	4.11151	0.0801941	1.3518	0.0467384	2.38931	0.244805	1.66619	0.0676639	-0.293877	0.0993892	0.071719	0.0754038	0.106821	-0.124266	-0.128526	-0.00798797
2.1044	0.30457	0.89055	0.045631	3.77582	0.260981	1.33499	0.0563871	2.08548	0.0872056	1.59717	0.0604506	-0.287616	0.232546	0.0638774	0.0515459	0.100837	-0.118721	-0.135671	-0.00414797
2.00593	0.0265678	0.844025	0.0408056	3.89603	0.141335	1.31745	0.0474799	2.1106	0.0399973	1.52364	0.0508027	-0.394088	0.232051	0.0525905	0.0373993	-0.0606386	-0.0983574	-0.137927	0.00395009
2.14767	0.133934	0.803111	0.0299496	3.31785	-0.0754425	1.31293	0.0478255	2.13443	0.11384	1.46607	0.0492736	-0.101004	0.178792	0.0600504	0.0269766	-0.059195	-0.186164	-0.129548	0.00143636
1.85633	0.209889	0.767071	0.0259764	3.68078	-0.2265	1.31684	0.0487285	2.30365	0.115435	1.41184	0.0536886	-0.258725	0.0152514	0.0502186	0.0339309	0.0276615	-0.212008	-0.127766	-0.00270454
1.85551	0.299396	0.720015	0.0234905	3.83754	-0.162189	1.30364	0.0537925	2.04975	0.0823573	1.38237	0.0534216	-0.0556705	0.181206	0.0517262	0.0299387	0.112004	-0.261181	-0.141659	-0.011494
1.68196	0.115434	0.684736	0.0332954	4.07876	-0.02773	1.26421	0.052297	1.92721	0.0521871	1.36132	0.0503713	0.0621681	0.0433297	0.0288531	0.0240149	0.0871038	-0.176901	-0.151984	-0.0219213
1.86442	0.016635	0.645371	0.0407414	4.01239	-0.12033	1.24521	0.0412512	1.7109	0.0771055	1.31779	0.0463807	0.198151	0.11731	0.0266491	0.0159797	-0.08935	-0.179588	-0.148202	-0.0138642
1.76132	-0.104225	0.624994	0.0337988	4.2823	-0.051964	1.24604	0.0406498	1.66364	0.09902	1.26952	0.0449803	0.256164	-0.0273424	0.0185679	0.0118587	-0.149754	-0.174079	-0.140715	-0.0049343
1.49697	-0.113197	0.594993	0.0389755	4.43323	-0.178958	1.28024	0.0474106	1.74144	0.047977	1.22117	0.0388522	0.118949	-0.120116	0.0230851	0.000171308	-0.19915	-0.184095	-0.136609	-0.00309778
1.37561	0.0143847	0.570675	0.0363544	4.34624	0.0179785	1.26825	0.0543687	1.81258	0.0721871	1.18181	0.0391542	0.127711	-0.232546	0.0342513	0.0061649	-0.147729	-0.226773	-0.144272	-0.0131706
1.29085	0.136822	0.534121	0.0467034	4.23527	-0.0796328	1.25488	0.0595822	1.98594	0.0036668	1.16631	0.045835	0.135545	-0.306029	0.0384701	0.00751095	-0.195876	-0.177575	-0.146198	-0.0275356
1.29998	0.306872	0.524337	0.0407373	4.44062	0.0338171	1.23059	0.0645152	1.90065	0.106778	1.14998	0.0460594	-0.048983	-0.122099	0.0515837	0.0177946	-0.122887	-0.192081	-0.146061	-0.0315454
1.12694	0.227829	0.495686	0.044799	4.45476	0.0578078	1.24471	0.065658	1.87243	0.134097	1.12646	0.0443477	0.0216128	-0.191663	0.0392279	-0.000497301	-0.184235	-0.237252	-0.145524	-0.0364605
1.03153	0.149436	0.491633	0.0451823	4.21395	0.0487351	1.25574	0.0695112	1.68682	0.238125	1.0773	0.0491637	-0.143094	-0.142284	0.0512473	-0.0067286	-0.115423	-0.289056	-0.143838	-0.0435586
0.999189	0.00849646	0.465045	0.0468116	3.9957	0.0564902	1.25949	0.0583135	1.57606	0.125817	1.02888	0.062222	-0.0240853	-0.140991	0.040202	-0.00584414	-0.172394	-0.298907	-0.14178	-0.0504564
1.06807	0.0562449	0.472528	0.0462833	4.14196	-0.0263432	1.23593	0.0730955	1.43288	0.0440116	0.999297	0.0732285	-0.160597	-0.0658547	0.0494803	0.00650592	-0.179056	-0.238313	-0.150256	-0.0561121
0.933794	0.241192	0.452806	0.0485299	4.34763	0.124948	1.21641	0.0783046	1.46692	0.0518589	0.987771	0.0553728	0.0683882	0.0492715	0.0363035	0.00619703	-0.244881	-0.250687	-0.152397	-0.0523969
0.993056	0.31379	0.443788	0.0544074	4.27233	0.0463235	1.2158	0.0861723	1.35354	0.0462857	0.95409	0.0491875	0.0260397	0.197862	0.0283556	0.00474322	-0.179395	-0.294221	-0.153318	-0.0530468
0.685502	0.232034	0.423751	0.0557021	4.2187	0.0774624	1.2289	0.0861367	1.44877	0.1694	0.956914	0.048789	-0.00146625	0.0805812	0.0195341	-0.00638079	-0.0841824	-0.286134	-0.141311	-0.0601715
0.693799	0.0689997	0.411279	0.0590434	4.0579	0.066482	1.22315	0.0874925	1.41603	0.225437	0.934875	0.055464	-0.27591	0.0380521	0.0138327	-0.015108	-0.0556723	-0.260193	-0.138737	-0.0702708
0.699553	-0.0275955	0.378964	0.0633762	4.18159	0.0201727	1.20441	0.0959115	1.32971	0.313068	0.948143	0.0570839	-0.238297	-0.103619	0.0245454	-0.00624982	-0.118509	-0.226036	-0.1471	-0.0757582
0.731975	0.010944	0.342156	0.0601137	4.31611	-0.00920451	1.18273	0.0894145	1.23148	0.23023	0.912491	0.0382973	-0.272121	-0.0693933	0.0338748	-0.0013769	-0.197997	-0.265626	-0.151512	-0.0606295
0.78593	0.0186561	0.316107	0.0569895	5.39271	-0.150615	1.19169	0.0832737	1.12161	0.170332	0.887807	0.0389198	-0.129769	-0.202308	0.0411029	0.00615822	-0.109805	-0.312216	-0.160391	-0.0518908
0.654377	-0.0351349	0.331861	0.0500572	5.46737	-0.0723578	1.20964	0.0825949	1.2589	0.0715122	0.87234	0.0296576	-0.0545461	-0.259284	0.0382021	-0.00582023	-0.134647	-0.347362	-0.148177	-0.0453673
0.755207	0.037429	0.345205	0.0588315	5.17886	-0.133788	1.22658	0.0860685	1.29376	0.0641415	0.852595	0.035364	0.0859468	-0.23526	0.0295651	0.00650437	-0.0891887	-0.35651	-0.150195	-0.0580855
0.578301	0.0647304	0.349023	0.0534415	4.07759	-0.0520213	1.22144	0.0876252	1.42669	-0.00563413	0.849035	0.0420606	-0.023854	-0.0543028	0.0130011	0.0140805	-0.135665	-0.355854	-0.140564	-0.0649255
0.579046	0.0771541	0.324948	0.0555056	3.9153	-0.121524	1.20547	0.0850582	1.33715	0.0299124	0.81104	0.0457267	-0.181739	-0.0670698	0.00210372	0.0031508	-0.0771668	-0.33154	-0.149503	-0.0630331
0.493904	-0.0490961	0.306224	0.0554305	3.92522	0.0533017	1.16789	0.0818824	1.18543	0.057512	0.791829	0.0476625	-0.209427	-0.053298	0.0130162	-0.00792249	-0.0948203	-0.327321	-0.156374	-0.0549411
0.456498	-0.175908	0.291014	0.0696335	4.06022	0.00646825	1.12545	0.0893294	0.93652	0.145454	0.739278	0.0549027	0.397218	-0.128258	0.230758	-0.00291866	-0.0200098	-0.276757	-0.106242	-0.0508417
0.525412	-0.0364819	0.274787	0.0643688	3.6064	0.238589	1.01449	0.0804867	0.763296	0.303561	0.634003	0.0690404	1.3296	-0.0791107	0.690619	0.0185292	0.4578	-0.270278	0.085378	-0.0631209
0.595789	0.0205735	0.259731	0.058344	3.2601	0.108112	0.853626	0.0759695	0.50872	0.220207	0.488746	0.0693006	2.45407	0.0860254	1.24278	0.0112607	0.996857	-0.26396	0.364093	-0.0688397
0.579191	-0.0177238	0.236191	0.0433517	2.63324	0.0238318	0.68632	0.0672937	0.211148	0.196794	0.363618	0.0664842	2.93313	0.218784	1.6403	0.00895216	1.72429	-0.26852	0.670043	-0.0749864
0.38568	-0.0979724	0.221016	0.0585666	2.32569	-0.165787	0.538835	0.079163	0.0888762	0.0360472	0.275083	0.0550963	3.18863	0.190179	1.72031	0.00399743	1.99151	-0.225514	0.887375	-0.0706529
0.259188	0.0547867	0.195899	0.0682686	1.97732	-0.113192	0.445883	0.0875019	0.112488	0.0965772	0.227753	0.0617133	2.96362	0.279451	1.56434	0.0194908	2.26473	-0.291433	1.04733	-0.0738449
0.131286	0.281594	0.174746	0.0846322	1.56645	-0.0666402	0.353089	0.0859094	0.171068	0.123017	0.1769	0.0606538	2.53133	0.0578074	1.21948	0.0173556	2.31034	-0.327713	1.13929	-0.076565
0.0645569	0.336181	0.140302	0.0677247	1.6784	-0.0185366	0.309464	0.0794873	0.172435	0.186437	0.153942	0.0648037	1.96039	-0.0188931	0.880185	0.0121867	2.38598	-0.368324	1.18257	-0.0746326
0.0514263	0.180503	0.108469	0.0554332	1.62306	-0.0113571	0.260984	0.0881288	0.126658	0.111805	0.125784	0.0674321	1.19125	-0.233258	0.624717	-0.00145568	2.32673	-0.268804	1.20405	-0.0841404
-0.019735	0.0436895	0.0870211	0.0604642	1.78681	0.0552258	0.233954	0.0958336	0.187404	0.124771	0.111736	0.0602771	0.881816	-0.129099	0.474296	-0.0103015	2.35163	-0.239735	1.19861	-0.0796078
-0.0253931	-0.166335	0.0806437	0.0870115	1.47574	0.0670003	0.196911	0.100336	0.173365	0.0708534	0.100455	0.0559596	0.378101	-0.179961	0.386344	-8.40159e-05	2.4203	-0.269913	1.18032	-0.0907224
-0.0568726	-0.229768	0.102187	0.103391	1.20905	0.0659457	0.188681	0.103959	0.0797995	0.159627	0.108055	0.0503711	0.439537	-0.133468	0.332	0.013329	2.46745	-0.300673	1.15201	-0.0862595
0.176364	-0.186964	0.161015	0.118808	0.98988	0.0729463	0.185383	0.129316	-0.000785151	0.161865	0.116537	0.0670344	0.289095	-0.264043	0.289838	0.0222989	2.23721	-0.312229	1.09283	-0.100932
0.240164	-0.0384765	0.248689	0.144741	1.05644	0.160641	0.183941	0.156274	-0.0393267	0.175466	0.154259	0.0902115	0.437126	-0.0855335	0.246773	0.0167298	2.20479	-0.281199	1.00417	-0.112261
0.36494	-0.0647221	0.331685	0.191542	1.05731	0.104112	0.178073	0.176298	0.0241549	0.167373	0.193922	0.113587	0.308358	-0.16824	0.220731	0.00138608	2.25477	-0.28245	0.900437	-0.119828
0.319522	-0.0404371	0.40367	0.224861	1.00014	0.00738293	0.176493	0.182619	0.073474	0.0844749	0.232836	0.138565	0.271126	0.119742	0.20528	-0.0047369	2.09731	-0.306019	0.795808	-0.120396
0.501813	0.086229	0.452181	0.246816	0.796047	-0.0342831	0.198572	0.203353	0.0477179	0.0898061	0.273527	0.156976	0.146329	-0.0290623	0.198513	-0.00683915	1.75621	-0.24899	0.726553	-0.116764
0.613603	0.173519	0.503824	0.259619	0.693554	-0.10591	0.211135	0.220967	0.0785165	0.0945395	0.289993	0.191501	0.111836	0.155966	0.188611	-0.00284472	1.34802	-0.231478	0.658611	-0.12471
0.962718	0.183258	0.528634	0.257742	0.772572	-0.150281	0.227766	0.231277	0.0143443	0.116883	0.320587	0.225698	0.190325	-0.00196941	0.18397	-0.0111553	1.34999	-0.208425	0.630148	-0.129536
0.967744	0.017581	0.528504	0.232615	0.999725	-0.0883279	0.232096	0.223813	-0.00550291	0.0638915	0.305968	0.239721	0.337966	0.0176066	0.179563	0.000415219	0.988115	-0.262622	0.593138	-0.127333
0.964073	0.147115	0.483986	0.193957	1.02983	0.051163	0.22813	0.209428	-0.00809369	0.183484	0.287687	0.243425	0.500769	-0.0958607	0.165307	0.000595822	0.860376	-0.30339	0.587053	-0.119444
0.685031	0.138863	0.40936	0.153949	0.968028	0.0728478	0.211051	0.20465	0.00687041	0.297185	0.250738	0.232293	0.302922	-0.185602	0.161379	0.0142504	0.778013	-0.301511	0.58672	-0.11702
0.572679	0.287624	0.329585	0.12281	0.870863	-0.105903	0.171737	0.198698	0.0675276	0.427306	0.206889	0.226969	0.470986	-0.0842617	0.160747	0.0055883	0.957561	-0.259981	0.616361	-0.117737
0.31545	0.213641	0.258366	0.105441	1.07128	-0.170479	0.140602	0.185531	0.0990149	0.290773	0.164759	0.199848	0.615081	-0.147118	0.17363	0.0226662	1.07682	-0.185711	0.661881	-0.125168
0.181169	0.149165	0.203489	0.0972825	1.16686	-0.0615635	0.121367	0.157935	0.0381198	0.182779	0.112586	0.166619	0.751811	-0.0981387	0.18087	0.0248848	1.16319	-0.203345	0.72392	-0.124633
0.0261609	0.156647	0.159713	0.0978839	1.0455	-0.0702774	0.100155	0.133038	-0.012593	0.0432726	0.0810386	0.137199	0.59595	-0.21777	0.230927	0.0223888	1.52935	-0.292117	0.801409	-0.116022
-0.0598797	0.115179	0.139582	0.089984	0.762358	-0.118139	0.0713241	0.124156	-0.118955	0.040548	0.0579076	0.120563	0.579312	-0.112745	0.287572	0.0115789	1.57038	-0.318946	0.858587	-0.0985685
-0.22436	0.141568	0.12844	0.0767144	0.578199	-0.0845802	0.0387918	0.115181	-0.115071	0.0441061	0.0496698	0.0976706	0.94804	-0.16892	0.381591	0.0133683	1.75702	-0.305827	0.91788	-0.0822528
-0.122706	-0.00545377	0.112174	0.0660466	0.381517	0.0232761	0.0189631	0.112355	-0.166293	0.0500749	0.0386597	0.0896195	1.20685	-0.0144549	0.462956	0.0218896	1.94894	-0.222008	0.97629	-0.0785343
-0.0917551	-0.0452813	0.109543	0.060798	0.413238	0.12924	0.0177387	0.089049	-0.118898	0.0799042	0.0265447	0.0816646	1.30041	-0.110826	0.522576	0.0317234	2.34316	-0.221039	1.0439	-0.0636943
-0.0319571	0.111632	0.0987519	0.0514326	0.542013	-0.0802014	0.0131265	0.0813374	-0.0787199	0.00493205	0.0119718	0.0802867	1.25542	-0.0470127	0.575577	0.0363116	2.30635	-0.259224	1.07859	-0.0474855
0.00728408	0.242384	0.106567	0.0370636	0.873542	-0.0843976	0.0103888	0.0726492	-0.035323	0.15336	0.0143837	0.0604605	1.42556	-0.105287	0.595309	0.0411348	2.23024	-0.240418	1.08408	-0.0260677
0.037839	0.29683	0.104906	0.0326719	1.0502	-0.174944	0.00126814	0.0727402	-0.142201	0.174273	0.0280388	0.0428818	1.35407	-0.134264	0.698005	0.0437003	2.31768	-0.16476	1.08651	-0.0229829
0.0462615	0.270233	0.107443	0.0471107	0.910107	0.062392	0.00393204	0.0767193	-0.137916	0.147224	0.0476064	0.0482877	1.72631	-0.0968726	0.844655	0.0530666	2.38971	-0.0708085	1.13374	-0.0204467
-0.0904657	0.179342	0.11115	0.0658795	0.669322	-0.0154841	0.023511	0.0911206	-0.119064	0.0408549	0.0543509	0.0478438	1.69804	-0.0583522	1.03244	0.0530629	2.47524	-0.0730345	1.20201	-0.0304704
-0.0500224	0.191385	0.110814	0.095986	0.568801	0.0208286	0.0536029	0.10412	0.12447	0.0401747	0.0821968	0.0529831	1.78217	-0.085477	1.11853	0.0691932	2.29204	-0.148216	1.23549	-0.0238565
-0.0786307	0.120138	0.125195	0.125174	0.512323	0.123301	0.0774482	0.105941	0.281498	0.173574	0.119171	0.0499613	1.53196	0.0392667	1.06138	0.0581012	2.60827	-0.24175	1.226	-0.0263035
-0.132803	0.184961	0.13984	0.139782	0.478593	0.0932535	0.077269	0.116349	0.318697	0.192734	0.150468	0.0589473	1.29593	0.086998	0.892469	0.0571279	2.48376	-0.265741	1.2053	-0.0285
0.0132528	0.178379	0.147186	0.142144	0.385222	0.0673753	0.0646973	0.123771	0.303014	0.123102	0.157328	0.0585904	1.19502	0.244347	0.687437	0.0492106	2.5843	-0.222801	1.19066	-0.0383837
0.0479366	0.122036	0.136797	0.142549	0.446583	-0.127642	0.0456224	0.136832	0.185504	0.0982039	0.137	0.0676709	0.723871	0.0289938	0.519699	0.0663528	2.26437	-0.163849	1.17595	-0.0441627
0.164314	0.15239	0.115372	0.154746	0.468938	-0.0252037	0.0325847	0.119311	0.154795	0.0872115	0.105694	0.0800322	0.649264	-0.0147979	0.420997	0.0682055	2.18292	-0.139679	1.1468	-0.0526013
-0.023475	0.22641	0.0901037	0.154121	0.458498	-0.0571652	0.0170872	0.11611	-0.0270893	0.104681	0.0678795	0.0865141	0.475541	0.039333	0.34361	0.063242	1.9766	-0.157236	1.1174	-0.0610937
-0.0140514	0.308536	0.0819818	0.149439	0.343862	0.0825765	0.00803543	0.108172	-0.0247627	0.118514	0.0345289	0.0888522	0.330596	0.0170424	0.298903	0.0546494	1.83816	-0.218869	1.08916	-0.0776927
-0.0955832	0.288219	0.0936089	0.142261	0.281511	0.141165	0.0158026	0.117911	-0.0853405	0.180339	0.0231594	0.0847006	0.40054	0.00344385	0.246903	0.0521815	1.77461	-0.300396	1.03898	-0.0930792
-0.157468	0.250817	0.144885	0.142605	0.0905771	0.199041	0.0374243	0.122101	-0.0773011	0.211677	0.0191645	0.0947527	0.208044	-0.199981	0.219941	0.0345967	1.86893	-0.375101	1.00497	-0.109956
0.0907782	0.0787681	0.256996	0.157598	0.197182	0.0403782	0.108459	0.133986	-0.0369158	0.213895	0.0484257	0.0854146	0.354698	0.103343	0.189295	0.0158309	1.99471	-0.329713	0.928651	-0.128787
0.751181	-0.136706	0.473837	0.196464	0.26265	-0.12933	0.207928	0.139536	0.0675594	0.22302	0.117477	0.0959338	-0.0404843	0.111728	0.171208	0.00440885	1.93812	-0.332534	0.836125	-0.141816
1.76189	-0.109427	0.790778	0.271555	0.59248	-0.0891742	0.356227	0.151758	0.183563	0.239667	0.321331	0.149105	0.0218983	0.182486	0.1637	-0.0143861	1.61705	-0.343653	0.703633	-0.151351
2.61981	0.221047	1.12321	0.366781	0.685014	-0.179606	0.530139	0.182381	0.471489	0.339708	0.60191	0.280233	-0.161805	-0.0854685	0.16386	-0.0259433	1.20347	-0.372521	0.578846	-0.150872
2.96178	0.98645	1.3521	0.461006	1.44273	-0.123119	0.734021	0.226683	1.1379	0.387195	0.971547	0.42828	0.0654834	-0.0582311	0.170081	-0.0364046	0.840312	-0.386018	0.446297	-0.152228
3.07975	1.64366	1.45113	0.536898	2.27625	-0.094508	0.927768	0.290469	1.93232	0.666253	1.31367	0.587818	-0.0270217	-0.00987791	0.155609	-0.0255106	0.699837	-0.397267	0.324527	-0.16918
2.80242	2.25866	1.46087	0.573996	2.81054	0.358888	1.10182	0.361178	2.76561	0.834433	1.58367	0.691556	-0.0583041	-0.109632	0.158486	-0.0169476	0.624672	-0.459984	0.216928	-0.18938
2.76851	2.39752	1.45087	0.603364	2.79861	0.638794	1.23923	0.415406	3.16105	0.981056	1.73321	0.770306	-0.296215	-0.0621107	0.138108	-0.00488838	0.55513	-0.436199	0.13781	-0.197784
2.57658	2.49828	1.42375	0.60159	2.85828	0.894671	1.34189	0.455708	3.17716	1.0857	1.80002	0.787875	0.00286083	-0.260589	0.142665	-0.00221853	0.33791	-0.410293	0.0882979	-0.188671
2.54206	2.69036	1.40368	0.575768	3.06609	0.719883	1.41241	0.483582	3.05258	1.16271	1.84206	0.785604	-0.0665999	-0.276873	0.134753	-0.00930599	0.22018	-0.408358	0.0487611	-0.181427
2.43299	2.7671	1.36212	0.504171	3.70691	0.80024	1.42894	0.505346	2.84957	1.19466	1.88133	0.753127	-0.187939	-0.253982	0.137101	-0.0138933	0.0978884	-0.441873	0.0183498	-0.16202
2.38987	2.37452	1.26546	0.418885	3.69993	0.648631	1.35878	0.512707	2.73468	0.967295	1.76614	0.698134	-0.486034	-0.142823	0.164357	-0.00209237	0.2154	-0.429604	0.0113435	-0.142476
2.31336	1.85105	1.04413	0.343831	3.49417	0.672816	1.16168	0.492876	2.10646	0.745293	1.4916	0.608914	0.0491719	0.00130645	0.36443	0.00967814	0.43177	-0.299886	0.0924918	-0.120634
1.81933	1.30353	0.787681	0.296338	2.43052	0.560135	0.905721	0.451598	1.44682	0.590195	1.09225	0.506242	1.09027	-0.233071	0.785523	0.0146738	1.01449	-0.258775	0.28373	-0.0964003
1.20029	0.968258	0.575099	0.250289	1.90578	0.643216	0.684739	0.398915	0.957155	0.53832	0.759573	0.41185	1.7683	-0.217364	1.2485	0.0209433	1.49047	-0.309866	0.533356	-0.0807233
0.641758	0.596223	0.463565	0.221354	1.46093	0.538576	0.515236	0.351013	0.705446	0.435858	0.541948	0.324878	2.17531	-0.0788757	1.44964	0.0228321	1.87665	-0.375112	0.773691	-0.0491501
0.485398	0.453311	0.379291	0.181202	1.33095	0.199073	0.392165	0.300477	0.576874	0.412117	0.409605	0.259516	1.83108	0.0935724	1.36784	0.0267626	2.1107	-0.21647	0.946256	-0.0332346
0.477979	0.427141	0.311824	0.141686	0.877387	0.100383	0.288053	0.239644	0.405968	0.325298	0.323886	0.185033	1.48519	0.205302	1.12595	0.0381717	2.13202	-0.135615	1.05069	-0.00667567
0.48355	0.346985	0.259573	0.0967025	0.697539	-0.0345783	0.244644	0.174899	0.285006	0.359896	0.255954	0.153698	1.12254	0.219722	0.884641	0.0873654	2.30397	-0.0213968	1.08588	-0.00364439
0.442937	0.359875	0.291668	0.0699261	0.726084	0.106124	0.271758	0.122325	0.326781	0.288957	0.219041	0.11406	0.800361	0.272332	0.662772	0.123143	2.13875	-0.100004	1.0855	-0.00378255
0.650852	0.390045	0.468221	0.0801696	0.630564	-0.0540821	0.337382	0.0970128	0.35611	0.276292	0.244109	0.0898164	0.734517	0.231315	0.495749	0.149463	2.1766	-0.070962	1.00614	-0.0126145
1.2991	0.408137	0.762416	0.104699	0.890436	-0.00167821	0.433366	0.0805926	0.740804	0.295441	0.425863	0.0648217	0.581692	0.319102	0.393909	0.160798	1.73996	0.0519785	0.879143	-0.0181372
2.28201	0.286244	1.09426	0.139081	1.06189	0.0244621	0.582263	0.0899193	1.27686	0.240169	0.765263	0.0679032	0.445722	0.351206	0.325236	0.180298	1.38872	0.118969	0.676717	-0.0341983
2.71594	0.18629	1.33281	0.165726	2.02227	-0.074513	0.781764	0.0980495	1.97371	0.142402	1.1684	0.0639119	0.178557	0.295603	0.287233	0.165213	0.975665	0.166375	0.494282	-0.0635948
3.36423	0.208368	1.46989	0.206556	2.71135	-0.138069	1.00236	0.116045	2.57647	0.0983788	1.52269	0.0649771	0.0013641	0.196483	0.261338	0.135063	0.905104	0.0693846	0.326525	-0.0924416
3.17687	0.165417	1.5038	0.264543	3.46991	-0.246716	1.15066	0.150894	2.68893	0.0516548	1.72293	0.0691991	-0.131645	0.194552	0.23025	0.10001	0.702266	0.0765993	0.211851	-0.112436
3.45504	0.1121	1.43726	0.330296	3.60179	0.000327619	1.19484	0.192149	2.656	0.153395	1.7543	0.0988903	0.146797	0.346381	0.25714	0.0895706	0.594671	0.0588563	0.140133	-0.113675
2.656	0.153456	1.23659	0.392123	3.42459	0.177424	1.07251	0.231179	2.02289	0.262577	1.56406	0.129739	0.418132	0.0693241	0.393909	0.0736712	0.571687	-0.0093839	0.167055	-0.127337
2.19299	0.102269	0.96281	0.44854	2.54168	0.354475	0.862982	0.263864	1.40963	0.327637	1.21506	0.183422	1.14768	-0.0836159	0.731826	0.0752957	1.06504	-0.131358	0.312566	-0.121465
1.42657	0.196662	0.702752	0.477594	1.83518	0.37766	0.641125	0.292446	0.813312	0.270544	0.868575	0.234709	1.76036	-0.0717919	1.05851	0.0742	1.61058	-0.225029	0.534134	-0.122108
0.999996	0.388196	0.525528	0.457631	1.24049	0.22613	0.486399	0.288719	0.515049	0.208273	0.612483	0.288872	2.24	0.0128311	1.27121	0.0687418	2.16092	-0.322514	0.748117	-0.109224
0.71716	0.6734	0.41985	0.385685	1.15894	0.0947042	0.40555	0.256238	0.476831	0.214521	0.45974	0.300753	2.31624	0.0450151	1.23045	0.0410341	2.31827	-0.324701	0.882818	-0.119371
0.447254	0.72082	0.417866	0.306335	0.849369	-0.0664208	0.376211	0.21741	0.393739	0.387437	0.351973	0.290062	1.84538	-0.0538524	1.035	0.0280591	2.20244	-0.26099	0.939382	-0.137799
0.82683	0.49736	0.595677	0.237494	0.710005	0.0675462	0.407663	0.204785	0.663654	0.343971	0.369678	0.248169	1.3999	-0.00690628	0.768323	0.0222548	1.79033	-0.197095	0.88171	-0.14691
1.47375	0.289926	0.918398	0.188784	0.629441	0.0913927	0.478411	0.198256	1.12646	0.340599	0.658726	0.216559	0.7718	-0.022034	0.54164	0.0164293	1.35225	-0.234125	0.741049	-0.147229
2.44762	0.207856	1.24447	0.150128	1.07854	0.0695616	0.633744	0.195318	1.76189	0.25476	1.08899	0.17773	0.608782	0.092861	0.407945	0.00714529	1.12118	-0.277148	0.545627	-0.132655
2.72529	0.0944286	1.42789	0.108618	1.23668	-0.129093	0.83853	0.183624	2.18796	0.204864	1.48526	0.151778	0.359207	0.104078	0.329449	0.0082787	0.923492	-0.254978	0.365557	-0.108789
2.74687	0.268972	1.471	0.0964293	1.9019	-0.0202246	1.01353	0.177265	2.48509	0.16427	1.68043	0.131713	0.452935	-0.0589978	0.292317	0.0339949	0.782439	-0.209483	0.236062	-0.078072
2.56727	0.445237	1.3769	0.113423	2.62609	0.0431158	1.05284	0.150338	2.50225	0.139909	1.70284	0.12701	0.155499	-0.23029	0.316925	0.0623719	0.696955	-0.228577	0.189414	-0.0372352
2.27229	0.468549	1.15981	0.152462	2.62053	0.179418	0.928816	0.143257	2.25296	0.172895	1.52821	0.120566	0.442129	-0.328231	0.537786	0.0921747	1.00639	-0.272852	0.238237	-0.00866249
2.06449	0.333776	0.888291	0.165208	2.24373	-0.0255164	0.73604	0.123151	1.65082	0.288753	1.18843	0.128817	0.942322	-0.196038	0.864983	0.114278	1.45744	-0.31384	0.395739	0.01623
1.51744	0.279363	0.642443	0.150176	1.22441	-0.0413803	0.56585	0.131169	1.07928	0.238728	0.828689	0.118738	1.52784	-0.219211	1.14315	0.1206	1.89549	-0.304998	0.595476	0.00709962
1.19269	0.378065	0.504085	0.119689	1.0157	-0.121495	0.482045	0.100736	0.701318	0.314328	0.5758	0.106979	1.68132	0.0814242	1.20246	0.101295	2.06211	-0.377551	0.774521	0.00461372
0.816684	0.328484	0.495074	0.0967597	0.53349	-0.0758321	0.446794	0.0928263	0.547586	0.243019	0.440895	0.0742871	1.4144	0.221277	1.07403	0.0701416	2.05752	-0.399427	0.863862	-0.00795811
1.03295	0.144263	0.685942	0.0784534	0.385218	-0.110535	0.436196	0.0793721	0.801126	0.240446	0.467917	0.0638329	1.4098	0.266829	0.852939	0.0426055	1.78524	-0.418786	0.829115	-0.00509714
1.63759	0.021005	0.989324	0.0751336	0.441418	-0.0893203	0.50028	0.10172	1.34191	0.135479	0.751171	0.0502609	1.05197	-0.0108334	0.642594	0.0361816	1.4224	-0.406995	0.70327	-0.00695213
2.37681	-0.0319255	1.28548	0.0776217	0.953283	-0.12664	0.654304	0.108091	2.06878	0.134194	1.16237	0.0454193	0.570345	-0.074616	0.479066	0.0405008	1.02492	-0.438529	0.51184	-0.00324413
2.79192	0.0358866	1.44031	0.0944129	1.70697	-0.0709084	0.840589	0.106417	2.5778	0.228264	1.51638	0.0389137	0.122387	-0.0878413	0.403381	0.0469237	0.718363	-0.424974	0.359122	-0.00246691
2.88799	-0.016073	1.40919	0.116004	2.30889	0.0380889	0.935996	0.101138	2.57535	0.245592	1.66078	0.0585931	-0.0585964	-0.0281765	0.397992	0.0497615	0.674054	-0.342711	0.252368	-0.00495851
2.67844	0.0327435	1.21408	0.133775	2.50426	0.123319	0.873848	0.132668	2.11221	0.243494	1.54875	0.0747597	0.243113	0.0421271	0.56548	0.0571227	0.906188	-0.122743	0.283643	-0.000470795
2.12999	-0.0362911	0.92306	0.139274	1.92609	0.137767	0.744824	0.153921	1.42295	0.267511	1.26749	0.0984671	0.556479	0.066201	0.854335	0.0481815	1.28838	-0.143139	0.397297	-0.017268
1.82926	-0.0259969	0.67937	0.142533	1.51601	0.122585	0.607912	0.155345	0.923771	0.18189	0.900485	0.0959335	1.4429	0.214292	1.11352	0.028219	1.72251	-0.224734	0.577052	-0.0405027
1.36796	0.0499235	0.574404	0.140765	0.948638	0.184069	0.543538	0.129526	0.668687	0.0988606	0.63376	0.0966815	1.78897	0.153012	1.16073	0.0123451	1.81632	-0.370492	0.709193	-0.0828586
1.41406	0.0411717	0.673906	0.140321	0.80167	0.12623	0.501048	0.125731	0.596207	0.0253458	0.541174	0.0922395	1.75771	0.00899132	1.00024	0.0119385	1.79035	-0.327143	0.740459	-0.0990939
1.58479	0.0142614	0.930835	0.136678	0.568853	0.00317601	0.518263	0.133528	0.813151	0.163145	0.720855	0.110252	1.22421	-0.16717	0.781651	0.00446688	1.39228	-0.285075	0.672135	-0.108881
2.20112	-0.147435	1.22678	0.140158	0.818253	-0.112906	0.595187	0.130583	1.43813	0.306571	1.07546	0.132698	0.865364	-0.3659	0.575488	-0.00669238	1.23496	-0.263703	0.515285	-0.0982168
3.03049	-0.266239	1.38976	0.151249	1.40078	-0.0344043	0.733271	0.146331	2.3003	0.300675	1.45122	0.160318	0.622901	-0.309005	0.451217	0.000454186	0.988058	-0.3104	0.359303	-0.0840986
3.30679	-0.234912	1.34678	0.169184	1.78591	-0.0300086	0.809958	0.165003	2.67648	0.236207	1.59106	0.171351	0.510978	-0.170687	0.4505	0.0164435	0.979768	-0.339112	0.274171	-0.0703597
2.9667	-0.186098	1.13575	0.158096	1.64754	-0.0581489	0.769305	0.18952	2.40146	0.227463	1.45472	0.18894	0.879494	-0.031408	0.635857	0.0316699	1.13555	-0.306231	0.304029	-0.0660746
2.17458	-0.0581939	0.873136	0.137977	1.56264	-0.251832	0.647605	0.189003	1.52953	0.291034	1.13648	0.185361	1.53187	-0.00302202	0.901884	0.0268988	1.36907	-0.263198	0.437289	-0.07038
1.62508	-0.00874349	0.689781	0.105836	1.29216	-0.210401	0.539114	0.175578	0.857712	0.286177	0.798628	0.171547	1.81935	-0.0505214	1.10384	0.0173116	1.53562	-0.250153	0.595002	-0.0831686
1.36045	0.0640502	0.697184	0.0897134	1.23231	-0.154568	0.501252	0.151755	0.540003	0.256689	0.635435	0.157311	1.6045	0.0856578	1.07395	-0.000880104	1.4957	-0.343853	0.671828	-0.0852423
1.64472	0.0944297	0.895889	0.0759666	0.690833	-0.0683412	0.496484	0.131037	0.796356	0.221194	0.736969	0.135848	1.25627	0.100022	0.901835	-0.0150747	1.35959	-0.315369	0.637782	-0.0841076
2.17584	0.172906	1.18652	0.0741275	0.799562	0.0737676	0.585147	0.138237	1.39767	0.190465	1.0752	0.114971	0.900975	-0.0603607	0.674061	-0.0078818	1.1532	-0.314042	0.511214	-0.0761522
3.08258	0.305998	1.38324	0.096305	1.31545	0.163271	0.703136	0.150215	2.0689	0.0533361	1.43681	0.0833153	0.564093	-0.179101	0.513089	0.00695329	0.768861	-0.330149	0.36163	-0.0635818
3.06745	0.365468	1.35594	0.118257	1.84464	0.340837	0.774144	0.175252	2.3449	0.0769573	1.60578	0.107915	0.384033	-0.050678	0.475105	0.0400503	0.822252	-0.361308	0.275614	-0.0374353
2.63216	0.384591	1.14116	0.13172	1.90872	0.204411	0.738917	0.178272	1.9893	0.107558	1.49016	0.112595	0.504446	0.184394	0.593016	0.0561406	1.02908	-0.369248	0.275176	-0.0209956
1.97747	0.264549	0.878027	0.111952	1.47851	0.212809	0.648578	0.170127	1.45434	0.183193	1.18483	0.127434	1.05378	0.148115	0.826939	0.0583037	1.62567	-0.349671	0.386725	-0.0215052
1.70133	0.24756	0.734367	0.0842964	1.08091	-0.0333246	0.581792	0.145057	0.887494	0.147561	0.87539	0.0993439	1.4313	0.0111387	0.994109	0.030949	1.78023	-0.402322	0.497047	-0.036838
1.64325	0.137977	0.817557	0.0596382	0.922711	0.146097	0.536662	0.128812	0.878662	0.147802	0.735719	0.0979364	1.63998	-0.0606088	0.996894	0.0108403	1.69372	-0.403143	0.558033	-0.0430251
1.79635	0.136645	1.05216	0.0601199	0.965555	0.0749616	0.538972	0.129906	1.26135	0.160468	0.918819	0.0824326	1.33941	-0.0305156	0.818398	-0.00167102	1.17797	-0.385276	0.506201	-0.0503183
2.25516	0.139412	1.28798	0.0871345	1.34931	0.0821409	0.601417	0.135719	2.06333	0.18304	1.24018	0.0717317	0.895156	0.174703	0.623982	0.00199554	0.856642	-0.27031	0.389607	-0.0549215
2.72582	0.127954	1.37769	0.11388	1.56931	-0.151216	0.677045	0.144904	2.44071	0.183994	1.52796	0.0639753	0.57358	0.184979	0.514726	0.0289256	0.678531	-0.261266	0.265113	-0.0593665
2.77456	0.336232	1.25444	0.1206	1.64323	-0.0656153	0.691339	0.149962	2.37999	0.189921	1.52567	0.0650229	0.590561	0.0948996	0.583879	0.0394346	0.929562	-0.209182	0.235206	-0.0546014
2.41321	0.304311	1.01446	0.0955529	1.39861	0.00393757	0.64782	0.142685	1.93688	0.2143	1.29396	0.068694	1.04364	-0.166201	0.779798	0.0404725	1.18442	-0.244989	0.323986	-0.0672274
1.83081	0.327721	0.802766	0.0689009	0.910307	0.0641538	0.573138	0.117134	1.43725	0.183635	0.971344	0.0678593	1.56553	-0.303385	0.984623	0.00664503	1.34623	-0.223772	0.468125	-0.0703154
1.48345	0.107596	0.809686	0.0584537	0.582775	-0.108206	0.517533	0.107333	1.17851	0.206493	0.784045	0.0522181	1.7288	-0.227934	1.03355	-0.00275916	1.3263	-0.272361	0.542647	-0.0812921
1.85949	0.0193258	1.01074	0.0753524	0.22087	-0.0449544	0.506962	0.105971	1.18476	0.136078	0.917096	0.0430274	1.22743	-0.130286	0.893104	-0.00500356	1.1991	-0.303194	0.501185	-0.0737477
2.38205	0.00626881	1.24011	0.109487	0.541556	-0.186061	0.579827	0.130786	1.78824	0.238779	1.23016	0.0524845	0.718309	-0.0203764	0.673579	0.023194	1.04815	-0.239652	0.386402	-0.0766297
2.823	-0.0625147	1.31612	0.129008	1.14422	-0.0837306	0.687413	0.151982	2.198	0.216023	1.52545	0.0782138	0.599775	-0.0465413	0.53686	0.0427339	0.871587	-0.195292	0.281808	-0.0769015
2.77056	0.0171487	1.17794	0.129386	1.34674	-0.0652351	0.728665	0.158515	2.34837	0.222082	1.53984	0.0930811	1.10348	0.036978	0.575462	0.0487004	0.945527	-0.192072	0.260536	-0.067353
2.28844	0.0104424	0.940646	0.0932557	1.24103	-0.0064155	0.682608	0.155514	1.77856	0.132062	1.31208	0.0852868	1.45198	0.0777331	0.759231	0.0305103	1.31445	-0.269906	0.336693	-0.0641945
1.83429	0.040318	0.794531	0.0699958	0.777193	0.0470939	0.567174	0.137983	1.2836	0.148619	1.00043	0.0664788	1.67182	0.224821	0.913794	0.000830476	1.53162	-0.317002	0.441488	-0.0688027
1.45264	0.178887	0.884961	0.0488129	0.847614	-0.0203059	0.518855	0.137406	1.03294	0.185926	0.883124	0.0622671	1.2147	0.057721	0.884081	-0.00560973	1.59136	-0.350776	0.477307	-0.0826913
2.07025	0.19726	1.13312	0.0603534	0.865924	0.0111741	0.541234	0.122887	1.36467	0.203879	1.03794	0.0653711	0.91041	-0.0553345	0.722586	-0.00142503	1.26609	-0.294063	0.409038	-0.0919674
2.89308	0.259966	1.31316	0.0935203	1.22462	-0.0330321	0.637622	0.131289	1.92121	0.222882	1.36466	0.0948068	0.477354	-0.220895	0.567664	0.0162144	1.12102	-0.332012	0.302014	-0.0821532
3.46948	0.255216	1.28963	0.113846	1.32748	0.00301618	0.694563	0.133911	2.30394	0.121	1.53434	0.0995076	0.605133	0.00365487	0.573577	0.0130144	0.924827	-0.263752	0.240115	-0.0771245
3.10721	0.326297	1.07666	0.104387	1.36631	0.152886	0.680011	0.136692	2.12351	0.0691475	1.42004	0.10237	0.686948	0.104737	0.687018	-0.00375553	1.14375	-0.326735	0.283373	-0.0695133
2.41174	0.22982	0.886673	0.0667051	1.13977	0.0052531	0.597282	0.121383	1.62478	0.0769516	1.12072	0.0948095	1.02617	0.154409	0.846175	-0.0117097	1.21119	-0.317672	0.380678	-0.0777765
1.83561	0.179411	0.88042	0.0503136	0.893835	0.0363073	0.514805	0.110758	1.08527	0.104813	0.945362	0.079068	0.96899	0.155601	0.914757	-0.0174398	1.37021	-0.359213	0.443159	-0.0841291
2.31039	0.105675	1.06731	0.058316	0.824131	-0.0446519	0.504877	0.119796	1.38744	0.122388	1.05375	0.0781112	0.738818	-0.0873184	0.80455	-0.0110058	1.07454	-0.395259	0.400572	-0.0827316
2.95553	0.181786	1.27161	0.0910516	1.37484	0.173409	0.575319	0.134905	1.87559	0.0175399	1.32969	0.067193	0.232416	-0.0399353	0.650117	-0.00162763	0.979329	-0.358704	0.303326	-0.0754427
3.15623	0.188006	1.29556	0.101594	1.85922	0.10526	0.669445	0.141479	2.33901	0.0237006	1.49854	0.09242	0.315594	-0.295445	0.557289	0.0147618	0.823784	-0.300966	0.253563	-0.0633466
2.76991	0.260997	1.13711	0.094797	1.84474	-0.0387792	0.67316	0.129691	2.06538	0.0483456	1.40768	0.108947	0.534033	-0.13595	0.635036	0.0058783	1.0016	-0.217972	0.275177	-0.0632795
2.27941	0.278139	0.947558	0.0649339	1.05494	-0.150913	0.606946	0.111902	1.61026	0.164697	1.1642	0.106867	1.27769	-0.25238	0.79101	-0.0129099	1.367	-0.257487	0.36854	-0.0794505
2.30724	0.224967	0.957608	0.0509248	0.574488	-0.167739	0.53237	0.112441	1.35776	0.189079	1.01747	0.0947062	1.3574	-0.184555	0.866415	-0.0300418	1.48018	-0.297051	0.411886	-0.0851747
2.52263	0.21788	1.11833	0.0701298	0.630619	-0.0654794	0.545464	0.113675	1.58546	0.228853	1.09423	0.0681817	1.11923	-0.148447	0.80057	-0.0198959	1.5363	-0.351732	0.377408	-0.0825637
2.95362	0.317022	1.29985	0.0797175	1.08893	0.0163194	0.622039	0.112993	1.9933	0.338196	1.35642	0.0699778	0.517476	-0.0523779	0.651416	-0.000761266	1.1352	-0.292414	0.271506	-0.0699795
3.12224	0.174432	1.26628	0.0902361	1.34198	-0.00193996	0.702972	0.105916	2.19336	0.37849	1.49143	0.0835262	0.609532	-0.0986958	0.605512	0.00909745	1.03277	-0.32052	0.220997	-0.073554
2.78852	0.0515407	1.08811	0.0680711	1.25895	0.00200756	0.686674	0.0973805	2.03729	0.332282	1.41239	0.108093	0.855538	-0.143823	0.709938	0.017376	1.06069	-0.263967	0.248334	-0.0813815
2.57786	-0.0760306	0.94392	0.0551478	1.01991	-0.12449	0.609155	0.108264	1.65161	0.21957	1.14308	0.10355	1.58048	-0.188249	0.869934	0.00301719	1.37581	-0.336141	0.325101	-0.0897651
2.31156	-0.027571	1.01548	0.0535609	0.75155	-0.0384755	0.537265	0.122247	1.42842	0.141534	1.04977	0.0926858	1.38737	-0.235803	0.901574	-0.00205803	1.4449	-0.32252	0.34841	-0.0911823
2.64908	0.0412382	1.19695	0.0692286	0.875469	-0.0217949	0.569053	0.143629	1.63964	0.145618	1.1955	0.080246	1.34232	-0.258747	0.783728	-0.00190077	1.08009	-0.307889	0.29974	-0.084022
2.64527	0.0914351	1.28259	0.0875691	1.02062	0.0860809	0.658032	0.155227	2.03949	0.0835664	1.45381	0.0919119	0.708204	-0.206072	0.630048	0.00234997	0.795496	-0.28915	0.232483	-0.0780785
2.95016	0.125199	1.17524	0.0726892	1.13726	0.156596	0.707231	0.142688	2.17876	0.163853	1.50418	0.092183	1.0227	-0.204114	0.638507	-0.0112344	0.847266	-0.295011	0.231225	-0.0749563
2.60785	-0.0170381	1.01288	0.0544981	1.0073	0.224836	0.660028	0.140013	1.92516	0.141025	1.31524	0.0856032	1.24911	-0.215454	0.782226	-0.0213183	1.27277	-0.387245	0.292173	-0.0895659
2.03966	-0.0495	0.976152	0.0445709	0.719438	0.253855	0.571367	0.123913	1.58121	0.285076	1.10871	0.0556718	1.531	-0.204261	0.897586	-0.0154854	1.50224	-0.344613	0.348695	-0.084645
1.92092	-0.0220518	1.11742	0.0708934	0.736267	0.171139	0.540027	0.127571	1.69693	0.184656	1.13598	0.0548106	1.22594	-0.115523	0.855671	-0.00164779	1.35898	-0.356915	0.321849	-0.0997054
2.42081	0.0636946	1.28149	0.0973615	0.83515	-0.00235325	0.60611	0.125905	2.07624	0.209081	1.3407	0.0614264	1.01519	0.0283458	0.740489	0.00567047	1.09619	-0.313865	0.257613	-0.0891555
2.95411	0.149999	1.28007	0.0964389	1.13135	0.0706522	0.691668	0.148133	2.43064	0.0741038	1.52127	0.0886735	0.741569	0.0202848	0.673308	-0.002242	0.976692	-0.320569	0.214698	-0.0950436
3.02643	0.348569	1.1217	0.0730537	1.09613	-0.0194434	0.696856	0.142035	2.32437	0.148862	1.43012	0.0866443	0.847919	0.18043	0.742226	-0.000560616	1.04429	-0.364064	0.257296	-0.088951
2.54047	0.344642	1.02197	0.0535717	0.975493	0.0982245	0.620466	0.139988	1.90802	0.161692	1.23264	0.0902689	1.0813	0.0628708	0.830823	0.000920106	1.14724	-0.415095	0.293593	-0.0999504
2.72082	0.161381	1.13155	0.0680727	0.609084	-0.0460861	0.568603	0.117156	1.60974	0.222171	1.15108	0.0877291	1.25368	-0.0914056	0.836556	0.00867767	1.11828	-0.410095	0.291319	-0.109438
2.99496	0.138067	1.28219	0.0843891	0.782146	0.0255774	0.622426	0.139134	1.84328	0.21553	1.32203	0.0828418	0.809671	-0.273216	0.741406	0.0223362	1.01545	-0.347968	0.217128	-0.100411
3.26599	0.152413	1.29527	0.0793015	0.790762	0.0536154	0.691683	0.140533	2.1908	0.182129	1.51152	0.0833318	0.811015	-0.275486	0.673757	0.0109841	0.952443	-0.200915	0.192978	-0.101075
2.8316	0.177896	1.13057	0.0614845	1.08164	0.143135	0.678171	0.152966	2.23819	0.136555	1.48814	0.071139	1.11288	-0.32379	0.728297	0.000116777	0.945596	-0.28261	0.234144	-0.0998144
2.17646	-0.0841939	1.02222	0.0549498	0.749807	0.301284	0.603046	0.137239	1.83693	0.118794	1.2984	0.0688787	1.53457	-0.236741	0.832392	-0.0224486	1.06049	-0.356232	0.288295	-0.110879
1.89511	-0.0252643	1.08812	0.0694315	0.684434	0.319083	0.568986	0.141602	1.68148	0.221616	1.22887	0.0575194	1.28984	-0.148046	0.83467	-0.0252545	1.02348	-0.42805	0.287774	-0.0984795
2.38589	0.0126294	1.23265	0.069873	0.550165	0.24064	0.660237	0.146083	2.16417	0.276639	1.35713	0.065685	0.74848	-0.128575	0.744728	-0.0122694	0.908903	-0.405949	0.225018	-0.0942735
2.94763	0.14192	1.26839	0.0637884	0.932713	0.146108	0.718058	0.15629	2.32882	0.390317	1.51667	0.0709829	0.555421	-0.233367	0.667039	-0.00512774	0.919346	-0.326592	0.192988	-0.0919106
3.03186	0.0742437	1.16665	0.0472365	0.931545	0.120283	0.724568	0.146348	2.15698	0.282086	1.47977	0.0834146	0.802319	-0.192251	0.697457	-0.00441947	0.954042	-0.422347	0.208403	-0.102242
2.70583	0.0581442	1.0867	0.0559048	0.800632	0.0215773	0.620942	0.12904	1.54747	0.237599	1.30231	0.0889668	1.17296	0.000852781	0.774775	-0.0194936	1.04663	-0.422674	0.25476	-0.100019
2.43035	0.113212	1.16183	0.062553	0.416705	0.00102372	0.589054	0.129919	1.48782	0.081223	1.25487	0.0916804	1.17222	-0.0409712	0.796855	-0.0157709	0.974096	-0.454123	0.238071	-0.101969
2.78738	0.261398	1.26857	0.079195	0.489957	-0.0284461	0.623248	0.145834	1.88257	0.104561	1.38712	0.0902985	0.667288	-0.0955126	0.760642	-0.0159373	0.949262	-0.363431	0.185528	-0.0969506
2.99201	0.197252	1.26871	0.0774026	0.632427	0.0665582	0.691311	0.150837	2.16	0.0982797	1.53111	0.0750962	0.441033	-0.156557	0.708306	-0.0146472	0.888636	-0.334338	0.150756	-0.112363
3.1604	0.0940806	1.15451	0.0689907	0.532543	0.0757194	0.662944	0.133653	2.15909	0.0222625	1.45147	0.0683807	0.790404	-0.0944514	0.757074	-0.0246442	0.975783	-0.298387	0.18803	-0.116482
2.64761	0.0321186	1.11548	0.0690813	0.288771	0.148013	0.601058	0.134163	1.78968	-0.0127366	1.29412	0.0630862	1.08535	-0.135994	0.797159	-0.0174001	0.902624	-0.361611	0.228749	-0.12207
2.66031	0.196985	1.20181	0.0901657	0.119058	0.0666172	0.607376	0.158869	1.74	0.0368081	1.28855	0.0737065	1.11661	-0.0958202	0.793262	-0.00950054	0.871011	-0.339576	0.215417	-0.1033
2.70922	0.263251	1.26301	0.0941345	0.778907	0.194353	0.668606	0.163459	1.84756	0.247846	1.435	0.0946358	0.677669	-0.115005	0.721973	0.000409071	0.68282	-0.350046	0.177282	-0.0970436
2.9175	0.226141	1.2043	0.0790296	1.26778	-0.00191547	0.695252	0.149031	2.13359	0.267481	1.50196	0.0952376	0.718305	-0.0281324	0.707576	-0.00983313	0.903823	-0.327489	0.189384	-0.0993312
2.63793	0.103666	1.10848	0.0462729	1.32757	0.202082	0.634435	0.124135	2.06084	0.163726	1.36972	0.0921443	0.923809	0.0703861	0.772997	-0.0191295	1.12632	-0.375626	0.227282	-0.109351
2.33844	-0.00832028	1.13718	0.0423638	1.05464	-0.0346054	0.596097	0.134849	1.91848	0.158836	1.2782	0.0806627	1.26182	0.183543	0.80557	-0.0181379	1.37471	-0.348466	0.23563	-0.110606
2.6669	-0.0690785	1.24178	0.0518336	0.782922	0.0542661	0.637788	0.142554	2.00698	0.138241	1.35898	0.0771605	1.214	0.120068	0.783627	-0.0129643	1.24403	-0.327474	0.178655	-0.115661
2.96954	-0.101063	1.26402	0.0557584	0.958598	-0.199391	0.677421	0.146201	2.20346	0.194988	1.50845	0.0780903	1.15873	0.0459651	0.714847	-0.010836	1.11483	-0.321704	0.158521	-0.121205
3.28432	-0.00316317	1.17743	0.0620072	0.998973	-0.0548809	0.665229	0.139407	2.42224	0.193457	1.48849	0.0762496	0.967904	0.0452788	0.747259	-0.0202779	1.04739	-0.346843	0.17806	-0.118281
2.82227	0.199369	1.14373	0.0646803	1.01115	-0.0671382	0.604656	0.145204	2.0819	0.218629	1.35188	0.0757864	1.18276	-0.0573214	0.793626	-0.00863826	1.02996	-0.319081	0.22093	-0.105007
2.75232	0.268723	1.22007	0.075264	1.03262	0.0152861	0.622395	0.156402	1.97926	0.227966	1.33283	0.0868382	0.962413	-0.206563	0.798698	0.00413748	0.883021	-0.319062	0.201451	-0.103354
2.70512	0.112599	1.26362	0.0727034	1.16951	-0.137168	0.681627	0.164764	2.07826	0.136924	1.45821	0.0975629	0.918782	-0.160685	0.740886	0.0161641	0.769421	-0.342447	0.172494	-0.108754
2.84207	0.00440274	1.1939	0.06936	1.26822	-0.0784908	0.682258	0.154827	2.17878	0.137552	1.52304	0.112807	0.699241	-0.235445	0.707528	-0.00701826	0.749737	-0.342699	0.172382	-0.114049
2.63501	-0.0402904	1.13717	0.0804141	0.984529	0.0388282	0.647219	0.143024	2.13124	0.0900818	1.43078	0.103748	0.826209	-0.382456	0.769729	-0.0277201	0.987258	-0.38021	0.198846	-0.112654
2.44662	0.152662	1.20143	0.0880062	0.622001	0.0555042	0.630089	0.143132	2.0343	0.120928	1.35278	0.0995688	0.95364	-0.504423	0.791437	-0.0298155	1.02356	-0.313809	0.202114	-0.109379
2.20993	0.110371	1.28	0.0877472	0.703663	0.136594	0.689379	0.145514	2.38056	0.118083	1.44505	0.107203	0.771989	-0.427655	0.782219	-0.0131512	0.88207	-0.359115	0.172683	-0.113073
2.3838	0.14818	1.22739	0.0662221	0.847043	0.0346356	0.681563	0.136758	2.23653	0.217721	1.54538	0.115884	0.972677	-0.129964	0.751075	0.000994006	0.863477	-0.275657	0.162354	-0.124674
2.3942	0.142314	1.16318	0.0678965	0.853233	0.0412854	0.665759	0.129826	2.35369	0.247734	1.50465	0.110132	1.09419	-0.0287677	0.764122	-0.0129098	0.884668	-0.267699	0.176721	-0.126095
2.65442	0.0650901	1.17991	0.0754521	0.558864	-0.0884387	0.648306	0.120859	2.0613	0.227229	1.42128	0.100351	1.42688	0.076748	0.763255	-0.0141471	1.09104	-0.168201	0.172519	-0.130092
2.87775	-0.0368336	1.27021	0.0880991	0.72136	-0.0100685	0.69854	0.129803	2.45712	0.156875	1.45571	0.111896	1.21609	-0.0206504	0.756162	-0.0134915	0.850085	-0.141644	0.153767	-0.11455
3.17766	-0.110623	1.25625	0.0792019	0.88168	-0.0114977	0.722253	0.12209	2.38049	0.0877352	1.56888	0.110635	1.32031	-0.17725	0.719728	-0.000859819	0.837326	-0.184474	0.141843	-0.117569
3.2499	-0.0597314	1.20684	0.0720598	1.16942	-0.0206153	0.693179	0.125292	2.35557	0.209161	1.51381	0.103619	1.14401	-0.25538	0.74898	0.00503456	1.06911	-0.207692	0.17226	-0.110977
2.72265	0.0772981	1.20543	0.0708428	0.86205	-0.0357823	0.679682	0.128707	2.02719	0.305318	1.44253	0.0927756	1.07877	-0.222143	0.73578	-0.00605241	1.16387	-0.189466	0.164711	-0.108038
2.73242	0.0663487	1.27462	0.0773314	0.887691	-0.0772428	0.711919	0.141611	2.07802	0.217027	1.43108	0.102763	0.681823	-0.196518	0.754703	-0.00215882	1.06527	-0.192715	0.148224	-0.105615
2.67153	0.0787758	1.25693	0.0703005	0.79663	0.0884453	0.730812	0.135905	2.22346	0.20502	1.55271	0.103886	0.876687	-0.0757888	0.736899	-0.0138762	0.718213	-0.282604	0.128535	-0.108709
2.8033	-0.00683797	1.21128	0.0644749	1.08305	0.102154	0.706555	0.132151	2.37944	0.126311	1.54189	0.0848575	1.08862	-0.028595	0.779338	-0.00684154	0.714827	-0.431517	0.152412	-0.110888
2.4706	-0.0868081	1.20936	0.0657321	1.09104	0.152674	0.691693	0.137017	2.28042	0.242175	1.48149	0.073642	1.12344	0.163779	0.798748	-0.016443	0.760402	-0.468764	0.155171	-0.0990648
2.56879	-0.0893195	1.29912	0.067612	1.09866	0.0872076	0.728779	0.1616	2.28025	0.192581	1.49202	0.0697925	1.12616	0.118779	0.809047	-0.00392773	0.70133	-0.42032	0.137025	-0.0917746
3.17374	-0.119005	1.28288	0.0676331	1.2929	0.154674	0.754432	0.158135	2.48229	0.228842	1.56661	0.0869708	1.00688	0.0118454	0.7802	-0.00366564	0.827142	-0.334309	0.117637	-0.0980324
3.41193	-0.00756854	1.22989	0.0673562	1.09083	0.125563	0.71579	0.143903	2.44111	0.282013	1.54307	0.0851674	1.03793	-0.0852599	0.783955	0.00303706	0.853713	-0.292978	0.127368	-0.111283
3.23002	0.0663695	1.21247	0.0811685	1.05204	0.107374	0.705243	0.143879	2.46614	0.304951	1.48717	0.0885112	0.823584	-0.112391	0.776318	-0.0147386	0.934559	-0.265267	0.138879	-0.109137
2.89103	0.133119	1.27954	0.0778107	0.817024	-0.145868	0.72441	0.150065	2.45523	0.243518	1.49863	0.0817568	0.498255	-0.127102	0.755283	-0.00779775	0.69392	-0.282231	0.126832	-0.112918
2.91043	0.0943904	1.279	0.0741486	0.882558	-0.175108	0.738877	0.156678	2.75524	0.1253	1.58912	0.0812711	0.370091	-0.190122	0.714932	-0.00631605	0.652003	-0.328969	0.122192	-0.123643
3.3002	-0.0186875	1.24371	0.071362	1.01898	-0.293362	0.741363	0.152257	2.69305	0.103695	1.53983	0.0844276	0.398257	-0.151727	0.715042	0.000513742	0.643237	-0.321577	0.128649	-0.132365
3.02421	0.0313682	1.2539	0.0707672	1.06663	-0.013189	0.715957	0.151128	2.46799	0.176374	1.48735	0.0848603	0.458672	-0.0421354	0.7102	-0.00821311	0.778879	-0.25841	0.127549	-0.136622
3.30256	0.049375	1.29978	0.0782019	1.01138	0.110528	0.708368	0.148398	2.43451	0.230098	1.49471	0.095498	0.709997	-0.151793	0.711236	-0.0178294	0.801513	-0.185898	0.120997	-0.133905
2.98887	0.192592	1.27736	0.0584827	0.674849	0.0940973	0.655104	0.150384	2.34551	0.289768	1.56193	0.100563	0.547122	-0.153497	0.707834	-0.0141085	0.950468	-0.224197	0.135222	-0.142859
3.03729	0.079024	1.2393	0.0577424	0.480337	-0.0435132	0.59974	0.14317	2.34709	0.212962	1.54606	0.0952863	0.839121	-0.243303	0.738897	-0.0104716	0.928858	-0.256946	0.150164	-0.1399
2.55771	0.0302411	1.28092	0.0412514	0.339828	-0.194005	0.571055	0.135869	2.43005	0.236691	1.49923	0.0874683	0.816549	-0.251622	0.720808	-0.0154976	0.847336	-0.306833	0.12647	-0.144516
2.68508	-0.149129	1.36262	0.0446464	0.553046	0.0107516	0.595139	0.12363	2.65044	0.142211	1.59084	0.0852849	0.650261	-0.242411	0.643454	-0.0224833	0.487659	-0.317059	0.0658482	-0.142833
2.8881	-0.0408517	1.38275	0.0425922	0.462999	-0.104624	0.663775	0.125753	2.67942	0.182393	1.70426	0.0844115	0.581395	-0.182617	0.527492	-0.0163579	0.293034	-0.31952	0.0108953	-0.134656
3.11297	0.116662	1.29795	0.0517685	0.613634	0.0229002	0.70608	0.124944	2.35488	0.150727	1.76024	0.0795914	0.315134	-0.1446	0.424489	-0.0162497	0.169442	-0.380104	-0.018519	-0.123906
2.9231	0.167568	1.15868	0.0417053	0.52832	-0.0591353	0.714008	0.121101	2.11075	0.167035	1.67436	0.0730909	0.398313	-0.215251	0.355495	-0.0113583	0.170532	-0.364086	-0.0209824	-0.119106
2.58893	0.189221	0.985232	0.0339362	0.527266	0.00244727	0.673207	0.127585	1.86583	0.127953	1.5163	0.0801177	0.191689	-0.226878	0.310957	-0.0240597	0.140134	-0.426212	-0.000824114	-0.129764
2.13538	0.0923208	0.808155	0.0234461	0.406373	0.000318909	0.634891	0.138141	1.63993	0.228619	1.31928	0.0834988	0.294811	-0.103283	0.29482	-0.0102267	0.181614	-0.397221	0.0276909	-0.137825
1.72252	0.0968704	0.655359	0.0388155	0.206095	-0.149136	0.559163	0.141875	1.17012	0.259619	1.09624	0.0870106	0.272957	-0.131742	0.274699	-0.0130636	0.196579	-0.42087	0.0646878	-0.13604
1.47732	0.172345	0.530335	0.053769	0.22529	-0.130173	0.470179	0.137705	0.822911	0.289176	0.895267	0.0912021	0.0706567	-0.175083	0.272485	-0.0131917	0.274216	-0.34886	0.102407	-0.129907
1.13763	0.096504	0.433373	0.0576996	0.208143	-0.148471	0.368079	0.135864	0.491616	0.249181	0.731795	0.0825218	0.183493	-0.145495	0.274169	-0.0316642	0.341087	-0.330156	0.129358	-0.116249
0.967475	0.132192	0.36014	0.0521673	0.338732	-0.0906692	0.299097	0.12936	0.38259	0.210634	0.591885	0.0816105	0.220419	-0.159133	0.299734	-0.0313963	0.412465	-0.358442	0.146004	-0.11997
0.82668	0.00176867	0.314171	0.051157	0.219123	-0.0166332	0.259048	0.129038	0.301697	0.180666	0.489285	0.0812847	0.720276	-0.0591177	0.313714	-0.0326177	0.59096	-0.401532	0.148731	-0.11779
0.740281	0.0596908	0.271762	0.0448948	0.168526	-0.037524	0.220148	0.126514	0.332044	0.181426	0.412337	0.0854602	0.627527	-0.144167	0.312633	-0.0125178	0.837846	-0.346405	0.15191	-0.118715
0.633673	0.0225144	0.243713	0.0523561	0.074749	-0.0288524	0.178915	0.139037	0.378043	0.207096	0.352738	0.07626	0.69028	-0.112719	0.272954	-0.0178556	1.11831	-0.350172	0.147866	-0.118612
0.490037	0.0178276	0.226237	0.0479344	0.173802	-0.0766753	0.136279	0.142311	0.430863	0.287333	0.319405	0.0678653	0.372154	-0.257624	0.232684	-0.0160457	1.08131	-0.35209	0.162029	-0.125924
0.517426	0.00428714	0.22129	0.0478264	0.16246	-0.0129395	0.117061	0.142376	0.413557	0.31676	0.291681	0.0677322	0.410048	-0.299983	0.207057	-0.0225654	1.06567	-0.417238	0.168977	-0.128167
0.589886	0.104215	0.215917	0.0350028	0.107561	0.123758	0.093425	0.12951	0.470144	0.244029	0.256174	0.0678564	0.292748	-0.298048	0.208023	-0.0207625	0.938839	-0.35707	0.174464	-0.125948
0.555792	0.0699484	0.206519	0.0318272	0.136959	0.038223	0.075544	0.126265	0.396753	0.212868	0.227938	0.0652537	0.58691	-0.312872	0.201675	-0.0187928	1.00826	-0.352369	0.169009	-0.120403
0.547846	0.232559	0.199728	0.0327171	0.112329	0.0223767	0.0589245	0.12699	0.331123	0.159682	0.211078	0.0644377	0.607105	-0.375155	0.188755	-0.0325749	1.07167	-0.368338	0.179246	-0.121113
0.460947	0.186179	0.181298	0.0338943	0.215849	-0.0159263	0.0544753	0.13499	0.25421	0.191856	0.222776	0.0642721	0.486892	-0.290366	0.174146	-0.0171732	1.07912	-0.402828	0.184844	-0.117704
0.472268	0.267403	0.174272	0.0310709	0.184053	-0.025172	0.0481919	0.127595	0.308076	0.108092	0.207074	0.0730858	0.0911283	-0.193204	0.165031	-0.0222296	1.13993	-0.349871	0.180106	-0.111307
0.328302	0.095297	0.164523	0.0327914	0.382166	-0.120324	0.0323244	0.126274	0.263479	0.0763206	0.1919	0.0727768	-0.181469	-0.167795	0.146572	-0.00143508	1.00535	-0.306171	0.170712	-0.110357
0.311955	0.136322	0.170629	0.0365159	0.320271	-0.256065	0.0248402	0.131727	0.257166	0.174753	0.173763	0.0792403	-0.096229	-0.297898	0.12975	-0.000743998	1.06417	-0.267755	0.162935	-0.108619
0.170795	0.123183	0.167523	0.0565784	0.169123	-0.214748	0.0221213	0.145173	0.26203	0.187746	0.174261	0.0781293	-0.00924521	-0.212584	0.112919	0.014032	0.881506	-0.288347	0.169283	-0.117939
0.169054	0.154167	0.169494	0.0594342	-0.0534342	-0.147002	0.0156474	0.14129	0.286694	0.262039	0.167369	0.0742209	-0.0340929	-0.139211	0.118195	0.00834973	0.719997	-0.245072	0.163932	-0.118994
0.260971	0.0909109	0.166141	0.0570004	-0.0913669	-0.0980263	0.02139	0.131601	0.274424	0.114343	0.179943	0.0686367	0.0347565	-0.187264	0.115745	-0.000193715	0.628885	-0.270825	0.148439	-0.129625
0.424624	0.0270387	0.171373	0.0483701	0.0273521	-0.125622	0.0180285	0.129848	0.154075	0.251538	0.189151	0.0656708	0.19159	-0.179926	0.12243	-0.0067423	0.710042	-0.303265	0.145146	-0.118208
0.491736	-0.084697	0.166805	0.0627654	0.0714939	-0.129502	0.0249291	0.14721	0.173016	0.203612	0.195553	0.0677614	0.440975	-0.019477	0.118498	-0.0114354	0.678654	-0.399083	0.156747	-0.12438
0.581533	-0.150507	0.167515	0.0743031	0.122441	-0.123753	0.0113497	0.156844	0.104343	0.29146	0.171582	0.0801444	0.521516	0.0516101	0.13215	-0.0093599	0.558393	-0.42121	0.161071	-0.114108
0.544317	-0.0804687	0.14957	0.0728889	0.136505	-0.0511995	0.0146168	0.159109	0.166802	0.179449	0.164184	0.0873953	0.270966	-0.219258	0.113366	-0.0205971	0.518651	-0.425339	0.153448	-0.121558
0.56804	0.0960103	0.146708	0.0545538	0.368103	-0.081698	0.0188302	0.15804	0.247901	0.192499	0.163064	0.0932951	0.266794	-0.294832	0.107679	-0.0220218	0.627989	-0.406428	0.139143	-0.122563
0.441366	0.268163	0.147454	0.051987	0.314984	0.0211386	0.0252827	0.152024	0.220655	0.205265	0.156202	0.0802708	0.124447	-0.189229	0.0824229	-0.0184576	0.680461	-0.332741	0.133347	-0.133264
0.494261	0.224387	0.156849	0.0521094	0.49162	0.129698	0.0229934	0.152566	0.195952	0.294821	0.143016	0.0708532	0.0800724	-0.0339829	0.0960041	-0.0141196	0.640585	-0.269001	0.133401	-0.138419
0.444146	0.118481	0.144076	0.0628562	0.300961	0.160901	0.0266933	0.137041	0.0261954	0.24935	0.131501	0.0714095	0.047092	-0.0546263	0.102693	-0.0003267	0.495693	-0.25056	0.13103	-0.138653
0.336358	-0.0172676	0.127337	0.05858	0.423668	0.0191927	0.0365988	0.129684	0.149999	0.212308	0.123325	0.0666555	0.135202	-0.227474	0.113003	-0.0107451	0.455494	-0.261989	0.145454	-0.139995
0.136172	0.0255417	0.112318	0.0545551	0.174779	-0.200438	0.0298116	0.11448	0.23053	0.135052	0.121038	0.0656838	0.324272	-0.213583	0.113707	-0.0115795	0.445504	-0.342214	0.146289	-0.143398
-0.0150106	0.0221257	0.104189	0.0514661	0.254105	-0.180728	0.0066403	0.121126	0.238903	0.1492	0.106649	0.0579461	0.197295	-0.238126	0.128689	-0.0204599	0.5164	-0.381305	0.160284	-0.135393
-0.101131	0.0472713	0.0957298	0.0511519	0.252919	-0.17801	-0.0119288	0.129452	0.107388	0.175706	0.113069	0.0550431	0.299936	-0.281968	0.177721	-0.0148983	0.636605	-0.492314	0.171842	-0.127971
0.0704845	0.120806	0.126814	0.0416495	0.245757	-0.107936	-0.00515054	0.14434	0.0961366	0.131182	0.108673	0.0552877	0.417093	-0.259959	0.199202	-0.0162602	0.589968	-0.483976	0.183051	-0.126167
0.226905	0.330236	0.235785	0.0339148	0.201661	-0.174261	0.0113996	0.142627	0.134172	0.181146	0.142636	0.0654431	0.331155	-0.318985	0.212814	-0.0206256	0.587159	-0.454082	0.165696	-0.128987
0.703897	0.294755	0.422838	0.0381745	0.351643	-0.108744	0.0500763	0.142918	0.319848	0.108047	0.275108	0.0740337	0.124055	-0.157965	0.181416	-0.0265622	0.415827	-0.348189	0.119249	-0.125915
1.21238	0.162136	0.599445	0.0424021	0.613936	-0.123871	0.116567	0.140231	0.485496	0.190873	0.497819	0.0707991	-0.155715	-0.152627	0.151441	-0.0212275	0.360547	-0.34697	0.0772548	-0.116199
1.64532	-0.065453	0.705642	0.0528397	0.982037	-0.0533685	0.231144	0.140796	0.896606	0.167154	0.776411	0.0717924	-0.114351	-0.190346	0.114168	-0.0244931	0.181104	-0.367646	0.0472689	-0.122385
1.72724	0.0848016	0.71581	0.0510985	0.950332	-0.183086	0.307594	0.147409	1.35601	0.21803	0.956879	0.0859992	0.0711642	-0.284113	0.105153	-0.0127268	0.0894062	-0.359118	0.0386059	-0.122457
1.77239	0.0498395	0.637609	0.0640352	0.891284	-0.2172	0.338486	0.142248	1.54005	0.186756	0.980515	0.0929796	0.15157	-0.297625	0.130061	-0.0172385	0.0259807	-0.351019	0.036261	-0.124845
1.65052	0.186439	0.504754	0.0657962	0.508574	-0.315992	0.285867	0.132401	1.36276	0.18067	0.844959	0.0898119	0.358108	-0.260442	0.168173	-0.00849749	0.199856	-0.30891	0.071136	-0.121357
1.29939	0.231651	0.373112	0.067711	0.375055	-0.134084	0.217743	0.130694	0.891736	0.154535	0.654388	0.0849938	0.509117	-0.143505	0.260919	-0.011034	0.375467	-0.389998	0.157137	-0.124036
0.763421	0.386477	0.279689	0.0607023	0.137789	-0.020952	0.151193	0.129334	0.502394	0.103247	0.463654	0.0827683	0.665246	-0.126692	0.390682	-0.00650827	0.748719	-0.353118	0.246334	-0.1188
0.7168	0.294187	0.253782	0.0436418	0.0125307	-0.027337	0.0996437	0.134583	0.308996	0.0323753	0.335671	0.0738028	0.886945	-0.0153763	0.513304	-0.00874953	1.00598	-0.366816	0.309746	-0.10875
0.72036	0.108793	0.297078	0.0426852	-0.0931924	-0.0843625	0.0661312	0.129543	0.170846	0.0606927	0.241507	0.0608083	0.704244	-0.157551	0.533876	-0.0197283	1.13274	-0.303514	0.318301	-0.111576
0.93646	0.00885391	0.471908	0.0465095	0.120669	-0.0465424	0.0467203	0.132092	0.253306	0.101103	0.265462	0.0602473	0.761553	-0.107225	0.441014	-0.0181094	0.952265	-0.306831	0.289206	-0.116942
1.4152	0.0980831	0.72883	0.0663558	0.277412	0.0434849	0.0873881	0.141089	0.556315	0.190019	0.464266	0.070877	0.191595	-0.166118	0.311903	-0.030074	0.775581	-0.215783	0.231215	-0.131356
2.2803	0.139836	0.976938	0.0738806	0.754751	0.00941112	0.207765	0.152105	1.14372	0.22243	0.848444	0.0817167	0.0643651	0.0529059	0.22072	-0.0276902	0.616636	-0.255399	0.145208	-0.126239
3.10067	0.187732	1.12367	0.0677044	1.24715	-0.146594	0.412274	0.16513	1.95549	0.176461	1.28056	0.0974409	-0.158603	-0.182848	0.191865	-0.0208982	0.441577	-0.298027	0.0675612	-0.136916
3.18372	0.171018	1.14975	0.0519365	1.70857	-0.247056	0.602161	0.166496	2.78174	0.131347	1.57402	0.0976301	-0.208151	-0.104775	0.178532	-0.014307	0.19921	-0.397979	0.0139612	-0.138857
2.963	0.140013	1.0642	0.0487148	1.83711	-0.27203	0.723698	0.157778	3.02813	0.0765711	1.67497	0.0895695	-0.206093	-0.131705	0.1755	0.00046483	0.167759	-0.370867	-0.00653713	-0.15152
2.54153	0.142741	0.895389	0.0558365	1.43276	-0.143649	0.680686	0.153686	2.73434	0.173293	1.59302	0.0774923	-0.180462	0.0328283	0.211189	-0.0107179	0.243371	-0.285782	0.0107879	-0.142902
2.20211	0.22583	0.69554	0.0733459	1.0218	0.0550594	0.574208	0.153795	1.93995	0.156763	1.35917	0.0800543	0.337833	0.0937473	0.322466	0.00133154	0.535526	-0.251213	0.0581392	-0.130602
1.83167	0.295901	0.523248	0.0685648	0.777143	0.256217	0.447721	0.162411	1.32566	0.237963	1.04095	0.0760709	0.621835	0.0183778	0.484408	0.00231173	0.845949	-0.273604	0.150568	-0.111655
1.40138	0.272376	0.402175	0.0617284	0.738621	0.1442	0.358997	0.168151	0.844598	0.159525	0.725355	0.0644744	1.1772	0.0461415	0.633054	0.000691083	1.21606	-0.324864	0.253563	-0.115082
1.13309	0.0966254	0.372379	0.0564704	0.711285	0.0209676	0.284398	0.170571	0.607939	0.241205	0.514754	0.0594827	1.21141	-0.129033	0.692972	-0.00946122	1.41462	-0.337255	0.327006	-0.12163
0.873374	0.0466298	0.455543	0.0545042	0.414159	0.0446106	0.214707	0.153312	0.447791	0.22764	0.408591	0.0754613	1.25628	-0.111877	0.617235	-0.0335157	1.48844	-0.405437	0.35032	-0.132425
1.03726	0.101213	0.679455	0.0643827	0.358192	0.140757	0.202877	0.139916	0.464898	0.38699	0.444328	0.0862171	0.836693	0.0599688	0.477859	-0.02378	1.30434	-0.403761	0.307288	-0.129255
1.87835	0.184887	0.932784	0.064515	0.49733	0.103759	0.268282	0.12888	0.987163	0.358684	0.701644	0.0926212	0.678769	0.131108	0.349451	-0.0222042	0.915714	-0.447463	0.221961	-0.123671
2.97998	0.103697	1.14904	0.0638903	0.773915	-0.0649845	0.403815	0.125733	1.72971	0.338934	1.09578	0.0840639	0.321384	0.214517	0.280913	-0.00544639	0.56998	-0.382737	0.122131	-0.122845
3.55997	-0.0198696	1.23821	0.0690312	1.36209	-0.182393	0.586798	0.134506	2.35295	0.218315	1.48273	0.0747958	0.293599	0.0787421	0.230509	-0.0113805	0.301887	-0.412576	0.0415123	-0.122235
3.43104	0.0283023	1.21554	0.0725127	1.98294	-0.134657	0.744286	0.137447	2.64102	0.0949726	1.67609	0.074308	0.461671	-0.00508516	0.191486	-0.0189098	0.242125	-0.38282	-0.013746	-0.12556
3.34689	0.187101	1.09629	0.0821059	2.34054	-0.110181	0.801947	0.158413	2.64274	0.0828546	1.7355	0.0690112	0.4885	0.0277534	0.207157	-0.0161335	0.209786	-0.389488	-0.0324237	-0.132155
3.0917	0.193341	0.897165	0.0782231	2.13476	-0.0646692	0.743817	0.14809	2.5872	0.0449375	1.6077	0.0719199	0.367017	-0.0902087	0.278385	-0.0279769	0.417781	-0.376181	-0.00868333	-0.131465
2.63428	0.154078	0.690308	0.068851	1.52524	-0.0357402	0.617749	0.147462	2.0629	0.2203	1.34742	0.0668449	0.376568	-0.101265	0.433038	-0.0248158	0.796508	-0.339774	0.0763653	-0.135041
1.94708	0.179171	0.516033	0.0610026	1.23419	-0.0930521	0.506268	0.139568	1.53539	0.218641	0.997376	0.0773014	0.85602	-0.182723	0.625269	-0.035997	1.28448	-0.223527	0.204981	-0.128468
1.48678	0.137138	0.417591	0.0475331	0.793975	-0.0906268	0.40598	0.149497	1.09457	0.243375	0.716402	0.0732692	1.25911	-0.184534	0.770875	-0.0255159	1.47044	-0.250141	0.321056	-0.129835
1.26551	0.103349	0.424665	0.0367627	0.528376	-0.113594	0.325121	0.136435	0.798286	0.146063	0.51712	0.0841326	1.02266	-0.0684052	0.816836	-0.0237908	1.52084	-0.234293	0.391982	-0.128512
1.09356	-0.0507053	0.550113	0.0387425	0.256134	0.015197	0.275122	0.13647	0.665999	0.0898748	0.416656	0.0792831	0.973346	0.0314038	0.70813	-0.0135097	1.38849	-0.360604	0.379203	-0.134889
1.52211	-0.0344722	0.818683	0.0392592	0.24979	0.0868624	0.2945	0.131969	0.665116	0.0587616	0.475572	0.0864499	0.701836	0.000109427	0.557058	-0.0263714	1.1449	-0.35773	0.306011	-0.137647
2.21157	0.0591388	1.07709	0.0441413	0.523613	0.101354	0.390083	0.142639	1.17072	-0.0092279	0.798893	0.073427	0.62247	0.0325441	0.398438	-0.0291466	0.857446	-0.443739	0.196734	-0.139198
2.85811	0.117173	1.25036	0.0404126	0.973443	-0.0047976	0.534158	0.152114	1.88573	-0.0366005	1.2148	0.0542452	0.10347	-0.266795	0.298563	-0.0437145	0.518668	-0.452024	0.0998648	-0.138946
3.2433	0.176973	1.28455	0.0513878	1.50839	0.0378071	0.698152	0.135892	2.41081	-0.0586921	1.5686	0.0527176	-0.0949898	-0.0992328	0.244151	-0.0277642	0.347891	-0.396384	0.0337975	-0.144003
3.14971	0.0849194	1.20806	0.0506477	1.90792	-0.00293008	0.789629	0.144182	2.64917	0.0373896	1.71982	0.0476488	-0.0681147	-0.166572	0.21463	-0.0270874	0.344475	-0.374915	-0.00139331	-0.13952
3.11239	0.186626	1.0492	0.0514926	1.84036	0.0376814	0.803631	0.135146	2.60611	0.0717645	1.7132	0.0592349	-0.0871388	-0.0780613	0.241989	-0.0328476	0.283176	-0.28473	-0.00681786	-0.127961
2.79097	0.229845	0.830601	0.052239	1.76795	-0.0809927	0.726628	0.158778	2.43127	0.186737	1.55659	0.057448	0.23857	-0.212659	0.383662	-0.0370334	0.616574	-0.367368	0.0302368	-0.127228
2.47731	0.263574	0.639437	0.058345	1.37664	0.102169	0.616376	0.167718	1.81826	0.111792	1.26731	0.0665058	0.618121	-0.217041	0.624786	-0.0335237	1.02873	-0.373273	0.149249	-0.132409
1.95044	0.157862	0.501286	0.0627714	1.18211	0.0873269	0.505899	0.169887	1.2069	0.135039	0.945086	0.0711962	1.36114	-0.2583	0.849438	-0.0226836	1.61588	-0.487598	0.295028	-0.135814
1.43824	0.252885	0.429387	0.06272	0.661599	0.057895	0.393953	0.174359	0.726146	0.0120013	0.691447	0.0621862	1.75621	-0.213105	0.932475	-0.0130679	1.93092	-0.498958	0.423841	-0.132207
1.0615	0.311622	0.468161	0.0627534	0.420493	-0.0779649	0.322753	0.16846	0.551306	0.0549378	0.518714	0.0597399	1.72606	-0.105704	0.870827	-0.018954	2.00364	-0.533791	0.453145	-0.134822
1.08489	0.36909	0.667794	0.060662	0.25404	-0.0626467	0.292532	0.166059	0.366287	0.0142644	0.462314	0.0603706	1.56858	-0.00953717	0.708985	-0.0150051	1.74468	-0.474164	0.40854	-0.139967
1.6078	0.290081	0.95368	0.0582128	0.50554	-0.154194	0.344245	0.145648	0.556657	0.0899394	0.589423	0.0762518	1.18244	-0.0437922	0.546795	-0.0197359	1.30192	-0.425291	0.30828	-0.144068
2.51195	0.242568	1.18618	0.0633584	1.15952	-0.242028	0.4566	0.144213	1.23248	0.0940046	0.926175	0.0732864	0.991173	-0.306943	0.404057	-0.0286078	0.987815	-0.366907	0.20133	-0.139689
3.36173	0.198167	1.3008	0.0642722	1.86916	-0.369106	0.607819	0.142944	1.94353	0.142954	1.30805	0.0737495	0.513503	-0.374729	0.302632	-0.0300326	0.690168	-0.314217	0.10199	-0.126591
3.68246	0.107608	1.29059	0.0569509	2.31189	-0.26277	0.732575	0.151687	2.53564	0.21029	1.61432	0.0716738	0.195357	-0.421921	0.25536	-0.0387761	0.574449	-0.333462	0.0333337	-0.121933
3.62581	0.0636149	1.20909	0.0590794	2.10787	-0.232863	0.808897	0.147627	2.84245	0.179808	1.74286	0.0835853	0.177502	-0.220871	0.245276	-0.0165814	0.398781	-0.352954	0.00441638	-0.124051
3.20066	0.0936119	1.02536	0.0670923	1.67602	-0.0933369	0.803185	0.153332	2.92762	0.200268	1.72439	0.0825212	0.450122	-0.123067	0.337222	-0.00422191	0.572255	-0.428395	0.0365176	-0.129826
2.56219	0.162029	0.822367	0.0718736	1.4095	-0.0550901	0.723197	0.157001	2.54505	0.0861498	1.50567	0.0826575	0.768227	0.0977743	0.519473	0.0107279	0.936186	-0.382244	0.125296	-0.127573
1.79593	0.249041	0.62512	0.0753282	1.16307	-0.0456811	0.606522	0.171371	1.74268	0.109086	1.18467	0.0715938	1.23799	0.0427638	0.788837	0.00627991	1.358	-0.449876	0.274136	-0.12955
1.30115	0.322414	0.498821	0.0646654	0.88599	-0.137401	0.481982	0.165423	1.06991	0.132185	0.859289	0.0815437	1.86775	0.0301374	0.96157	-0.000217033	1.80298	-0.431556	0.402527	-0.127055
1.04669	0.335425	0.444611	0.0584812	0.429033	-0.045651	0.399106	0.159578	0.591827	0.158745	0.619135	0.0810587	2.19651	-0.062619	0.998812	-0.00793141	1.85253	-0.424697	0.491255	-0.123968
1.17515	0.305036	0.53487	0.0455773	0.265321	-0.00145968	0.323712	0.154021	0.454275	0.227809	0.453908	0.0906764	2.35931	-0.0970941	0.887858	-0.00608749	1.91636	-0.370206	0.47922	-0.117206
1.60545	0.22701	0.743291	0.0389887	0.303004	0.0788238	0.315757	0.152091	0.51423	0.100863	0.422568	0.0740506	2.08447	-0.158156	0.715352	-0.00442198	1.64554	-0.379966	0.420536	-0.119449
2.54832	0.193016	1.03156	0.0406396	0.34628	0.0670788	0.37704	0.152889	0.858536	0.117936	0.594438	0.0747439	1.72557	-0.216843	0.560675	-0.0177162	1.45454	-0.337494	0.323562	-0.117111
2.94732	0.133588	1.24375	0.0397431	0.616835	0.153898	0.521149	0.139252	1.42634	0.0555261	0.962686	0.0782818	1.13036	-0.157805	0.406907	-0.0348538	0.917704	-0.337064	0.228386	-0.122679
3.30736	0.0422575	1.3278	0.049056	1.22268	0.101951	0.682712	0.140858	2.04732	0.174869	1.34625	0.0869815	0.58317	-0.237923	0.348341	-0.0510432	0.62888	-0.327098	0.125742	-0.132741
2.94614	0.012695	1.28398	0.0541799	1.85204	0.00816516	0.805573	0.137737	2.7099	0.186376	1.62754	0.0861984	0.243757	-0.158011	0.306011	-0.0353424	0.478275	-0.402033	0.0501032	-0.138477
3.02655	0.0416234	1.14736	0.0712079	1.95782	-0.0421947	0.87023	0.136917	2.74304	0.191941	1.74301	0.0739569	0.125724	-0.141462	0.323089	-0.0218337	0.472194	-0.437252	0.0180202	-0.13877
2.73605	0.047673	0.945407	0.0798619	1.7637	-0.0644948	0.827145	0.146008	2.48995	0.189953	1.70007	0.0667447	0.592572	0.00848846	0.418461	-0.013005	0.604668	-0.429233	0.0624557	-0.137108
2.32593	-0.0205478	0.739979	0.0753194	1.36998	0.255685	0.706609	0.148031	1.84505	0.216821	1.45239	0.0595604	1.21332	-0.0623889	0.608318	-0.0164232	0.946992	-0.428641	0.18003	-0.134696
1.80523	-0.101697	0.574555	0.0668337	1.15606	0.106731	0.579541	0.15903	1.3501	0.168127	1.11143	0.0719828	1.84866	-0.0745551	0.854869	-0.0213202	1.60823	-0.374252	0.343406	-0.13898
1.34292	-0.107553	0.500406	0.0630672	0.896409	0.363653	0.474994	0.151677	0.951272	0.216296	0.798495	0.0798835	2.1249	-0.0632408	1.02253	-0.0343654	1.94121	-0.373649	0.485922	-0.139986
1.22039	-0.07658	0.499066	0.0718218	0.774723	0.0466942	0.401353	0.151214	0.69928	0.269087	0.59767	0.0807775	2.20574	-0.0891383	1.01952	-0.0291179	1.96222	-0.38815	0.553181	-0.1606
1.02661	0.0205292	0.62219	0.0638487	0.661034	0.0909371	0.346343	0.149232	0.620752	0.415546	0.482204	0.061078	2.00383	-0.218006	0.880899	-0.0247215	1.70565	-0.378196	0.523875	-0.16415
1.36482	0.083027	0.84956	0.0527234	0.587071	-0.138914	0.357158	0.14317	0.606455	0.285386	0.497114	0.0714756	1.5511	-0.316198	0.682924	-0.0238839	1.45778	-0.362065	0.452758	-0.169901
2.04096	0.269794	1.10759	0.030231	0.780579	-0.074214	0.443793	0.138795	1.109	0.183711	0.706354	0.0761849	1.2484	-0.297207	0.519646	-0.0298099	1.18416	-0.371317	0.350758	-0.155535
2.93607	0.169478	1.26775	0.0352995	1.24203	0.00107043	0.591094	0.127357	1.77067	0.0689065	1.10213	0.0826213	0.929493	-0.292879	0.397857	-0.0509449	0.86754	-0.387516	0.252118	-0.150631
3.48364	0.104166	1.31513	0.0373134	1.71245	-0.0050432	0.751427	0.137371	2.36136	0.0794845	1.46879	0.0649439	0.685031	-0.263927	0.341451	-0.0365188	0.61258	-0.45683	0.138277	-0.149746
3.39179	-0.0279963	1.24511	0.0562055	2.41555	0.00576026	0.870201	0.143139	2.50747	0.0335136	1.72222	0.0657491	0.346126	-0.165063	0.329322	-0.0385818	0.47567	-0.430986	0.07161	-0.146782
3.00757	0.162554	1.09362	0.0645495	2.16931	-0.0754337	0.903935	0.148767	2.51751	0.137957	1.76752	0.0833568	0.55278	0.0678497	0.36539	-0.008788	0.602728	-0.431225	0.0645907	-0.148279
2.35634	0.181267	0.880761	0.0788307	1.83022	-0.0231522	0.821797	0.151306	2.32042	0.175259	1.66885	0.101801	0.857495	-0.0339696	0.484172	-0.00506748	0.833004	-0.392318	0.133582	-0.142803
1.85009	0.151267	0.672668	0.0839728	0.84322	-0.129029	0.706256	0.15794	1.82262	0.247042	1.39214	0.0986325	1.2594	-0.112109	0.702242	-4.26357e-05	1.24087	-0.355025	0.277176	-0.144049
1.60869	-0.0286223	0.535876	0.0766838	0.776712	-0.0766605	0.552092	0.168128	1.26822	0.0421789	1.06287	0.0877721	1.42723	-0.300055	0.930751	-0.0106541	1.54132	-0.368375	0.440198	-0.143633
1.30102	0.226772	0.452354	0.0626861	0.460605	-0.143285	0.450753	0.168554	0.87201	0.0597432	0.763394	0.0713958	1.63595	-0.175283	1.06131	-0.0158245	1.89231	-0.376626	0.57116	-0.141036
1.15554	0.262372	0.498667	0.0567426	0.437642	-0.00747357	0.366046	0.163021	0.675654	0.0904185	0.581829	0.075139	1.80797	-0.123853	0.992809	-0.0246317	1.80872	-0.430263	0.612007	-0.144402
1.26141	0.339975	0.670803	0.0440725	0.367689	-0.0887945	0.362207	0.149875	0.484248	0.205913	0.481083	0.0691642	1.41483	-0.051998	0.830347	-0.0290521	1.75522	-0.373367	0.571639	-0.141176
1.85568	0.131689	0.96894	0.0402321	0.583852	-0.00928483	0.403833	0.145259	0.439761	0.144538	0.520492	0.0635153	1.05734	0.196526	0.632399	-0.0230675	1.34909	-0.359515	0.484339	-0.142864
2.37406	0.187821	1.2041	0.0369601	1.08775	-0.176351	0.5049	0.148375	1.03389	0.10441	0.767239	0.0620064	0.563146	0.102378	0.481688	-0.0185589	1.00668	-0.330933	0.379448	-0.141705
2.71839	0.0985097	1.32595	0.0397846	1.58374	-0.178723	0.633471	0.157922	1.78955	0.132321	1.15647	0.0568086	0.570248	0.119263	0.37696	-0.0130574	0.530512	-0.366521	0.25737	-0.133809
2.89909	0.0838951	1.31459	0.0462853	1.8655	-0.266388	0.775209	0.157447	2.56061	0.0963674	1.50474	0.0581793	0.53482	-0.149704	0.339552	-0.0296386	0.281862	-0.364212	0.149505	-0.13035
3.09732	0.0391553	1.20751	0.0551927	2.00686	-0.224381	0.873543	0.149618	2.98193	0.0747104	1.69191	0.0579698	0.580057	-0.217294	0.344917	-0.0407137	0.393219	-0.344632	0.0806533	-0.128306
2.87129	0.103614	1.01727	0.0705648	1.80358	-0.190693	0.861774	0.153013	3.03241	0.175645	1.70494	0.0691299	0.543189	-0.307322	0.42049	-0.047004	0.588026	-0.280393	0.0989258	-0.123283
2.36464	-0.0174924	0.797888	0.0937321	1.53636	-0.15288	0.75727	0.156091	2.64049	0.312838	1.5591	0.0776087	0.492076	-0.355781	0.546844	-0.038958	1.04221	-0.267578	0.2026	-0.120116
1.91033	-0.016353	0.620114	0.107478	0.954684	-0.143506	0.620766	0.161941	1.90651	0.381575	1.26482	0.0767858	0.762691	-0.259732	0.762277	-0.0232972	1.43445	-0.296796	0.36765	-0.121048
1.51696	-0.171328	0.517147	0.106407	0.644951	-0.0856314	0.508684	0.15599	1.231	0.266254	0.936517	0.0745525	1.17019	-0.175843	0.951671	-0.0193108	1.78775	-0.389428	0.534923	-0.122911
1.23093	-0.191582	0.47657	0.0882974	0.593704	-0.100291	0.426999	0.143428	0.88294	0.169313	0.683816	0.0750782	1.37117	-0.169484	1.0346	-0.0239724	2.03069	-0.441476	0.63969	-0.125565
1.15232	-0.121473	0.557019	0.0691025	0.623825	-0.177317	0.379368	0.146019	0.574631	0.133606	0.518102	0.0699074	1.3122	-0.137856	0.958084	-0.0249968	2.02515	-0.441475	0.648339	-0.130652
1.41701	-0.0338133	0.75783	0.064097	0.585373	-0.217312	0.354499	0.142685	0.587802	0.0286143	0.440876	0.0600598	1.16161	-0.266336	0.802108	-0.0195801	1.90734	-0.422744	0.574391	-0.143648
2.16039	0.0485038	1.04177	0.0601974	0.577475	-0.192304	0.415787	0.156386	0.70259	0.122021	0.528448	0.0615228	1.14678	-0.18959	0.62936	-0.0175775	1.50167	-0.380523	0.473464	-0.151202
2.77644	-0.0544397	1.26342	0.0606391	1.04601	-0.075172	0.508789	0.16373	1.20292	0.139231	0.841755	0.0834654	0.880855	-0.193847	0.487283	-0.020584	1.1206	-0.351362	0.343582	-0.139025
3.15769	0.00607305	1.36278	0.0641938	1.55271	-0.0102936	0.662414	0.162225	1.72519	0.288692	1.24982	0.0964689	0.524763	-0.129088	0.388523	-0.0303368	0.743702	-0.238022	0.238799	-0.141635
3.12421	0.153029	1.30785	0.0714893	2.03196	0.0266511	0.781665	0.155879	2.29721	0.220331	1.57098	0.0902805	0.280677	-0.216326	0.354222	-0.0304834	0.462116	-0.257358	0.14453	-0.137643
3.10484	0.189198	1.16515	0.0791206	2.09432	0.0451012	0.871139	0.151869	2.81909	0.253497	1.73575	0.0767506	0.29474	-0.200174	0.38282	-0.0333903	0.508465	-0.276801	0.111757	-0.146333
2.73618	0.120726	0.95143	0.0978196	1.86468	-0.11503	0.844386	0.157849	2.63244	0.267154	1.73144	0.0805483	0.260598	-0.198288	0.474682	-0.0185361	0.810894	-0.42561	0.150188	-0.142759
2.19719	-0.00663022	0.746089	0.117527	1.63061	-0.206634	0.75798	0.176912	2.33738	0.447705	1.55838	0.0947647	0.565676	-0.186822	0.66626	-0.00876789	1.27562	-0.48772	0.263327	-0.136871
1.51329	-0.0415571	0.589129	0.126619	1.05637	-0.20417	0.614395	0.186989	1.56839	0.317398	1.24175	0.0955836	1.12084	-0.191448	0.866657	-0.0029833	1.60091	-0.424368	0.428958	-0.135027
1.3141	0.00684509	0.489248	0.108785	0.751239	-0.174628	0.514039	0.194289	1.21243	0.309969	0.903576	0.0818026	1.568	-0.179801	1.01638	-0.00858933	1.7928	-0.396847	0.551612	-0.13274
1.23241	0.0474713	0.494984	0.0802691	0.503449	-0.117654	0.414306	0.181452	0.875716	0.196644	0.666918	0.0824881	1.60354	-0.105937	1.00379	-0.0198833	1.92034	-0.342088	0.618122	-0.132614
1.43266	0.0587677	0.624776	0.0522679	0.608201	-0.104953	0.354298	0.168235	0.629039	0.181722	0.520414	0.0867085	1.70433	-0.150108	0.907929	-0.0266953	1.7536	-0.409257	0.593877	-0.136446
1.71408	0.108905	0.881467	0.0479981	0.842871	0.0481004	0.357722	0.150237	0.475287	0.133654	0.452908	0.087097	1.75162	0.0357845	0.758384	-0.0179046	1.60004	-0.416427	0.529316	-0.132475
2.47803	0.164273	1.14341	0.0515701	1.05817	0.0336895	0.441291	0.135612	0.634011	0.153613	0.572113	0.0750477	1.88553	-0.121019	0.608753	-0.019457	1.21035	-0.399998	0.439701	-0.138654
3.10525	0.210357	1.3018	0.0638928	1.57657	-0.0448552	0.574071	0.130999	1.2601	0.301562	0.894164	0.0772192	1.11984	-0.215424	0.488056	-0.0321459	0.923892	-0.417417	0.34051	-0.129498
3.2635	0.248911	1.36719	0.0609721	2.21707	-0.0359803	0.720378	0.145762	1.9415	0.287029	1.31917	0.081735	0.800704	-0.401086	0.396721	-0.0545456	0.594353	-0.372905	0.229995	-0.133116
3.31082	0.168443	1.30969	0.0631829	2.63675	0.0797732	0.848714	0.14639	2.38404	0.30697	1.61762	0.0751564	0.211163	-0.245031	0.377061	-0.0438277	0.475448	-0.302494	0.142042	-0.131788
3.05949	0.205353	1.16743	0.0830358	2.5974	0.280926	0.912228	0.144085	2.55435	0.227088	1.75457	0.0656734	0.30577	-0.192908	0.400072	-0.0225742	0.530168	-0.284412	0.121789	-0.141663
3.10193	0.135693	0.949197	0.0979288	2.35655	0.331122	0.891855	0.140465	2.73705	0.27986	1.72177	0.0739409	-0.00806087	-0.266415	0.520868	-0.00761982	0.84008	-0.298673	0.189384	-0.126874
2.25497	0.310705	0.745595	0.108655	1.79172	0.184146	0.766711	0.145227	2.5391	0.190003	1.52659	0.0930508	0.150894	-0.336528	0.66959	-0.0152995	1.27068	-0.424624	0.325134	-0.122505
1.81697	0.230871	0.604077	0.0964406	1.40952	-0.0512212	0.62262	0.156249	1.91855	0.151247	1.20203	0.0929852	0.682194	-0.246838	0.872269	-0.0154872	1.81342	-0.402066	0.488899	-0.113207
1.32912	0.138849	0.540833	0.091804	0.760441	-0.093016	0.475365	0.166028	1.22601	0.12829	0.864921	0.0925444	1.24546	-0.0408127	0.980451	-0.0272417	1.99988	-0.410571	0.617128	-0.128816
1.38791	-0.0474097	0.56534	0.0705884	0.700251	0.00215694	0.39313	0.17072	0.858125	0.163925	0.636064	0.0910877	1.89999	0.10177	0.997177	-0.0171223	2.0974	-0.362271	0.646747	-0.128258
1.40969	-0.0767401	0.721736	0.0626563	0.565851	0.11573	0.360861	0.162332	0.622599	0.147463	0.493317	0.0975071	1.6375	0.0261761	0.872	-0.0273105	1.95969	-0.401859	0.597762	-0.136625
2.00157	0.00688984	0.986504	0.0465368	0.585534	-0.0189431	0.374987	0.153022	0.575939	0.175016	0.456282	0.0989345	1.4604	-0.260128	0.698823	-0.0304528	1.76144	-0.364313	0.523884	-0.135026
2.49216	0.0727897	1.22539	0.0494216	0.721808	-0.112421	0.440761	0.143807	0.908041	0.191834	0.634477	0.0877388	0.769853	-0.284875	0.527655	-0.0271595	1.37007	-0.323623	0.43581	-0.142475
3.09332	0.0196354	1.36041	0.0402786	1.19691	-0.150816	0.56362	0.148079	1.70476	0.268538	1.00834	0.0796236	0.325801	-0.136741	0.408009	-0.0218297	1.07737	-0.318856	0.330693	-0.135187
3.22811	-0.0160506	1.37143	0.0522854	1.8417	-0.102849	0.724031	0.153544	2.42209	0.20277	1.40761	0.0737948	0.292173	0.167701	0.35494	-0.0149691	0.766165	-0.361737	0.207899	-0.131784
3.25033	0.00598315	1.28044	0.0670743	2.39819	-0.0218624	0.855931	0.161921	2.62058	0.173078	1.65892	0.0720786	0.298304	0.00551888	0.374127	-0.0254899	0.68364	-0.356926	0.154507	-0.127817
2.8555	0.070786	1.1027	0.0915446	2.2932	0.0540279	0.903269	0.167598	2.84601	0.198491	1.76164	0.07705	0.513996	0.0390357	0.429283	-0.0181433	0.797519	-0.37696	0.155427	-0.119081
2.45516	0.0977018	0.866951	0.0993435	1.91595	0.123443	0.846742	0.173353	2.69342	0.244966	1.70274	0.0763974	0.70796	-0.178859	0.549545	-0.011207	1.27345	-0.38317	0.245149	-0.114951
1.89663	-0.0142249	0.698855	0.100873	1.15348	0.233425	0.741438	0.168791	2.46113	0.187407	1.4845	0.0882046	0.8146	-0.0857981	0.726333	-0.00587858	1.68352	-0.412421	0.378445	-0.106719
1.83768	0.0339041	0.560913	0.101568	0.723671	0.256308	0.596653	0.159496	1.74951	0.141514	1.14669	0.0927723	1.36129	-0.294776	0.908886	-0.0137165	1.88469	-0.411117	0.528752	-0.114412
1.43758	-0.0337108	0.511729	0.0977714	0.448251	0.16903	0.477254	0.14702	1.20728	0.0319298	0.835108	0.096093	1.4214	-0.269777	1.02228	-0.0121445	1.77986	-0.370469	0.625002	-0.11902
1.43264	0.0892796	0.558552	0.100083	0.403932	-0.000217904	0.383563	0.17159	0.830385	0.0834217	0.6073	0.0898623	1.9685	-0.171409	1.00143	-0.019388	1.862	-0.406355	0.63642	-0.137054
1.52458	0.0188874	0.777207	0.0859857	0.473033	-0.0943178	0.366483	0.175148	0.576451	0.0414157	0.455522	0.0987048	1.57125	0.0622717	0.895637	-0.0180589	1.61181	-0.39502	0.570928	-0.140373
2.36772	0.229957	1.05244	0.0805015	0.50935	-0.00495418	0.405274	0.177923	0.551577	0.125864	0.454347	0.0974457	1.62036	-0.0314796	0.732632	-0.0320144	1.38798	-0.401593	0.484354	-0.142851
2.95833	0.361394	1.27986	0.066596	0.821733	0.0581393	0.486609	0.160438	1.12141	0.0910588	0.687213	0.103751	1.00035	-0.0594742	0.548479	-0.0323822	0.862489	-0.349227	0.374217	-0.143404
3.14392	0.589788	1.36596	0.073709	1.36595	0.0952718	0.623136	0.161181	1.86883	0.173457	1.07607	0.100172	0.868622	-0.221018	0.419314	-0.0376058	0.643357	-0.346536	0.27532	-0.138284
2.99032	0.431414	1.3459	0.0932835	2.26765	0.00606101	0.775956	0.162405	2.45729	0.19451	1.46572	0.102297	0.708419	-0.0468049	0.370782	-0.0371355	0.508411	-0.338847	0.180956	-0.135883
3.05443	0.222087	1.22424	0.124505	2.63482	-0.0602595	0.882374	0.164833	2.81842	0.172752	1.69889	0.100106	0.661066	-0.0410869	0.404734	-0.0332683	0.511275	-0.309979	0.14154	-0.128597
2.81781	0.125216	1.05138	0.144512	2.55977	0.126975	0.9013	0.177521	2.96766	0.229525	1.77992	0.0919479	0.649421	-0.0489923	0.499019	-0.0242679	0.761933	-0.323186	0.183125	-0.126503
2.30886	0.117298	0.837311	0.146556	2.02083	0.0468347	0.829351	0.195798	2.8279	0.146717	1.66577	0.102822	0.360826	-0.136078	0.611335	-0.0138889	1.02685	-0.344915	0.280557	-0.126417
1.76835	0.284532	0.661053	0.14334	1.51428	0.173554	0.699696	0.203015	2.07527	0.26099	1.40361	0.111608	0.690951	-0.0229121	0.790928	-0.00960391	1.4389	-0.42697	0.423901	-0.134903
1.47674	0.249332	0.559379	0.130158	1.07312	-0.123871	0.555806	0.189229	1.34994	0.155086	1.06043	0.112345	1.17929	0.0278318	0.931246	-0.0109157	1.63889	-0.306953	0.54257	-0.140755
1.26454	0.153674	0.543923	0.117245	0.572202	-0.0694963	0.427836	0.17754	0.873755	0.146276	0.780975	0.10931	1.61733	0.111303	1.00643	-0.0143651	1.94539	-0.31045	0.622209	-0.148154
1.23922	0.0290088	0.660557	0.0793454	0.330346	-0.275492	0.366031	0.177252	0.618933	0.193713	0.588715	0.0983456	1.96371	0.0830921	0.958758	-0.0295541	1.92845	-0.245739	0.630361	-0.146762
1.41784	-0.100843	0.882429	0.0549026	0.331888	-0.239286	0.360935	0.174318	0.507282	0.331185	0.481499	0.0997172	1.86792	-0.0865478	0.82045	-0.0423621	1.77836	-0.398001	0.590033	-0.157252
2.20609	-0.0594777	1.13754	0.0402902	0.809614	-0.20121	0.415174	0.166037	0.494871	0.437841	0.508191	0.0866656	1.38594	-0.105328	0.640769	-0.0561107	1.32648	-0.439162	0.497407	-0.156131
3.01561	-0.0845055	1.31896	0.0422384	1.44886	-0.0530596	0.522771	0.152079	1.11016	0.323496	0.773264	0.0844434	0.704316	-0.323695	0.476024	-0.0510716	1.10465	-0.433239	0.387628	-0.156872
3.63685	-0.0375969	1.3803	0.0520309	1.8255	0.0927219	0.658463	0.165932	1.66305	0.207653	1.19237	0.0904951	0.440578	-0.301593	0.395487	-0.0538763	0.773345	-0.341799	0.252406	-0.142819
3.55378	0.0448194	1.33942	0.0690611	1.91705	0.16465	0.798609	0.176333	2.56751	0.202404	1.58055	0.0952049	0.471615	-0.277579	0.377147	-0.0408373	0.74399	-0.299993	0.181906	-0.138295
3.05205	0.192363	1.19512	0.0910813	2.07436	0.191035	0.878113	0.188446	2.78562	0.305278	1.7813	0.102195	0.53731	-0.31944	0.43096	-0.0343797	0.552984	-0.402752	0.151411	-0.129049
2.52947	0.17045	0.986691	0.0997381	2.03271	0.0518117	0.892876	0.181715	3.06664	0.240637	1.81488	0.0938916	0.458562	-0.37832	0.495094	-0.0251613	0.84459	-0.396885	0.22666	-0.136362
2.16989	0.238753	0.776558	0.107367	1.98593	0.152734	0.801559	0.198253	2.48855	0.16749	1.67373	0.0937581	0.535817	-0.525588	0.634639	-0.0189462	0.990758	-0.410315	0.324474	-0.135514
1.99022	0.288547	0.631838	0.121867	1.30231	0.157638	0.66842	0.200439	1.97654	0.208907	1.36756	0.103178	0.694311	-0.432861	0.787469	-0.016608	1.42939	-0.288806	0.460554	-0.136576
1.60428	0.413015	0.554871	0.130636	1.20209	0.157167	0.517307	0.194326	1.30764	0.320743	1.02252	0.115267	0.929876	-0.156135	0.919051	-0.0160773	1.80492	-0.307972	0.549441	-0.134691
1.39614	0.303439	0.582315	0.114502	0.885046	-0.0518631	0.413412	0.166046	0.975446	0.435051	0.745539	0.119756	1.45436	-0.0162933	0.95748	-0.0252001	2.06548	-0.300476	0.600607	-0.133152
1.4655	0.108877	0.716128	0.0870656	0.95881	-0.166762	0.373581	0.153875	0.649155	0.2952	0.578514	0.107691	1.49243	0.0617281	0.887476	-0.0343016	1.98637	-0.362315	0.570287	-0.134218
2.23077	0.0924505	0.968185	0.0714702	0.84015	-0.0922881	0.379684	0.165392	0.460719	0.176477	0.4915	0.0935349	1.52668	0.0394279	0.74543	-0.0317859	1.63602	-0.386439	0.516172	-0.138094
2.94256	0.1288	1.21726	0.0617647	1.03226	0.00879546	0.460749	0.154517	0.675716	0.129174	0.553898	0.0910981	1.07245	0.0423057	0.582059	-0.0373446	1.2512	-0.368753	0.42552	-0.143218
3.23903	0.273172	1.3696	0.064627	1.46143	0.0532121	0.584551	0.154969	1.46703	0.19795	0.846368	0.0843904	0.754113	-0.0615009	0.448243	-0.034604	0.957018	-0.401014	0.344488	-0.135064
3.41379	0.322941	1.39387	0.0653766	2.30843	0.0855398	0.727764	0.146954	2.13279	0.251335	1.25316	0.0801196	0.352485	-0.183607	0.39264	-0.0303077	0.616798	-0.350633	0.237112	-0.135391
3.28538	0.234339	1.3042	0.100662	2.918	0.0495371	0.840027	0.16699	2.64235	0.311897	1.60252	0.0815228	0.209669	-0.175855	0.393118	-0.0196255	0.521474	-0.346418	0.176803	-0.133049
3.32939	0.160927	1.143	0.118665	2.97266	-0.00387672	0.902085	0.1792	2.69054	0.280876	1.78655	0.100269	0.233706	-0.130138	0.43401	-0.0224321	0.641607	-0.338222	0.165298	-0.13754
2.90994	0.100121	0.927519	0.137289	2.02017	-0.156042	0.892899	0.201109	2.7284	0.402441	1.79143	0.107794	0.356867	-0.108796	0.510884	-0.0259184	0.941129	-0.327779	0.244971	-0.133633
2.36018	0.139597	0.730463	0.145116	1.28217	-0.195723	0.778876	0.213477	2.38233	0.347395	1.6392	0.106392	0.59064	-0.26669	0.653532	-0.0274895	1.3045	-0.291153	0.375044	-0.140507
1.81192	0.226274	0.586869	0.148275	0.879741	0.0291414	0.600015	0.219224	1.81398	0.328517	1.314	0.102638	0.849302	-0.329239	0.833934	-0.008323	1.57011	-0.289068	0.500313	-0.143691
1.31784	0.334293	0.529041	0.153218	1.04759	0.00348959	0.438785	0.207381	1.25711	0.195445	0.993598	0.110711	0.981762	-0.432021	0.966043	-0.00570194	1.85203	-0.341296	0.572509	-0.147283
1.3421	0.312727	0.592951	0.128363	0.924257	0.104811	0.368704	0.199199	0.884941	0.029429	0.730441	0.0998313	1.35838	-0.313339	0.982557	-0.00654728	1.75919	-0.405161	0.586083	-0.144579
1.58267	0.284177	0.785161	0.109197	0.718614	-0.102274	0.365966	0.19213	0.643	0.0517281	0.588302	0.0863844	1.36071	-0.306925	0.866857	-0.0124448	1.70804	-0.387973	0.559187	-0.140123
2.10935	0.340822	1.05781	0.0838781	0.564781	-0.00170605	0.425739	0.191602	0.480229	0.0702933	0.512842	0.0824623	1.50596	-0.207871	0.697667	-0.0155764	1.3192	-0.417998	0.499001	-0.14216
2.86882	0.360666	1.29113	0.0676726	0.986839	-0.0481561	0.507033	0.174012	0.94212	0.223037	0.644442	0.0852376	1.10193	-0.178597	0.52982	-0.0210545	1.15024	-0.420032	0.415541	-0.141203
3.384	0.245685	1.39758	0.0619774	1.65127	0.0720832	0.646036	0.164982	1.65767	0.182405	1.01097	0.0840108	0.729045	-0.228871	0.413732	-0.0358158	0.799124	-0.392264	0.308315	-0.13781
3.59686	0.196169	1.39554	0.0693834	2.14123	0.0181208	0.7429	0.172021	2.38988	0.100986	1.41102	0.088084	0.229876	-0.116175	0.384491	-0.0290436	0.708569	-0.368897	0.220684	-0.131277
3.73145	0.312915	1.28703	0.0903518	2.67862	0.0307245	0.814241	0.201432	2.80648	0.0678366	1.73654	0.109706	0.0815107	-0.137494	0.412496	-0.0202415	0.658354	-0.300944	0.171103	-0.127768
3.32588	0.371014	1.12789	0.125042	2.55936	-0.184364	0.78948	0.209932	2.83777	0.238834	1.84098	0.112267	0.104617	-0.12832	0.490451	-0.00780942	0.76036	-0.358923	0.195945	-0.128559
2.88491	0.236512	0.94123	0.125545	2.54209	-0.137495	0.73109	0.21308	2.68726	0.306583	1.83735	0.104983	0.278857	-0.360173	0.589481	-0.0119385	1.19562	-0.353867	0.284935	-0.124202
2.02774	0.274743	0.774908	0.139152	1.64798	-0.267186	0.614056	0.188654	2.0201	0.172927	1.6055	0.0980842	0.331822	-0.467011	0.70204	-0.0127765	1.50987	-0.354423	0.394404	-0.118969
1.67171	0.261882	0.693983	0.132223	1.36535	-0.137953	0.49562	0.194598	1.42767	0.0256571	1.27859	0.122566	0.775395	-0.426389	0.848613	-0.0168112	1.78156	-0.325312	0.479483	-0.127227
1.69098	0.33792	0.682063	0.145205	0.774665	-0.326627	0.391816	0.178808	1.11049	0.110392	0.935841	0.149927	1.35068	-0.286893	0.945971	-0.0163578	1.62747	-0.338944	0.516565	-0.134314
2.0651	0.391385	0.780958	0.135324	0.769424	-0.346756	0.333864	0.184533	0.883651	0.264769	0.733484	0.187452	1.84695	-0.239398	0.942812	-0.0168092	1.62708	-0.445194	0.493693	-0.143003
2.62419	0.527602	0.900696	0.128214	0.497376	-0.377574	0.320001	0.194956	0.85241	0.225009	0.628641	0.206784	1.7426	-0.210141	0.808363	-0.0252315	1.37234	-0.480445	0.47497	-0.139532
3.24265	0.573593	1.00121	0.121175	0.675577	-0.0240679	0.343708	0.199231	0.767327	0.227523	0.666268	0.219725	1.42108	-0.280729	0.613503	-0.0223625	1.13555	-0.521031	0.424578	-0.131989
3.41572	0.474044	1.0283	0.115494	0.690077	0.0756726	0.372511	0.202343	1.11109	0.244253	0.880403	0.21111	0.840567	-0.253413	0.467532	-0.0375458	0.717166	-0.437953	0.389619	-0.120568
3.30437	0.356937	0.993898	0.107192	0.790648	0.191358	0.409246	0.194826	1.38566	0.270998	1.13116	0.219201	0.505287	-0.244514	0.370751	-0.0277246	0.635239	-0.37183	0.305499	-0.122981
3.07104	0.267185	0.933462	0.0937698	0.664149	0.0728505	0.416249	0.201353	1.731	0.361716	1.34906	0.220259	0.209563	-0.179059	0.315262	-0.0384918	0.464235	-0.348766	0.2363	-0.127923
2.87139	0.157841	0.843097	0.0799105	0.456874	0.0420451	0.431145	0.199484	1.86682	0.314396	1.41602	0.203037	0.127835	-0.333184	0.283201	-0.0210196	0.537165	-0.368663	0.179244	-0.137913
2.71065	0.000820449	0.738375	0.0761387	0.442554	-0.0168091	0.420342	0.204284	1.67379	0.277833	1.39471	0.17027	-0.0120158	-0.376253	0.256339	-0.0265634	0.351056	-0.419626	0.159126	-0.125295
2.05218	0.0118486	0.604064	0.0804668	0.461107	-0.015271	0.389646	0.196418	1.29243	0.0922341	1.29636	0.129713	0.131919	-0.565287	0.226063	-0.0351259	0.444862	-0.37611	0.159511	-0.118624
1.71683	-0.0691801	0.488667	0.0788525	0.46739	0.0434533	0.347821	0.180917	1.01259	0.151032	1.12764	0.108891	0.325737	-0.332625	0.206755	-0.0451807	0.442942	-0.454043	0.151926	-0.122141
1.15792	0.142409	0.393696	0.0715339	0.393196	0.072027	0.293349	0.160633	0.853095	0.21326	0.957135	0.0887201	0.532746	-0.282223	0.204106	-0.0508227	0.658428	-0.392221	0.162857	-0.126628
1.01702	0.177234	0.335929	0.0644152	0.16666	0.0884342	0.243472	0.155604	0.697324	0.266875	0.773724	0.0938579	0.4465	-0.0389981	0.21949	-0.0341515	0.683214	-0.431051	0.178484	-0.129839
0.81736	0.276232	0.293608	0.0635924	0.0974254	0.146692	0.192033	0.15588	0.438089	0.246251	0.627808	0.0933289	0.186316	-0.135648	0.23615	-0.0274558	0.71873	-0.416146	0.20579	-0.113691
0.87583	0.0941972	0.259521	0.0604522	0.0340468	0.096963	0.141437	0.143708	0.446823	0.241945	0.510017	0.092473	0.398239	-0.0256084	0.282782	-0.000590072	0.718693	-0.452416	0.224493	-0.11255
0.794975	-0.008994	0.227801	0.0575506	-0.0403176	0.0269492	0.118195	0.139891	0.407693	0.217208	0.415317	0.0801927	0.558037	-0.050115	0.341346	0.0114351	1.02549	-0.441331	0.240152	-0.116907
0.605317	0.0212968	0.199288	0.0619248	0.078483	-0.0930902	0.107539	0.147181	0.389698	0.277371	0.332997	0.069125	0.743778	0.139477	0.388073	0.0186016	1.17348	-0.378382	0.268297	-0.124882
0.433327	0.0251753	0.181569	0.0560316	0.131991	-0.0655682	0.106548	0.164928	0.331793	0.313525	0.287992	0.0671395	0.694027	0.150997	0.38363	0.0122207	1.31213	-0.424632	0.290035	-0.125039
0.487586	0.0734548	0.169665	0.0531257	0.151852	-0.0222269	0.0980049	0.172989	0.224738	0.289819	0.249297	0.0786373	0.903259	0.0970539	0.36758	0.0171097	1.19147	-0.387895	0.309067	-0.109673
0.452329	0.0980501	0.155455	0.0431985	0.0362133	0.101151	0.0778716	0.178579	0.24867	0.113739	0.224018	0.0980922	1.00262	-0.0759256	0.324357	0.0260416	1.32369	-0.346819	0.303502	-0.108396
0.529332	0.197423	0.144148	0.0496211	-0.0548708	0.242711	0.0705669	0.178025	0.140024	0.0668403	0.191289	0.104644	1.03003	-0.244138	0.286253	0.0214482	1.35285	-0.259837	0.30325	-0.115957
0.637871	0.167369	0.138271	0.0486539	0.00676393	0.25097	0.0727208	0.172701	0.146412	0.129985	0.176834	0.0879722	0.802051	-0.245614	0.244666	-0.00523652	1.34128	-0.285188	0.302206	-0.125725
0.638113	0.0288645	0.135768	0.0573211	0.147916	0.254334	0.111226	0.154993	0.0569748	0.290072	0.17928	0.0733274	0.677365	-0.126943	0.211169	-0.00634018	1.13005	-0.317173	0.299924	-0.121714
0.73976	-0.056818	0.14394	0.0554721	0.0578531	0.0896385	0.157889	0.140657	0.0654159	0.365281	0.166591	0.0808129	0.433284	-0.00837763	0.189154	-0.0151634	1.04895	-0.354675	0.298221	-0.111854
0.472857	-0.0339375	0.129675	0.061043	0.192993	-0.0381678	0.207251	0.151664	0.151411	0.34428	0.154396	0.0871814	0.127881	-0.0396735	0.163882	-0.0064594	1.06073	-0.356829	0.27994	-0.106666
0.514323	0.136363	0.128751	0.0560979	0.207615	-0.0571262	0.226475	0.177021	0.174562	0.278093	0.13765	0.0820291	-0.0166777	0.114455	0.151381	-0.0120966	1.18892	-0.31448	0.279367	-0.10535
0.50369	0.128666	0.126215	0.0631438	0.379472	-0.102352	0.223088	0.18632	0.141878	0.166137	0.134836	0.0677497	-0.0997125	0.164677	0.133637	-0.0156923	1.2264	-0.371441	0.262961	-0.104308
0.638572	-0.0661449	0.138061	0.0545926	0.303713	0.0370364	0.209846	0.192394	0.000592098	0.107709	0.137568	0.0634993	-0.0513613	0.267485	0.125444	-0.0219089	1.2573	-0.330546	0.268162	-0.104524
0.606301	-0.212432	0.168318	0.0480966	0.162638	-0.122936	0.196044	0.179624	-0.0204705	0.106374	0.148668	0.0664073	0.0849217	0.0257379	0.112611	-0.0348904	1.1375	-0.399642	0.247127	-0.110486
0.51382	-0.169213	0.311779	0.0351273	0.191795	-0.0937681	0.20821	0.180591	-0.0294604	0.0658404	0.154717	0.0670243	0.141276	-0.164709	0.11681	-0.0391186	1.05332	-0.383431	0.230402	-0.111961
0.818456	-0.00422792	0.558983	0.0476242	0.217326	-0.117273	0.28181	0.167987	0.0699367	0.0629275	0.152174	0.0703141	0.260267	-0.186264	0.121767	-0.0429536	0.804876	-0.419587	0.185318	-0.110924
1.45155	0.150069	0.881414	0.0526543	0.784254	0.00739431	0.396737	0.175351	0.272624	0.0453437	0.218288	0.0800405	0.199842	-0.346873	0.138455	-0.0504001	0.687347	-0.372082	0.145803	-0.113724
2.35333	0.0543315	1.12411	0.0585418	1.05455	0.129954	0.564899	0.187564	0.812728	0.14423	0.517498	0.0791241	0.196975	-0.411382	0.135248	-0.0502623	0.45506	-0.246165	0.0870834	-0.122189
2.6888	0.134853	1.26938	0.050567	2.00657	0.0758604	0.7255	0.193369	1.83018	0.160272	0.966884	0.0795865	0.225845	-0.409459	0.130801	-0.0459463	0.345684	-0.245664	0.0228068	-0.131181
3.10436	0.0532157	1.30828	0.0471046	2.65492	0.119878	0.882838	0.193957	2.49006	0.201474	1.39288	0.0649834	0.0948472	-0.146415	0.122548	-0.0365005	0.224173	-0.243639	-0.0365215	-0.125628
3.26475	0.0892436	1.29593	0.0386705	3.21844	-0.016076	1.01402	0.180187	3.05182	0.13599	1.62627	0.0798368	0.00545852	-0.00641013	0.111441	-0.0375992	0.177454	-0.38789	-0.075505	-0.124227
3.05638	-0.0389985	1.26276	0.0439796	3.20583	0.114202	1.11296	0.170689	3.01075	0.213116	1.76856	0.0678526	-0.097251	-0.106774	0.10419	-0.0451062	0.114061	-0.398434	-0.0878621	-0.127949
2.92945	0.0264318	1.21583	0.0517459	3.2995	0.0522119	1.18643	0.173509	3.16498	0.215522	1.83749	0.0748746	-0.0992859	-0.0885667	0.092522	-0.0454945	0.0286388	-0.438631	-0.105071	-0.141752
2.56439	0.158988	1.14975	0.0623386	3.4337	0.167448	1.22505	0.176933	3.061	0.219858	1.88246	0.0603623	0.138541	-0.00713208	0.0913773	-0.0461055	-0.0258016	-0.384353	-0.120574	-0.142196
2.83768	0.293336	1.08225	0.0422767	3.61221	-0.00372136	1.23107	0.18843	3.08691	0.147513	1.8736	0.0663953	0.101369	0.0148367	0.0920976	-0.0449066	-0.00493722	-0.383611	-0.131894	-0.146571
2.82767	0.181753	1.01113	0.0348419	3.39227	-0.0717034	1.22652	0.181942	2.98077	0.18063	1.88274	0.067147	0.208949	-0.0954091	0.0923657	-0.0424088	0.0449341	-0.398573	-0.135951	-0.141939
2.79016	0.154317	0.954536	0.0229301	3.42483	-0.306532	1.2136	0.179345	2.87285	0.190706	1.85025	0.0686967	0.0332034	-0.109294	0.0945818	-0.0403849	0.101297	-0.43223	-0.146579	-0.151645
2.48876	0.174261	0.912305	0.0341151	3.44664	-0.307959	1.21155	0.186202	2.80678	0.178978	1.81006	0.0697198	-0.134161	0.0396206	0.0950657	-0.0356557	0.0811004	-0.468426	-0.157743	-0.146459
2.14813	0.250815	0.877435	0.0278933	3.64775	-0.303533	1.1892	0.174903	2.69944	0.0877049	1.74002	0.070974	-0.266131	-0.00243117	0.089868	-0.053441	-0.0235169	-0.451186	-0.159547	-0.138394
1.92349	0.121108	0.846299	0.035597	3.69074	-0.250885	1.18836	0.187424	2.58864	0.131139	1.68727	0.0794658	-0.338501	-0.0717038	0.0871999	-0.058881	-0.0244347	-0.418081	-0.159043	-0.134414
1.96045	0.0936242	0.809987	0.0386336	4.05202	-0.101556	1.15977	0.177538	2.34206	0.10279	1.6468	0.0886691	-0.321557	-0.131115	0.0815818	-0.0656037	-0.109295	-0.373865	-0.162168	-0.135522
1.87189	0.126963	0.784907	0.0414189	3.8331	-0.0592935	1.16001	0.190521	2.34308	0.199388	1.61446	0.0965979	-0.0738698	-0.0621924	0.0827533	-0.0526217	-0.0634591	-0.350479	-0.16496	-0.149679
1.77269	0.228894	0.756631	0.0372135	4.01064	0.100911	1.13929	0.178769	2.53333	0.132101	1.58896	0.0898755	-0.145631	0.114201	0.0825119	-0.047632	-0.124106	-0.368575	-0.167095	-0.151982
1.59568	0.162208	0.717515	0.029963	3.524	0.0171677	1.15671	0.179014	2.59975	0.231047	1.55795	0.0756929	-0.242892	0.0214925	0.0765254	-0.0420853	-0.0914103	-0.359464	-0.162627	-0.152827
1.66912	0.0631592	0.669132	0.0400262	3.81997	0.09344	1.16475	0.177698	2.54475	0.125511	1.51858	0.0683968	-0.647783	-0.000307762	0.0840006	-0.0359955	-0.114386	-0.364744	-0.163447	-0.138536
1.71298	-0.010667	0.632484	0.0491984	3.78187	0.0264273	1.16349	0.178987	2.28149	0.103352	1.47489	0.0681364	-0.513728	-0.258606	0.0804612	-0.0410359	-0.150787	-0.364399	-0.15402	-0.13769
1.64296	-0.0461136	0.611139	0.0580117	3.81031	0.0694417	1.1745	0.179027	2.08885	0.0578696	1.41236	0.0742384	-0.418814	-0.280193	0.0719756	-0.0361743	-0.214508	-0.384197	-0.160271	-0.139942
1.40464	0.0310758	0.593497	0.0616758	3.79849	0.00456682	1.17708	0.183773	1.99416	0.063608	1.35737	0.0772097	-0.216474	-0.389745	0.0583488	-0.0483035	-0.161396	-0.447714	-0.165678	-0.147509
1.31629	-0.0189457	0.57872	0.0523285	3.75314	0.103004	1.1898	0.185711	2.08347	0.128972	1.31477	0.0693166	-0.333706	-0.361783	0.0589755	-0.0493696	-0.184445	-0.447755	-0.160336	-0.148345
1.29018	0.0586896	0.573419	0.050958	4.02806	0.095422	1.17342	0.191057	2.00713	0.15224	1.2922	0.0747288	-0.227711	-0.31926	0.0633595	-0.052507	-0.0804941	-0.443924	-0.148713	-0.146318
1.16156	0.0139119	0.55236	0.0455742	4.25927	0.141253	1.16965	0.193803	1.81153	0.20023	1.28904	0.072844	-0.23071	-0.209968	0.0641811	-0.0494958	-0.113943	-0.395297	-0.136948	-0.14312
1.14654	-0.00743133	0.523096	0.0439985	4.42388	-0.0120155	1.15246	0.21066	1.70065	0.140935	1.26834	0.0831282	-0.0667993	-0.185126	0.0504205	-0.034496	-0.0972098	-0.405652	-0.147137	-0.13417
1.1882	-0.152934	0.489537	0.0427949	4.40492	-0.15889	1.14181	0.215537	1.72234	0.146504	1.25247	0.0820628	-0.122945	-0.100757	0.0513106	-0.0272655	-0.179596	-0.43791	-0.158018	-0.125372
1.22986	-0.0881355	0.477204	0.0381539	4.28382	-0.171612	1.12455	0.221298	1.74269	0.12513	1.21005	0.0790818	-0.307011	-0.085511	0.0519971	-0.0302149	-0.142896	-0.428581	-0.163748	-0.124082
1.31508	0.188804	0.45598	0.0462054	4.13273	-0.126854	1.10868	0.242819	1.56622	0.292585	1.17132	0.0716511	-0.275641	-0.112245	0.0930154	-0.0203052	-0.0284072	-0.398493	-0.155125	-0.126003
1.15495	0.304651	0.426837	0.0605167	4.11875	-0.0244851	1.08561	0.243973	1.46391	0.242385	1.1131	0.0751589	-0.302202	-0.199933	0.207244	-0.0222197	0.240114	-0.376917	-0.0910122	-0.129483
1.26271	0.320769	0.38136	0.0701458	3.83995	-0.0758792	1.01784	0.255718	1.35012	0.200914	1.07757	0.0823855	0.0776462	-0.259798	0.361709	-0.00411561	0.409092	-0.363364	0.0138002	-0.129546
1.00592	0.144825	0.340956	0.0864134	3.54872	-0.205061	0.937838	0.251796	1.18874	-0.00177582	1.0343	0.0970729	0.153585	-0.344869	0.636211	-0.00497839	0.83072	-0.312224	0.198822	-0.124585
0.868712	0.26487	0.30633	0.0969976	2.75633	-0.271772	0.805535	0.278289	0.894912	0.0498363	0.94464	0.12093	1.07225	-0.400316	0.999374	0.010835	1.38675	-0.322005	0.403403	-0.124615
0.532603	0.264196	0.274502	0.119725	2.37122	-0.204324	0.686346	0.29882	0.628846	0.0594042	0.78693	0.150274	1.6784	-0.439715	1.33335	0.0167414	1.82191	-0.350566	0.61323	-0.128063
0.507211	0.474319	0.240979	0.133139	2.02516	-0.0480732	0.567676	0.321635	0.478103	0.139264	0.624893	0.156256	2.69777	-0.4448	1.51626	0.023362	2.05837	-0.370906	0.785147	-0.132171
0.548559	0.305593	0.198482	0.1268	2.0688	0.0194252	0.473851	0.3434	0.305038	0.17089	0.479942	0.145948	2.9463	-0.368118	1.45994	0.0141762	1.90562	-0.307476	0.904325	-0.123154
0.467784	0.22318	0.174649	0.135696	1.90199	0.210515	0.385095	0.36034	0.312326	0.122713	0.384633	0.123996	2.65965	-0.376422	1.31116	0.0171117	1.87583	-0.330105	1.00838	-0.122037
0.303804	0.168811	0.158662	0.147813	1.78358	0.111041	0.313516	0.354103	0.286876	0.238444	0.304969	0.124345	2.12575	-0.225424	1.07238	0.0161364	1.81706	-0.312579	1.07257	-0.126691
0.189715	0.287994	0.146648	0.19831	1.73203	0.193895	0.262382	0.335754	0.27132	0.203374	0.261382	0.110585	1.25569	-0.14148	0.825853	0.0192438	2.02417	-0.282338	1.10408	-0.136508
0.100452	0.411594	0.133236	0.27151	1.50009	0.00414127	0.226895	0.335745	0.251059	0.264885	0.224664	0.118268	1.13942	0.00664761	0.619752	0.0131715	2.07638	-0.26888	1.08734	-0.137783
0.00554281	0.291154	0.122113	0.387977	1.23435	0.0635039	0.190395	0.345855	0.157668	0.145914	0.199326	0.109412	1.03559	0.0178526	0.476636	0.0156706	2.06915	-0.269172	1.05034	-0.133813
0.0657656	0.363238	0.124128	0.525475	1.15621	0.0711688	0.174046	0.38261	0.229243	0.304219	0.170349	0.140141	1.057	-0.0998604	0.385881	0.0186852	1.86615	-0.286749	1.01404	-0.142565
0.155314	0.788595	0.125392	0.651348	1.13048	0.163058	0.170493	0.40688	0.169966	0.385806	0.164301	0.186086	0.796767	-0.155594	0.332553	0.0217298	1.96322	-0.241597	0.960385	-0.142085
0.197007	1.57726	0.133391	0.764998	1.03837	0.298599	0.17265	0.473039	0.204999	0.561552	0.152264	0.285936	0.136728	-0.203719	0.271911	0.0173557	2.30309	-0.262528	0.919774	-0.15447
0.187159	2.47235	0.149304	0.830045	0.857423	0.442178	0.17113	0.526805	0.217714	0.864324	0.14392	0.452789	0.166948	-0.272392	0.241767	0.0348686	2.5745	-0.252691	0.861436	-0.153296
0.180275	2.77788	0.169467	0.87503	0.796104	0.725528	0.16495	0.601087	0.225213	1.22932	0.132402	0.631062	0.205127	-0.316672	0.212084	0.0387489	2.54603	-0.21044	0.821448	-0.166464
0.305185	2.88661	0.185445	0.893047	0.846096	1.15282	0.158108	0.67522	0.245499	1.52272	0.124861	0.823451	0.440977	-0.442366	0.208981	0.0356774	2.24049	-0.239918	0.771507	-0.173862
0.378709	2.78124	0.20434	0.899764	0.722476	1.51198	0.141932	0.776675	0.259031	1.6371	0.126274	1.00076	0.294389	-0.497187	0.189647	0.0158686	2.02388	-0.3006	0.746527	-0.190152
0.616535	3.16461	0.223081	0.870595	0.646843	1.85274	0.126439	0.869386	0.228771	1.85693	0.131136	1.16825	0.507159	-0.550048	0.182393	0.0164226	1.91365	-0.393843	0.729763	-0.190002
0.724541	3.41404	0.236652	0.81347	0.68564	1.99303	0.110896	0.915397	0.107414	1.79368	0.137191	1.30067	0.515879	-0.411204	0.180203	0.0207947	1.78142	-0.353277	0.722388	-0.191732
0.627929	3.26315	0.214816	0.746398	0.556134	2.21302	0.103278	0.931458	0.0655154	1.63937	0.143629	1.34788	0.401508	-0.253707	0.19173	0.032135	1.68484	-0.30977	0.740784	-0.18479
0.423889	3.18199	0.191089	0.667931	0.539546	2.55621	0.0986153	0.937792	0.0167371	1.45795	0.134556	1.34269	0.0861221	-0.212145	0.198691	0.0139796	1.76825	-0.344766	0.762263	-0.192131
0.355302	3.00796	0.159354	0.576818	0.451415	2.69476	0.0967992	0.933258	0.0137705	1.60936	0.117082	1.29234	0.0216797	-0.343193	0.208437	0.0302033	1.8956	-0.365463	0.803598	-0.181831
0.360983	3.02186	0.151228	0.486787	0.548493	2.50072	0.0884943	0.913579	-0.063253	1.49442	0.108745	1.2085	0.0841085	-0.296342	0.20856	0.0194939	1.8992	-0.324856	0.841397	-0.178679
0.34749	2.60675	0.138253	0.419413	0.482336	2.12299	0.0810091	0.861886	-0.00603957	1.22924	0.0848231	1.05915	0.34051	-0.139217	0.21155	0.0461611	1.8801	-0.254234	0.891632	-0.156298
0.103467	2.24413	0.136155	0.364872	0.511504	1.95844	0.0576713	0.808782	0.00771312	0.870954	0.0836019	0.897173	0.440916	-0.0179646	0.206049	0.0347549	1.7636	-0.142788	0.92046	-0.14413
0.216555	2.03463	0.12136	0.312019	0.475712	1.81154	0.046603	0.730471	-0.0288721	0.645242	0.0677999	0.722655	0.339126	-0.101645	0.209122	0.0620457	1.96461	-0.104015	0.952885	-0.123488
0.225842	1.5682	0.102485	0.275308	0.542801	1.39429	0.0290533	0.661881	-0.0231556	0.751986	0.0817353	0.583836	0.317914	-0.0688443	0.223098	0.0743547	2.07521	-0.058487	0.974464	-0.106216
0.37941	1.15504	0.0806988	0.253238	0.603174	0.977792	0.0152608	0.570901	-0.0271596	0.613552	0.0776519	0.446138	0.36615	0.0833812	0.249695	0.0838532	2.15772	-0.247246	1.00153	-0.0854604
0.266483	0.698555	0.075122	0.239969	0.553532	0.876949	0.00767108	0.495067	0.0190031	0.606883	0.0815095	0.347202	0.504949	0.0686153	0.309916	0.102251	2.1846	-0.376939	1.0156	-0.0660805
0.174298	0.774476	0.0638795	0.214866	0.48559	0.745419	0.00669457	0.41279	-0.0547644	0.386042	0.0753492	0.283147	0.515745	-0.0737731	0.373423	0.136433	2.18936	-0.379712	1.02513	-0.0557917
0.0970764	0.7506	0.0689606	0.195592	0.363859	0.72465	0.0108262	0.377737	-0.0618983	0.294401	0.0701143	0.235027	0.713207	0.0514925	0.449892	0.182968	2.3503	-0.235266	1.00709	-0.0327705
-0.00278545	0.700999	0.0605156	0.191956	0.36981	0.578978	0.00721742	0.338467	-0.105152	0.177522	0.0611609	0.200962	1.11515	0.227672	0.495166	0.218691	2.42194	-0.0453402	0.987482	-0.0164474
0.0446916	0.381284	0.0664294	0.197414	0.279871	0.363746	0.000851553	0.31713	-0.0411842	0.126265	0.0592388	0.180074	1.15708	0.390823	0.506599	0.238103	2.77582	0.00895762	0.945689	-0.00250319
0.0127927	0.351743	0.0589347	0.19825	0.311514	0.390562	-0.000754501	0.256381	0.00131672	0.151115	0.0612312	0.178426	0.980051	0.555941	0.463494	0.259972	2.61031	0.238605	0.912397	-0.00202097
0.0433187	0.294835	0.0644829	0.191535	0.404653	0.366789	-0.000463042	0.226466	0.0343781	0.17288	0.0583982	0.174703	0.756209	0.511319	0.403427	0.279218	2.60388	0.430109	0.873936	0.00464946
-0.0264246	0.37598	0.0611483	0.181074	0.41869	0.501224	0.00570382	0.195702	-0.0398483	0.289744	0.0580057	0.164362	0.616152	0.392244	0.345406	0.270254	2.23134	0.602977	0.838401	-0.000938526
0.00145715	0.195509	0.055808	0.185277	0.481475	0.338014	0.00629682	0.190462	-0.0570544	0.253532	0.053251	0.148681	0.68678	0.0804122	0.317795	0.263524	2.20749	0.491268	0.803395	-0.0051281
0.0137025	0.434351	0.0473801	0.191678	0.321457	0.197119	0.0460507	0.175156	-0.092783	0.27153	0.0489118	0.132194	0.505505	0.168426	0.28399	0.241832	2.15817	0.417361	0.765498	-0.00755759
-0.0140031	0.416214	0.0452133	0.214971	0.289704	0.113583	0.0919075	0.166863	0.00996598	0.153878	0.0346187	0.125587	0.175143	0.107153	0.263525	0.245495	2.16742	0.417873	0.737549	0.00105076
0.0290375	0.457911	0.0550347	0.239019	0.138559	0.0691122	0.154255	0.17377	-0.0237407	0.2641	0.0253419	0.137373	-0.0866123	-0.0438535	0.230059	0.23314	2.22498	0.332788	0.731396	0.00330327
-0.0610868	0.299763	0.0521192	0.26634	0.200083	0.105714	0.165798	0.166154	0.0817051	0.29672	0.0229678	0.150593	-0.0384115	-0.17537	0.207794	0.21131	2.28342	0.383178	0.700349	-0.0126345
0.00261825	0.356973	0.0467737	0.288578	0.242319	-0.0136307	0.171825	0.168869	-0.0233507	0.317946	0.02299	0.145038	0.236982	-0.0332212	0.187444	0.178709	2.18204	0.398447	0.682122	-0.0291948
-0.0691067	0.400963	0.04022	0.309824	0.185578	-0.0557746	0.165884	0.186016	-0.0369268	0.339255	0.0353507	0.135345	0.304478	0.090886	0.186337	0.154124	2.21754	0.516418	0.650478	-0.050307
-0.0178733	0.343706	0.0482781	0.327154	0.247176	-0.13025	0.169747	0.218209	-0.00241302	0.306148	0.0350314	0.152341	0.175906	0.0882594	0.185892	0.127224	2.02143	0.400442	0.655356	-0.0558709
0.0892304	0.31213	0.0969111	0.336664	0.272397	0.0835623	0.181182	0.257268	0.0555831	0.252846	0.0337279	0.163717	0.165823	-0.0299612	0.177113	0.0971393	2.05647	0.262013	0.650955	-0.0627202
0.276289	0.36125	0.270072	0.33449	0.301526	0.226285	0.205871	0.265201	0.0689078	0.209545	0.021985	0.188341	0.366053	-0.177719	0.1638	0.0643334	1.90027	0.231974	0.625245	-0.0699234
0.613378	0.424364	0.550193	0.328749	0.264245	0.146403	0.273516	0.279016	0.0711911	0.321493	0.0301079	0.203235	0.513143	-0.144356	0.154284	0.039141	1.69906	0.115527	0.568962	-0.0845358
1.33467	0.524865	0.874499	0.309981	0.54882	-0.00837337	0.368248	0.286651	0.144258	0.281559	0.09421	0.251654	0.33355	-0.22397	0.132886	0.0227341	1.37562	0.000144361	0.503935	-0.102339
2	0.591632	1.10153	0.276355	0.895602	-0.11851	0.48644	0.294784	0.77906	0.317488	0.356273	0.296003	-0.00455986	-0.170064	0.110044	0.0016733	1.04509	-0.124356	0.418093	-0.104013
2.61177	0.550306	1.23376	0.246118	1.59162	-0.00229888	0.63369	0.299337	1.49246	0.19941	0.764717	0.325309	-0.21548	-0.163361	0.0995736	-0.0012435	0.771937	-0.170016	0.323616	-0.107779
2.74411	0.408563	1.2928	0.22041	1.96669	0.0191687	0.799314	0.274388	2.29362	0.222244	1.23113	0.3447	-0.249707	-0.095441	0.102703	0.00430827	0.492622	-0.13106	0.200791	-0.100193
2.6687	0.395984	1.30406	0.209921	2.66491	0.162187	0.966039	0.274448	2.42458	0.194705	1.52018	0.346031	-0.333422	-0.0470432	0.102344	0.0174946	0.515001	-0.125028	0.102481	-0.0991699
2.7443	0.496371	1.30475	0.201332	3.17749	0.140141	1.07614	0.281212	2.61356	0.227899	1.66186	0.341633	-0.290715	-0.141648	0.0959289	0.015185	0.413069	-0.192489	0.0383395	-0.0919851
2.64714	0.523972	1.25767	0.184956	3.49566	0.188738	1.12108	0.311901	2.86733	0.213424	1.72169	0.322013	-0.290501	-0.384204	0.0969814	0.00790124	0.427714	-0.314974	-0.00190268	-0.0871506
2.80708	0.582304	1.2039	0.163652	3.53803	0.0258807	1.13355	0.308762	3.09149	0.249921	1.76726	0.307103	-0.0352439	-0.366399	0.100941	0.00673244	0.30107	-0.443049	-0.0258337	-0.0907819
2.83375	0.546974	1.13748	0.141519	3.18233	0.0484578	1.15265	0.287325	3.18295	0.312988	1.81797	0.288416	-0.0658175	-0.39034	0.0984712	0.0054239	0.259956	-0.415425	-0.0545779	-0.0923061
2.74411	0.520774	1.09897	0.143854	3.08204	0.124001	1.18213	0.271748	2.99931	0.424698	1.84553	0.256214	-0.017031	-0.0599358	0.0868847	0.00885751	0.179	-0.424086	-0.0802533	-0.096839
2.56621	0.40606	1.06101	0.141746	3.40621	0.102731	1.20938	0.270248	2.90412	0.362057	1.87069	0.210301	-0.146533	-0.0462585	0.0926563	-0.00204692	0.0786384	-0.374255	-0.0938638	-0.0914354
2.21082	0.361607	1.01856	0.144743	3.75515	0.00687326	1.22492	0.264764	2.72844	0.274464	1.85132	0.167993	-0.0533946	0.0377108	0.0852026	-0.00667585	0.0646913	-0.372071	-0.0970162	-0.0808023
2.27983	0.425713	0.972762	0.122624	3.85747	-0.0394788	1.20287	0.246534	2.66708	0.204434	1.82191	0.14831	-0.256305	-0.063568	0.0825998	-0.00653851	0.0233507	-0.342394	-0.0932721	-0.0821478
2.37128	0.48401	0.932672	0.117779	3.49534	-0.00830108	1.19105	0.243176	2.62761	0.160013	1.7775	0.132033	-0.362563	-0.167659	0.0734346	-0.00396947	0.0277295	-0.361768	-0.0968108	-0.0760193
2.36177	0.401238	0.899567	0.099483	3.62563	0.020612	1.18099	0.248632	2.59303	0.108798	1.75552	0.124508	-0.507537	-0.184923	0.0815055	0.0105244	-0.0205603	-0.394667	-0.114872	-0.0822644
2.23078	0.360312	0.862442	0.105384	3.87388	-0.035142	1.20643	0.253798	2.41983	0.112596	1.72314	0.123262	-0.274898	0.0937221	0.077044	0.0200577	-0.0200744	-0.360258	-0.123167	-0.0799287
2.28194	0.265625	0.816114	0.100327	3.96988	-0.124036	1.2006	0.24707	2.3852	0.172519	1.67253	0.122383	-0.166537	0.234015	0.0601178	0.0440391	-0.0899466	-0.316153	-0.121765	-0.0789215
2.19267	0.410503	0.77017	0.10764	3.80634	-0.147597	1.17444	0.240704	2.22602	0.246873	1.6293	0.118323	-0.168009	0.333587	0.0471662	0.052677	-0.161677	-0.290597	-0.114509	-0.0780973
2.08425	0.44885	0.729149	0.0998553	3.7234	-0.14352	1.15595	0.241847	2.46382	0.298432	1.59198	0.103904	-0.163742	0.321608	0.0517096	0.0583984	-0.19023	-0.266313	-0.12138	-0.0765307
1.90805	0.371931	0.702763	0.0917303	3.63014	-0.0638851	1.14349	0.234914	2.48138	0.270423	1.55792	0.10509	-0.190437	0.296155	0.0669117	0.0380105	-0.089313	-0.308992	-0.121663	-0.0763817
1.93588	0.179854	0.662281	0.0747851	3.63824	0.130706	1.15502	0.245815	2.60912	0.215743	1.52751	0.0927576	-0.227895	0.333258	0.0659072	0.0187612	-0.061467	-0.312267	-0.122048	-0.0871533
1.7759	-0.0522023	0.624059	0.078932	3.93766	0.0899639	1.14914	0.243251	2.34179	0.165061	1.48417	0.108743	-0.335692	-0.00574781	0.0518218	-0.00456865	-0.0327931	-0.371273	-0.115556	-0.0896455
1.58119	-0.0589084	0.591132	0.0750326	4.00126	0.0358628	1.14951	0.251599	2.24056	0.157149	1.43992	0.116267	-0.222052	-0.0682496	0.0475544	-0.00686272	-0.0910556	-0.386222	-0.123308	-0.0998866
1.48143	-0.000261676	0.58491	0.0785066	4.11063	-0.124927	1.13562	0.258501	2.00828	0.129861	1.36323	0.129876	0.0248106	-0.209659	0.0562225	-0.0191632	-0.066074	-0.380337	-0.131112	-0.103794
1.44393	0.104808	0.584201	0.0786702	3.84041	-0.0263219	1.12402	0.267917	1.88535	0.0483496	1.3167	0.12446	0.207535	-0.103861	0.0599336	-0.0126075	-0.0520359	-0.330527	-0.128864	-0.114766
1.22516	0.325536	0.57013	0.0842004	4.01221	0.0666187	1.12273	0.275625	1.66338	0.0381208	1.2846	0.12056	0.0175431	-0.143615	0.0499264	-0.0177449	-0.0623383	-0.273451	-0.136063	-0.123829
1.09127	0.354539	0.522409	0.0878496	3.93278	0.175338	1.13749	0.269114	1.62704	0.13818	1.27709	0.122525	-0.301933	-0.14993	0.0373798	-0.0257548	-0.0837418	-0.298322	-0.140529	-0.118961
1.17638	0.30535	0.477122	0.0892547	4.19742	0.191035	1.13746	0.277794	1.69585	0.262854	1.2621	0.114451	-0.540147	-0.347831	0.0449156	-0.0323664	-0.155342	-0.3177	-0.151247	-0.114683
1.22258	0.14242	0.448181	0.106407	4.01496	0.137477	1.1151	0.289399	1.76767	0.398412	1.22014	0.117811	-0.52286	-0.295261	0.0960775	-0.0282686	-0.128669	-0.287341	-0.124096	-0.119325
1.08598	0.062671	0.431688	0.123133	3.86888	-0.0951013	1.06128	0.307018	1.78015	0.349848	1.19814	0.126375	-0.272187	-0.243063	0.22235	-0.0278227	0.116498	-0.248893	-0.040615	-0.125574
0.885289	0.148002	0.389518	0.12969	3.38557	-0.158418	1.00008	0.310247	1.69091	0.347289	1.16469	0.13154	-0.0960234	-0.109908	0.390268	-0.018498	0.549625	-0.255475	0.0969116	-0.130232
0.766878	0.166401	0.333764	0.118136	2.6998	-0.123001	0.902847	0.295746	1.51106	0.228649	1.11376	0.129838	0.249344	0.0265233	0.627825	-0.00781025	1.14038	-0.297727	0.265084	-0.131858
0.64834	0.272632	0.286243	0.0997895	2.09592	0.0573278	0.75834	0.311141	1.27274	0.278792	0.959721	0.127623	0.89472	0.121273	0.974997	0.0103946	1.56536	-0.339452	0.467981	-0.13088
0.454124	0.420039	0.250242	0.0963862	1.58169	0.177655	0.611626	0.334017	0.806837	0.378399	0.753919	0.135663	1.86778	0.101805	1.29249	0.00713328	2.07316	-0.341143	0.688138	-0.13919
0.46698	0.524726	0.216125	0.0974903	1.78492	0.309164	0.47123	0.370536	0.625532	0.506301	0.572263	0.119766	2.43632	0.0240814	1.44877	-0.00869984	2.39345	-0.367475	0.883401	-0.136395
0.36208	0.498494	0.188698	0.111358	1.95377	0.224136	0.384032	0.358465	0.370816	0.486659	0.441052	0.130893	2.28266	-0.0895491	1.36845	-0.00897934	2.62258	-0.296419	1.00951	-0.137227
0.270785	0.41283	0.159334	0.108937	1.68119	0.0839782	0.306896	0.353301	0.310606	0.34282	0.358733	0.13993	2.24954	-0.145429	1.18505	-0.023296	2.46298	-0.278203	1.06869	-0.138383
0.0266951	0.293319	0.140126	0.112717	1.4365	-0.0292985	0.283026	0.327974	0.133057	0.234617	0.284395	0.141782	1.65901	-0.282638	0.954105	-0.0126455	2.43058	-0.182904	1.09039	-0.146143
0.0539736	0.171689	0.105698	0.131082	1.20075	0.00191296	0.261603	0.310816	0.0589958	0.167967	0.235596	0.133622	1.37138	-0.360683	0.716802	-0.0129783	2.53713	-0.248013	1.08357	-0.159368
0.132658	0.173214	0.098836	0.188242	1.14409	0.0846467	0.236979	0.290019	0.0739133	0.165423	0.199509	0.143738	0.645282	-0.262725	0.539054	0.00654537	2.65032	-0.271743	1.05521	-0.168226
0.263239	0.189147	0.0937189	0.282438	1.12586	0.119831	0.197395	0.305517	0.0259002	0.194686	0.171079	0.170271	0.699294	-0.171072	0.423043	0.00383367	2.56804	-0.311124	1.01343	-0.174676
0.201049	0.293023	0.10426	0.371628	0.844395	0.0698884	0.163036	0.335671	0.0281161	0.150064	0.138122	0.170524	0.712614	-0.159005	0.347763	-0.012323	2.49666	-0.307746	0.960704	-0.169905
0.169891	0.470101	0.128108	0.471238	0.906852	0.0244378	0.145757	0.378755	0.0522315	0.215147	0.125802	0.190697	0.640583	-0.123927	0.283421	-0.0181344	2.63078	-0.292972	0.936342	-0.156524
0.410757	1.12875	0.154828	0.547137	0.656308	0.230551	0.140827	0.443166	0.0680261	0.255525	0.112234	0.279647	0.624213	-0.107856	0.23815	-0.0132731	2.64622	-0.32405	0.899658	-0.159655
0.626906	1.60384	0.201088	0.620986	0.858723	0.725395	0.132757	0.50527	0.16627	0.506004	0.120915	0.418031	0.412193	-0.176946	0.212692	0.00323036	2.48081	-0.315483	0.864471	-0.170454
0.588642	2.19228	0.233221	0.652827	0.841977	1.01334	0.136562	0.566146	0.196701	0.746781	0.126961	0.576777	0.391773	-0.164179	0.20229	-0.00511814	2.34493	-0.332363	0.796936	-0.183711
0.496527	2.34496	0.256937	0.672602	1.1301	1.02698	0.120506	0.605837	0.24068	1.01807	0.140869	0.749758	0.303728	-0.207437	0.207237	-0.0133988	2.23006	-0.331216	0.754554	-0.195184
0.494191	2.53725	0.24966	0.669227	0.998326	1.17655	0.0999064	0.660697	0.190598	1.27268	0.157999	0.895803	0.337297	-0.133959	0.203564	-0.0209966	2.20729	-0.347621	0.725733	-0.199251
0.631211	2.55688	0.223267	0.635036	0.881698	1.48336	0.0877268	0.707295	0.117855	1.43873	0.157932	1.02064	0.181442	-0.342965	0.203419	-0.0238894	2.03484	-0.394945	0.716082	-0.206377
0.510489	2.51165	0.199168	0.56798	0.66186	1.82398	0.0930572	0.74558	0.178799	1.55964	0.159926	1.06511	0.24042	-0.335554	0.182986	-0.0236643	1.89769	-0.434554	0.715671	-0.195189
0.454758	2.44099	0.17142	0.479719	0.539868	1.84935	0.0928145	0.750706	0.155382	1.51837	0.163361	1.06302	0.186925	-0.285989	0.178455	-0.00952963	2.04971	-0.414607	0.741789	-0.192941
0.461551	2.4268	0.154451	0.406898	0.699702	1.91086	0.0879574	0.718355	0.179343	1.27023	0.152512	1.00671	0.315556	-0.1783	0.174792	0.0137391	2.00136	-0.371134	0.778667	-0.182208
0.371947	2.12153	0.133285	0.333094	0.659881	1.77297	0.0683718	0.673546	0.146638	1.04815	0.135862	0.906031	0.0534152	-0.187462	0.184208	0.0406865	2.10015	-0.325905	0.821828	-0.173459
0.259964	1.83314	0.122594	0.28399	0.80333	1.78107	0.0596238	0.638775	0.187063	0.855298	0.106523	0.793804	0.166898	-0.36714	0.217014	0.0354582	2.04933	-0.374477	0.858409	-0.158839
0.164498	1.22785	0.101488	0.230733	0.461451	1.40305	0.0293168	0.599069	0.250806	0.697894	0.0979858	0.658198	0.154539	-0.361441	0.231407	0.0298992	2.30356	-0.430366	0.910375	-0.136092
0.18244	0.895667	0.0863131	0.199434	0.391305	1.17253	0.0266206	0.555769	0.245648	0.509213	0.0835807	0.515927	0.206868	-0.328498	0.244835	0.013336	2.54713	-0.408776	0.958291	-0.12815
0.194489	0.729986	0.0657038	0.164017	0.167269	0.820906	0.0182812	0.485316	0.177791	0.392744	0.0724327	0.398801	0.35719	-0.170063	0.244442	0.024449	2.46339	-0.365075	0.99398	-0.107015
0.121832	0.434954	0.057435	0.141669	0.323995	0.793651	0.0140578	0.439828	0.057006	0.378559	0.0478361	0.306313	0.52111	-0.142089	0.261016	0.0466589	2.37359	-0.233409	1.01536	-0.107159
-0.0342752	0.412751	0.047443	0.129713	0.371322	0.6747	0.00549996	0.371605	-0.00940966	0.338854	0.0406883	0.240385	0.744985	-0.258247	0.327601	0.0712214	2.33554	-0.257043	1.03116	-0.0895371
-0.0291696	0.442116	0.0586935	0.128809	0.446466	0.560517	-0.00379264	0.316217	0.0240897	0.38479	0.0443264	0.194295	0.816819	-0.191668	0.396283	0.10296	2.48681	-0.181795	1.03738	-0.088596
0.0955519	0.555112	0.0610073	0.12857	0.284315	0.500643	-0.00352774	0.277052	0.0636833	0.30235	0.0461249	0.164019	0.806204	0.0398131	0.459291	0.131198	2.49782	-0.248421	1.03229	-0.0681126
0.205339	0.581526	0.0712645	0.123957	0.112206	0.49374	-0.00523567	0.242694	0.0471276	0.294055	0.0517446	0.154143	0.994747	0.452357	0.486145	0.160634	2.49063	-0.247738	1.01224	-0.0624723
0.144075	0.416404	0.0622394	0.130317	0.0863661	0.366611	0.00865657	0.225578	0.0645178	0.150568	0.0374462	0.138819	1.15848	0.422412	0.488017	0.179871	2.41224	-0.242212	0.986262	-0.0534024
-0.043757	0.391108	0.0546098	0.128305	0.321832	0.277959	0.024008	0.194797	0.101452	0.142287	0.0410993	0.131987	1.10228	0.315806	0.478037	0.165156	2.43987	-0.137273	0.954167	-0.062591
-0.0959657	0.302181	0.0504846	0.130479	0.436847	0.146513	0.0320028	0.184584	0.192342	0.102425	0.0462608	0.126838	0.993217	0.227305	0.437026	0.152821	2.42035	-0.0956299	0.94235	-0.0590332
-0.0930638	0.260725	0.0462034	0.12303	0.412304	0.166726	0.0205349	0.164079	0.0319939	0.112204	0.0433114	0.127283	0.900972	0.19932	0.383495	0.130437	2.51796	-0.0808102	0.9152	-0.0629102
0.102483	0.235313	0.0460508	0.121567	0.33732	0.0834827	0.0217352	0.156863	-0.0735555	0.134431	0.0322539	0.113283	0.898192	0.219066	0.338769	0.127344	2.46305	-0.117317	0.89326	-0.0615592
0.174575	0.0817122	0.0415997	0.111358	0.285403	0.0709604	0.0270135	0.149195	-0.0618869	0.166901	0.0184054	0.0995981	0.965164	-0.0612368	0.301367	0.110692	2.44756	-0.0998864	0.838714	-0.0758321
0.121871	0.063976	0.0373484	0.103092	0.180815	0.19649	0.0728753	0.155909	0.11998	0.16446	0.0248984	0.0850728	0.555752	0.00180642	0.271209	0.0940561	2.42539	-0.0800612	0.811099	-0.0862522
-0.00222832	0.158416	0.0295053	0.10493	0.136793	0.26251	0.118635	0.154257	0.228338	0.23306	0.0289384	0.0906603	0.593442	-0.117892	0.245741	0.0715755	2.62836	-0.0711208	0.786304	-0.0959093
-0.0220493	0.0743759	0.0279923	0.123564	0.212951	0.268036	0.1639	0.169741	0.17422	0.20347	0.0246863	0.098623	0.442781	-0.032033	0.233221	0.0591277	2.51941	-0.0720213	0.770062	-0.101798
0.0326714	0.152863	0.033007	0.140146	0.31097	0.190375	0.171311	0.180377	0.0693042	0.263026	0.0121242	0.112371	0.454362	-0.100171	0.21179	0.0483161	2.56058	-0.140181	0.753165	-0.113641
-0.0935599	-0.0321506	0.0429268	0.136797	0.316898	0.15253	0.161414	0.218653	0.0343685	0.33644	0.011213	0.111493	0.397736	-0.209587	0.190858	0.0391742	2.3042	-0.214877	0.746447	-0.121632
-0.0872746	0.157115	0.0400668	0.143709	0.265989	0.215465	0.149978	0.229862	-0.0222795	0.385707	0.00767085	0.128147	0.244588	-0.252348	0.180614	0.0370096	2.48955	-0.264712	0.745636	-0.126967
-0.104234	0.061713	0.0562184	0.148829	0.283319	0.183997	0.152216	0.252126	-0.0129329	0.402617	-0.00550276	0.130018	0.355118	-0.355348	0.192361	0.0386807	2.26699	-0.291585	0.748835	-0.11836
0.0599694	0.343919	0.142164	0.148676	0.304553	0.307681	0.155933	0.237001	0.0335636	0.329749	-0.0186586	0.137746	0.372781	-0.303023	0.193355	0.0345777	2.33136	-0.242319	0.728143	-0.117397
0.288518	0.352443	0.343011	0.133026	0.318937	0.294651	0.203018	0.236531	0.0345	0.318809	-0.0206932	0.135662	0.386479	-0.260582	0.177383	0.0151864	2.15078	-0.264066	0.700829	-0.121806
0.717731	0.424312	0.644987	0.117931	0.399686	0.160395	0.267177	0.241693	0.0564963	0.174661	0.00255202	0.147571	0.348298	0.00361086	0.154973	0.00478559	1.94598	-0.258414	0.62775	-0.12699
1.45939	0.221334	0.933614	0.117525	0.760338	0.0296538	0.380446	0.255055	0.197078	0.196823	0.122852	0.170295	0.313241	0.127595	0.139255	0.00110264	1.61405	-0.308961	0.529994	-0.128178
2.11488	0.238232	1.13613	0.103812	1.39729	-0.0222435	0.508979	0.264179	0.878381	0.194237	0.462583	0.179798	0.245975	0.176269	0.131669	-0.0014131	1.16613	-0.288674	0.422497	-0.12549
2.64843	0.213419	1.23576	0.100867	2.03162	0.0785988	0.698427	0.26562	1.63847	0.289184	0.909132	0.183336	0.0175708	-0.0639347	0.125834	-0.00727242	0.926067	-0.302294	0.304897	-0.125247
2.82134	0.24853	1.27298	0.103255	2.51994	-0.0317949	0.867464	0.279053	2.32903	0.247981	1.32315	0.174803	-0.0163144	-0.0260468	0.112217	-0.0122502	0.660905	-0.281323	0.205288	-0.126973
2.799	0.347528	1.27008	0.118246	2.62191	0.00761515	1.00359	0.288592	2.44427	0.177513	1.54421	0.174003	0.00909484	-0.0977356	0.109057	-0.00712306	0.472062	-0.33687	0.114572	-0.120545
2.82087	0.197795	1.24683	0.110733	2.83147	-0.0156681	1.07639	0.293702	2.67904	0.166843	1.67361	0.175387	0.10919	-0.0665186	0.093928	-0.0131606	0.353797	-0.340889	0.0625239	-0.129144
2.78668	0.319586	1.21063	0.111399	2.72644	0.0142449	1.11	0.28634	2.68473	0.0767639	1.74036	0.169157	-0.212098	-0.189509	0.0912054	-0.0110744	0.295975	-0.398862	0.0195029	-0.127215
2.72053	0.105047	1.19401	0.106548	2.84875	-0.046211	1.14913	0.292668	2.90469	0.067551	1.78599	0.16064	-0.31251	-0.138727	0.0833172	-0.0221607	0.213556	-0.409767	-0.0126202	-0.13122
2.8571	0.132409	1.15332	0.11485	2.80522	0.00218745	1.1455	0.289876	2.79704	0.116559	1.79793	0.153465	-0.103818	0.0122427	0.0851953	-0.0256594	0.110674	-0.42131	-0.0392118	-0.117811
2.89307	-0.0480287	1.11079	0.100279	3.31418	0.133611	1.17025	0.313932	2.80695	0.195806	1.81469	0.139172	0.0758041	-0.000751004	0.0944129	-0.0206141	-0.0216496	-0.399378	-0.0542754	-0.119418
2.92637	0.119776	1.05169	0.0957279	3.63679	0.227851	1.16679	0.316268	2.78784	0.26639	1.817	0.143093	-0.0109964	-0.013556	0.0875853	-0.0112033	-0.0469935	-0.420444	-0.0704844	-0.111278
2.67664	0.255235	1.0053	0.0826312	3.94162	0.0866181	1.18192	0.329962	2.84532	0.160921	1.82545	0.123272	-0.170447	-0.273874	0.0829695	-0.0106405	-0.0330649	-0.451766	-0.0814695	-0.104097
2.57473	0.297263	0.949147	0.0794664	3.60769	0.0206229	1.17038	0.304968	2.71551	0.159615	1.79921	0.118177	-0.183596	-0.227141	0.0721683	-0.0304517	-0.0160481	-0.469118	-0.0841468	-0.092954
2.56697	0.300135	0.899211	0.0699667	3.23228	-0.0369169	1.1642	0.313788	2.51955	0.0913315	1.76202	0.110884	-0.123986	-0.249326	0.07906	-0.0403469	-0.032325	-0.411505	-0.095574	-0.0884765
2.30464	0.300335	0.848891	0.073985	3.2504	-0.023669	1.14763	0.312992	2.43852	0.140004	1.7319	0.116853	-0.284164	-0.21862	0.0776888	-0.0412587	-0.0830499	-0.376263	-0.0963689	-0.0951101
2.07311	0.220195	0.826106	0.0838949	3.59812	-0.135195	1.13548	0.311494	2.52476	0.0990922	1.68773	0.132458	-0.306543	-0.101717	0.0755909	-0.034847	-0.0834026	-0.362481	-0.107096	-0.0974095
1.6434	0.150032	0.781185	0.0808544	4.15494	-0.165377	1.12711	0.296118	2.48941	0.298752	1.63543	0.14264	-0.334525	-0.267817	0.0723733	-0.0344149	-0.0174429	-0.348386	-0.108538	-0.107401
1.68015	0.230177	0.745203	0.0766764	4.04094	-0.106274	1.12492	0.288282	2.31926	0.377716	1.58502	0.144124	-0.0691074	-0.0643848	0.0789407	-0.0318533	0.0967284	-0.3595	-0.110244	-0.111342
1.65366	0.214462	0.702362	0.0687587	3.85117	0.0894981	1.13948	0.291864	2.16211	0.38367	1.55703	0.12908	-0.0929546	-0.203046	0.0713066	-0.0199561	0.00986892	-0.368869	-0.105593	-0.119396
1.79624	0.131481	0.678471	0.0656695	3.77142	0.115044	1.14351	0.27953	2.03968	0.208625	1.53982	0.114154	-0.00396269	-0.111284	0.0656349	-0.0156194	-0.0327473	-0.327692	-0.1019	-0.118655
1.65476	0.0409087	0.63886	0.0612504	3.7158	0.136791	1.15114	0.270853	1.97671	0.158763	1.5102	0.10499	-0.314937	-0.275785	0.0662666	-0.00777617	0.00938039	-0.340884	-0.106231	-0.115446
1.56028	0.164524	0.614409	0.0636934	3.78868	-0.0713389	1.1481	0.264736	1.92566	0.168906	1.47891	0.102428	-0.276366	-0.345428	0.0721531	-0.0130342	0.15008	-0.289517	-0.120035	-0.110836
1.40619	0.194124	0.583798	0.0684722	3.78002	-0.0740183	1.13735	0.265271	2.03086	0.228733	1.43741	0.103055	-0.426931	-0.353099	0.0718547	-0.00976499	0.231701	-0.317083	-0.116377	-0.120918
1.38014	0.281058	0.56368	0.0755478	4.07476	-0.0625104	1.11304	0.259334	2.13504	0.228943	1.38746	0.103336	-0.328007	-0.460741	0.0574553	-0.00763228	-0.0144334	-0.298475	-0.123221	-0.128706
1.34733	0.276847	0.543665	0.0710517	4.23314	0.0413997	1.09166	0.251405	1.98617	0.212467	1.3545	0.108106	-0.339581	-0.348114	0.0400404	-0.00595818	-0.103821	-0.348755	-0.114008	-0.138933
1.41806	0.312201	0.519262	0.0751881	4.12584	0.0863279	1.07975	0.270634	2.02814	0.208308	1.31313	0.100714	-0.139542	-0.399817	0.039781	-0.0023346	-0.183137	-0.382268	-0.115936	-0.141237
1.2858	0.28641	0.504494	0.0715252	3.84647	0.0878213	1.08428	0.264825	1.91156	0.199358	1.30471	0.108877	-0.240081	-0.296179	0.0532738	-0.0145067	-0.0979122	-0.410549	-0.116284	-0.138697
1.19598	0.289068	0.481571	0.0737269	3.86526	-0.00642515	1.08217	0.276636	1.94592	0.190493	1.27104	0.108638	-0.264694	-0.248605	0.0704467	-0.0171133	0.00861972	-0.401368	-0.11299	-0.139112
1.04003	0.186312	0.459369	0.0844196	3.81873	0.0256466	1.06875	0.274259	1.61703	0.108675	1.26954	0.114984	-0.272535	-0.220951	0.119377	-0.0221973	0.0623901	-0.359067	-0.0951656	-0.129626
1.20157	0.0883126	0.419599	0.0875735	3.93457	0.251364	1.03184	0.285636	1.62135	0.0338284	1.22027	0.109903	0.0642677	-0.110223	0.232452	-0.0172466	0.234319	-0.275498	-0.0168259	-0.13463
1.11303	0.0130869	0.364586	0.0844449	3.70033	0.358239	0.958252	0.279725	1.59904	0.0768694	1.19066	0.110082	0.0240193	-0.16663	0.407415	-0.0141553	0.813059	-0.213283	0.0955149	-0.129736
0.962603	0.200108	0.322435	0.0684552	3.32113	0.302577	0.856426	0.278663	1.50062	0.187848	1.10529	0.103626	0.731725	-0.129285	0.659337	-0.0107615	1.54868	-0.294609	0.263675	-0.127873
0.616729	0.21372	0.281685	0.0724349	2.84642	0.121495	0.755582	0.276976	1.12124	0.273695	0.955867	0.111861	1.11216	-0.169932	0.962094	-0.00413116	2.42921	-0.309951	0.482685	-0.131801
0.556527	0.376486	0.244549	0.0804037	2.25705	0.20684	0.623582	0.27803	0.840153	0.279476	0.744375	0.115638	1.76948	-0.219703	1.23699	-0.0111627	2.7008	-0.362389	0.708537	-0.13146
0.389666	0.292634	0.197777	0.0934397	1.85502	0.424705	0.500371	0.267763	0.591255	0.220282	0.556406	0.123212	1.79954	-0.32687	1.35944	-0.0124503	2.82551	-0.332998	0.90112	-0.138549
0.426052	0.344831	0.17071	0.0840118	1.54624	0.520845	0.381757	0.281838	0.411784	0.235239	0.417693	0.13057	1.89223	-0.416725	1.28541	-0.0161805	2.64518	-0.284101	1.01704	-0.141433
0.260746	0.300362	0.14147	0.0828432	1.26614	0.546731	0.318702	0.286636	0.272735	0.212223	0.330053	0.136902	1.98901	-0.336443	1.10516	-0.0121949	2.64254	-0.233926	1.08099	-0.140543
0.372914	0.201349	0.125473	0.0727939	1.15147	0.358884	0.279769	0.317915	0.279307	0.255427	0.257416	0.133691	1.82712	-0.264301	0.863356	-0.00788631	2.56515	-0.263505	1.10827	-0.14791
0.182237	0.180881	0.106865	0.0934325	1.16603	0.361992	0.252193	0.316401	0.372136	0.230245	0.231185	0.111901	1.41412	-0.155474	0.647009	-0.016955	2.75696	-0.339578	1.07364	-0.144531
0.166904	0.227698	0.113703	0.101459	1.21921	0.333656	0.233591	0.325027	0.347645	0.267609	0.205103	0.104884	1.43148	-0.272676	0.459422	-0.0223808	2.60965	-0.36067	1.04403	-0.150286
0.0217576	0.351651	0.139511	0.129603	1.07148	0.14072	0.198466	0.29863	0.331665	0.211821	0.193119	0.109918	1.10536	-0.129547	0.346147	-0.0362823	2.64128	-0.327349	0.961836	-0.151836
0.104276	0.259671	0.197383	0.136635	0.776324	-0.0850156	0.172264	0.296	0.181435	0.0829379	0.174667	0.13396	1.07539	-0.207571	0.267271	-0.0281942	2.57074	-0.368722	0.909288	-0.158468
0.172633	0.0654853	0.275654	0.147041	0.705162	-0.0755102	0.158893	0.291216	0.0732475	0.157019	0.175319	0.142422	0.458731	-0.160165	0.222357	-0.020663	2.74672	-0.399652	0.828287	-0.15279
0.482227	0.0346543	0.366823	0.146183	0.920371	0.178069	0.170375	0.2904	0.118243	0.240516	0.184142	0.13614	0.231647	-0.318218	0.188667	-0.0138305	2.52021	-0.385676	0.768639	-0.138887
0.784954	0.136756	0.450747	0.158121	1.01674	0.276989	0.168963	0.308643	0.204802	0.363037	0.214205	0.139585	0.220004	-0.300771	0.174342	-0.0150779	2.1781	-0.41686	0.696227	-0.135091
1.00437	0.303391	0.489759	0.16352	0.88404	0.212089	0.167239	0.309356	0.260379	0.250166	0.262539	0.163494	0.499443	-0.217755	0.174081	-0.00591021	1.64886	-0.445549	0.638458	-0.140299
1.2301	0.363257	0.498004	0.183462	0.954077	0.0999993	0.170585	0.322114	0.211275	0.326408	0.316289	0.218183	0.541528	-0.25314	0.162786	-0.0129389	1.4818	-0.45341	0.596074	-0.149951
1.15226	0.433447	0.473889	0.170844	0.681097	0.0419613	0.165195	0.293638	0.255613	0.39709	0.33876	0.242204	0.120213	-0.248475	0.171108	-0.000862539	1.3875	-0.433282	0.563183	-0.152935
1.05914	0.333615	0.45313	0.175803	0.773983	0.125046	0.163788	0.29758	0.237513	0.484489	0.352245	0.255799	-0.181586	-0.37131	0.175294	-0.0108205	1.49589	-0.397712	0.529895	-0.159343
0.635777	0.261827	0.399098	0.144785	0.616917	0.109121	0.138436	0.307541	0.256324	0.452469	0.347054	0.242041	-0.211462	-0.29307	0.177273	0.00255083	1.51891	-0.349828	0.523844	-0.15547
0.592241	0.214383	0.329109	0.132496	0.716759	0.280942	0.13236	0.32212	0.172311	0.511101	0.33494	0.245416	-0.0145316	-0.194542	0.16927	-0.0111675	1.36644	-0.276707	0.539749	-0.150174
0.37379	0.231708	0.246782	0.100577	0.553581	0.0348476	0.107903	0.320741	0.206985	0.489267	0.292173	0.246929	0.0746756	-0.0230944	0.155929	-0.00821359	1.29351	-0.205121	0.577977	-0.148527
0.401432	0.130078	0.199497	0.0880331	0.481576	-0.0110346	0.104261	0.308911	0.192798	0.433176	0.233062	0.250574	0.214615	0.0257937	0.158409	-0.0141637	1.43743	-0.243341	0.633944	-0.151379
0.260107	0.112732	0.155864	0.0734536	0.537054	-0.0637865	0.0829414	0.31142	0.209637	0.300034	0.185203	0.238459	0.360987	-0.095338	0.163786	-0.0277417	1.66628	-0.272575	0.673299	-0.156465
0.396398	0.0763757	0.13841	0.0784505	0.660228	0.163502	0.0682722	0.31057	0.144726	0.266646	0.151982	0.202504	0.278871	-0.270466	0.17677	-0.0300179	1.93391	-0.357835	0.716429	-0.15738
0.265511	0.189747	0.115775	0.0729342	0.615508	0.205174	0.0482429	0.295771	0.0729874	0.411069	0.13224	0.184649	0.150769	-0.309058	0.216263	-0.0267168	2.02603	-0.300501	0.757758	-0.16712
0.260594	0.252468	0.0975255	0.083432	0.590403	0.181693	0.0443117	0.285569	0.0614942	0.53564	0.107901	0.163431	0.433446	-0.210792	0.253428	-0.0243693	2.15722	-0.259989	0.805554	-0.161009
0.0741199	0.41826	0.0898031	0.0690381	0.629277	0.0525706	0.0401566	0.280181	0.0730015	0.520875	0.0846618	0.155387	0.795927	-0.0229346	0.32333	-0.033308	2.18808	-0.194688	0.8722	-0.158371
0.0940389	0.392038	0.0744704	0.0630214	0.457055	0.0928581	0.0228087	0.281472	0.129783	0.450653	0.068493	0.137749	0.898247	-0.028422	0.358864	-0.0428432	2.25229	-0.19572	0.905587	-0.146121
0.0274379	0.278039	0.0721033	0.0500829	0.433131	-0.0414792	0.00936923	0.271898	0.10028	0.31401	0.0528108	0.125899	1.053	-0.104451	0.404235	-0.0340274	2.43173	-0.240168	0.961119	-0.143863
0.134602	0.208296	0.0641802	0.0574635	0.207087	-0.073878	0.00119038	0.26185	0.0698405	0.23308	0.035623	0.11615	0.936137	-0.391443	0.381075	-0.0238296	2.4376	-0.285086	0.985916	-0.136423
0.119306	0.301317	0.0689459	0.0737118	0.340635	-0.182926	-0.000343565	0.251722	0.00983352	0.0674544	0.0389495	0.107667	0.984574	-0.395569	0.386239	-0.0277236	2.51642	-0.358395	1.00046	-0.134716
0.0970241	0.242472	0.0657211	0.0843226	0.223125	-0.0230221	-0.00524505	0.23712	-0.0329127	0.0547879	0.0389918	0.107031	0.637954	-0.25457	0.364715	-0.0323779	2.38804	-0.358362	0.985858	-0.122791
0.0321194	0.214502	0.0623058	0.0846056	0.353256	0.0585249	-0.0167531	0.234028	-0.0136274	0.129648	0.0484966	0.110118	0.532126	-0.064427	0.37394	-0.039439	2.54566	-0.392776	0.949564	-0.118781
0.071394	0.159148	0.0691519	0.0858109	0.392563	0.140967	-0.0190309	0.227575	-0.0311156	0.236009	0.036516	0.104626	0.562194	-0.0186151	0.356961	-0.0343376	2.55524	-0.377041	0.931222	-0.114224
0.0804595	0.206546	0.0701287	0.086602	0.537047	-0.00358492	-0.0204019	0.264316	-0.00645621	0.275739	0.0371407	0.084743	0.602841	-0.188533	0.326969	-0.0296275	2.56195	-0.34424	0.894947	-0.123843
0.0963886	0.0676987	0.0740272	0.0874824	0.369088	-0.0359851	-0.0304883	0.256504	0.0860047	0.391688	0.0479649	0.0801276	0.618196	-0.25284	0.285301	-0.0301916	2.41949	-0.304803	0.883187	-0.13455
-0.0755015	0.0797482	0.0688852	0.0728453	0.0880635	0.0265567	-0.0271263	0.253318	0.0925122	0.226929	0.0421526	0.096878	0.30035	-0.251622	0.247399	-0.0187037	2.29374	-0.307603	0.833569	-0.121803
-0.0191048	0.059344	0.0713657	0.0668311	-0.0881253	0.0791961	-0.0272656	0.22306	0.0304142	0.20344	0.0458363	0.10825	0.0618618	-0.131095	0.217938	-0.0246051	2.29319	-0.361984	0.803583	-0.127649
-0.119266	0.127413	0.0741072	0.0699416	-0.00305531	-0.0113654	-0.0178861	0.221079	-0.0724542	0.132983	0.0301769	0.116859	0.0314103	-0.165629	0.208318	-0.0296957	2.34645	-0.373601	0.759802	-0.124262
0.0592203	0.110174	0.0678273	0.0794832	0.206274	-0.151505	-0.0283173	0.234	-0.0898136	0.157281	0.0357077	0.101556	0.161219	-0.177559	0.180314	-0.031993	2.42418	-0.38976	0.746033	-0.132656
-0.0335189	0.151662	0.0557291	0.0844826	0.374542	-0.101154	-0.0320678	0.240688	0.00244934	0.204593	0.0275113	0.117302	0.315419	-0.144958	0.169519	-0.0220274	2.43627	-0.332959	0.740912	-0.124984
-0.00118691	0.159603	0.0486981	0.0867595	0.250353	0.00462762	-0.0401452	0.253747	0.0409633	0.179585	0.0186913	0.10904	0.239172	-0.171062	0.156545	-0.011942	2.32785	-0.357578	0.736084	-0.131452
0.0505323	0.267087	0.0427925	0.100317	0.263009	0.160531	-0.041189	0.264669	0.0751653	0.220615	0.01326	0.110824	0.114987	-0.154166	0.143038	-0.0241871	2.28752	-0.322677	0.73565	-0.14548
0.163507	0.337729	0.0521214	0.0920992	0.00702114	0.119157	-0.0370819	0.276103	0.127443	0.0808759	0.0206952	0.11445	0.10685	-0.399605	0.139609	-0.0364235	2.1677	-0.349713	0.737269	-0.154756
0.247939	0.258205	0.0400931	0.0861759	-0.0605281	-0.0792035	-0.0305703	0.275868	0.0972608	-0.00694575	0.0195675	0.121011	0.0462668	-0.347599	0.134167	-0.0371336	2.16341	-0.375726	0.732153	-0.149894
0.127287	0.195852	0.0406013	0.079744	-0.123402	-0.101272	-0.0215671	0.278058	0.0813524	0.0509051	0.0224048	0.145119	0.104071	-0.264141	0.141564	-0.0362096	2.03864	-0.37822	0.73047	-0.153268
0.076276	0.289743	0.036501	0.0792042	0.0335083	-0.274785	-0.0328074	0.267801	0.0389198	0.165058	0.0120552	0.143255	-0.0378837	-0.22736	0.121775	-0.0260173	1.95985	-0.330552	0.727416	-0.154204
0.00960266	0.419679	0.0373924	0.087895	0.171432	0.00335995	-0.03655	0.270386	0.0552768	0.194967	0.00958241	0.14514	-0.0760638	-0.295322	0.112147	-0.0265645	2.06478	-0.266536	0.736241	-0.151341
-0.0347043	0.25058	0.0294995	0.0749995	0.148178	-0.0679164	-0.0495255	0.264035	0.0784443	0.19731	-0.000756308	0.128815	-0.0254492	-0.29726	0.113069	-0.0210734	2.10456	-0.315174	0.756308	-0.151451
-0.203813	0.0713646	0.027011	0.0775703	0.191033	0.21571	-0.0452797	0.276661	0.112544	0.189765	-0.00657102	0.122242	-0.129099	-0.133982	0.116435	-0.0216731	2.13481	-0.37905	0.766483	-0.143523
-0.279294	0.0256237	0.028722	0.0764516	0.174014	-0.0118795	-0.0535309	0.279564	0.133683	0.270696	-0.00484691	0.130262	-0.0821754	0.0588831	0.108864	-0.0277657	2.02021	-0.297523	0.760568	-0.141921
-0.264243	0.0316401	0.0302708	0.0847597	0.215799	0.000265362	-0.0512729	0.28324	0.168925	0.25055	0.00241823	0.140053	-0.04458	0.126619	0.100732	-0.0244677	2.02977	-0.23007	0.739419	-0.136633
-0.0697629	0.0825551	0.0371512	0.0890807	0.0564932	-0.114813	-0.054671	0.278217	0.179521	0.317911	0.000108669	0.148405	-0.0274355	0.132187	0.105842	-0.0239639	1.95815	-0.205025	0.718816	-0.140533
-0.0654812	0.148279	0.0345838	0.0869959	0.0207109	0.116477	-0.0540909	0.275458	0.166829	0.30304	-0.0174276	0.158994	-0.00509069	0.15284	0.111663	-0.0209289	1.96455	-0.309925	0.6888	-0.141511
-0.020153	0.291975	0.0362737	0.0722209	-0.0911623	0.176861	-0.0643629	0.271316	0.184987	0.261783	-0.0246131	0.149895	-0.0704255	-0.0101087	0.117695	-0.0241471	1.7972	-0.376367	0.682318	-0.132136
-0.0432372	0.26813	0.0277972	0.0654687	-0.00679169	0.273172	-0.0739544	0.260712	0.0493354	0.210787	-0.0157914	0.143853	-0.0530503	-0.227192	0.113052	-0.0243271	1.78749	-0.376551	0.649792	-0.137871
-0.0302387	0.140457	0.0360301	0.0608487	0.0303393	0.131291	-0.0641986	0.265265	0.00218278	0.209565	0.00740412	0.129467	-0.0752602	-0.389624	0.100965	-0.0316416	1.69579	-0.341236	0.640847	-0.139295
-0.00714631	0.181233	0.0386059	0.0657368	0.156088	0.180674	-0.0564434	0.258914	-0.077917	0.342092	0.00911375	0.130822	0.000949086	-0.509121	0.0973988	-0.0355875	1.52067	-0.24783	0.62394	-0.137356
-0.067739	0.328094	0.0442266	0.0725874	0.193201	0.112284	-0.0528122	0.263323	-0.0283777	0.286378	0.0114772	0.125965	0.201885	-0.30015	0.0940804	-0.0390246	1.54229	-0.213097	0.622826	-0.128806
-0.0838339	0.404378	0.0360153	0.0654461	0.181262	0.105882	-0.0548587	0.278153	-0.0113587	0.314888	0.00184596	0.118471	0.169833	-0.266201	0.08612	-0.0333951	1.50697	-0.159225	0.601889	-0.134296
-0.122676	0.448429	0.0374129	0.0691273	0.0977633	0.0268437	-0.0563253	0.290861	0.0180849	0.267797	-0.00368554	0.122617	-0.0896191	-0.264859	0.0851556	-0.0340795	1.76332	-0.204618	0.567285	-0.134234
-0.167888	0.329515	0.0332647	0.0684336	0.0823339	-0.0504331	-0.0517841	0.298484	0.0431479	0.376338	-0.00780183	0.125235	-0.0789263	-0.340975	0.085514	-0.0383322	1.7181	-0.259235	0.537134	-0.134648
-0.0829034	0.438397	0.0308558	0.0752347	0.16317	-0.0151144	-0.0602791	0.294859	0.106309	0.369317	0.00439614	0.128082	-0.00925612	-0.260771	0.0959233	-0.036583	1.78238	-0.35272	0.515806	-0.125906
-0.15552	0.294759	0.0124893	0.0756176	0.132823	0.0541425	-0.069617	0.296255	0.0358641	0.291406	0.0017062	0.137822	0.212363	-0.290963	0.0974503	-0.0387257	1.84827	-0.431424	0.50116	-0.132097
-0.172339	0.348855	0.00589133	0.0649083	0.0595651	-0.00199213	-0.0641194	0.300947	-0.0560205	0.121898	-0.00499954	0.147623	0.0737643	-0.2452	0.0975983	-0.0286043	1.77322	-0.463076	0.495571	-0.135959
-0.211548	0.363987	0.00738498	0.0674079	-0.00987245	0.0241027	-0.0554544	0.286858	-0.0355962	0.205052	-0.00949038	0.153445	0.0540592	-0.381927	0.0917065	-0.0364374	1.57811	-0.48726	0.504547	-0.150158
-0.220321	0.335024	0.0282725	0.0673535	0.0919184	-0.0812931	-0.0528909	0.290162	-0.0625602	0.244272	-0.00607584	0.142393	-0.0888082	-0.254914	0.082264	-0.0306246	1.42065	-0.415951	0.485246	-0.158289
-0.117809	0.240926	0.0374807	0.0771899	0.21999	0.112714	-0.058322	0.289586	-0.0210126	0.432662	0.00188945	0.137698	-0.0196197	-0.236049	0.0877176	-0.0276304	1.48489	-0.408628	0.483426	-0.159411
-0.126815	0.134406	0.0293532	0.0800371	0.210246	0.125285	-0.0735897	0.300052	-0.121409	0.383479	-0.00379572	0.140801	0.0751156	-0.179255	0.0903882	-0.00942506	1.62614	-0.370602	0.482841	-0.160043
0.0122256	0.292298	0.0185947	0.0751956	0.173431	0.0905329	-0.0653646	0.295264	0.0124724	0.301989	-0.00305483	0.132464	0.212876	-0.140521	0.0819937	-0.0123974	1.70309	-0.400461	0.506186	-0.160309
-0.0793964	0.26167	0.012203	0.0777524	0.170228	0.0874507	-0.0583576	0.288642	0.0131211	0.183011	-0.00964098	0.128169	0.375906	-0.181639	0.0703376	-0.0206401	1.64957	-0.424536	0.503234	-0.165842
-0.0754947	0.118322	0.0257788	0.0741485	0.217363	0.0614099	-0.0410027	0.290812	0.159871	0.0983338	-0.00854859	0.127634	0.16727	-0.0766686	0.0662566	-0.0420916	1.78042	-0.425881	0.508005	-0.152354
-0.247147	-0.146901	0.0270057	0.07175	0.094221	0.267963	-0.0447909	0.294974	0.0611607	0.219627	-0.0130076	0.1306	0.224572	-0.118989	0.0743437	-0.0526868	1.74004	-0.394434	0.509994	-0.150041
-0.270955	-0.0876592	0.0254934	0.0730717	0.0410876	0.140119	-0.0565273	0.279534	0.0274572	0.349087	-0.0130632	0.134098	0.0281674	-0.100583	0.0704946	-0.0626015	1.6831	-0.318115	0.503853	-0.151336
-0.328065	0.169715	0.0243795	0.0716925	-0.150573	0.082846	-0.066752	0.262949	-0.0530277	0.443909	-0.00467313	0.13282	0.113854	-0.222304	0.0743464	-0.0480322	1.42793	-0.286973	0.508124	-0.163118
-0.127945	0.383239	0.00864283	0.0883124	-0.00292033	0.053161	-0.0729418	0.24697	-0.0352609	0.47602	0.00189897	0.135945	0.270448	-0.219438	0.0707474	-0.0391768	1.21245	-0.245899	0.500029	-0.158581
-0.102093	0.561049	0.0113614	0.0811282	-0.118863	0.225906	-0.065815	0.247625	0.0311608	0.297116	0.0010052	0.121519	0.261146	-0.122415	0.0792589	-0.0268798	1.29498	-0.306371	0.506843	-0.149822
-0.086562	0.432871	-0.000872488	0.0816816	0.0776406	0.242098	-0.0702892	0.237221	-0.0426438	0.247568	-0.0155014	0.106562	0.287271	-0.00379822	0.071124	-0.0289427	1.25304	-0.317898	0.477927	-0.145615
-0.0520853	0.356558	0.0172303	0.0784799	-0.0485449	0.0616802	-0.0614433	0.221861	-0.0804693	0.222106	-0.0245993	0.101542	-0.0720747	0.00529708	0.0637013	-0.02688	1.31855	-0.335396	0.474372	-0.156656
-0.0920361	0.213842	0.025638	0.0782021	0.00968326	-0.0453055	-0.061465	0.227412	-0.0621538	0.244144	-0.0327329	0.10832	-0.187548	-0.0285526	0.0459898	-0.0225953	1.25966	-0.305752	0.468627	-0.164724
-0.110823	0.340746	0.0336515	0.0759897	-0.0818392	0.149863	-0.0589238	0.235831	-0.0103045	0.175914	-0.0304514	0.124733	-0.177717	-0.00476985	0.0615619	-0.021276	1.29899	-0.376814	0.474495	-0.15733
-0.235747	0.487786	0.030102	0.0711486	-0.0214127	0.226918	-0.0698057	0.247905	0.0149154	0.134731	-0.0213648	0.131792	-0.094524	-0.0430356	0.0639762	-0.0189589	1.30912	-0.329829	0.470659	-0.147489
-0.0967222	0.342802	0.0213484	0.0652368	-0.0246221	0.176043	-0.0743972	0.265245	-0.0361758	0.233181	-0.015539	0.132452	0.00141232	-0.126742	0.0655849	-0.0228281	1.25521	-0.322793	0.456562	-0.145372
-0.0744747	0.282566	0.0149676	0.0685882	0.0400772	0.029026	-0.0754786	0.278361	-0.0663314	0.225157	-0.0186898	0.12241	0.00209435	-0.184333	0.0544088	-0.0243195	1.15877	-0.242744	0.447928	-0.163071
0.0566256	0.149517	0.011272	0.0641572	0.120679	-0.0174219	-0.0654528	0.27915	-0.0539366	0.210018	-0.0131103	0.121419	0.0351668	-0.0124135	0.0503436	-0.020952	1.1888	-0.290831	0.425626	-0.169626
-0.0485501	0.300499	0.0023418	0.0746718	0.118268	0.0722909	-0.060643	0.261628	0.00883233	0.0968961	-0.0130928	0.123157	-0.143835	0.113555	0.0562294	-0.0188717	1.27627	-0.295081	0.422692	-0.157318
0.0124312	0.178037	0.00532559	0.075418	0.0703258	0.0292485	-0.0507707	0.257593	-0.0213011	0.143478	-0.0155027	0.112365	-0.0879381	-0.0468608	0.0499272	-0.0252765	1.43891	-0.365662	0.409501	-0.15606
-0.0522896	0.206791	0.0172649	0.0733057	0.0451828	0.105656	-0.0539075	0.275401	-0.0661941	0.200439	-0.0292704	0.11607	-0.184897	-0.0133154	0.0642636	-0.0268618	1.30505	-0.374073	0.410468	-0.162923
-0.0981446	0.106893	0.0189026	0.0546672	0.118565	0.169605	-0.0661579	0.276714	-0.193991	0.236754	-0.0205553	0.128552	-0.0995217	-0.118313	0.0695541	-0.0274919	1.29375	-0.408795	0.411455	-0.171414
0.0105936	0.173775	0.0138727	0.0463977	0.0523088	0.381737	-0.076569	0.273203	-0.174719	0.211318	-0.0137451	0.144072	-0.225816	-0.138738	0.0819966	-0.0164704	1.2053	-0.403042	0.406571	-0.169634
-0.0131196	0.213533	0.00650796	0.0477807	-0.0101224	0.38007	-0.0838172	0.272733	-0.108662	0.139521	-0.0129686	0.141044	-0.14215	-0.440778	0.0709207	-0.0148638	1.32118	-0.380392	0.399138	-0.161404
0.0224532	0.150918	0.0112337	0.0639331	0.0190784	0.153858	-0.0859112	0.275737	0.0392889	0.0963526	-0.0134588	0.123217	0.206991	-0.551108	0.0634728	-0.0197124	1.14296	-0.35502	0.403569	-0.166208
-0.0404211	0.168178	0.016125	0.0672123	0.229397	0.00680628	-0.0814965	0.261693	0.0799679	0.0531675	-0.018709	0.105707	0.233111	-0.365722	0.0686852	-0.0298147	1.08061	-0.351818	0.398342	-0.15766
-0.10557	0.0495269	0.0122274	0.0733515	0.21368	-0.13341	-0.0795736	0.237221	0.00873932	0.0781665	-0.00872447	0.0909306	0.166774	-0.0647523	0.0678931	-0.0340477	1.03773	-0.386722	0.408714	-0.161631
0.0438891	0.19102	0.00383831	0.0710121	0.149597	-0.0906385	-0.0662713	0.233867	-0.0282702	0.154934	-0.0101252	0.0995953	-0.029692	-0.0310195	0.0712476	-0.0290227	1.1879	-0.346847	0.394254	-0.156364
0.0364242	0.0541804	-0.000305882	0.0670481	0.130905	0.0666788	-0.0667692	0.253803	-0.122838	0.246041	-0.00557191	0.1061	-0.0716916	-0.167229	0.0572066	-0.024643	1.26649	-0.345868	0.406251	-0.162081
-0.0117685	0.124296	-0.00100495	0.06337	0.315216	0.136146	-0.0547781	0.259476	-0.0154626	0.244926	-0.0205251	0.111712	0.0335862	-0.310421	0.0776724	-0.0360334	1.28531	-0.353621	0.385635	-0.155526
-0.0586466	0.0659227	0.0151587	0.0635634	0.319943	0.196545	-0.0598859	0.268509	0.0107976	0.246983	-0.0297334	0.107657	-0.0650805	-0.371342	0.0695771	-0.0414207	1.27834	-0.304573	0.393023	-0.155402
-0.136726	0.133591	0.0183775	0.0605653	0.2337	-0.0482034	-0.0552874	0.255672	0.171685	0.167205	-0.0325288	0.106888	0.0874319	-0.3199	0.072338	-0.040524	1.1349	-0.316923	0.397265	-0.153258
-0.115158	0.156648	0.0201256	0.0538582	0.0667924	-0.0477585	-0.0617001	0.262252	0.126633	0.183695	-0.0238118	0.10476	0.193354	-0.349581	0.0466726	-0.024016	1.073	-0.332863	0.41226	-0.160506
-0.0813371	0.15951	0.012348	0.0523881	0.12522	-0.0825969	-0.0610082	0.24451	0.00261969	0.180464	-0.0178766	0.100219	0.310265	-0.264787	0.0588532	-0.0160018	1.0487	-0.385115	0.393292	-0.158535
0.143882	0.118736	0.0182435	0.0596266	0.120069	-0.0805415	-0.064512	0.251814	-0.0827816	0.217071	-0.018189	0.093268	0.306728	-0.23592	0.0716104	-0.018151	1.21104	-0.383767	0.376835	-0.159177
0.147196	0.0843204	0.0149722	0.06506	0.0981326	-0.122189	-0.0645399	0.248266	-0.0916684	0.212765	-0.0161927	0.0866973	-0.125459	-0.133104	0.0744783	-0.0334312	1.33475	-0.307277	0.381708	-0.154971
0.0707636	0.145833	0.0172389	0.0685516	0.0138666	-0.0747813	-0.0715408	0.271053	0.0184358	0.243641	-0.0158891	0.0844798	-0.0618689	-0.0626872	0.0697448	-0.0356814	1.30151	-0.365344	0.385049	-0.155349
-0.0647336	0.192145	0.00976613	0.0716021	-0.177624	0.00391068	-0.0734538	0.269557	0.0393502	0.252556	-0.0164548	0.0915816	-0.231497	-0.0946724	0.0507948	-0.0284244	1.13433	-0.274867	0.392912	-0.150004
0.0303448	0.0374291	0.0131495	0.0772605	-0.0695021	0.0124616	-0.068543	0.269259	0.0192838	0.252959	-0.0193457	0.101053	0.16044	-0.219028	0.0516856	-0.018229	0.973384	-0.35229	0.382193	-0.149877
0.0388144	-0.0653533	0.0207813	0.0789416	0.0163283	0.0337415	-0.0682439	0.269767	-0.0929736	0.381287	-0.0155227	0.105313	0.136932	-0.191522	0.0496495	-0.0269465	0.874096	-0.296232	0.392148	-0.157862
0.188239	-0.0252881	0.022951	0.0722107	0.193009	0.0060609	-0.0736782	0.27224	-0.0960471	0.374194	-0.0124743	0.106461	0.121776	-0.0721631	0.0405723	-0.0333823	1.05431	-0.321564	0.384146	-0.156615
0.130807	0.194551	0.0214174	0.0650756	0.0597637	0.151587	-0.0813238	0.281421	-0.109809	0.359658	-0.0117631	0.107222	0.0308533	0.0152858	0.0373294	-0.0296461	1.03875	-0.275857	0.383003	-0.157714
0.0901011	0.190452	0.0133603	0.0531831	-0.101252	0.168114	-0.0781489	0.26327	-0.086549	0.13183	-0.030673	0.123086	-0.124103	0.00748277	0.0403333	-0.0229943	1.10326	-0.324763	0.361822	-0.157988
-0.177196	0.227275	0.0103711	0.055065	-0.115976	0.219032	-0.0695967	0.250528	-0.0966999	0.0635362	-0.0177712	0.138845	0.0992396	-0.155391	0.0487465	-0.0263517	1.00325	-0.392563	0.354277	-0.161719
-0.139887	0.24937	0.0117087	0.0461788	-0.0413512	0.264593	-0.069344	0.248	-0.0466724	0.125697	-0.0190477	0.135586	0.0817461	-0.218696	0.0499249	-0.023929	1.02465	-0.398466	0.346431	-0.161795
-0.162932	0.251122	0.00929051	0.0531869	-0.03522	0.395763	-0.067505	0.263797	-0.0444776	0.237248	-0.0109071	0.126519	0.146513	-0.224752	0.0403944	-0.0243307	1.04145	-0.379838	0.342684	-0.14997
-0.116017	0.21769	0.0119627	0.047989	0.0511844	0.46543	-0.0716085	0.279807	0.00971885	0.279158	-0.0164236	0.105831	0.0904634	-0.217764	0.0416531	-0.0169482	0.887198	-0.312653	0.339735	-0.152907
-0.222684	0.10616	0.00972334	0.0595191	-0.0829824	0.269739	-0.0722219	0.270568	-0.0698412	0.187553	-0.00723538	0.104661	0.178239	-0.21275	0.0327546	-0.0107409	0.951549	-0.308397	0.329987	-0.150301
-0.115873	0.0644196	0.00246836	0.0597188	0.0134651	0.010949	-0.0673218	0.259593	-0.0611514	0.0925913	-0.00715754	0.101202	0.127872	-0.234795	0.0421147	-0.0018862	1.02874	-0.294666	0.332611	-0.155211
-0.193818	0.0601091	-0.00293055	0.0653518	-0.211644	-0.0728522	-0.0617039	0.242521	-0.0665558	0.168529	-0.0138889	0.125214	0.0651872	-0.196089	0.0423593	0.00378901	1.19615	-0.367468	0.329334	-0.154261
-0.147312	0.19123	-0.000761614	0.0692016	-0.155181	0.117199	-0.0626815	0.240578	0.018154	0.173879	-0.0267655	0.137889	-0.125791	-0.194765	0.0500918	-0.010112	1.20861	-0.389192	0.329344	-0.162703
-0.233004	0.241694	0.00255952	0.0680916	-0.0593767	0.170929	-0.0674813	0.248484	0.0859582	0.160099	-0.0230805	0.134724	-0.0256996	-0.406233	0.0539511	-0.0235575	1.25202	-0.390224	0.333861	-0.164675
-0.159881	0.233798	0.00877057	0.0729232	0.185108	0.16731	-0.0640994	0.25347	0.0920237	0.156613	-0.0226645	0.115565	-0.168683	-0.47585	0.0545733	-0.0302139	1.20434	-0.356175	0.337005	-0.163619
-0.133283	0.075441	0.0110827	0.0580279	0.241415	0.0790433	-0.0609744	0.270844	0.0661886	0.241664	-0.0262466	0.0999804	-0.0183152	-0.400365	0.063436	-0.0228554	1.13335	-0.359213	0.339175	-0.155846
-0.132787	0.132588	0.00908146	0.0562788	0.21036	0.0608721	-0.0728622	0.259155	0.00171228	0.313499	-0.0291811	0.098192	0.0351066	-0.239216	0.058418	-0.0243995	1.02341	-0.321567	0.336321	-0.15122

## Sheet: 3E_umapIpsi
UMAP1	UMAP2	Class
-12.2722	-2.56649	1
-0.142803	16.2401	2
1.77157	15.2901	2
8.37671	14.786	2
7.90247	14.6631	2
7.5602	15.0293	2
-12.0235	-2.51435	1
-12.128	-2.55319	1
-12.3928	-2.49485	1
2.52736	15.4242	2
7.50302	14.9979	2
2.77593	14.6361	2
8.13622	14.8058	2
1.55297	14.3617	2
7.59009	15.2922	2
1.27063	12.4346	2
1.89245	14.5209	2
1.70409	14.958	2
2.27692	14.6087	2
7.58984	15.0553	2
8.29531	14.8618	2
1.39294	12.737	2
1.63442	12.9607	2
8.32509	14.7806	2
2.39671	15.5616	2
7.52775	15.1524	2
2.35604	15.6071	2
2.40309	15.3128	2
8.25683	14.9344	2
2.23118	13.8395	2
6.95965	15.1727	2
8.3333	14.8637	2
1.46373	12.6402	2
2.30962	14.774	2
2.15018	14.9432	2
8.14762	15.1379	2
1.60047	12.8141	2
2.01474	15.008	2
2.18711	14.9915	2
2.02633	14.631	2
1.35003	12.8844	2
8.17543	14.7733	2
0.961383	13.0382	2
8.09734	15.027	2
8.15618	15.0494	2
7.68369	14.9188	2
1.23977	12.7621	2
-12.1299	-2.39791	1
1.84673	14.506	2
1.26009	12.8292	2
7.50698	15.134	2
2.32472	13.7934	2
7.36432	15.2528	2
7.57078	14.8085	2
7.54151	15.0725	2
1.31607	13.4	2
2.51428	14.7523	2
1.532	14.0911	2
2.1269	14.4629	2
1.17453	15.426	2
1.68967	13.109	2
-12.7051	-2.43095	1
0.953763	13.0612	2
1.01112	12.6393	2
1.18399	13.2799	2
2.21062	15.3086	2
2.42615	14.3086	2
-12.9789	-2.4659	1
7.82023	14.7743	2
1.86625	14.7021	2
2.09227	15.5997	2
1.99304	14.1142	2
8.54764	15.0643	2
8.50652	15.034	2
7.41799	15.2029	2
2.42921	14.5558	2
8.61959	14.9579	2
1.66772	14.7481	2
2.42555	15.1905	2
1.19826	13.126	2
2.32867	14.7297	2
8.49476	14.8601	2
7.45698	15.0771	2
2.41104	14.5511	2
1.80074	13.2112	2
2.11013	13.758	2
1.53344	11.9082	2
0.383531	14.2746	2
-0.278827	16.0967	2
7.40341	15.0781	2
-0.633508	15.1592	2
1.84063	13.9456	2
8.23723	14.9927	2
1.24414	14.8732	2
7.57079	14.8962	2
7.32387	15.2552	2
1.78027	13.705	2
-10.5626	-2.95472	1
2.25543	15.1468	2
2.11475	15.4434	2
-12.0897	-2.45358	1
1.75082	12.8945	2
2.5639	15.2912	2
2.08426	11.6804	2
1.06835	13.3686	2
7.74506	14.9331	2
8.31766	14.864	2
1.49539	12.5753	2
1.14327	12.5584	2
-12.0282	-2.52801	1
1.3899	12.9956	2
7.72157	14.9104	2
7.92671	14.7239	2
8.36519	14.895	2
2.15073	13.7409	2
-11.8857	-2.60907	1
2.54642	14.9056	2
0.744291	12.7564	2
2.67585	15.0529	2
1.7524	13.1762	2
0.657833	14.2253	2
2.63866	15.2303	2
2.24003	13.658	2
2.77642	14.6749	2
2.49997	14.9626	2
2.55541	14.6485	2
1.64467	13.9242	2
1.17948	13.2436	2
2.58517	15.2732	2
2.41331	14.9942	2
1.39453	15.1119	2
2.42486	15.635	2
2.04116	15.1342	2
1.0665	15.0854	2
7.87073	14.7337	2
1.62164	12.8974	2
1.0054	14.0101	2
2.2634	14.8753	2
1.79103	12.462	2
8.46546	14.777	2
1.05239	12.5397	2
1.9326	14.3027	2
2.66243	15.3273	2
1.85477	13.9404	2
2.43458	15.2702	2
-0.567043	15.4489	2
1.4806	13.1572	2
2.22759	15.6292	2
-12.6547	-2.30841	1
1.06574	13.8087	2
2.56064	14.9271	2
2.15662	14.379	2
-12.487	-2.48616	1
2.5457	15.2502	2
1.78618	13.5592	2
2.68438	14.9014	2
7.33699	15.2757	2
1.11718	13.2241	2
1.90872	13.1883	2
1.54831	13.502	2
2.22957	12.0206	2
1.1242	12.4617	2
2.26359	15.0916	2
7.55719	15.1345	2
1.949	13.3629	2
2.58964	12.4299	2
2.14297	14.9414	2
2.00927	14.3873	2
2.37571	13.7456	2
2.50223	14.5037	2
8.51785	14.7815	2
2.92563	14.2745	2
1.94308	12.806	2
1.94637	15.0527	2
2.64509	15.0017	2
2.67874	14.6786	2
2.53619	14.4444	2
2.20529	13.9776	2
2.19643	9.11002	2
2.10147	9.11567	2
-8.63447	2.88668	1
-8.5736	2.98056	1
-8.50297	2.54623	1
-8.48991	2.86118	1
-8.58539	2.97147	1
-8.59972	2.85282	1
-8.72281	2.8999	1
-8.35308	2.6625	1
-8.43963	2.7065	1
-8.65757	2.97353	1
2.04593	10.3948	2
2.03448	10.4143	2
-8.57593	2.64371	1
-8.44119	2.71223	1
-8.51176	2.70475	1
-8.46101	2.77079	1
1.94925	10.4264	2
-8.56413	2.85659	1
1.97797	10.4531	2
-8.47036	2.75932	1
-13.5782	-2.14389	1
8.30556	14.0301	2
-13.6498	-2.32345	1
8.26393	13.8889	2
8.19384	13.9454	2
-13.7919	-1.71193	1
-13.7901	-1.8658	1
-13.6068	-1.96052	1
-13.8584	-2.24282	1
-13.9491	-2.37481	1
1.44382	15.851	2
1.03824	16.081	2
-13.3906	-2.17912	1
-13.8452	-2.22612	1
-0.0580529	16.2533	2
8.35508	13.9122	2
8.32099	13.9965	2
-13.7181	-2.01727	1
-13.7742	-2.38998	1
1.19416	14.9677	2
1.49517	15.6567	2
-13.8605	-2.12112	1
8.28435	14.0108	2
1.63164	16.1221	2
1.55609	15.9234	2
1.63612	15.5707	2
-13.6366	-2.514	1
8.32414	13.9442	2
8.30135	13.9162	2
-13.8603	-2.41552	1
1.6691	15.8006	2
1.55171	14.8037	2
0.519477	14.5078	2
1.48855	14.7517	2
0.758501	14.7268	2
-13.6932	-2.0365	1
0.193477	14.6403	2
1.17404	16.0516	2
8.30293	13.9686	2
0.783293	14.2327	2
-14.0383	-2.01418	1
-13.7994	-2.34434	1
1.21333	14.1742	2
0.259107	14.6985	2
-13.7183	-2.185	1
0.745441	15.6784	2
-13.4583	-2.17718	1
-13.7509	-1.97997	1
1.40814	16.0101	2
-13.707	-2.57419	1
1.18005	14.6337	2
1.95011	15.1721	2
0.255714	16.2324	2
-13.5418	-2.11818	1
1.22252	15.5838	2
0.656775	16.0504	2
0.548072	15.8538	2
0.957721	14.1289	2
1.26129	15.9318	2
-13.659	-2.42067	1
-13.8347	-2.47919	1
0.347371	15.8996	2
1.46482	14.8521	2
1.92313	14.7449	2
-14.097	-2.01106	1
0.705752	14.6817	2
-13.9386	-2.19043	1
-13.8317	-2.29613	1
1.61367	15.0364	2
-13.5709	-2.08185	1
1.33841	15.2234	2
1.5325	14.7041	2
-13.7399	-2.34797	1
0.535528	15.9169	2
1.45988	14.4647	2
1.24578	15.7925	2
-13.7288	-2.29202	1
0.331621	14.7581	2
-13.6302	-2.24867	1
1.59109	15.5195	2
1.85775	15.304	2
0.693363	15.0815	2
1.87117	15.6951	2
-13.4314	-2.33319	1
0.246509	15.6233	2
1.1201	14.4329	2
1.79771	15.4313	2
1.13687	14.5701	2
1.22242	14.5112	2
-14.0178	-2.14601	1
1.7727	15.1743	2
0.82547	14.8656	2
1.71823	14.2246	2
8.35711	14.5252	2
1.00576	15.7795	2
0.91054	14.6149	2
7.1872	14.8695	2
2.08872	15.4325	2
-13.8314	-2.22952	1
8.34716	13.9882	2
8.3025	14.2979	2
1.76949	15.5792	2
0.981275	15.2094	2
1.70583	14.6229	2
-13.7706	-2.1228	1
8.24449	14.2638	2
0.448554	14.3688	2
-13.9166	-2.31851	1
8.2069	14.2052	2
-13.6302	-1.9868	1
2.10893	14.0404	2
-13.9488	-2.28221	1
-0.751618	16.0819	2
0.374855	15.2957	2
-0.738464	15.3979	2
0.399068	14.7941	2
-0.37878	14.496	2
0.584597	14.8468	2
0.178853	14.4556	2
-0.656227	15.6568	2
-0.462894	15.8005	2
-0.120111	15.9527	2
0.183701	15.92	2
0.211393	15.6512	2
0.299299	15.2432	2
0.239568	15.2249	2
0.502714	13.1909	2
0.418887	14.5249	2
-0.208562	15.0491	2
0.423092	12.8781	2
-0.0786138	15.5781	2
-0.527258	16.0736	2
-0.350632	16.0683	2
0.113366	15.6988	2
-0.445336	15.203	2
0.0052683	15.3503	2
0.527396	14.3952	2
0.167672	14.6759	2
0.0592636	15.2152	2
0.197591	14.1613	2
-0.700307	14.9788	2
0.342978	14.9226	2
0.337649	15.6504	2
-0.41949	14.6644	2
0.358536	14.9666	2
0.304842	14.7683	2
0.268311	15.8187	2
-10.9431	-3.35511	1
-0.524169	15.4698	2
-0.298972	13.8904	2
-0.948426	15.7359	2
-0.063913	15.7674	2
0.0475286	14.9958	2
0.124375	15.1139	2
0.165464	15.1192	2
-10.8718	-3.28712	1
0.395143	14.8905	2
-0.685284	15.4661	2
-0.975613	15.6441	2
-12.6071	-0.757326	1
-0.288639	13.7342	2
0.173696	14.9599	2
0.116907	13.1788	2
0.276587	15.2996	2
-11.0287	-3.2191	1
-13.1954	-2.10244	1
-0.334253	15.4238	2
-0.115695	15.4693	2
-10.9871	-3.2345	1
-0.0515474	13.7281	2
0.0816626	13.5226	2
-0.779807	14.5427	2
-11.2311	-2.85462	1
-0.0244211	14.144	2
0.0717895	13.1969	2
-0.146403	14.2804	2
0.219976	13.5217	2
-10.9024	-2.95905	1
0.22429	13.9922	2
0.0967184	15.3669	2
-0.153323	14.021	2
-0.0934494	14.6625	2
-0.653451	15.1312	2
-0.203742	13.7695	2
-0.970839	15.322	2
-0.467928	14.0462	2
-12.678	-0.718262	1
0.124998	13.7249	2
-11.2518	-2.88666	1
-0.151025	14.5959	2
-10.7383	-3.24302	1
0.101773	15.227	2
-11.0566	-3.39138	1
-0.68073	15.6835	2
-0.612242	14.9207	2
-10.5403	-2.73895	1
0.161844	13.7328	2
-0.393405	14.7427	2
0.124813	13.458	2
-10.7522	-2.93044	1
-10.9365	-3.14028	1
-10.8277	-3.12158	1
0.012697	14.6937	2
-0.160415	13.4635	2
-0.462044	16.0183	2
-0.108452	13.8301	2
-0.0425465	13.7078	2
0.282603	13.1783	2
0.00336585	15.2398	2
-0.0675639	13.8397	2
-10.7384	-3.22083	1
0.0548226	14.3371	2
-11.073	-2.94226	1
-11.0561	-3.11575	1
0.265336	15.0465	2
0.1929	14.548	2
-0.493603	15.4815	2
0.476673	13.0105	2
0.0167545	14.052	2
-10.939	-3.24105	1
0.285101	13.143	2
-10.8595	-3.22671	1
-0.117532	15.6581	2
-0.398471	15.5142	2
-0.431309	15.0735	2
-10.7295	-3.11637	1
0.0524525	14.8851	2
-10.9709	-3.3712	1
-10.7635	-3.14463	1
-13.6785	-1.93091	1
0.0226802	15.5697	2
-0.324753	15.137	2
-0.19841	14.353	2
-0.183213	15.2728	2
-0.0914255	15.0583	2
-10.6744	-3.21488	1
-0.158728	14.6802	2
-0.859824	15.7464	2
-0.30303	15.9683	2
-0.263426	14.2462	2
-0.092464	15.2302	2
-0.4166	14.2174	2
-0.0497035	14.6446	2
0.294296	12.9579	2
-10.8878	-3.0339	1
0.0250713	13.5193	2
-0.145213	14.881	2
-0.261481	15.7942	2
-0.343603	16.052	2
-0.607512	15.972	2
0.182389	13.2264	2
0.26191	13.1118	2
-0.23599	14.6861	2
-0.0407444	13.5483	2
-0.335404	15.7697	2
0.209632	15.3759	2
0.144119	15.5595	2
0.0276839	15.9118	2
-0.565001	15.2599	2
0.732606	15.5202	2
3.04316	11.3409	2
-12.2597	-2.01593	1
-12.5773	-1.633	1
2.25564	11.5021	2
3.28422	11.1949	2
0.967288	15.6187	2
3.13988	11.2381	2
0.686286	15.4938	2
-12.5705	-1.76775	1
0.533377	15.3279	2
-12.8136	-1.06193	1
3.25186	11.2375	2
-12.7305	-1.10529	1
2.62648	10.9438	2
-12.7459	-1.19984	1
0.651985	15.3536	2
-12.5061	-1.7432	1
-12.5619	-1.54849	1
2.68083	10.626	2
2.13738	11.1559	2
3.09319	11.1927	2
-12.4865	-0.626351	1
-12.6594	-1.07701	1
1.7189	12.301	2
2.72469	11.0163	2
-12.4668	-1.33653	1
-12.3342	-1.91145	1
2.93197	10.9696	2
2.55111	11.0886	2
3.22088	11.4999	2
3.25487	11.0267	2
2.84083	12.0704	2
-12.6755	-0.925381	1
2.37265	11.5413	2
2.73528	11.2973	2
3.03984	11.7066	2
3.24269	11.222	2
2.79163	11.1625	2
-12.5775	-1.53747	1
1.40325	12.1661	2
2.34606	11.1998	2
2.78477	11.3572	2
2.96559	11.4337	2
0.680386	15.344	2
-12.6811	-1.10624	1
2.83731	10.9436	2
-12.5573	-0.586092	1
-12.3605	-1.93076	1
1.91279	12.2374	2
2.66914	11.0438	2
-12.4747	-1.8462	1
2.49039	10.7933	2
-12.8917	-1.71678	1
-12.8369	-1.86336	1
-12.7378	-1.22384	1
-12.6403	-0.864247	1
0.594605	15.4296	2
1.77546	11.98	2
3.23342	10.9938	2
2.26657	10.5188	2
2.4265	11.3075	2
2.99932	11.1956	2
2.96413	11.4529	2
1.36192	14.6731	2
2.11334	10.8581	2
1.62528	12.0226	2
2.88593	10.8808	2
3.07893	10.8937	2
2.61912	11.5175	2
-12.3773	-1.89949	1
2.67451	10.5157	2
-12.4895	-0.610156	1
1.58226	14.349	2
2.32162	10.6411	2
2.48511	10.6743	2
2.26321	10.8293	2
2.82677	12.4384	2
-12.5165	-1.08655	1
2.59528	11.021	2
1.66154	12.1159	2
1.81578	12.1539	2
2.52847	10.8713	2
2.12346	11.801	2
2.55549	11.585	2
1.39056	12.3543	2
2.71708	10.7102	2
2.60642	11.237	2
-12.7696	-1.69359	1
1.43214	12.2651	2
2.21057	10.9532	2
-12.6014	-1.7942	1
2.38472	10.8849	2
2.39158	10.7549	2
2.90045	10.9181	2
2.94004	10.6823	2
2.20767	11.0605	2
3.06044	10.8747	2
2.30117	11.4041	2
1.89682	11.9168	2
2.23657	10.5805	2
2.30812	10.4587	2
-10.788	-2.87484	1
3.09808	11.2721	2
2.61168	10.5883	2
2.20429	10.4981	2
2.43137	11.5932	2
-12.6195	-1.11535	1
2.73186	10.9958	2
2.63962	10.9578	2
2.644	10.5163	2
2.17014	11.214	2
-12.8444	-1.69838	1
2.25104	10.4752	2
-10.6616	-3.1261	1
2.48928	10.8873	2
2.10949	8.9832	2
2.05528	9.01095	2
2.13012	9.01643	2
1.99916	8.93993	2
1.92702	8.8405	2
2.07516	12.8011	2
1.9578	8.93473	2
1.99592	8.90189	2
2.17052	8.951	2
2.01553	9.03624	2
1.95281	8.9485	2
2.16237	9.09824	2
2.03877	8.95263	2
1.14048	10.5856	2
1.25721	10.5178	2
1.24619	10.5516	2
1.18638	10.5337	2
-9.04464	2.3718	1
2.36924	9.66336	2
2.46628	9.7562	2
-9.0461	2.44631	1
2.46726	9.7712	2
2.44917	9.93836	2
-8.97592	2.58368	1
-8.96314	2.62114	1
2.41685	9.50462	2
2.38384	9.61694	2
2.3779	9.59936	2
-9.03675	2.4697	1
2.49354	10.0329	2
2.52013	9.50103	2
-9.1256	2.89525	1
1.27093	10.605	2
-9.20407	2.77825	1
-8.89724	2.69802	1
2.32841	11.1612	2
-9.39618	2.73181	1
-9.379	2.66116	1
-9.44516	2.68994	1
-9.21976	2.14178	1
-9.46935	2.67191	1
-9.31938	2.13783	1
-9.38522	2.75921	1
-9.28628	2.07795	1
2.38239	9.68034	2
-9.36676	2.57865	1
-9.26406	2.17765	1
-9.11542	2.26565	1
-9.3047	2.13192	1
-9.37966	2.16082	1
-9.27877	2.10733	1
-9.30208	2.7217	1
-9.54142	2.73526	1
-12.7996	-0.722928	1

## Sheet: 3F_ipsiClass
Class 1	Class2
0.014634	0.0376399
0.00757879	0.0189446
0.00567901	0.0178915
0.000737448	-0.0017065
-0.00244535	0.00582615
-0.000224595	0.00626293
-0.00592303	0.0100094
-0.00182523	0.0107039
-0.00182501	0.00559311
0.00499585	0.0152376
0.00248687	0.0103956
-0.00181251	0.00517543
-0.00657772	-0.00603241
-0.0118501	-0.00431174
-0.0132727	0.00185068
-0.00946924	0.0101922
-0.00119074	0.0097862
0.00318287	0.0082836
0.00592236	0.00415543
0.0010334	0.00655763
0.00181508	-3.78939e-05
-0.00101494	-0.0173122
-0.0052119	-0.0382702
0.000612855	-0.0436648
-0.00207069	-0.0296126
0.00318867	-0.0130013
-0.0036395	-0.00262142
0.00194748	-0.00394084
0.00318636	-0.00945884
0.0113522	-0.0145353
0.00793767	-0.00773172
0.0108967	0.00232928
-0.000716182	0.0103626
0.008588	0.00842191
-0.0011113	-0.00217281
0.00291393	-0.00464209
-0.00190458	-0.0197821
0.00309837	-0.0072672
0.000920637	-0.0135005
-0.00177723	-0.003481
0.00303652	-0.0166652
0.00488638	-0.0254388
-0.00248844	-0.032344
-0.00646747	-0.0288236
-0.00518091	-0.0198982
0.000988551	-0.0194793
-0.00438444	-0.007182
-0.00842251	-0.00598061
-0.00340869	0.0110639
0.0039041	0.00178908
0.00282016	0.00381492
-0.00204226	-0.00577114
-0.00201423	0.00196989
-0.00176599	0.00299801
5.84724e-05	-0.00278432
0.00156263	-0.0016545
0.00725723	-0.00112421
0.00347443	0.0133202
0.00880575	-0.00327068
0.0106185	-0.00584236
0.0153842	-0.0159615
0.0270042	0.00363239
0.057405	-0.00150114
0.083855	-0.00152174
0.102264	-0.00780439
0.0928455	-0.0099453
0.0891389	-0.0262262
0.0748674	-0.049774
0.0670314	-0.0557205
0.0702464	-0.0553631
0.0850982	-0.0646133
0.106631	-0.0719014
0.170075	-0.084213
0.267868	-0.110281
0.465538	-0.139118
0.69734	-0.163628
0.944091	-0.180781
1.14263	-0.206516
1.28384	-0.225829
1.38719	-0.237462
1.43081	-0.243758
1.44291	-0.253781
1.39734	-0.260048
1.30573	-0.268336
1.16084	-0.264556
1.0132	-0.251162
0.864308	-0.230364
0.730335	-0.20832
0.581039	-0.184335
0.456463	-0.132542
0.355688	-0.0683115
0.293891	0.010994
0.246815	0.0884579
0.209304	0.134166
0.193801	0.163792
0.170133	0.165749
0.172874	0.180764
0.159013	0.189571
0.164551	0.181208
0.157166	0.16296
0.151684	0.132866
0.156945	0.115642
0.154223	0.0785521
0.1871	0.0304574
0.207856	-0.0133965
0.260519	-0.0508929
0.290517	-0.0518092
0.324519	-0.0781671
0.323083	-0.0910512
0.310436	-0.123381
0.31121	-0.12648
0.311362	-0.124667
0.305564	-0.0951599
0.27245	-0.0795213
0.242523	-0.0588165
0.218932	-0.0566663
0.190834	-0.0422245
0.169205	-0.0264071
0.135921	-0.000762216
0.12416	0.0288737
0.107324	0.0443241
0.109039	0.0615005
0.0984561	0.0602701
0.0867045	0.0826317
0.0797363	0.0700524
0.0768606	0.0618376
0.0781684	0.0419043
0.0755018	0.0446425
0.0738618	0.0512067
0.0717437	0.0482786
0.0669061	0.0371486
0.0622756	0.0278084
0.0626737	0.011481
0.0661613	0.0138782
0.0618721	0.0105833
0.0656283	0.00973082
0.0639548	-0.0019471
0.0738537	-0.0157192
0.0706145	-0.0314186
0.0758328	-0.0469202
0.0781871	-0.0630714
0.0844449	-0.0632982
0.0843203	-0.0766162
0.0834877	-0.0785857
0.0826013	-0.0902543
0.0903443	-0.0875064
0.0931341	-0.0947464
0.100222	-0.0824681
0.0937476	-0.0815455
0.0940562	-0.0684597
0.0827603	-0.0760225
0.074998	-0.0869147
0.0759939	-0.104887
0.0824094	-0.106134
0.0919366	-0.0980453
0.0973194	-0.0970825
0.0914208	-0.105198
0.0845238	-0.10774
0.0729663	-0.109222
0.0897299	-0.104919
0.104992	-0.113659
0.117525	-0.120111
0.102819	-0.124105
0.0908381	-0.12317
0.0932305	-0.12805
0.110897	-0.132975
0.126253	-0.148171
0.150188	-0.16056
0.182368	-0.177659
0.227748	-0.190118
0.272089	-0.199368
0.31171	-0.209975
0.354657	-0.215012
0.376499	-0.229009
0.369429	-0.224166
0.346866	-0.226019
0.314343	-0.210331
0.28061	-0.21449
0.235923	-0.208175
0.19392	-0.208084
0.166675	-0.187399
0.150109	-0.166667
0.124061	-0.132238
0.110472	-0.109976
0.0989235	-0.0782959
0.100036	-0.0527987
0.0877538	-0.0272599
0.0762641	-0.0169447
0.0829249	-0.0042447
0.0975343	-0.0297435
0.108622	-0.0298268
0.124595	-0.0438394
0.127506	-0.0392274
0.135115	-0.0684656
0.141607	-0.0886505
0.150211	-0.104453
0.158002	-0.116743
0.146999	-0.141012
0.14323	-0.158424
0.148874	-0.172784
0.169822	-0.188626
0.21216	-0.218263
0.302783	-0.235089
0.448322	-0.24041
0.609467	-0.243546
0.764512	-0.254435
0.878221	-0.280417
0.964711	-0.291361
0.999325	-0.294321
0.987432	-0.28428
0.924147	-0.260153
0.827788	-0.227726
0.715004	-0.181604
0.607702	-0.146694
0.507382	-0.1273
0.4206	-0.108865
0.347156	-0.0756082
0.260084	-0.0238294
0.194333	0.0205733
0.139276	0.0529793
0.125665	0.0651703
0.113484	0.0825212
0.133051	0.0503879
0.145092	0.010265
0.179813	-0.0568151
0.212173	-0.103872
0.275014	-0.134101
0.343766	-0.168512
0.428534	-0.178729
0.486875	-0.193003
0.50309	-0.192348
0.468715	-0.190942
0.406303	-0.202296
0.342799	-0.215818
0.288247	-0.227127
0.243445	-0.216837
0.204983	-0.177171
0.183426	-0.127193
0.179078	-0.0776237
0.189988	-0.0368495
0.188294	0.00222502
0.171099	0.034654
0.14396	0.0469835
0.116764	0.0362909
0.105484	0.0280621
0.0973747	0.0212198
0.101326	0.0222778
0.112725	0.00649081
0.139698	0.00287602
0.160273	-0.00277463
0.165938	-0.0289305
0.165849	-0.0739346
0.164858	-0.131798
0.17847	-0.150388
0.194287	-0.158068
0.20601	-0.151144
0.217899	-0.139165
0.224567	-0.133373
0.225703	-0.129789
0.219191	-0.135152
0.194862	-0.146671
0.180234	-0.138186
0.15835	-0.142139
0.146652	-0.110329
0.145663	-0.0990468
0.16577	-0.0581651
0.173916	-0.057645
0.158961	-0.0458258
0.135818	-0.0580462
0.122894	-0.0635003
0.120214	-0.0779595
0.127162	-0.0962492
0.136601	-0.0966677
0.14662	-0.0890321
0.130799	-0.095523
0.118005	-0.101777
0.105874	-0.116942
0.111705	-0.117374
0.135152	-0.118671
0.159197	-0.123781
0.172392	-0.120162
0.152721	-0.133688
0.126523	-0.137153
0.109252	-0.139658
0.112818	-0.132305
0.136733	-0.129036
0.152029	-0.134774
0.142807	-0.128563
0.123766	-0.127104
0.104149	-0.120416
0.114128	-0.118438
0.130984	-0.118918
0.146086	-0.109915
0.142627	-0.122089
0.12233	-0.125832
0.107147	-0.136027
0.103166	-0.128068
0.115494	-0.127069
0.132519	-0.125661
0.129486	-0.143766
0.11658	-0.152987
0.11088	-0.162888
0.120912	-0.146106
0.136878	-0.140806
0.122932	-0.144895
0.109782	-0.166814
0.0919526	-0.162373
0.110751	-0.171869
0.129903	-0.157262
0.13827	-0.164971
0.120671	-0.153707
0.109301	-0.163843
0.112524	-0.172596
0.132318	-0.172545
0.130766	-0.182379
0.129178	-0.182716
0.117517	-0.187129
0.127624	-0.174786
0.12978	-0.164031
0.134577	-0.16666
0.125139	-0.172635
0.125339	-0.172832
0.121438	-0.166812
0.129435	-0.15808
0.126865	-0.173276
0.121297	-0.184387
0.125409	-0.194185
0.146231	-0.185419
0.158658	-0.172022
0.142802	-0.170635
0.11338	-0.165935
0.100645	-0.165723
0.106045	-0.166893
0.114019	-0.191817
0.124499	-0.204563
0.120392	-0.204537
0.135103	-0.203942
0.134087	-0.194097
0.13797	-0.198244
0.133343	-0.194344
0.130849	-0.194573
0.139829	-0.201426
0.13696	-0.202784
0.142066	-0.21237
0.143499	-0.201128
0.155676	-0.189984
0.149582	-0.188262
0.143729	-0.195216
0.1333	-0.199979
0.145579	-0.196198
0.134032	-0.194188
0.124837	-0.182042
0.119889	-0.176181
0.130225	-0.173685
0.130319	-0.183759
0.125652	-0.204946
0.13119	-0.207785
0.127371	-0.20266
0.120228	-0.196889
0.128436	-0.197604
0.13062	-0.218977
0.144841	-0.218373
0.134012	-0.221619
0.132168	-0.209542
0.116627	-0.217694
0.107026	-0.2284
0.100422	-0.228836
0.105357	-0.231821
0.0984326	-0.221924
0.108515	-0.225789
0.0984431	-0.22759
0.107548	-0.226886
0.112249	-0.219089
0.112523	-0.208638
0.114226	-0.205248
0.115758	-0.205167
0.114907	-0.201581
0.110178	-0.19988
0.103966	-0.202759
0.105199	-0.201471
0.100145	-0.207955
0.0933031	-0.208148
0.0964524	-0.2106
0.0983974	-0.199872
0.104564	-0.184427
0.0988961	-0.182662
0.103414	-0.17802
0.109152	-0.185963
0.114714	-0.181349
0.110927	-0.192312
0.105376	-0.207338
0.110076	-0.210305
0.1194	-0.206162
0.116698	-0.201267
0.115921	-0.21566
0.113522	-0.227897
0.120213	-0.232281
0.120862	-0.224384
0.11674	-0.227409
0.107793	-0.228572
0.109607	-0.232293
0.105237	-0.225129
0.101816	-0.215544
0.102323	-0.202214
0.112651	-0.191742
0.118583	-0.192522
0.121464	-0.204138
0.112601	-0.215369
0.122228	-0.218519
0.11613	-0.213516
0.125615	-0.205929
0.11568	-0.1928
0.109946	-0.181113
0.104525	-0.185429
0.1108	-0.201854
0.128572	-0.22889
0.14129	-0.226954
0.147266	-0.227575
0.135232	-0.216849
0.12766	-0.225904
0.122297	-0.228975
0.135779	-0.221846
0.135888	-0.208874
0.131802	-0.209395
0.124997	-0.206835
0.126192	-0.215064
0.133362	-0.201263
0.130044	-0.204993
0.12873	-0.197179
0.127862	-0.199664
0.134639	-0.212336
0.135051	-0.225744
0.129351	-0.24034
0.109919	-0.234468
0.108291	-0.239971
0.100163	-0.2285
0.109913	-0.230722
0.10955	-0.226558
0.118148	-0.22318
0.115282	-0.225116
0.105131	-0.215647
0.100563	-0.223852
0.103791	-0.214022
0.113488	-0.21495
0.120187	-0.213438
0.126917	-0.221205
0.128997	-0.213002
0.129003	-0.216426
0.130975	-0.219552
0.133448	-0.228297
0.139928	-0.225988
0.136706	-0.219077
0.133812	-0.204415
0.126468	-0.201339
0.124568	-0.209692
0.135383	-0.222661
0.134453	-0.217007
0.141954	-0.209219
0.126287	-0.210444
0.121033	-0.215474
0.117591	-0.206183
0.117598	-0.19742
0.125405	-0.183174
0.119591	-0.19235
0.124076	-0.196085
0.121682	-0.204548
0.134634	-0.212149
0.145356	-0.216293
0.147627	-0.223199
0.141546	-0.229661
0.129234	-0.241558
0.12966	-0.260662
0.121092	-0.258326
0.120979	-0.253949
0.11021	-0.231168
0.109855	-0.224734
0.112412	-0.229497
0.120428	-0.239641
0.139368	-0.242583
0.149534	-0.241723
0.154557	-0.242338
0.145664	-0.242435
0.132266	-0.237688
0.128369	-0.231533
0.118279	-0.221851
0.117732	-0.215072
0.12003	-0.220273
0.118854	-0.214926
0.120621	-0.216863
0.119904	-0.211316
0.127678	-0.219939
0.13738	-0.206004
0.145228	-0.218103
0.151573	-0.205013
0.143933	-0.2113
0.128895	-0.20816
0.120338	-0.222193
0.124491	-0.241096
0.136453	-0.235924
0.141595	-0.242001
0.142098	-0.232676
0.141163	-0.230911
0.148531	-0.226914
0.166518	-0.219524
0.178541	-0.210609
0.163248	-0.214481
0.144929	-0.224152
0.121668	-0.23113
0.115764	-0.211584
0.110354	-0.210313
0.119763	-0.21394
0.123668	-0.226571
0.118044	-0.222294
0.116191	-0.220001
0.131266	-0.205401
0.148216	-0.199336
0.146166	-0.195756
0.146116	-0.206341
0.135745	-0.208282
0.140179	-0.213392
0.129202	-0.225685
0.12589	-0.230211
0.119153	-0.22237
0.129818	-0.221781
0.140145	-0.232318
0.152759	-0.231845
0.156086	-0.217799
0.161027	-0.200784
0.163989	-0.204059
0.158093	-0.209641
0.16667	-0.216993
0.165724	-0.221869
0.174219	-0.218484
0.162911	-0.225956
0.167381	-0.224678
0.172663	-0.229109
0.190121	-0.225179
0.202394	-0.226285
0.213981	-0.216436
0.207907	-0.218582
0.188687	-0.215016
0.17001	-0.227424
0.156699	-0.232372
0.155238	-0.247629
0.143041	-0.254458
0.135812	-0.253203
0.134455	-0.238666
0.144749	-0.240625
0.161133	-0.23735
0.157877	-0.244802
0.164902	-0.233706
0.176914	-0.227428
0.189718	-0.222067
0.176702	-0.219919
0.150281	-0.224997
0.140166	-0.228105
0.135759	-0.233653
0.144924	-0.220429
0.14111	-0.209287
0.165703	-0.208601
0.174013	-0.224923
0.196405	-0.2394
0.199515	-0.242035
0.207415	-0.235904
0.205889	-0.239447
0.189178	-0.232105
0.1739	-0.238913
0.164564	-0.236381
0.145979	-0.238046
0.138727	-0.226646
0.138993	-0.208297
0.171312	-0.208449
0.193081	-0.203436
0.197139	-0.210925
0.197013	-0.212122
0.211401	-0.216992
0.234912	-0.225501
0.252959	-0.224611
0.266768	-0.226099
0.273691	-0.215293
0.279186	-0.201846
0.27639	-0.209081
0.262301	-0.217135
0.237781	-0.222124
0.214427	-0.212134
0.197074	-0.204692
0.177418	-0.208554
0.157033	-0.211264
0.149501	-0.203764
0.142525	-0.191569
0.132867	-0.181836
0.128197	-0.177719
0.130566	-0.169406
0.130224	-0.164901
0.127626	-0.147096
0.130159	-0.158117
0.137569	-0.162509
0.136675	-0.190066
0.133575	-0.183662
0.13243	-0.179585
0.14249	-0.165618
0.14381	-0.17115
0.145642	-0.177572
0.139976	-0.170164
0.133973	-0.172672
0.126382	-0.168797
0.132026	-0.178337
0.136068	-0.190163
0.144297	-0.185484
0.138733	-0.195809
0.144558	-0.189633
0.140331	-0.197448
0.135954	-0.205389
0.139568	-0.208593
0.139829	-0.223491
0.135573	-0.233865
0.132804	-0.238511
0.130016	-0.239409
0.139015	-0.227888
0.131595	-0.218392
0.142229	-0.218218
0.147306	-0.220498
0.15537	-0.230141
0.151929	-0.233849
0.141149	-0.232993
0.141916	-0.225685
0.137092	-0.22344
0.136292	-0.224095
0.138896	-0.239254
0.130427	-0.235488
0.133195	-0.233367
0.131493	-0.219159
0.139252	-0.211901
0.142005	-0.205292
0.140876	-0.209687
0.15887	-0.203991
0.17263	-0.211408
0.182256	-0.208272
0.181668	-0.212207
0.196148	-0.214284
0.214401	-0.216881
0.230391	-0.222875
0.222666	-0.217895
0.223578	-0.214745
0.230564	-0.218761
0.253174	-0.223443
0.297001	-0.241213
0.368558	-0.24837
0.48059	-0.260701
0.606307	-0.263334
0.741732	-0.260058
0.87232	-0.252023
1.00898	-0.253086
1.15547	-0.26202
1.29864	-0.280225
1.39176	-0.287477
1.42757	-0.303447
1.41917	-0.298449
1.37605	-0.29875
1.31044	-0.285698
1.21119	-0.286138
1.07579	-0.264241
0.929794	-0.240191
0.779171	-0.211427
0.663368	-0.183374
0.544317	-0.159516
0.456689	-0.127339
0.387028	-0.0964453
0.340611	-0.0516385
0.299249	-0.0164888
0.274266	0.0168719
0.252007	0.0477588
0.23766	0.0902403
0.211242	0.0865317
0.211952	0.0784958
0.204615	0.0529106
0.217461	0.0409813
0.234193	0.01376
0.258187	-0.0154253
0.272872	-0.0341913
0.291225	-0.0556662
0.324184	-0.0723191
0.357187	-0.0825056
0.381839	-0.108031
0.404172	-0.136514
0.431222	-0.172355
0.448556	-0.174069
0.447168	-0.169365
0.438787	-0.152251
0.439408	-0.149407
0.435257	-0.140987
0.424645	-0.129272
0.395976	-0.117803
0.364108	-0.123826
0.330289	-0.119526
0.292305	-0.11945
0.264291	-0.107651
0.240351	-0.113215
0.229738	-0.0966296
0.221952	-0.0896947
0.222007	-0.0719118
0.210862	-0.0620185
0.208952	-0.0596758
0.200458	-0.0691573
0.202468	-0.0898978
0.189771	-0.109517
0.196824	-0.123763
0.192334	-0.135769
0.204175	-0.142689
0.204383	-0.147278
0.211517	-0.156005
0.211233	-0.158805
0.222727	-0.171751
0.239918	-0.177823
0.258439	-0.180359
0.255696	-0.185142
0.242625	-0.190698
0.229979	-0.196066
0.23518	-0.201671
0.244448	-0.209809
0.256405	-0.217008
0.257824	-0.222938
0.251491	-0.226463
0.254073	-0.24113
0.289402	-0.252161
0.357298	-0.254608
0.427622	-0.255827
0.516091	-0.262928
0.636563	-0.269175
0.78132	-0.276997
0.909197	-0.273828
1.0255	-0.301776
1.10504	-0.304763
1.16041	-0.308383
1.15931	-0.299275
1.10701	-0.305054
1.02315	-0.302153
0.905726	-0.273903
0.805942	-0.241182
0.686166	-0.217613
0.579676	-0.203562
0.47621	-0.182068
0.399758	-0.160904
0.329481	-0.13282
0.279864	-0.112783
0.240739	-0.0711493
0.221373	-0.0385487
0.210284	-0.00948524
0.196586	-0.0137378
0.19253	-0.0112952
0.178212	-0.0272731
0.16781	-0.0258039
0.149299	-0.0607846
0.147895	-0.0891614
0.156903	-0.124219
0.181588	-0.146643
0.199131	-0.170363
0.208856	-0.186143
0.226451	-0.190115
0.240557	-0.175723
0.243305	-0.172379
0.23074	-0.180122
0.240711	-0.191153
0.260209	-0.204311
0.27207	-0.20737
0.266581	-0.206644
0.264956	-0.202628
0.270599	-0.182906
0.270627	-0.192404
0.268917	-0.190945
0.270024	-0.202804
0.267595	-0.183798
0.254633	-0.175668
0.243427	-0.162302
0.228972	-0.156315
0.22504	-0.156304
0.224001	-0.155804
0.23181	-0.150833
0.243266	-0.146054
0.237246	-0.152961
0.230895	-0.162518
0.220243	-0.163704
0.21282	-0.166572
0.205219	-0.169877
0.198669	-0.180466
0.209484	-0.198827
0.212649	-0.21016
0.212714	-0.214345
0.206733	-0.211101
0.207802	-0.211162
0.208471	-0.218885
0.219086	-0.211313
0.218697	-0.208808
0.218077	-0.204033
0.207538	-0.207736
0.204224	-0.21285
0.208145	-0.220836
0.205818	-0.217036
0.216338	-0.21793
0.218212	-0.213857
0.224552	-0.225764
0.22169	-0.233457
0.235475	-0.238293
0.252709	-0.233555
0.271327	-0.240158
0.275715	-0.233867
0.270318	-0.245071
0.284843	-0.24594
0.298868	-0.252961
0.335369	-0.264973
0.329408	-0.260731
0.335225	-0.259999
0.306784	-0.246063
0.300173	-0.247449
0.279359	-0.246824
0.275779	-0.246396
0.266999	-0.251738
0.250465	-0.254602
0.231465	-0.267868
0.227202	-0.254101
0.221301	-0.251816
0.214397	-0.234857
0.192067	-0.22628
0.185187	-0.21077
0.185795	-0.197342
0.196151	-0.187234
0.199177	-0.18389
0.199218	-0.181976
0.196407	-0.186624
0.190747	-0.185043
0.18327	-0.169067
0.176544	-0.17307
0.185145	-0.187227
0.190568	-0.207734
0.198634	-0.218686
0.198648	-0.22637
0.207001	-0.236364
0.209646	-0.247155
0.203364	-0.246273
0.212018	-0.260519
0.208227	-0.253794
0.213332	-0.251836
0.201694	-0.246458
0.204778	-0.244818
0.210809	-0.251399
0.215699	-0.2455
0.217794	-0.24329
0.220416	-0.23131
0.2166	-0.215523
0.210149	-0.20835
0.205948	-0.198707
0.206393	-0.194484
0.203812	-0.201494
0.200099	-0.215813
0.198518	-0.225985
0.202095	-0.219695
0.208691	-0.209282
0.217157	-0.211144
0.217369	-0.227661
0.21977	-0.244722
0.2137	-0.255603
0.219675	-0.25033
0.218957	-0.254347
0.216548	-0.251595
0.218124	-0.256
0.210134	-0.251363
0.205274	-0.251944
0.20625	-0.253243
0.205054	-0.253685
0.221356	-0.2515
0.203569	-0.243774
0.197263	-0.245154
0.189696	-0.253632
0.193588	-0.255831
0.206108	-0.246633
0.206146	-0.232613
0.205013	-0.240956
0.207032	-0.246502
0.202786	-0.256774
0.215095	-0.239955
0.212833	-0.248099
0.217982	-0.251134
0.2029	-0.265501
0.194859	-0.25647
0.191915	-0.25604
0.195231	-0.251539
0.186779	-0.253559
0.177731	-0.25034
0.183484	-0.251517
0.194119	-0.255408
0.196713	-0.2619
0.198287	-0.25631
0.188168	-0.252359
0.185465	-0.252081
0.172578	-0.258945
0.173099	-0.270798
0.171832	-0.263949
0.182451	-0.264878
0.190102	-0.2483
0.193102	-0.253528
0.194924	-0.265571
0.192521	-0.269796
0.190537	-0.270623
0.184384	-0.260022
0.184906	-0.270855
0.187953	-0.267813
0.192549	-0.256147
0.188112	-0.242969
0.185607	-0.241243
0.179425	-0.247851
0.187296	-0.258668
0.195658	-0.264192
0.194045	-0.270538
0.200725	-0.263709
0.183359	-0.266153
0.179419	-0.262074

## Sheet: 3G_peakPLRresponseTime
Class1		Class2		Class3		Class4		Class5
max time	min time	max time	min time	max time	min time	max time	min time	max time	min time
3.357	2.71143	3.48612	4.32537	3.48612		4.19626	2.25952	4.51904	3.16333
3.42156	3.93802	3.55068		3.61524		4.38993	3.48612	4.77728	2.96966
3.42156	4.64816	3.48612		3.55068		4.32537	4.1317	4.5836	3.357
3.42156		3.67979		3.29245		4.64816	3.22789	4.84183	3.42156
3.357		3.55068		3.29245		4.71272	3.29245	4.38993	3.87347
3.42156		3.61524		3.357		4.32537	4.97095	4.5836	3.74435
3.29245		3.357		3.48612		4.5836	3.03422	4.64816	3.93802
3.357		3.42156		3.357		4.71272		4.45449	3.48612
3.357		3.42156		3.29245		4.45449		4.97095	3.357
3.55068		3.61524		3.55068		5.03551		4.5836	3.74435
3.357		3.61524		3.42156		4.38993		2.32408	3.42156
3.48612		3.67979		3.09877		4.71272		4.19626	3.80891
3.42156		3.48612		3.357		2.64687		4.26081	3.80891
3.22789		3.42156		3.48612		3.61524		4.26081	3.87347
3.29245		3.61524		3.16333		3.93802		4.19626	3.61524
3.22789		3.55068		3.42156		4.1317		4.26081	4.00258
3.16333		3.55068		3.55068		4.19626		4.38993	4.19626
3.09877		3.42156		3.09877		4.19626		4.06714	3.48612
3.29245		3.42156		3.357		4.06714		4.32537	3.42156
3.29245		3.48612		3.09877		4.06714		4.32537	3.42156
3.42156		3.29245		3.09877		4.38993		4.32537	3.80891
3.42156		3.42156		3.42156		4.00258		4.1317	3.93802
3.29245		3.48612		3.48612		4.45449		4.32537	3.93802
3.42156		3.42156		3.357		4.64816		4.26081	3.55068
3.357		3.29245		3.42156		4.19626		4.06714	3.55068
3.22789		3.61524		3.61524		4.51904		4.32537	4.06714
3.22789		3.61524		3.29245		4.19626		4.32537	3.48612
3.357		3.67979		3.22789		4.26081		4.64816	3.29245
3.22789		3.29245		3.55068		4.1317		3.42156	3.74435
3.48612		3.16333		3.357		4.26081		4.90639	3.22789
3.61524		3.55068		3.22789		4.19626		2.64687	3.16333
3.357		3.67979		3.42156		4.45449		2.4532	3.16333
3.357		3.55068		3.357		4.32537		2.77598	3.42156
3.48612		3.42156		3.22789		4.26081		4.32537	3.357
3.357		3.48612		3.48612		4.45449		4.00258	3.74435
3.03422		3.42156		3.42156		4.19626		2.32408	3.55068
3.22789		3.42156		3.42156		4.06714		3.03422	3.29245
3.42156		3.55068		3.42156		4.32537		3.87347	3.29245
3.29245		3.80891		3.61524		4.26081		2.96966	3.357
3.29245		3.55068		3.48612		4.06714		4.5836	3.22789
3.42156		3.22789		3.16333		4.1317		4.5836	3.22789
3.42156		3.48612		3.357		4.06714		4.5836	3.29245
3.22789		3.42156		3.42156		4.1317		4.64816	3.16333
3.42156		3.55068		3.357		4.45449		4.64816	3.357
3.357		3.74435		3.55068		4.26081		4.38993	3.22789
3.29245		3.61524		3.55068		4.51904		4.64816	3.16333
3.22789		3.48612		3.22789		4.64816		3.48612	3.42156
3.29245		3.61524		3.42156		3.42156		4.19626	3.87347
3.29245		3.48612		3.42156		4.19626		4.26081	3.42156
3.22789		3.74435		3.22789		4.1317		4.45449	3.16333
3.03422		3.48612		3.48612		4.06714		4.19626	3.93802
3.357		3.48612		3.22789		4.19626		4.32537	3.55068
3.357		3.74435		3.357		4.26081		4.5836	3.09877
3.29245		3.67979		3.48612		4.19626		4.45449	3.22789
3.67979		3.74435		3.357		4.19626		4.51904	4.00258
3.48612		3.48612		3.357		4.00258		4.26081	4.97095
3.42156		3.74435		3.22789		4.19626		4.26081	3.29245
2.9051		3.61524		3.357		4.32537		4.51904	3.42156
3.61524		3.61524		3.29245		5.03551		4.26081	2.84054
3.09877		3.67979		3.22789		2.19496		3.67979	3.357
3.48612		3.61524		3.16333				4.26081	3.16333
3.22789		3.61524		2.71143
3.29245		3.87347		3.42156
3.42156		3.48612		3.09877
3.03422		3.61524		3.357
3.61524		4.06714		3.357
3.42156		3.55068		3.357
3.48612		3.42156		3.42156
3.357		3.74435		3.48612
3.357		3.48612		3.357
3.16333		3.357		3.22789
3.29245		3.22789		3.61524
3.48612		3.42156		3.55068
3.03422		3.55068		3.55068
3.67979		3.55068		3.16333
3.42156		3.42156		3.357
3.357		3.48612		3.55068
3.09877		3.42156		3.357
3.357		3.42156		3.22789
3.357		3.22789		3.29245
3.55068		3.67979		3.29245
3.22789		3.29245		3.22789
3.29245		3.357		3.42156
3.29245		3.42156		3.29245
3.29245		3.61524		3.357
3.29245		3.42156		3.357
3.03422		3.67979		3.357
3.55068		3.22789		3.48612
3.03422		3.357		3.61524
3.16333		3.16333		3.357
3.357		3.48612		3.22789
3.03422		3.22789		3.09877
2.9051		3.48612		3.357
3.42156		3.48612		3.357
3.09877		3.357		3.29245
3.42156		3.48612		3.22789
3.357		3.357		3.42156
3.48612		3.55068		3.16333
3.42156		3.42156		3.29245
3.61524		3.74435		3.61524
3.42156		3.55068		3.55068
3.22789		3.48612		3.357
3.42156		3.16333		3.357
3.29245		3.22789		3.16333
3.357		3.29245		3.357
3.55068		3.55068		3.61524
3.42156		4.1317		3.357
3.29245		3.61524		3.42156
3.29245		3.22789		3.42156
3.16333		3.67979		3.22789
3.48612		3.48612		3.42156
3.48612		3.67979		3.42156
3.55068		3.29245		3.357
3.357		3.09877		3.67979
4.77728		3.29245		3.42156
3.357		3.42156		3.42156
3.09877		3.09877		3.03422
3.61524		3.03422		3.16333
3.48612		3.09877		3.42156
2.96966		3.09877		3.61524
3.22789		2.96966		3.48612
3.357		3.09877		3.61524
3.48612		3.03422		3.16333
3.48612		2.96966		3.357
3.29245		2.9051		3.03422
3.16333		3.09877		3.16333
3.42156		3.29245		3.357
3.42156		3.09877		3.09877
3.03422		3.16333		3.22789
3.22789		2.9051		3.09877
3.29245		3.09877		3.357
3.357		3.22789		3.357
3.29245		2.96966		3.22789
3.09877		3.16333		3.357
3.29245		3.22789		3.29245
3.357		3.29245		3.16333
3.22789		3.357		3.16333
3.48612				3.29245
3.09877				3.357
2.9051				3.29245
2.96966				3.48612
2.96966				3.42156
2.96966				3.29245
3.03422				3.42156
2.9051				3.29245
2.9051				3.42156
2.96966				3.16333
2.96966				3.22789
2.9051				3.357
2.9051				3.357
4.84183				3.29245
2.9051				3.357
3.22789				3.357
3.93802				3.29245
3.55068				3.22789
3.16333				3.22789
3.16333				3.48612
3.16333				3.29245
3.48612				3.357
3.03422				3.22789
3.16333				3.357
3.29245				3.42156
3.357				3.42156
3.16333				3.29245
3.16333				3.22789
3.357				3.48612
3.29245				3.42156
3.22789				3.22789
3.29245				3.29245
3.22789				3.22789
3.42156				3.48612
3.16333				3.357
3.29245				3.357
3.42156				3.42156
3.42156				3.42156
3.16333				3.55068
3.22789				3.16333
3.22789				3.22789
3.357				3.16333
3.29245				3.09877
3.29245				3.29245
3.22789				3.48612
3.29245				3.48612
3.09877				3.357
3.22789				3.55068
3.22789				3.42156
3.09877				3.29245
3.16333				3.22789
3.09877				3.357
3.16333				3.357
3.16333				3.357
3.29245				3.48612
3.22789				3.42156
3.357				3.29245
3.16333				3.22789
3.22789				3.16333
3.16333				3.48612
4.51904				3.22789
3.16333				3.22789
3.09877				3.29245
3.357				3.357
3.16333				3.357
3.16333				3.16333
3.16333				3.357
3.22789				3.42156
3.29245				3.55068
3.357				3.42156
3.87347				3.42156
3.29245				3.29245
3.16333				3.48612
3.357				3.357
3.16333				3.29245
3.87347				3.16333
3.22789				3.16333
3.22789				3.22789
3.357				3.22789
3.55068				3.42156
4.71272				3.42156
3.16333				3.22789
3.42156				3.22789
3.22789				3.357
3.357				2.96966
3.48612				3.22789
3.29245				3.48612
3.61524				3.22789
3.42156				3.61524
3.29245				3.16333
3.16333				3.357
3.03422				3.22789
2.96966				3.09877
3.03422				3.61524
4.38993				3.09877
3.29245				3.357
3.29245				3.48612
3.09877				3.42156
3.22789				3.16333
3.09877				3.48612
3.09877				3.42156
3.22789				3.22789
3.22789				3.357
3.16333				3.42156
3.29245				3.55068
3.16333				3.357
3.09877				3.357
3.16333				3.48612
3.357				3.357
3.16333				2.96966
2.84054				3.16333
2.96966				3.29245
4.51904				3.357
2.9051				3.29245
3.09877				3.48612
3.03422				3.29245
2.9051				3.61524
2.84054				3.16333
2.77598				3.42156
2.9051				3.357
2.96966				3.22789
3.03422				3.16333
2.9051				3.48612
2.96966				3.29245
3.03422				3.22789
2.84054				3.29245
3.09877				3.42156
2.9051				3.22789
3.22789				3.22789
4.84183				3.16333
2.9051				3.357
2.9051
3.03422
2.96966
2.9051
2.9051
2.96966
3.22789
2.96966

## Sheet: 4E_LGNpopulation
Contra	Ipsi
-0.00621936	0.0235424
0.00108354	0.025243
-0.00605412	0.0167021
-0.0105802	-0.00063118
-0.0353243	-0.0215088
-0.0316432	-0.044439
-0.0104593	-0.0500184
0.000844935	-0.023654
-0.00143469	-0.0135361
-0.00788838	-0.00793732
-0.00197251	-0.0155839
0.00979017	-0.0067846
0.0154884	0.00498232
0.0108393	0.00399504
0.00442386	0.0221576
0.0147282	0.019743
0.0211684	0.0335186
0.0333143	0.0226728
0.00363445	0.0131232
-0.00911355	-0.00872207
-0.0228579	-0.022561
-0.00682219	-0.0114916
0.00633907	-0.00988586
0.0110327	0.0251781
0.0176822	0.0258957
0.00740111	0.0460902
0.0393095	0.0206279
0.0509552	0.0220808
0.0743562	0.0476428
0.0417821	0.057181
0.0292551	0.0819473
0.0166962	0.0910156
0.0300277	0.115877
0.0783764	0.123277
0.149589	0.179721
0.207397	0.347511
0.24664	0.535645
0.250115	0.663615
0.22912	0.654252
0.170249	0.629623
0.106133	0.557435
0.0870613	0.539306
0.0702931	0.461278
0.0518789	0.418127
0.0447124	0.307701
0.0229655	0.240183
0.0248021	0.171276
-0.00761657	0.15329
-0.00717216	0.122941
-0.015025	0.086165
-0.02347	0.077146
-0.014426	0.0730373
-0.0286747	0.0969626
-0.0337588	0.0790585
-0.0331467	0.0808051
-0.0052586	0.0651508
-0.000603723	0.0514258
-0.0341629	0.0494245
-0.0495146	0.0597607
-0.0480592	0.138375
-0.0366174	0.256204
-0.049946	0.409956
-0.0419874	0.510928
-0.022541	0.528633
0.01206	0.496042
0.0229435	0.416026
0.0472241	0.338724
0.0317531	0.261495
0.0357226	0.204111
-0.00751266	0.163774
-0.0111237	0.121752
-0.0366917	0.090129
-0.0222767	0.0604385
-0.0246109	0.0639193
-0.0294842	0.0898002
-0.047844	0.119645
-0.0622283	0.128784
-0.0615756	0.123892
-0.0671644	0.0872431
-0.0497344	0.0801256
-0.0210744	0.121314
0.00382698	0.230301
-0.00585063	0.313381
-0.0168855	0.382146
-0.0219142	0.388131
-0.00939652	0.379433
-0.0085547	0.295246
-0.00655807	0.225562
-0.00906913	0.154181
-0.0108259	0.142119
0.0126668	0.116621
0.0151366	0.116611
0.028705	0.136322
-0.0159074	0.121572
-0.0173473	0.117628
-0.0249922	0.0727027
-0.0282741	0.10204
-0.0438199	0.0958234
-0.0730631	0.102656
-0.0540636	0.0893248
-0.0446059	0.146208
-0.032412	0.224883
-0.0259863	0.303231
-0.026145	0.287639
0.0330662	0.26577
0.169881	0.238052
0.329049	0.200666
0.475532	0.156905
0.513446	0.109707
0.553611	0.0888383
0.549177	0.0474277
0.5446	0.053454
0.48005	0.0722224
0.438314	0.0880152
0.366389	0.0885856
0.308951	0.0898326
0.217617	0.0909376
0.172696	0.0778764
0.132094	0.0558303
0.104082	0.039901
0.0775349	0.00191563
0.0651002	0.00829826
0.0540204	0.0357441
0.0354026	0.0942389
0.0425579	0.15177
0.0305729	0.213018
0.020429	0.235364
0.00106638	0.197665
0.0199359	0.145905
0.0294866	0.122118
0.0366647	0.100961
0.0383789	0.074381
0.0371509	0.0560826
0.0511712	0.0616168
0.0519225	0.0615877
0.0585406	0.0384793
0.0533634	0.0535391
0.0330943	0.0715172
0.0205546	0.090119
0.0125825	0.0836598
0.0242013	0.0596301
0.0106379	0.0485724
0.0250836	0.0404056
0.0449126	0.0433635
0.0664671	0.06844
0.0664813	0.0806571
0.0382241	0.101554
0.0469714	0.111756
0.0235643	0.114073
0.0225657	0.110728
0.0255513	0.084569
0.0533072	0.0618305
0.0736947	0.0446449
0.0768013	0.0254674
