# Supplementary material for: Pupil size modulation drives retinal activity in mice and shapes human perception
Source: Nat Commun. 2025 Aug 8;16:7334. doi: 10.1038/s41467-025-62736-4 (PMC12334691; doi:10.1038/s41467-025-62736-4)
Supplement: Supplementary file 4 — Source Data [file 41467_2025_62736_MOESM4_ESM.zip › allDataFigure5.xlsx]

## Sheet: 5B_example
Both	Contra
0.0689747	-0.000617989
-0.0861043	-0.00196025
0.024517	-0.0339579
0.0485332	-0.0104288
0.169101	-0.0224888
0.178358	0.00730564
0.105231	-0.0374372
-0.00198742	-0.0065786
-0.0486869	-0.0891519
-0.0418035	-0.114188
-0.0141907	-0.12495
0.0395021	-0.0826358
0.0633407	-0.036683
0.0395428	0.0349022
-0.00398078	0.0512772
-0.0111899	0.0242027
0.0148447	-0.0350671
0.0155651	-0.0158921
0.0149017	0.0564928
-0.0362807	0.098801
-0.0369789	0.0463219
-0.0433544	0.0463446
-0.0385246	0.0530782
-0.0116825	0.0724506
0.0792023	0.00251504
0.14233	-0.0729177
0.0623941	-0.121724
-0.0295051	-0.146783
-0.0969401	-0.0990274
-0.102394	-0.0366221
-0.107271	0.037759
-0.0971606	0.0851525
-0.0530318	0.0968511
-0.0297255	0.0799585
0.0079354	0.0407063
0.0107567	0.0504346
0.0644642	-0.00108121
0.12285	0.00800543
0.0918238	-0.0150135
-0.0162743	0.005304
-0.1385	0.0158385
-0.198353	0.00847563
-0.0943078	0.0319671
-0.0583993	0.0270712
0.0686184	0.0405023
-0.0261305	0.0547595
-0.0100301	0.0287296
-0.0862744	0.0750884
-0.0067235	0.0523913
-0.0130769	0.0338503
-0.07911	-0.02098
-0.10715	-0.0353886
-0.0693007	-0.0810707
0.0424211	-0.134843
-0.0344653	-0.128932
-0.09022	-0.0506562
-0.113208	-0.034298
-0.0878667	0.0108985
-0.15089	-0.0192693
-0.194791	-0.0334488
-0.225825	-0.0670169
-0.131325	-0.0813102
-0.0591207	0.0354781
0.0106653	0.0433806
0.0369883	0.034622
0.0776356	-0.0647076
0.109571	-0.0481065
0.205809	0.0157623
0.304723	0.0159043
0.418216	0.0541969
0.396412	0.0373585
0.448837	0.114255
0.554185	0.108588
0.644629	0.131821
0.555486	0.142558
0.526994	0.227103
0.371939	0.192005
0.377758	0.090341
0.285874	0.0151439
0.414682	-0.0764899
0.403511	-0.0239564
0.353138	-0.0483644
0.410257	0.039182
0.376698	0.0652429
0.393548	-0.000754641
0.262523	0.0346735
0.213934	-0.0234734
0.20587	0.0436032
0.255223	0.0584616
0.201726	0.0708063
0.130247	0.0465814
0.100393	-0.0345665
0.0611295	-0.000485332
0.0891284	-0.082824
-0.0323457	-0.0559018
0.0166101	-0.124182
0.0166794	-0.0112506
0.142394	0.10099
0.278582	0.248524
0.403464	0.295719
0.616335	0.463802
0.729407	0.433054
0.670714	0.612845
0.627708	0.512749
0.540534	0.728458
0.629423	0.772578
0.502413	0.742346
0.496326	0.578932
0.533965	0.315059
0.589531	0.358176
0.673183	0.396995
0.533638	0.479052
0.498047	0.448113
0.370157	0.49342
0.495331	0.607377
0.370889	0.547989
0.500164	0.39045
0.396444	0.183656
0.51832	0.0621956
0.361823	0.0250779
0.400613	0.102475
0.302576	0.331032
0.223834	0.457563
0.142846	0.433665
0.275128	0.260774
0.367838	0.190719
0.361373	0.0945018
0.226692	0.0717293
0.233581	0.056191
0.203509	0.0745207
0.168735	0.213221
0.106936	0.164196
0.125901	0.196156
0.10298	0.190556
0.111761	0.190732
0.104137	0.17662
0.139531	0.0628475
0.089401	0.01295
0.0586936	0.0118527
-0.0212545	-0.0176128
0.0368139	0.0481249

## Sheet: 5DEF_populations
Low contrast										High contrast
PupilCtrl		PupilAtropine		ResponsesCtrl		Responses Atropine		Response Carbachol		PupilCtrl		PupilAtropine		ResponsesCtrl		Responses Atropine		Response Carbachol
Both	Contra	Both	Contra	Both	Contra	Both	Contra	Both	Contra	Both	Contra	Both	Contra	Both	Contra	Both	Contra	Both	Contra
-0.00662744	0.0036923	-0.00995751	0.0210727	0.0556269	0.0248899	0.0216159	0.0138296	0.0342639	0.0382652	-0.00938639	-0.0184638	0.0216063	0.0203953	0.0764984	0.0577482	0.0815928	0.0444092	0.0469212	0.0360492
-0.00429017	0.00550663	-0.010005	0.0136572	0.052469	0.0232097	0.028292	0.0301674	0.0358904	0.0390231	-0.00785157	-0.0182147	0.0239635	0.0196716	0.0761184	0.0488642	0.0747958	0.0397721	0.0435508	0.0302803
-0.00239862	0.00688208	-0.00971288	0.0052916	0.0421062	0.00595496	0.0353964	0.0384534	0.0325568	0.0238212	-0.00635394	-0.0178268	0.0253828	0.017513	0.0729302	0.0381645	0.0616789	0.033498	0.0321501	0.0254763
-0.00118194	0.00748916	-0.0091082	-0.00337888	0.0436841	0.000920075	0.0366389	0.0390503	0.0239049	0.0244666	-0.00491867	-0.0171908	0.0256906	0.0140703	0.0643123	0.0397352	0.0496573	0.0357865	0.0295182	0.0238051
-0.000799771	0.00709727	-0.0082627	-0.0116171	0.0496436	0.00224405	0.0443817	0.0235575	0.0210351	0.0120038	-0.00358217	-0.0162148	0.0248472	0.00965581	0.0597751	0.0359337	0.0470111	0.0248088	0.0282144	0.0248123
-0.00131502	0.00561631	-0.0072875	-0.0186813	0.0457334	0.0115804	0.0491298	0.011089	0.0153551	0.014357	-0.00238977	-0.0148363	0.0229443	0.00470616	0.056306	0.0364813	0.0476378	0.023116	0.0360073	0.0196191
-0.00268022	0.00311744	-0.00632095	-0.0239158	0.0373682	0.0143777	0.0513997	0.00957383	0.0189316	0.0167012	-0.00138959	-0.0130322	0.0201824	-0.000275461	0.0503007	0.0335498	0.045656	0.0177268	0.0374736	0.0162371
-0.00473936	-0.000170327	-0.005509	-0.0268342	0.0311256	0.0135752	0.0361652	0.0143627	0.0116505	0.0236327	-0.000623635	-0.0108245	0.0168336	-0.00478785	0.0480951	0.0312831	0.0444239	0.0290282	0.0387314	0.0234139
-0.00724483	-0.0038876	-0.00497954	-0.0271819	0.026186	0.0160831	0.0332333	0.00851242	0.0123044	0.0243661	-0.000118182	-0.00828035	0.0131973	-0.00840042	0.0421284	0.0350979	0.0426129	0.0266572	0.0306347	0.0243492
-0.00988661	-0.00759205	-0.00481454	-0.0249719	0.0196233	0.0139904	0.0323249	0.00448395	0.00483713	0.0189188	0.000124496	-0.00550763	0.00955591	-0.0108106	0.0343733	0.0197317	0.0384343	0.0237845	0.0215062	0.0191873
-0.0123294	-0.0108188	-0.0050254	-0.0204857	0.014139	0.00851865	0.0251027	-0.0133645	0.00904927	0.0098458	0.000130875	-0.002645	0.0061393	-0.0118812	0.0279459	0.0177144	0.0286724	0.0100691	0.0182801	0.0126153
-0.0142525	-0.0131447	-0.00553725	-0.0142413	0.0151306	-0.00263134	0.0126469	-0.00277904	0.0118963	0.0141826	-4.38643e-05	0.000151896	0.0031017	-0.0116518	0.0235027	0.0093598	0.0183182	0.00633866	0.0124465	0.00673146
-0.0153869	-0.0142469	-0.00618697	-0.00693116	0.0132713	0.0048304	0.0234194	0.00409175	0.0157729	0.0160306	-0.000321052	0.00272687	0.000514869	-0.0103241	0.0239911	0.0142493	0.0194712	0.00599508	0.0127772	0.00615177
-0.0155453	-0.013947	-0.00673768	0.000661596	0.012138	-0.00156236	0.026439	0.00670519	0.0121367	0.0246883	-0.000608249	0.00494017	-0.00162337	-0.00822432	0.0157528	0.0168296	0.015851	0.0150072	0.00862823	0.00534747
-0.0146424	-0.0122347	-0.00690932	0.00775562	0.0110805	0.0132621	0.0284493	-0.0013048	0.00325165	0.0176143	-0.000811876	0.00668399	-0.00336832	-0.00575071	0.00949978	0.0156476	0.0156606	0.0203283	-0.0005017	-0.00150992
-0.0127027	-0.00926818	-0.00642152	0.0136614	0.00264584	0.0135473	0.0129962	-0.00985022	-0.0101813	0.0210624	-0.000850573	0.00789426	-0.00480065	-0.00331383	0.0111897	0.0167247	0.0127766	0.0200432	-0.00558423	0.00314378
-0.00985668	-0.00535175	-0.00504224	0.0178561	-0.00187933	0.0121659	0.0120101	-0.00121217	-0.0150843	0.0126205	-0.000666927	0.00855704	-0.00599824	-0.00128008	0.0141108	0.0108411	0.0111157	0.0139646	-0.00736612	0.0024517
-0.00632551	-0.000894578	-0.00263374	0.0200346	-0.00648458	-0.0022186	0.00500094	0.000256739	-0.0102039	0.0125675	-0.00023542	0.00870836	-0.00701343	7.4865e-05	0.0154684	0.00948626	0.00740271	0.0139229	-0.00357594	0.00775944
-0.00239704	0.00364228	0.000812643	0.0201307	-0.00318426	-0.0135503	0.00557665	0.00548084	-0.00138848	0.0026288	0.000434892	0.00842747	-0.00786037	0.00059722	0.0118503	0.00823401	-0.00238906	0.012249	0.000929483	0.00730981
0.00160529	0.00780323	0.00515979	0.0183093	-0.00868116	-0.00351665	0.0092806	-0.0144585	-0.00246361	-0.00544256	0.00130351	0.00782458	-0.00851423	0.000268361	0.00714075	0.005587	-0.0059207	0.00784786	-3.16541e-05	0.00472649
0.00535715	0.0111919	0.0101303	0.0149301	-0.0108017	0.00420248	0.0089427	-0.0161106	-0.00724013	-0.0109342	0.00230682	0.0070249	-0.00892172	-0.000799574	0.000818184	0.00292814	-0.0020479	0.00204209	0.00873962	0.00653003
0.00856834	0.0135144	0.015334	0.0104919	-0.0100202	0.00186725	-0.00212755	-0.0134994	-0.0163991	-0.0123854	0.00336996	0.00615182	-0.00901994	-0.00238365	0.00273267	-0.00476708	-0.00334584	0.00379552	0.00472628	-4.91341e-06
0.0110145	0.0146074	0.0203146	0.00556237	0.000939924	-0.00552136	-0.00612823	-0.00350858	-0.0177353	-0.00208874	0.00441971	0.00531169	-0.00875903	-0.00418216	-5.52206e-05	-0.00706934	-0.00747363	0.00749235	-0.000338726	-0.00715742
0.0125612	0.0144485	0.0246073	0.000704717	0.00186298	-0.0111345	0.000110736	0.000466256	-0.0161137	-0.00959346	0.00539578	0.00458278	-0.00812383	-0.00585441	0.000726172	-0.0112243	-0.0178011	0.00622142	-0.00618991	-0.0139932
0.0131778	0.0131486	0.0277995	-0.00359079	0.00468382	-0.00669569	0.00983855	-0.00495487	-0.00881401	-0.00220778	0.00625792	0.00400955	-0.00714982	-0.00706421	-0.0075851	-0.019122	-0.0190149	0.000469178	-0.0082426	-0.0205131
0.0129379	0.010929	0.0295847	-0.00696222	-0.00744121	-0.00497425	0.00552061	-0.00766517	-0.00838039	-0.0123042	0.00698757	0.00360297	-0.00593008	-0.0075227	-0.0104207	-0.0200048	-0.0131126	-0.00474397	-0.0109793	-0.0161343
0.0120062	0.0080879	0.0298008	-0.00921125	-0.0169723	0.00256337	-0.00377187	-0.0125499	-0.0063811	-0.01336	0.00758369	0.00334577	-0.00461143	-0.0070268	-0.00730374	-0.0167591	-0.0160169	-0.00758185	-0.0120195	-0.0115384
0.0106126	0.00495973	0.0284471	-0.0103139	-0.0193185	0.00367098	-0.0183634	-0.02311	-0.00317144	-0.0280162	0.00805403	0.0032013	-0.00337963	-0.00548979	-0.0118512	-0.0056118	-0.0170965	-0.00972196	-0.0181539	-0.00938168
0.00901795	0.00187517	0.025678	-0.0104059	-0.0123855	0.00175757	-0.0162791	-0.0160321	0.0108011	-0.0302125	0.00840405	0.00312372	-0.00243551	-0.00296024	-0.0226133	-0.00821459	-0.0283592	-0.00907812	-0.0267104	-0.0166185
0.00747472	-0.000875024	0.0217746	-0.00974385	-0.00327285	-0.00934968	-0.0232768	-0.0212011	0.0120193	-0.0174935	0.00862654	0.00306757	-0.00196527	0.000373392	-0.0323605	-0.0128855	-0.0334134	-0.0142344	-0.0303128	-0.018977
0.00618987	-0.00306759	0.0171004	-0.00865018	-0.0105862	-0.00739186	-0.0154368	-0.00594731	0.00790201	-0.0157596	0.00869449	0.00299503	-0.0021091	0.00419527	-0.0327491	-0.0194659	-0.0388961	-0.0127254	-0.0347522	-0.0193401
0.00529534	-0.00456397	0.0120491	-0.00744863	-0.00816547	-0.0134594	-0.0270708	-0.0101359	-0.0071525	-0.0202812	0.00855958	0.00287995	-0.00293329	0.00809228	-0.028077	-0.0167664	-0.0391769	-0.0151923	-0.0396835	-0.0254881
0.00483096	-0.00531648	0.00699428	-0.00640256	-0.0176907	-0.00313012	-0.027002	-0.00846597	-0.0134076	-0.0401763	0.00815688	0.00270859	-0.00441036	0.0116005	-0.0303164	-0.0243612	-0.0290846	-0.0106035	-0.0441018	-0.0169795
0.00474287	-0.00536434	0.00224819	-0.00566575	-0.0150166	-0.00331293	-0.0336164	-0.00704741	-0.0211931	-0.0390923	0.00741565	0.00247794	-0.00641151	0.0142635	-0.0372335	-0.0209982	-0.0173676	-0.0185192	-0.0409484	-0.0244875
0.00489772	-0.00482147	-0.00196444	-0.00525481	-0.024417	0.00351313	-0.0360631	-0.00491617	-0.0213229	-0.0299708	0.00627438	0.00219295	-0.00871393	0.0156958	-0.0358172	-0.0280581	-0.0165272	-0.0164517	-0.0362852	-0.02446
0.00511055	-0.00385825	-0.0055154	-0.00504804	-0.0123818	0.0026355	-0.0378115	0.00360672	-0.0299592	-0.01556	0.00469774	0.00186449	-0.0110237	0.0156421	-0.0308738	-0.0215341	-0.0187779	-0.0174119	-0.0321984	-0.0370118
0.005182	-0.00267945	-0.00836666	-0.00481132	-0.0135533	-0.00719739	-0.0377705	0.00210539	-0.0379095	-0.0297881	0.00269268	0.00150921	-0.0130126	0.0140221	-0.0205657	-0.0230844	-0.0232466	-0.0188734	-0.0282475	-0.0239251
0.00493885	-0.00150028	-0.0105525	-0.00424668	-0.00979189	-0.018978	-0.0361002	0.00426204	-0.0390573	-0.0321296	0.00032096	0.0011521	-0.0143636	0.010953	-0.0252828	-0.0159451	-0.0261138	-0.0242948	-0.0250116	-0.0184764
0.0042715	-0.000522471	-0.012156	-0.00305493	-0.0266415	-0.0246848	-0.026278	-0.00336099	-0.0294499	-0.0363285	-0.00229409	0.000831246	-0.0148203	0.00674461	-0.0384228	-0.0165637	-0.0334149	-0.0316934	-0.0287151	-0.00892005
0.00316208	8.81074e-05	-0.013285	-0.00100073	-0.0318765	-0.0175327	-0.0176379	-0.00885797	-0.016321	-0.0276392	-0.00496824	0.000603081	-0.01423	0.00186477	-0.045221	-0.0155492	-0.043736	-0.0291419	-0.0203584	-0.00919267
0.00169826	0.000220172	-0.0140523	0.00203182	-0.0336618	-0.010892	-0.016075	0.000830435	-0.0213839	-0.0338453	-0.00746552	0.000545804	-0.0125744	-0.0031197	-0.0478871	-0.0243985	-0.0396288	-0.0299543	-0.018986	-0.0103222
6.9626e-05	-0.000169877	-0.0145627	0.00600397	-0.0324544	-0.0100173	-0.0177924	0.00320918	-0.027122	-0.0444749	-0.00951601	0.00075809	-0.00997983	-0.00761844	-0.04223	-0.0249369	-0.0315391	-0.0343857	-0.0113415	-0.0218979
-0.0014543	-0.00105279	-0.0149063	0.0107142	-0.0319012	-0.00646624	-0.0221341	0.00210066	-0.048434	-0.0437142	-0.0108422	0.00135076	-0.00670434	-0.0110976	-0.0448999	-0.0314027	-0.0302161	-0.035259	-0.0263698	-0.0376909
-0.00256247	-0.00233111	-0.0151572	0.0158192	-0.0320104	-0.00806918	-0.0222784	-0.0111893	-0.0570501	-0.0526692	-0.0111926	0.0024301	-0.00310116	-0.0131523	-0.0460305	-0.0298706	-0.0317034	-0.0301806	-0.0311684	-0.0525376
-0.00295313	-0.00385472	-0.0153751	0.0208812	-0.0244106	-0.00448739	-0.0332615	-0.0126132	-0.075611	-0.0543129	-0.0103801	0.00407324	0.000436356	-0.013559	-0.0455439	-0.0298694	-0.0285782	-0.0275851	-0.0501912	-0.0688341
-0.00239058	-0.00544664	-0.0156063	0.0254326	-0.0247943	-0.00433176	-0.0376095	0.00406464	-0.085598	-0.0801141	-0.00832227	0.00629778	0.0035395	-0.0123019	-0.0510479	-0.027581	-0.0244955	-0.0230272	-0.0684634	-0.0783965
-0.000760463	-0.00693665	-0.0158835	0.0290478	-0.0296631	0.00174558	-0.0400273	0.00387508	-0.104117	-0.0902512	-0.00507921	0.00902988	0.00592749	-0.00956708	-0.0511787	-0.0281479	-0.0242749	-0.023714	-0.0873324	-0.0820326
0.00188497	-0.00819823	-0.016223	0.0314098	-0.0388869	0.00373771	-0.0425155	0.00910313	-0.116895	-0.106203	-0.000882588	0.0120761	0.00745745	-0.00570975	-0.0549013	-0.0324228	-0.0311362	-0.0203387	-0.0972943	-0.0890259
0.0052992	-0.00918305	-0.0166219	0.0323604	-0.0308522	0.00650414	-0.0372234	-0.00978664	-0.120738	-0.105908	0.0038491	0.0151053	0.00815124	-0.0011981	-0.0494379	-0.0338495	-0.029842	-0.0235224	-0.0988064	-0.0978912
0.0090376	-0.00994685	-0.0170561	0.0319265	-0.0283173	0.00566197	-0.0301813	-0.00195235	-0.138558	-0.117679	0.00851502	0.0176462	0.00819282	0.00345493	-0.0525682	-0.035385	-0.0295432	-0.0249543	-0.110682	-0.119007
0.0124809	-0.0106615	-0.0174835	0.0303182	-0.00919954	-0.00283342	-0.0302158	0.00216362	-0.159331	-0.128323	0.0123601	0.0191048	0.00789523	0.00776159	-0.0439955	-0.0275647	-0.0260628	-0.0208688	-0.139217	-0.137515
0.0148857	-0.01161	-0.0178513	0.0278999	-0.0270926	-0.00907818	-0.0376423	0.0228655	-0.175355	-0.139672	0.0145278	0.0188031	0.0076414	0.0113206	-0.0332667	-0.0165684	-0.0224794	-0.011695	-0.159173	-0.156792
0.0154569	-0.0131637	-0.0181098	0.0251382	-0.032257	-0.0133701	-0.047282	0.0154782	-0.177783	-0.158838	0.0141356	0.0160382	0.00780812	0.0138612	-0.0137813	0.00677172	-0.0211759	-0.00876318	-0.164231	-0.162583
0.0134358	-0.0157445	-0.0182271	0.0225362	-0.0508417	-0.010295	-0.0407189	0.00663944	-0.178203	-0.163434	0.0103659	0.0101555	0.00868621	0.0152655	-0.0128313	0.0156072	-0.0205954	-0.00649577	-0.161671	-0.175242
0.00819008	-0.0197749	-0.018203	0.0205619	-0.0385111	-0.0164234	-0.048419	-0.0137302	-0.188677	-0.177615	0.00256272	0.00062825	0.0104113	0.015567	-0.0160145	0.0198251	-0.0284847	-0.0117433	-0.177588	-0.181384
-0.000704054	-0.0256242	-0.0180745	0.0195824	-0.0496851	-0.0197135	-0.0558397	-0.0189477	-0.193436	-0.183998	-0.00967813	-0.012867	0.0129187	0.0149276	-0.0284091	0.00712508	-0.0318721	-0.0135888	-0.191826	-0.203108
-0.0134015	-0.033556	-0.0179119	0.0198132	-0.0549632	-0.0350459	-0.0640637	-0.0395825	-0.197477	-0.197046	-0.0264399	-0.0303897	0.0159332	0.0135991	-0.0318252	-0.000866854	-0.0407761	-0.0185296	-0.202292	-0.20144
-0.0297573	-0.0436836	-0.0178019	0.0212897	-0.0658363	-0.032184	-0.0607761	-0.0477653	-0.20035	-0.199391	-0.0474473	-0.0516994	0.0189967	0.0118747	-0.041971	-0.0166888	-0.0479502	-0.0247	-0.212514	-0.210934
-0.0493307	-0.0559404	-0.0178214	0.0238646	-0.0631766	-0.0380055	-0.0635334	-0.0569977	-0.201262	-0.203273	-0.0720683	-0.0762505	0.0215331	0.0100397	-0.0422228	-0.0232739	-0.0481453	-0.0309801	-0.223883	-0.204159
-0.0714232	-0.0700682	-0.0180074	0.0272327	-0.0665253	-0.0266428	-0.0609923	-0.0606419	-0.203491	-0.20524	-0.0993581	-0.10322	0.0229391	0.00832993	-0.0459853	-0.0389457	-0.0521828	-0.0377197	-0.229118	-0.212117
-0.0951449	-0.0856256	-0.0183302	0.0309777	-0.0670467	-0.0276122	-0.0536606	-0.0772595	-0.20946	-0.203388	-0.12814	-0.131566	0.0226879	0.00690189	-0.0592833	-0.0454217	-0.0434435	-0.0406672	-0.235485	-0.223563
-0.119499	-0.102017	-0.0186784	0.0346334	-0.0563599	-0.00714088	-0.0373594	-0.0723151	-0.21761	-0.195592	-0.157115	-0.16011	0.0204274	0.00582168	-0.0791663	-0.0545875	-0.0566747	-0.0457721	-0.249515	-0.229038
-0.143473	-0.11854	-0.0188614	0.0377514	-0.0453845	0.0106828	-0.0388153	-0.0474582	-0.230488	-0.195964	-0.184979	-0.187639	0.0160552	0.00507169	-0.0963145	-0.05971	-0.0631465	-0.0400308	-0.257094	-0.2268
-0.166125	-0.134445	-0.0186329	0.0399631	-0.0205244	0.0100378	-0.0332233	-0.0206745	-0.23185	-0.206756	-0.210548	-0.213002	0.00975895	0.00457359	-0.0995844	-0.0665215	-0.0745614	-0.0456705	-0.264856	-0.226777
-0.186651	-0.148999	-0.0177311	0.0410283	0.0191873	0.0119542	-0.0264152	-0.0145758	-0.239391	-0.214881	-0.232852	-0.235211	0.00201082	0.00422173	-0.0978118	-0.0730032	-0.0725071	-0.0491864	-0.26782	-0.228073
-0.204433	-0.161553	-0.0159308	0.0408638	0.0553045	0.014571	-0.0221289	-0.0144093	-0.235514	-0.214129	-0.251208	-0.253513	-0.00648066	0.00391949	-0.0968251	-0.0754405	-0.0712805	-0.0561494	-0.276913	-0.244018
-0.219061	-0.171598	-0.0130971	0.0395483	0.112023	0.0387382	-0.0258634	-0.00844206	-0.239803	-0.222712	-0.265256	-0.267446	-0.0148574	0.00361001	-0.0913238	-0.0723653	-0.0628384	-0.0569497	-0.278754	-0.254013
-0.23033	-0.178804	-0.00922821	0.0373041	0.150928	0.0445192	-0.0121014	0.00966016	-0.246661	-0.221368	-0.274956	-0.276856	-0.0222233	0.00329418	-0.0808222	-0.0649118	-0.0599748	-0.0521243	-0.2824	-0.271658
-0.23822	-0.183045	-0.00448014	0.0344579	0.228397	0.0543342	0.00790897	0.032445	-0.253745	-0.235088	-0.280552	-0.281886	-0.0277637	0.00303131	-0.0778564	-0.0593934	-0.0549313	-0.0559744	-0.29447	-0.280146
-0.242858	-0.184397	0.00083485	0.0313881	0.274567	0.0623895	0.0390978	0.0561151	-0.257183	-0.230798	-0.282517	-0.282939	-0.0308561	0.00292153	-0.0686361	-0.0492837	-0.0612034	-0.0498773	-0.294182	-0.275202
-0.244488	-0.183122	0.00627673	0.0284634	0.340524	0.0694342	0.0565334	0.0774225	-0.255042	-0.239743	-0.281476	-0.280612	-0.031154	0.00307376	-0.0703632	-0.0507466	-0.0669569	-0.0513636	-0.295494	-0.277936
-0.243422	-0.179628	0.0113303	0.0259832	0.376148	0.0833594	0.0785277	0.0943598	-0.256923	-0.245297	-0.278133	-0.275626	-0.0286342	0.00356587	-0.063559	-0.0499099	-0.0699943	-0.038873	-0.28846	-0.281297
-0.240019	-0.174422	0.0154746	0.0241279	0.408629	0.0945568	0.108006	0.106162	-0.256929	-0.246794	-0.273201	-0.268744	-0.0235987	0.00440651	-0.0636592	-0.0651136	-0.0694316	-0.0434064	-0.290765	-0.296491
-0.234654	-0.168061	0.0182584	0.0229256	0.442865	0.109807	0.106199	0.11189	-0.262912	-0.245709	-0.267343	-0.260707	-0.0166329	0.00550803	-0.0565719	-0.0671586	-0.0610478	-0.0375264	-0.293845	-0.299078
-0.227711	-0.161096	0.0193711	0.0222439	0.45701	0.110767	0.118256	0.116071	-0.262652	-0.234288	-0.261139	-0.252172	-0.00852588	0.00667779	-0.0459426	-0.0656142	-0.0587797	-0.033549	-0.307584	-0.299621
-0.219576	-0.154033	0.0186965	0.0218074	0.462879	0.0997777	0.0925519	0.127671	-0.271686	-0.231575	-0.255054	-0.243679	-0.000166342	0.00763234	-0.0442369	-0.0553104	-0.0502733	-0.0272715	-0.317341	-0.290142
-0.210636	-0.147298	0.0163429	0.0212429	0.449281	0.105558	0.098961	0.135012	-0.271037	-0.225882	-0.24944	-0.235631	0.00757241	0.00803398	-0.0520194	-0.0517228	-0.0477635	-0.0186506	-0.323544	-0.284786
-0.20128	-0.141222	0.0126409	0.0201452	0.438456	0.114124	0.0896056	0.144792	-0.277089	-0.2265	-0.24453	-0.228295	0.0139397	0.00754494	-0.0615785	-0.0523165	-0.0430016	-0.015596	-0.319478	-0.296618
-0.1919	-0.136029	0.00811116	0.0181569	0.427735	0.119499	0.0940819	0.137904	-0.278777	-0.228216	-0.240459	-0.22182	0.0183931	0.00589088	-0.0617055	-0.0607129	-0.046345	-0.0122929	-0.320808	-0.30241
-0.182882	-0.131847	0.00340429	0.015047	0.408559	0.110474	0.0959491	0.143843	-0.283333	-0.231207	-0.237274	-0.216258	0.0206521	0.00292252	-0.0636829	-0.0714431	-0.0439723	-0.0165244	-0.323103	-0.313499
-0.174591	-0.128715	-0.000778866	0.0107761	0.381777	0.0896356	0.102167	0.130635	-0.285734	-0.243304	-0.234951	-0.211589	0.0207134	-0.00133604	-0.0702395	-0.0767584	-0.0442012	-0.0185548	-0.32252	-0.297676
-0.167359	-0.126609	-0.00377512	0.00553375	0.362842	0.0777076	0.102696	0.136698	-0.28129	-0.2431	-0.233412	-0.207752	0.01883	-0.00666225	-0.0854849	-0.0797932	-0.0451145	-0.0142445	-0.321743	-0.308168
-0.161458	-0.125451	-0.00504321	-0.000261702	0.330465	0.0755628	0.108671	0.14209	-0.271263	-0.247208	-0.232539	-0.204656	0.0154597	-0.0126401	-0.0941488	-0.0842293	-0.0482714	-0.021452	-0.32286	-0.310982
-0.157081	-0.125133	-0.00423299	-0.00600491	0.328214	0.0794556	0.106626	0.142223	-0.26648	-0.246766	-0.232183	-0.2022	0.0111924	-0.0186965	-0.096089	-0.0870583	-0.0497526	-0.0237196	-0.315827	-0.31772
-0.154328	-0.125522	-0.00123046	-0.010983	0.301718	0.0818443	0.112639	0.140468	-0.274595	-0.253252	-0.232174	-0.200276	0.00666665	-0.0241664	-0.100134	-0.0932266	-0.0500614	-0.0223036	-0.321824	-0.311991
-0.153191	-0.126474	0.00382653	-0.0144815	0.283861	0.0672751	0.0957612	0.122107	-0.290526	-0.2546	-0.232331	-0.19877	0.00248877	-0.0283761	-0.109533	-0.0987861	-0.0470442	-0.0132009	-0.317427	-0.309575
-0.153559	-0.127835	0.0105632	-0.0159001	0.252992	0.0583174	0.0894267	0.131648	-0.294618	-0.254488	-0.232471	-0.197566	-0.000839002	-0.0307345	-0.120604	-0.105525	-0.0429908	-0.0117622	-0.336063	-0.314178
-0.155219	-0.12944	0.0184106	-0.0148572	0.235006	0.0566396	0.077763	0.120173	-0.285692	-0.251881	-0.232419	-0.196547	-0.00297183	-0.0308163	-0.121189	-0.107981	-0.041218	-0.0131275	-0.327773	-0.309117
-0.157877	-0.131118	0.0266695	-0.0112657	0.216465	0.0615015	0.0738143	0.119228	-0.257777	-0.230092	-0.232018	-0.195597	-0.00375351	-0.0284262	-0.123782	-0.108237	-0.044985	-0.0150806	-0.30406	-0.271339
-0.161179	-0.132693	0.0345879	-0.00536496	0.19529	0.0494986	0.050242	0.091079	-0.206422	-0.165843	-0.23114	-0.194611	-0.0032232	-0.0236333	-0.128716	-0.114051	-0.0487468	-0.0099586	-0.243818	-0.203034
-0.164738	-0.133988	0.0414421	0.00229754	0.181413	0.0366817	0.0459702	0.0935366	-0.130143	-0.0778728	-0.229697	-0.193502	-0.00159822	-0.0167717	-0.13663	-0.118381	-0.0439104	-0.010183	-0.170371	-0.117886
-0.168163	-0.134836	0.0466124	0.0109322	0.181314	0.0274421	0.0488013	0.0953392	-0.0414274	0.00439139	-0.22765	-0.192212	0.000764567	-0.00840789	-0.138314	-0.126739	-0.0432288	-0.00671559	-0.0905573	-0.0485654
-0.171093	-0.135089	0.0496446	0.0196112	0.168237	0.0256045	0.0637734	0.103884	0.0207711	0.0706872	-0.225012	-0.190718	0.00342367	0.000719625	-0.150007	-0.129186	-0.0440973	-0.0146752	-0.0332336	0.0101265
-0.173218	-0.134629	0.0502922	0.0273934	0.151737	0.0261156	0.0637285	0.10867	0.0737581	0.135629	-0.221849	-0.189036	0.00591742	0.00978043	-0.1534	-0.13094	-0.0438525	-0.0160755	0.0168076	0.0653934
-0.174306	-0.133381	0.0485334	0.0334509	0.123229	0.0165537	0.0574131	0.109067	0.104863	0.191371	-0.218272	-0.187216	0.00782964	0.0179406	-0.154932	-0.13043	-0.0411927	-0.0158255	0.0555683	0.117314
-0.174217	-0.131318	0.0445639	0.0371784	0.155474	0.0508159	0.07065	0.134403	0.151655	0.245998	-0.214425	-0.185334	0.008848	0.02445	-0.139319	-0.125512	-0.0293906	-0.00746409	0.103457	0.169366
-0.172905	-0.128466	0.038767	0.0382692	0.252195	0.156973	0.164193	0.234636	0.178006	0.269418	-0.210468	-0.183479	0.00880715	0.0287184	-0.0848172	-0.0717847	0.0278069	0.0276701	0.136797	0.210323
-0.170423	-0.124898	0.0316644	0.0367477	0.433448	0.357335	0.341774	0.437023	0.205635	0.288729	-0.206554	-0.18173	0.00771098	0.0303747	0.0289695	0.0521305	0.138727	0.111202	0.154394	0.245356
-0.166903	-0.120733	0.023857	0.0329566	0.656943	0.587667	0.586295	0.693035	0.224521	0.306829	-0.202814	-0.180143	0.00573139	0.0293025	0.203361	0.237449	0.302319	0.245826	0.171618	0.261218
-0.162541	-0.11612	0.0159605	0.027501	0.866679	0.817505	0.814309	0.90501	0.25155	0.33213	-0.199337	-0.178734	0.00318413	0.0256516	0.387638	0.433194	0.489128	0.420256	0.181668	0.272596
-0.157568	-0.111227	0.00854497	0.0211614	1.0568	1.00533	0.982789	1.05298	0.268897	0.359061	-0.196158	-0.177467	0.000485938	0.0198231	0.565729	0.625169	0.679134	0.621075	0.199098	0.289428
-0.152226	-0.106226	0.002083	0.0147866	1.19278	1.18521	1.09311	1.15795	0.279781	0.350019	-0.193257	-0.176257	-0.00190076	0.0124304	0.71648	0.800937	0.872966	0.820927	0.216327	0.293558
-0.146738	-0.101283	-0.00308762	0.00918446	1.31496	1.28672	1.17403	1.23573	0.268519	0.332353	-0.190561	-0.174973	-0.00352746	0.00423892	0.85276	0.960815	1.04358	1.00427	0.226774	0.301583
-0.14129	-0.0965458	-0.00678519	0.00502225	1.36126	1.34571	1.24686	1.2786	0.269538	0.322349	-0.187955	-0.173457	-0.0040159	-0.00391092	0.959381	1.07981	1.20417	1.15913	0.226347	0.30085
-0.136015	-0.0921347	-0.00898796	0.00274947	1.39561	1.34625	1.28086	1.31502	0.267585	0.331145	-0.185304	-0.171541	-0.00310392	-0.0111903	1.05908	1.17714	1.33633	1.29576	0.21055	0.309475
-0.130987	-0.0881405	-0.00982114	0.0025506	1.38991	1.35725	1.25757	1.31487	0.277419	0.353265	-0.182463	-0.169075	-0.00067632	-0.0168696	1.13286	1.25101	1.4485	1.41129	0.218219	0.315934
-0.126228	-0.0846191	-0.00952887	0.00433117	1.4003	1.34971	1.22527	1.27943	0.285715	0.370422	-0.179305	-0.165945	0.00322199	-0.020397	1.1963	1.32275	1.52971	1.50849	0.238029	0.323352
-0.12172	-0.0815898	-0.00843427	0.00773678	1.39837	1.32062	1.18066	1.20067	0.295712	0.371387	-0.175736	-0.162096	0.00839062	-0.021459	1.23336	1.38377	1.58373	1.58345	0.246723	0.331649
-0.117421	-0.0790351	-0.00689163	0.0122013	1.35324	1.26233	1.16505	1.13151	0.30258	0.375338	-0.171703	-0.157543	0.0144941	-0.020013	1.24945	1.42745	1.61036	1.6145	0.245343	0.323568
-0.113283	-0.0769014	-0.00523624	0.0170176	1.31444	1.2209	1.09523	1.07363	0.300446	0.365732	-0.167201	-0.152369	0.0210948	-0.0162882	1.25966	1.43119	1.61885	1.62488	0.238084	0.312658
-0.109273	-0.0751021	-0.00373844	0.0214241	1.23607	1.18647	1.03146	1.02604	0.300929	0.364261	-0.162271	-0.146724	0.0276948	-0.0107518	1.26286	1.41722	1.6176	1.61162	0.245347	0.311954
-0.10538	-0.0735224	-0.0025687	0.0246961	1.21323	1.15132	0.950703	0.981156	0.295506	0.340884	-0.156995	-0.140804	0.0337812	-0.00404572	1.24097	1.38389	1.60153	1.59557	0.245165	0.323627
-0.101625	-0.0720284	-0.00178007	0.0262348	1.14225	1.10076	0.931376	0.953134	0.302071	0.337221	-0.151479	-0.134832	0.0388732	0.00309782	1.22057	1.34606	1.57547	1.56705	0.225233	0.322147
-0.0980534	-0.0704785	-0.00131208	0.025644	1.09159	1.0524	0.897236	0.895138	0.299684	0.34646	-0.145844	-0.129033	0.0425651	0.00995083	1.17575	1.29415	1.54153	1.53035	0.228522	0.322641
-0.0947299	-0.0687385	-0.00101654	0.0227861	1.03237	1.00674	0.855473	0.817453	0.300475	0.358328	-0.140209	-0.123607	0.0445649	0.0158791	1.14145	1.23006	1.48572	1.49433	0.229561	0.324065
-0.0917215	-0.0666968	-0.000701248	0.01781	0.992508	0.960221	0.78011	0.755788	0.290731	0.367688	-0.134681	-0.118706	0.0447236	0.0204147	1.09154	1.18762	1.44174	1.4398	0.232038	0.329739
-0.0890832	-0.0642805	-0.000183245	0.0111469	0.954722	0.908974	0.730453	0.727405	0.284243	0.356125	-0.129347	-0.114423	0.0430538	0.0233019	1.03713	1.13575	1.377	1.37908	0.219194	0.324214
-0.0868441	-0.0614665	0.000659228	0.00347165	0.915391	0.857279	0.707133	0.702687	0.291905	0.366492	-0.124267	-0.110778	0.0397363	0.0245103	0.989301	1.10556	1.32664	1.32844	0.203922	0.317163
-0.0849976	-0.0582884	0.00184728	-0.00436776	0.87583	0.817609	0.671581	0.652686	0.282711	0.349037	-0.119474	-0.107726	0.0351103	0.0242158	0.93996	1.05317	1.25372	1.28688	0.206178	0.312927
-0.083499	-0.0548345	0.00328305	-0.0114459	0.840775	0.763197	0.626285	0.608221	0.274434	0.359982	-0.114979	-0.105165	0.0296486	0.0227541	0.892643	1.00989	1.19439	1.24269	0.200085	0.304126
-0.0822696	-0.0512386	0.00475667	-0.0168704	0.800217	0.721977	0.568419	0.582003	0.26336	0.341709	-0.110772	-0.10295	0.0239175	0.0205566	0.853956	0.950083	1.14813	1.19046	0.206707	0.301566
-0.0812078	-0.0476625	0.00597712	-0.0198942	0.778231	0.676745	0.543635	0.553903	0.258816	0.347433	-0.106831	-0.100921	0.0185227	0.0180789	0.811482	0.912851	1.11042	1.11332	0.207494	0.290673
-0.0802033	-0.0442742	0.00662084	-0.0200144	0.741344	0.656845	0.520366	0.530509	0.272304	0.320813	-0.103128	-0.0989216	0.0140485	0.0157341	0.771856	0.876937	1.05885	1.06054	0.203163	0.292643
-0.0791537	-0.0412239	0.00638852	-0.0170448	0.696818	0.633078	0.494355	0.506248	0.257709	0.314823	-0.0996354	-0.0968187	0.0109944	0.0138412	0.73426	0.843492	1.0086	1.00104	0.203735	0.278843
-0.0779774	-0.038622	0.0050595	-0.0111514	0.65569	0.614899	0.4641	0.473936	0.259652	0.312259	-0.0963324	-0.0945178	0.009719	0.0125944	0.711101	0.804967	0.95838	0.963101	0.197289	0.273847
-0.076623	-0.0365238	0.00253428	-0.00284435	0.621601	0.58838	0.438164	0.44339	0.235773	0.323184	-0.0932054	-0.0919701	0.0103977	0.0120555	0.69004	0.769157	0.920339	0.90624	0.196415	0.269144
-0.075072	-0.034922	-0.00114155	0.00707198	0.595936	0.564805	0.417075	0.418557	0.24847	0.323782	-0.0902502	-0.0891717	0.0130002	0.0121687	0.665355	0.748223	0.879398	0.869825	0.174954	0.26163
-0.0733351	-0.0337491	-0.00577498	0.017587	0.571842	0.54163	0.390861	0.42006	0.248598	0.320177	-0.087471	-0.0861578	0.0172923	0.0127892	0.623972	0.710974	0.843923	0.830598	0.170953	0.263029
-0.071445	-0.0328891	-0.011044	0.0275966	0.544548	0.512179	0.367875	0.400808	0.258441	0.327329	-0.0848773	-0.0829907	0.0228613	0.0137219	0.598768	0.688175	0.807417	0.794191	0.170719	0.259841
-0.0694462	-0.0321971	-0.0165329	0.0360275	0.52683	0.483644	0.353421	0.368565	0.244617	0.322793	-0.0824808	-0.0797472	0.0291622	0.0147585	0.580157	0.65265	0.762679	0.753519	0.184488	0.260453
-0.0673869	-0.0315217	-0.0217778	0.0419563	0.497019	0.450095	0.34212	0.346995	0.246778	0.318005	-0.0802918	-0.0765053	0.0355795	0.0157091	0.569866	0.648303	0.722901	0.729207	0.188135	0.25308
-0.0653125	-0.0307285	-0.0263165	0.0447094	0.467834	0.45445	0.334871	0.330505	0.234417	0.307463	-0.0783163	-0.0733349	0.0414956	0.0164228	0.542727	0.632266	0.693238	0.707534	0.185762	0.246191
-0.063265	-0.0297192	-0.0297348	0.0439316	0.43927	0.44072	0.307424	0.324966	0.227447	0.302531	-0.0765537	-0.0702908	0.0463583	0.0167976	0.513108	0.613378	0.658791	0.678527	0.184572	0.243684
-0.0612845	-0.0284451	-0.0317054	0.0396174	0.417717	0.437977	0.294413	0.283855	0.216275	0.29065	-0.0749962	-0.0674109	0.0497386	0.0167787	0.483585	0.59325	0.631475	0.641071	0.175586	0.248789
-0.0594139	-0.0269119	-0.0320142	0.0321031	0.419653	0.397109	0.27759	0.261838	0.201752	0.274876	-0.0736295	-0.0647181	0.0513718	0.016351	0.474077	0.568113	0.60017	0.618514	0.174033	0.254326
-0.0577031	-0.0251756	-0.0305755	0.0220225	0.400943	0.373146	0.267506	0.238551	0.195485	0.263312	-0.0724331	-0.0622239	0.0511782	0.0155289	0.455258	0.560567	0.581563	0.594023	0.159904	0.264314
-0.0562094	-0.0233317	-0.0274337	0.0102348	0.379671	0.348249	0.248426	0.236599	0.190476	0.25949	-0.0713824	-0.0599337	0.0492615	0.0143466	0.449385	0.535088	0.559669	0.579067	0.162615	0.261102
-0.0549954	-0.0214989	-0.0227549	-0.0022658	0.355523	0.334255	0.233163	0.230261	0.199757	0.25839	-0.0704494	-0.0578513	0.0458862	0.012853	0.438026	0.526504	0.530316	0.552656	0.151993	0.253773
-0.0541196	-0.0197991	-0.0168108	-0.014447	0.344587	0.333558	0.224718	0.225228	0.199704	0.251005	-0.0696039	-0.0559823	0.0414394	0.0111106	0.422981	0.506368	0.513202	0.535952	0.150527	0.230995
-0.0536246	-0.0183396	-0.00995663	-0.0253323	0.330765	0.310654	0.21671	0.230237	0.187415	0.242625	-0.0688132	-0.0543351	0.036381	0.00919871	0.404259	0.500286	0.483576	0.503991	0.144132	0.224483
-0.0535229	-0.0171971	-0.00260608	-0.0340818	0.308712	0.294667	0.202145	0.21849	0.176358	0.229721	-0.0680424	-0.0529195	0.0311916	0.00721674	0.378867	0.479944	0.477823	0.478464	0.129046	0.2116
								0.176788	0.231927									0.125907	0.209422
								0.177945	0.225111									0.115571	0.206382
								0.192068	0.220116									0.127719	0.203923
								0.185321	0.21457									0.135078	0.204777
								0.191799	0.209645									0.1394	0.202233
								0.176969	0.2061									0.138584	0.199203
								0.18141	0.190114									0.123862	0.204437
								0.168205	0.185786									0.125307	0.188164
								0.170151	0.183109									0.122898	0.187178
								0.15755	0.183393									0.117844	0.174419
								0.164485	0.179083									0.113017	0.182707
								0.150154	0.171614									0.105679	0.177552
								0.148566	0.163045									0.10995	0.168448
								0.129846	0.153767									0.101908	0.160145
								0.133094	0.137765									0.0992774	0.151015
								0.126914	0.140675									0.0906795	0.149901
								0.126515	0.129138									0.0877405	0.145471
								0.115222	0.144567									0.100053	0.157304
								0.108156	0.133961									0.104177	0.154387

## Sheet: 5C_zscoreDifference
LowContrast	HighContrast
0.0848995	0.0534828
0.087395	0.0527601
0.0853759	0.0516516
0.0802828	0.0503937
0.0761905	0.0487364
0.0678607	0.0410993
0.0555636	0.0349116
0.0411687	0.031262
0.0315934	0.0281995
0.0237641	0.0248976
0.0207074	0.0183534
0.0135501	0.0116265
0.00747265	0.00786601
0.00536159	0.0058373
0.00676056	0.00538502
0.00911394	0.00283194
0.00554078	0.000348098
-0.00570225	0.000800095
-0.0129466	0.00620129
-0.00971768	0.0103721
-0.00260864	0.0125077
0.00062881	0.0139312
-0.00603549	0.0164246
-0.0121027	0.0195822
-0.0119943	0.0185974
-0.00971832	0.0108248
-0.00820339	0.00274369
-0.0152745	-0.004704
-0.0179134	-0.0110051
-0.021919	-0.0156644
-0.0171202	-0.0239778
-0.018046	-0.0237393
-0.0167385	-0.0200757
-0.019819	-0.0121999
-0.0145645	-0.011794
-0.0160989	-0.0174623
-0.0172934	-0.0276375
-0.022594	-0.0316347
-0.0226861	-0.0361702
-0.0273845	-0.0390719
-0.0334828	-0.0456656
-0.0428577	-0.0476089
-0.0498957	-0.0460511
-0.0578844	-0.04184
-0.0666111	-0.0406478
-0.0720052	-0.0407697
-0.0752844	-0.0428916
-0.0710474	-0.0420715
-0.0693907	-0.040603
-0.0670035	-0.0383759
-0.0648444	-0.039866
-0.0565857	-0.0439864
-0.052687	-0.0488935
-0.0474805	-0.0519596
-0.0546566	-0.0546503
-0.0572638	-0.0568527
-0.0651765	-0.0543338
-0.0663867	-0.0497876
-0.0729913	-0.04507
-0.0802354	-0.0445504
-0.0832747	-0.0456111
-0.0710322	-0.0444863
-0.0520068	-0.0438204
-0.018184	-0.0457523
0.0242869	-0.0482262
0.089671	-0.0472564
0.168932	-0.0429546
0.259395	-0.0389628
0.344437	-0.0372771
0.427567	-0.0312675
0.50649	-0.0221762
0.581654	-0.0101773
0.639065	-0.000793237
0.677931	0.00549286
0.691453	0.0103588
0.696102	0.0160024
0.690944	0.0191387
0.679287	0.0174159
0.65923	0.00947505
0.627534	0.00337737
0.601782	0.000530509
0.573261	0.000706535
0.547036	-0.0042893
0.513823	-0.0124378
0.476963	-0.0194499
0.434722	-0.0223944
0.399326	-0.0241457
0.365699	-0.0266203
0.3459	-0.0275763
0.321994	-0.0303514
0.302357	-0.0332847
0.2806	-0.0373327
0.269249	-0.037159
0.256222	-0.0380951
0.235232	-0.0422489
0.207319	-0.0513861
0.175636	-0.0578376
0.148518	-0.0681237
0.111259	-0.0851041
0.0783316	-0.111306
0.0470948	-0.139532
0.0331735	-0.160473
0.017931	-0.180568
0.0170677	-0.200789
0.0301279	-0.225894
0.0674718	-0.251336
0.0987265	-0.268044
0.115528	-0.279409
0.124403	-0.288305
0.132048	-0.290676
0.132668	-0.287722
0.114773	-0.267298
0.0878569	-0.240928
0.0654756	-0.216891
0.0619901	-0.200388
0.0586656	-0.19055
0.0689363	-0.187693
0.0820662	-0.187027
0.110016	-0.194834
0.133967	-0.201101
0.146572	-0.205456
0.147203	-0.201493
0.144048	-0.194349
0.132869	-0.187726
0.120719	-0.182118
0.0966187	-0.1767
0.0789481	-0.167073
0.0687386	-0.163307
0.0573107	-0.165809
0.0446634	-0.175801
0.02489	-0.186926
0.0198805	-0.193584
0.0200959	-0.201504
0.0216104	-0.206675
0.0182786	-0.210491
0.0204295	-0.208555
0.029379	-0.205763
0.0424915	-0.200013
0.0431718	-0.197859
0.039505	-0.191665
0.0300332	-0.193701

## Sheet: 5H_summation
PeakSumLow	PeakBothLow	PeakSumHigh	PeakBothHigh
0.839721	0.978308	1.05027	0.56151
1.9725	3.34679	1.88895	0.418639
0.89918	1.18784	1.57851	0.505352
1.61041	1.4169	1.9564	0.368317
1.35963	2.39014	2.43012	0.445155
1.66498	2.6236	1.02602	0.301318
0.659315	0.814282	3.87227	0.306185
0.639279	0.63967	1.88091	0.512046
0.879179	1.44691	1.29614	0.406203
1.3799	2.19707	0.760918	0.267767
0.751922	1.35256	1.30236	0.341088
0.573426	0.659861	0.986832	0.303341
1.87512	1.9308	4.57951	0.358999
1.01735	1.69071	2.66811	0.429068
0.942348	1.59013	1.60654	0.282295
1.11097	1.07187	3.49003	0.372676
0.757426	0.802433	1.35427	0.364627
1.61821	2.8215	0.966534	0.219588
1.40176	2.2801	1.35016	0.445699
0.907623	0.859145	0.990044	0.267341
2.17047	3.68958	1.23154	0.424437
1.44925	2.33521	4.17299	0.476686
1.68898	2.23428	1.75092	0.388896
1.34411	1.19197	1.80654	0.334341
1.9534	3.61533	1.05331	0.243348
1.32182	1.28752	3.39255	0.353041
1.39803	1.03934	1.65283	0.434946
0.883492	1.79213	1.0328	0.388795
1.02116	2.41849	0.765621	0.223202
1.24605	1.03357	1.50528	0.264205
1.25685	1.34564	1.58733	0.359186
0.706211	0.796684	1.49593	0.398192
0.915548	0.961378	1.13295	0.294143
1.89786	2.296	0.898552	0.354407
0.953348	0.609628	1.43739	0.29743
0.551017	0.627541	1.79804	0.420312
1.49949	1.57726	1.38483	0.436747
0.695376	0.865945	1.64838	0.442192
1.14281	0.578738	2.16249	0.420155
0.762826	1.23046	1.35287	0.366344
0.55459	0.568032	4.53817	0.377516
0.416017	0.370437	1.14368	0.356549
0.54889	0.585105	1.22417	0.417154
0.486538	0.31153	1.17401	0.277584
0.532471	0.465907	1.19784	0.357861
0.609836	0.872947	1.00373	0.254927
0.837631	0.400601	1.52965	0.29628
0.830707	0.552471	3.85276	0.32129
0.606317	0.271609	3.48513	0.319291
0.747347	0.380736	1.28882	0.411917
0.617782	0.643103	0.89428	0.255582
0.50665	0.230778	2.17862	0.417293
0.506103	0.3938	1.09435	0.208283
0.561139	0.448321	2.6075	0.419279
0.431072	0.353926	1.00616	0.328539
0.62766	0.935955	1.04795	0.236055
0.54457	0.461243	3.07421	0.394239
0.543849	0.551476	2.18268	0.44698
0.461949	0.246569	1.43452	0.353318
0.766336	0.26691	0.98654	0.285216
0.608911	0.965363	3.60239	0.445138
0.577389	1.08597	1.23404	0.468919
0.845221	0.649764	1.56907	0.438941
0.612343	0.315853	5.6984	0.332747
0.490902	0.253281	1.96071	0.452481
0.787879	0.443379	1.52514	0.502825
0.649571	0.441483	1.79274	0.610435
0.90408	0.925617	1.38043	0.244584
0.455194	0.256905	2.75732	0.401452
1.07648	0.300047	1.46757	0.445489
0.828696	0.648539	1.91881	0.392549
0.747546	0.488814	1.75124	0.307626
0.520453	0.416918	1.44254	0.435946
0.48289	0.294711	4.0688	0.298008
0.865389	0.550615	0.992738	0.314495
0.373281	0.644629	4.74421	0.319863
0.392631	0.285748	1.32823	0.370824
0.608728	0.804481	2.20344	0.296872
0.660719	0.589075	1.78352	0.349519
0.553441	0.572504	1.24448	0.310554
0.745466	0.317162	0.958266	0.288035
0.549728	1.06659	1.15676	0.401537
0.835524	0.893865	1.07083	0.381293
0.774081	0.446479	2.58565	0.541706
0.652375	0.349685	3.14667	0.367204
0.729144	0.629453	1.47606	0.431427
1.11667	0.844998	1.2296	0.465486
0.99934	0.780548	1.28376	0.240027
1.56964	1.10205	1.69206	0.368992
0.704889	0.743869	1.52237	0.49763
0.700879	0.592088	2.02097	0.331384
0.477219	0.435842	1.97975	0.477939
0.335293	0.274187	2.84953	0.385741
0.761026	0.527216	3.3095	0.501516
0.499639	0.846806	1.0336	0.380578
0.848049	0.423295	1.97471	0.328748
0.421792	0.256499	1.13879	0.301588
0.491443	0.316771	1.38906	0.384525
0.621914	0.246943	1.63197	0.362987
1.11372	0.736029	1.85978	0.390927
0.728757	0.439201	1.86843	0.337763
0.703983	0.294084	1.4736	0.406837
0.582026	0.540001	2.10752	0.402933
0.418308	0.696856	1.78508	0.420203
0.77203	0.978686	1.89887	0.393217
0.654985	0.48285	1.44242	0.472309
0.548507	0.324705	1.63411	0.338729
0.673509	0.989606	2.174	0.546702
0.656642	1.57003	1.27488	0.360458
0.809867	0.841397	2.55991	0.420467
0.729272	1.03727	1.82072	0.368313
0.963702	0.362462	0.696127	0.269245
0.839543	0.478277	0.977265	0.32993
0.488785	0.32149	2.45231	0.411839
0.704047	0.398931	1.2414	0.305629
0.704681	0.37059	1.63508	0.416001
0.430954	0.39196	2.21275	0.328506
0.768744	0.272123	1.79713	0.456414
0.555748	0.686304	1.31994	0.36457
0.609974	0.313171	1.93555	0.395204
0.651544	0.45237	1.40293	0.434408
1.09188	0.498919	1.53276	0.286616
0.64216	0.848279	1.41177	0.296413
0.74856	0.493525	2.0189	0.432963
0.51151	0.529593	0.989079	0.295738
0.768899	0.550527	1.74446	0.395297
0.601289	0.58827	1.32974	0.377866
0.660943	0.540894	1.0244	0.349617
0.754167	0.469259	1.65038	0.348438
0.423031	0.293449	1.47338	0.431762
0.760699	1.12572	1.9688	0.46747
0.66936	0.385521	2.20404	0.542707
0.785974	0.373944	1.33321	0.380098
0.712469	0.359633	1.32887	0.442688
0.581302	0.465337	2.36447	0.426773
0.639487	0.679096	1.16005	0.364753
0.435118	0.341571	0.986763	0.314304
0.742825	0.291137	1.51228	0.334015
0.758273	0.670919	1.20545	0.450349
0.849685	1.20021	1.52707	0.461184
0.825574	0.554123	0.977975	0.327493
0.765736	1.00029	1.01588	0.333495
0.54591	1.01029	1.25056	0.374125
0.867493	0.901848	0.823429	0.39481
0.444896	0.716907	1.49719	0.274303
0.687473	0.774993	1.23855	0.217046
0.458478	0.205537	1.42905	0.422341
0.431706	0.779273	2.23579	0.374106
0.703397	0.372325	2.0914	0.385356
0.593291	0.393612	1.45341	0.404511
0.583004	0.935477	1.04858	0.367688
0.473598	0.544456	1.47454	0.399063
0.678111	0.434211	1.76517	0.358903
0.880816	0.405383	1.54249	0.515524
0.786135	0.415152	0.97145	0.36362
0.754023	0.789394	1.13231	0.388268
0.670853	1.02024	1.7268	0.355845
0.60331	0.845239	2.22594	0.3085
0.626466	0.465497	1.29963	0.290652
0.884252	0.615103	1.5167	0.41509
0.541791	0.862624	2.06038	0.472667
0.629325	0.619996	1.80184	0.396512
0.526433	0.296397	1.52407	0.395355
0.833256	1.23531	2.61153	0.502568
0.540505	0.42209	2.42936	0.355372
0.480718	0.900142	2.43503	0.341089
0.479531	0.761477	1.51323	0.326379
0.80954	0.396639	1.40223	0.502154
0.608845	0.817162	3.44388	0.385684
0.76187	0.621556	1.85345	0.305537
0.60291	0.895001	1.60043	0.474543
0.741742	0.312953	0.860251	0.310461
0.71756	0.778708	2.01927	0.400542
0.890583	0.995028	0.905881	0.430513
0.75091	0.501488	1.10817	0.440437
0.526156	0.549006	0.745221	0.473127
0.633617	0.287249	1.06887	0.436338
0.852474	0.446536	1.20808	0.391441
0.949196	1.34003	1.63773	0.304302
0.919639	0.337804	0.89831	0.384837
0.715873	0.66444	0.646285	0.219431
0.53735	0.511672	1.09613	0.396182
0.876292	0.768479	0.868011	0.395188
0.715082	0.606934	1.75882	0.403853
0.539627	1.10531	1.16636	0.336791
0.903484	1.07576	1.08111	0.399645
0.65512	0.955823	1.03049	0.262475
0.638332	0.612263	1.59353	0.406658
0.853365	0.597621	2.09924	0.410934
0.951102	1.10666	1.40712	0.387747
0.812433	1.15068	1.66223	0.379501
0.52175	0.724741	1.93607	0.582533
1.0717	0.744745	1.9247	0.400297
0.609627	0.742792	1.58265	0.446714
0.702054	0.906512	1.46024	0.398911
0.734809	0.659046	0.867473	0.185696
0.609546	0.451722	1.07334	0.314513
0.736959	0.563659	1.94127	0.512923
0.733225	0.371113	2.05552	0.289486
0.709482	0.5195	1.28018	0.406639
0.719117	0.703244	1.45075	0.292372
0.711609	1.00629	1.45447	0.376105
0.69665	0.492063	1.36886	0.299603
1.02589	0.410091	0.967798	0.341791
0.542879	0.320848	1.65297	0.377217
0.982975	1.05375	2.52375	0.794254
0.768819	1.13273	2.26333	0.932089
0.76632	0.480064	4.83986	1.59732
0.810951	1.10532	7.25223	2.9395
0.681773	0.531104	3.74567	1.28586
0.640092	0.7143	1.56141	1.22607
0.845385	0.764097	2.85385	1.16828
0.613917	0.873336	1.63217	0.842795
0.705828	0.232333	1.08374	0.438033
0.602382	0.29783	1.25028	0.476222
0.995744	0.399725	0.951179	0.37133
0.604808	0.825142	1.01958	0.304292
0.515953	0.93131	1.00162	0.365784
0.914378	0.863292	0.570506	0.682931
0.538044	0.333109	0.701377	0.25666
0.748843	0.36912	0.711097	0.303283
0.684543	1.26468	0.962549	0.295368
0.598773	0.472238	0.651051	0.316265
0.709084	0.360004	0.731746	0.459438
0.659871	1.20626	1.09288	0.437073
0.972786	0.624044	0.723143	0.406289
0.545337	0.316996	0.745542	0.166013
0.870762	0.719422	1.13442	0.417566
0.674054	0.415944	0.918995	0.44556
0.63113	0.329041	0.660289	0.34991
0.975562	0.320219	1.2565	0.224555
0.677769	0.788153	0.764013	0.33854
0.871221	0.384468	1.01413	0.416783
0.640353	0.46948	0.624621	0.315749
0.766646	0.48284	0.640195	0.382152
0.750679	0.886072	0.89672	0.280067
0.659017	0.789442	1.00015	0.263132
0.657227	0.444161	0.712787	0.335747
0.838001	0.593011	1.02184	0.322727
0.681204	0.317705	0.957699	0.476533
0.706434	1.01657	0.668732	0.403958
0.889793	0.641407	0.696398	0.249353
0.789215	0.379019	1.18896	0.715551
0.564336	0.43242	0.55121	0.297912
0.752325	0.899753	1.36197	0.493212
0.971321	0.582304	0.784936	0.499504
0.749281	0.185469	0.966377	0.36006
0.67963	0.673575	0.923837	0.528674
0.627494	0.460351	1.28524	0.659074
0.731323	0.326276	0.59436	0.229644
0.658551	0.549266	0.922259	0.31472
0.675661	0.304849	0.925221	0.871041
0.880564	0.428023	0.956112	0.520415
0.527992	0.8049	1.2176	0.389012
0.594846	1.84058	0.669304	0.286745
0.600569	1.38605	0.747227	0.418094
0.562309	0.699447	0.915316	0.461571
0.745395	0.857166	1.85893	0.482102
0.927916	0.467414	0.983858	0.492707
0.82925	0.490615	1.0917	0.67783
0.501926	0.29031	0.584515	0.245164
0.567306	0.217151	0.959405	0.475454
0.75636	0.378798	0.609358	0.267132
0.64013	0.67227	1.31365	0.558019
0.534496	0.361147	0.897772	0.444658
0.912625	0.424836	0.824941	0.442329
0.602635	0.342356	1.6042	0.841943
0.509395	0.606105	0.862487	0.499934
0.623462	0.517084	1.50274	0.664683
0.697622	0.396178	1.42697	0.460427
0.555241	0.5523	1.26381	0.778233
0.764122	0.543985	0.957923	0.459727
0.680625	0.351913	0.935889	0.465294
1.14935	0.794136	1.50781	0.535714
0.730974	1.01973	1.03601	0.403848
0.692169	0.649427	0.55275	0.408968
0.507033	0.625776	0.746319	0.394232
0.566397	0.481719	1.23239	0.393733
0.528441	0.593655	0.566526	0.353165
0.611761	0.513023	1.41509	0.563845
0.567549	0.320585	0.941241	0.357889
0.765807	0.822298	1.01743	0.48237
0.862154	0.910031	0.990499	0.607676
0.676841	0.366189	1.08316	0.359311
0.579389	0.40065	0.617798	0.381564
0.688491	0.985902	0.850799	0.534168
0.87319	0.835177	0.583653	0.295328
		0.738009	0.269217
		0.775198	0.235602
		1.31093	1.10847
		1.36866	0.397017
		1.02737	0.357718
		0.998997	0.439665
		1.3998	0.453716
		0.716628	0.376848
		1.05489	0.52478
		1.18261	0.479008
		0.812998	0.450714
		0.906069	0.346621
		1.23303	0.443949
		1.07974	0.511489
		0.558475	0.257163
		0.714655	0.393854
		1.50102	0.523244
		0.978348	0.425252
		1.57229	0.439724
		1.44526	0.567632
		0.494432	0.239872
		1.65144	0.368305
		1.10962	0.37061
		1.23367	0.415493
		1.40749	0.418486
		1.56653	0.639155
		1.22541	0.312678
		1.02414	0.296001
		1.13788	0.331826
		1.05684	0.755101
		0.534979	0.193869
		0.756943	0.386603
		0.848209	0.418608
		1.54958	0.594339
		0.863054	0.343108
		0.91257	0.301991
		0.899336	0.41426
		0.956264	0.514671
		0.858382	0.378289
		0.795891	0.266831
		0.806832	0.349533
		1.19491	0.413306
		1.18718	0.318675
		1.62638	0.337494
		0.644709	0.317287
		0.535141	0.266482
		1.11785	0.417321
		1.65107	0.464161
		0.847212	0.35149
		0.899884	0.253268
		1.59966	0.294191
		0.67208	0.337132
		0.787455	0.44872
		1.00503	0.380979
		0.660342	0.214697
		2.30471	0.324308
		1.48949	0.407433
		0.734934	0.447476
		0.858346	0.36095
		1.3644	0.264036
		1.18363	0.310767
		1.23266	0.430026
		1.39004	0.479634
		1.65158	0.319497
		1.61313	0.316746
		0.784387	0.208792
		0.72937	0.226282
		1.94608	0.313705
		1.11703	0.48593
		1.10692	0.525576
		1.30776	0.417435
		1.82156	0.264335
		1.20463	0.459804
		0.845619	0.254483
		0.996906	0.518148
		0.706566	0.43301
		1.03561	0.339449
		1.12733	0.373474
		0.818691	0.361873
		0.834607	0.468171
		1.21115	0.476561
		1.27326	0.499896
		1.10174	0.446208
		1.03534	0.457824
		1.33339	0.399757
		1.17003	0.455123
		1.58277	0.31686
		0.583027	0.197056
		0.998943	0.48225
		1.20182	0.362997
		1.12153	0.450109
		1.82811	0.393416
		1.03463	0.245553
		1.61176	0.490497
		0.768195	0.359471
		1.00338	0.421114
		0.958577	0.277676
		1.16661	0.491874
		1.33028	0.468545
		0.922079	0.4529
		1.04132	0.320566
		1.11819	0.436266
		1.44827	0.411915
		1.30942	0.493047
		1.09191	0.281722
		0.624702	0.463896
		0.922794	0.469257
		1.37807	0.407449
		1.59003	0.52069
		1.44694	0.523334
		0.923405	0.387729
		2.00316	0.470628
		1.10805	0.545764
		0.921078	0.436292
		0.961639	0.472092
		1.53987	0.479736
		1.19372	0.402023
		1.33899	0.609208
		1.50777	0.298412
		0.95839	0.326738
		0.894343	0.292174
		1.00998	0.542704
		1.56016	0.391517
		0.748072	0.475776
		1.00084	0.433638
		0.993637	0.282251
		1.37802	0.718747
		1.14102	0.434246
		1.20862	0.422951
		0.818445	0.367628
		0.687411	0.383262
		0.688956	0.371657
		0.81088	0.345575
		1.37693	0.347041
		0.780452	0.332302
		1.19684	0.412815
		1.05243	0.325867
		1.23178	0.484089
		0.983916	0.254441
		1.66686	0.397491
		1.06041	0.293056
		2.23342	0.476185
		0.649578	0.34657
		0.610669	0.332526
		0.819848	0.496211
		1.13769	0.307203
		1.52713	0.223335
		0.992762	0.287768
		0.809034	0.478288
		1.2137	0.362863
		1.35774	0.289824
		1.73542	0.509992
		0.972892	0.464752
		1.30848	0.341766
		1.60286	0.472932
		1.37613	0.318903
		0.987023	0.398886
		1.02915	0.41276
		1.98237	0.42526
		0.861382	0.283115
		0.801147	0.365281
		1.10968	0.362937
		1.34718	0.472657
		0.836243	0.475808
		0.786734	0.280958
		0.999042	0.412461
		1.16178	0.80558
		1.43809	0.398779
		0.7084	0.322911
		1.58108	0.327323
		0.981774	0.393986
		0.996063	0.404794
		0.995948	0.585791
		1.32987	0.333454
		1.24652	0.516562
		0.678115	0.295081
		1.13327	0.327671
		1.13687	0.763997
		1.32241	0.316098
		0.767511	0.369071
		0.810868	0.320368
		0.753662	0.273606
		0.713696	0.427688
		1.04683	0.257885
		1.89491	0.489392
		1.46838	0.401392
		1.58467	0.421144
		0.902139	0.407288
		1.22609	0.386301
		1.22681	0.444637
		1.1326	0.517243
		0.776809	0.395904
		0.865433	0.248162
		0.702095	0.519201
		1.33639	0.529723
		0.582421	0.411552
		1.19764	0.529315
		0.70501	0.225534
		0.772362	0.310346
		1.92947	0.517661
		0.788698	0.307199
		1.07221	0.345802
		0.792654	0.297953
		0.761597	0.316362
		0.949753	0.499917
		0.581705	0.349993
		0.644138	0.376021
		1.78378	0.499476
		1.79969	0.238634
		0.864811	0.311755
		0.990135	0.382925
		2.26387	0.504811
		0.817814	0.376818
		0.935166	0.316657
		0.688549	0.368252
		0.708745	0.554982
		0.736437	0.259699
		1.12579	0.296026
		1.03173	0.453606
		0.690756	0.320681
		0.813701	0.373774
		0.600007	0.251179
		0.866337	0.370916
		1.23872	0.622994
		1.15658	0.469098
		0.849397	0.485019
		0.765948	0.51405
		1.21804	0.379281
		1.14963	0.831285
		0.761437	0.794542
		0.90075	0.70548
		1.20169	0.383617
