# Supplementary material for: Pupil size modulation drives retinal activity in mice and shapes human perception
Source: Nat Commun. 2025 Aug 8;16:7334. doi: 10.1038/s41467-025-62736-4 (PMC12334691; doi:10.1038/s41467-025-62736-4)
Supplement: Supplementary file 4 — Source Data [file 41467_2025_62736_MOESM4_ESM.zip › allDataFigure6.xlsx]

## Sheet: 6B_pupilSize
0.55 Hz			2Hz
Both	Contra	Ipsi	Both	Contra	Ipsi
-0.0135641	-0.0251418	-0.020173	-0.0170984	-0.031689	-0.0216929
-0.017351	-0.0252553	-0.023312	-0.0158404	-0.0307899	-0.0205226
-0.0196422	-0.024557	-0.0252779	-0.0149697	-0.0297945	-0.0195461
-0.0202882	-0.02309	-0.0261097	-0.014465	-0.0287401	-0.0188008
-0.019255	-0.0209276	-0.0258796	-0.01429	-0.0276664	-0.0183132
-0.0166229	-0.0181662	-0.0246758	-0.0143933	-0.0266072	-0.0180943
-0.0125764	-0.0149187	-0.0225914	-0.0147112	-0.025585	-0.018136
-0.0073852	-0.0113079	-0.0197198	-0.0151725	-0.0246078	-0.01841
-0.00138106	-0.00746277	-0.016158	-0.0157032	-0.0236699	-0.0188687
0.00506773	-0.00351538	-0.0120147	-0.0162333	-0.0227557	-0.0194474
0.0115807	0.000399455	-0.00742125	-0.0167011	-0.0218462	-0.0200698
0.0177868	0.00414416	-0.00254185	-0.0170577	-0.0209259	-0.0206537
0.0233426	0.00757847	0.00242027	-0.0172688	-0.0199896	-0.0211187
0.0279464	0.0105611	0.00722304	-0.0173147	-0.0190467	-0.0213934
0.0313505	0.0129544	0.0115937	-0.0171891	-0.0181228	-0.0214228
0.0333708	0.0146317	0.015245	-0.0168969	-0.0172579	-0.0211744
0.0338952	0.0154882	0.0178979	-0.0164508	-0.0165013	-0.0206419
0.0328901	0.0154525	0.0193089	-0.0158694	-0.0159039	-0.0198468
0.0304053	0.014498	0.0192979	-0.0151746	-0.0155095	-0.0188361
0.0265732	0.0126514	0.0177721	-0.0143907	-0.0153459	-0.0176777
0.0216044	0.00999576	0.014744	-0.0135439	-0.0154176	-0.0164532
0.0157757	0.00666846	0.0103379	-0.012662	-0.0157012	-0.0152481
0.00941244	0.0028521	0.00478596	-0.0117748	-0.0161446	-0.0141424
0.00286646	-0.00123924	-0.00158907	-0.0109138	-0.0166695	-0.013201
-0.00350925	-0.0053773	-0.00839995	-0.0101118	-0.0171786	-0.0124661
-0.00938534	-0.00933793	-0.0152286	-0.00940068	-0.0175645	-0.0119522
-0.014478	-0.0129179	-0.0216618	-0.00880936	-0.0177217	-0.011645
-0.0185654	-0.0159481	-0.0273253	-0.00836058	-0.0175585	-0.011503
-0.0214981	-0.0183025	-0.031912	-0.00806772	-0.0170077	-0.0114638
-0.0232013	-0.0199011	-0.0352	-0.00793218	-0.0160357	-0.0114524
-0.0236719	-0.0207087	-0.0370619	-0.00794183	-0.0146471	-0.011392
-0.0229696	-0.0207303	-0.0374626	-0.00807102	-0.0128856	-0.0112149
-0.0212056	-0.0200035	-0.036449	-0.00828222	-0.0108304	-0.0108723
-0.018529	-0.018592	-0.0341345	-0.00852914	-0.00858819	-0.0103415
-0.015115	-0.0165792	-0.0306804	-0.00876108	-0.00628163	-0.00962963
-0.0111539	-0.0140636	-0.026279	-0.00892792	-0.00403591	-0.00877256
-0.00684331	-0.0111572	-0.021139	-0.00898516	-0.00196481	-0.00782932
-0.0023821	-0.00798491	-0.0154767	-0.00889868	-0.000158189	-0.00687319
0.00203285	-0.00468453	-0.00951162	-0.00864848	0.00132747	-0.00598017
0.00620931	-0.00140639	-0.00346594	-0.00823116	0.00247395	-0.00521713
0.00996226	0.0016894	0.00243351	-0.00766078	0.0033011	-0.00463122
0.0131173	0.00443856	0.00795384	-0.00696785	0.00386149	-0.00424242
0.0155164	0.00668153	0.0128573	-0.00619648	0.00423086	-0.00404025
0.0170249	0.0082749	0.0169069	-0.0053999	0.0044959	-0.00398517
0.0175414	0.0091041	0.019878	-0.00463487	0.00474122	-0.00401442
0.0170075	0.00909528	0.021574	-0.0039555	0.00503756	-0.00405105
0.015417	0.00822429	0.021846	-0.00340735	0.005433	-0.00401488
0.0128225	0.00652105	0.0206119	-0.00302237	0.00594816	-0.00383338
0.00933709	0.0040681	0.0178733	-0.00281526	0.00657613	-0.00345115
0.00513065	0.000993488	0.0137242	-0.00278167	0.00728658	-0.00283633
0.0004203	-0.00254127	0.00835233	-0.00289811	0.00803322	-0.00198358
-0.00454434	-0.00635604	0.002029	-0.00312372	0.00876323	-0.000913203
-0.00949925	-0.0102675	-0.00490946	-0.00340357	0.00942695	0.000333082
-0.0141854	-0.0141028	-0.0120879	-0.00367321	0.00998638	0.00169892
-0.0183672	-0.017709	-0.019122	-0.00386416	0.0104212	0.00312154
-0.0218476	-0.0209582	-0.0256483	-0.00390986	0.0107318	0.00454019
-0.0244792	-0.0237473	-0.0313501	-0.00375163	0.0109385	0.00590361
-0.0261703	-0.0259944	-0.0359769	-0.00334416	0.0110779	0.00717558
-0.0268857	-0.0276328	-0.0393568	-0.00265994	0.0111971	0.00833782
-0.0266437	-0.0286059	-0.041399	-0.00169208	0.0113458	0.00938998
-0.0255095	-0.0288647	-0.042091	-0.000455206	0.0115682	0.0103469
-0.0235871	-0.0283685	-0.0414891	0.00101581	0.011897	0.0112335
-0.0210099	-0.0270911	-0.0397061	0.00266925	0.0123475	0.012079
-0.0179315	-0.0250301	-0.0368974	0.0044417	0.0129155	0.0129097
-0.0145166	-0.0222178	-0.0332486	0.00626437	0.0135784	0.0137442
-0.0109342	-0.0187317	-0.0289645	0.0080696	0.0142979	0.0145894
-0.00735055	-0.0147009	-0.0242604	0.00979684	0.015026	0.015439
-0.00392402	-0.0103074	-0.0193576	0.0113972	0.0157122	0.0162754
-0.000800915	-0.00577957	-0.014479	0.0128363	0.01631	0.0170727
0.00188831	-0.00137953	-0.00984794	0.0140944	0.0167838	0.0178028
0.00403237	0.00261643	-0.00568538	0.0151659	0.0171129	0.0184402
0.00554236	0.00594056	-0.00220533	0.0160566	0.0172935	0.018968
0.00635506	0.00835767	0.000392473	0.0167808	0.0173381	0.0193809
0.0064359	0.00968732	0.00193368	0.0173583	0.0172726	0.0196865
0.00578141	0.00982144	0.0022832	0.0178128	0.0171308	0.019904
0.00442034	0.00873561	0.00136026	0.0181704	0.016949	0.0200607
0.00241313	0.00649262	-0.000847895	0.0184599	0.0167593	0.0201863
-0.000150859	0.00323806	-0.00427653	0.018713	0.0165856	0.020308
-0.00315811	-0.00081161	-0.00878056	0.0189651	0.0164399	0.0204444
-0.00647751	-0.00538735	-0.01414	0.0192551	0.0163227	0.0206028
-0.00996784	-0.0101905	-0.0200735	0.0196239	0.0162247	0.020778
-0.0134853	-0.014918	-0.0262595	0.0201117	0.0161321	0.0209536
-0.0168903	-0.0192879	-0.0323613	0.0207539	0.0160319	0.0211063
-0.020052	-0.0230625	-0.0380532	0.0215769	0.0159185	0.0212125
-0.0228519	-0.0260657	-0.0430443	0.022593	0.0157983	0.0212542
-0.025184	-0.0281957	-0.0470967	0.0237981	0.0156927	0.0212258
-0.0269555	-0.0294281	-0.0500367	0.0251691	0.0156371	0.0211383
-0.0280854	-0.029812	-0.0517575	0.0266659	0.0156774	0.02102
-0.0285056	-0.0294588	-0.0522159	0.028234	0.0158635	0.020915
-0.0281624	-0.0285242	-0.0514243	0.0298099	0.0162406	0.0208772
-0.0270216	-0.027187	-0.0494407	0.0313275	0.0168409	0.0209622
-0.0250751	-0.0256273	-0.0463591	0.0327248	0.0176766	0.0212184
-0.0223499	-0.0240059	-0.0423035	0.0339497	0.0187356	0.0216778
-0.0189173	-0.0224494	-0.0374238	0.0349641	0.0199807	0.0223497
-0.0149001	-0.0210415	-0.0318967	0.0357471	0.0213529	0.0232182
-0.0104774	-0.0198224	-0.0259277	0.0362949	0.0227783	0.0242433
-0.00588219	-0.0187957	-0.019753	0.0366201	0.0241766	0.0253667
-0.00139278	-0.0179416	-0.0136387	0.036749	0.0254716	0.0265207
0.00268356	-0.0172322	-0.0078761	0.036718	0.0265996	0.0276385
0.00603388	-0.0166484	-0.00277033	0.0365701	0.027517	0.0286632
0.00836721	-0.016192	0.00137701	0.0363503	0.0282039	0.0295558
0.00944361	-0.0158926	0.00428999	0.0361022	0.0286647	0.0302981
0.00910069	-0.0158072	0.00574341	0.0358646	0.0289249	0.0308921
0.00727397	-0.0160122	0.00558721	0.0356681	0.0290247	0.0313552
0.0040078	-0.0165893	0.00376683	0.0355328	0.0290115	0.0317136
-0.00054457	-0.0176092	0.00033597	0.0354656	0.0289307	0.0319939
-0.00613227	-0.0191142	-0.0045407	0.0354583	0.0288181	0.0322173
-0.0124279	-0.0211054	-0.0105961	0.0354857	0.0286935	0.0323953
-0.0190558	-0.0235353	-0.0174805	0.0355049	0.0285572	0.0325295
-0.0256237	-0.0263082	-0.0247891	0.0354549	0.0283902	0.0326155
-0.0317543	-0.0292873	-0.0320966	0.0352588	0.0281557	0.0326483
-0.0371127	-0.0323077	-0.0389917	0.0348273	0.0278056	0.0326293
-0.0414285	-0.035193	-0.0451091	0.0340645	0.0272862	0.032573
-0.0445083	-0.037771	-0.0501558	0.0328762	0.0265465	0.0325107
-0.0462414	-0.0398886	-0.0539268	0.0311789	0.0255451	0.0324909
-0.0465977	-0.0414214	-0.0563119	0.0289105	0.0242568	0.0325758
-0.0456196	-0.0422791	-0.0572918	0.0260399	0.0226774	0.032834
-0.0434109	-0.0424062	-0.0569261	0.0225749	0.020826	0.0333306
-0.0401246	-0.0417804	-0.055336	0.0185672	0.0187459	0.0341162
-0.0359503	-0.0404086	-0.0526851	0.0141129	0.0165016	0.0352175
-0.0311049	-0.0383246	-0.0491605	0.00934847	0.0141744	0.0366304
-0.025824	-0.0355881	-0.0449596	0.00444164	0.0118552	0.0383174
-0.0203555	-0.0322859	-0.0402812	-0.000422081	0.0096346	0.0402104
-0.0149541	-0.0285358	-0.0353233	-0.00505513	0.00759313	0.0422163
-0.00987423	-0.024489	-0.030286	-0.00928449	0.00579108	0.0442276
-0.00536277	-0.0203329	-0.0253762	-0.0129669	0.00426004	0.0461331
-0.00164846	-0.0162879	-0.0208119	-0.0160012	0.00299746	0.047828
0.00106985	-0.0125997	-0.0168219	-0.0183361	0.00196523	0.0492236
0.00263612	-0.00952454	-0.0136393	-0.0199743	0.00109275	0.0502522
0.00294938	-0.0073084	-0.0114876	-0.0209712	0.000284325	0.0508708
0.00197353	-0.00616222	-0.0105598	-0.0214317	-0.000570004	0.0510611
-0.000257233	-0.00623629	-0.0109953	-0.021503	-0.0015815	0.0508287
-0.00363865	-0.00759789	-0.0128565	-0.0213658	-0.00284948	0.0502004
-0.00800288	-0.010216	-0.0161113	-0.0212246	-0.00444951	0.0492222
-0.0131308	-0.0139564	-0.0206253	-0.0212958	-0.0064247	0.0479563
-0.018769	-0.0185886	-0.0261648	-0.0217946	-0.00878133	0.0464779
-0.0246485	-0.0238045	-0.032413	-0.0229209	-0.0114893	0.0448725
-0.030504	-0.0292468	-0.0389955	-0.0248446	-0.0144873	0.0432305
-0.0360904	-0.0345433	-0.0455136	-0.0276897	-0.0176921	0.041643
-0.0411949	-0.0393425	-0.0515795	-0.0315213	-0.0210099	0.0401951
-0.0456447	-0.0433467	-0.0568493	-0.0363344	-0.0243487	0.0389608
-0.0493081	-0.0463376	-0.0610493	-0.0420476	-0.0276303	0.0379968
-0.0520935	-0.0481919	-0.0639944	-0.0485039	-0.0307986	0.0373382
-0.0539431	-0.0488858	-0.0655943	-0.0554784	-0.0338255	0.0369956
-0.054828	-0.0484873	-0.0658512	-0.0626943	-0.0367123	0.036953
-0.0547416	-0.0471401	-0.0648475	-0.0698453	-0.0394869	0.0371683
-0.0536974	-0.0450396	-0.0627285	-0.0766228	-0.0421979	0.0375748
-0.0517279	-0.0424066	-0.0596819	-0.0827446	-0.0449061	0.0380843
-0.0488877	-0.0394616	-0.0559178	-0.0879818	-0.0476751	0.0385916
-0.0452585	-0.0364035	-0.0516517	-0.0921799	-0.0505619	0.0389807
-0.0409553	-0.0333957	-0.0470927	-0.0952718	-0.0536096	0.039132
-0.0361324	-0.0305601	-0.0424374	-0.0972815	-0.0568423	0.0389313
-0.0309864	-0.0279795	-0.0378683	-0.098317	-0.0602635	0.0382793
-0.0257552	-0.0257062	-0.0335566	-0.0985549	-0.063857	0.0371022
-0.0207114	-0.0237745	-0.0296659	-0.0982193	-0.0675904	0.0353609
-0.0161497	-0.0222127	-0.0263548	-0.0975571	-0.0714198	0.0330595
-0.0123686	-0.0210536	-0.0237765	-0.0968133	-0.0752945	0.0302494
-0.00964741	-0.020339	-0.022075	-0.0962104	-0.0791603	0.0270297
-0.0082218	-0.0201181	-0.0213758	-0.095932	-0.0829626	0.0235419
-0.00826023	-0.0204394	-0.0217749	-0.0961139	-0.0866471	0.019959
-0.00984425	-0.021339	-0.0233261	-0.0968398	-0.0901602	0.0164696
-0.0129555	-0.0228256	-0.0260294	-0.0981434	-0.0934492	0.0132592
-0.0174717	-0.024868	-0.0298238	-0.100013	-0.0964646	0.0104909
-0.0231713	-0.0273862	-0.0345846	-0.1024	-0.0991618	0.00828778
-0.0297488	-0.0302493	-0.0401265	-0.105222	-0.101506	0.00672015
-0.0368359	-0.0332818	-0.0462118	-0.108374	-0.103476	0.00579959
-0.0440294	-0.036277	-0.052563	-0.111734	-0.105069	0.00547979
-0.0509214	-0.0390165	-0.0588768	-0.115166	-0.106304	0.00566429
-0.0571284	-0.0412941	-0.0648406	-0.118535	-0.107221	0.00621944
-0.0623183	-0.0429382	-0.0701483	-0.12171	-0.107878	0.00699029
-0.0662316	-0.0438327	-0.0745169	-0.124573	-0.108347	0.00781697
-0.0686973	-0.0439301	-0.0777029	-0.127038	-0.108705	0.00854926
-0.0696402	-0.0432581	-0.079519	-0.129051	-0.109025	0.0090578
-0.0690827	-0.0419163	-0.0798502	-0.130603	-0.109371	0.00924086
-0.0671388	-0.0400649	-0.0786683	-0.131734	-0.109785	0.00902682
-0.064003	-0.0379071	-0.0760421	-0.132529	-0.110292	0.00837288
-0.059934	-0.035667	-0.0721421	-0.133113	-0.110896	0.00726131
-0.0552356	-0.0335655	-0.0672349	-0.133641	-0.111587	0.00569473
-0.0502341	-0.031798	-0.0616688	-0.134282	-0.112346	0.00369186
-0.045256	-0.0305162	-0.0558471	-0.135201	-0.113155	0.00128505
-0.040605	-0.0298149	-0.0501941	-0.13654	-0.114005	-0.00148021
-0.0365414	-0.0297253	-0.0451136	-0.138404	-0.114899	-0.00454367
-0.033264	-0.0302157	-0.0409482	-0.140847	-0.115852	-0.0078278
-0.0308963	-0.0311973	-0.0379411	-0.143863	-0.116893	-0.0112357
-0.0294778	-0.0325352	-0.0362092	-0.147386	-0.118054	-0.014651
-0.0289623	-0.0340621	-0.0357291	-0.151291	-0.119361	-0.0179412
-0.0292219	-0.0355935	-0.036339	-0.155408	-0.120829	-0.0209653
-0.0300583	-0.036943	-0.0377571	-0.159533	-0.122447	-0.0235852
-0.0312212	-0.0379364	-0.0396142	-0.163448	-0.124173	-0.0256808
-0.0324297	-0.0384237	-0.0414956	-0.166939	-0.125935	-0.0271662
-0.0333989	-0.0382884	-0.0429878	-0.16982	-0.127634	-0.0280055
-0.0338654	-0.0374549	-0.0437244	-0.171952	-0.12915	-0.0282248
-0.0336118	-0.0358914	-0.0434238	-0.173256	-0.130359	-0.0279183
-0.0324869	-0.0336112	-0.0419169	-0.173724	-0.131146	-0.0272471
-0.0304198	-0.0306697	-0.0391603	-0.173419	-0.131425	-0.0264282
-0.0274267	-0.0271602	-0.0352347	-0.172472	-0.131149	-0.0257157
-0.0236099	-0.0232068	-0.0303296	-0.171065	-0.130319	-0.0253745
-0.0191487	-0.0189561	-0.0247172	-0.169406	-0.128988	-0.0256498
-0.0142839	-0.0145679	-0.0187192	-0.167702	-0.127253	-0.0267369
-0.00929636	-0.0102057	-0.0126704	-0.166132	-0.125247	-0.0287549
-0.00448225	-0.00602728	-0.00688417	-0.164821	-0.123118	-0.0317276
-0.000126195	-0.00217556	-0.0016227	-0.163819	-0.121016	-0.0355764
0.00352428	0.0012291	0.00292425	-0.163095	-0.119069	-0.0401248
0.0062813	0.00409553	0.00665135	-0.162541	-0.11737	-0.0451144
0.00803392	0.00636651	0.00953936	-0.161983	-0.115967	-0.0502316
0.00875821	0.00802182	0.0116475	-0.161213	-0.114859	-0.0551404
0.0085193	0.00907931	0.0130979	-0.160012	-0.113998	-0.0595169
0.00746476	0.00959431	0.0140551	-0.158185	-0.113295	-0.0630822
0.00581007	0.00965712	0.0147022	-0.155586	-0.112638	-0.0656284
0.00381738	0.00938868	0.0152183	-0.152138	-0.111905	-0.0670354
0.00176979	0.00893426	0.0157588	-0.147846	-0.11098	-0.0672771
-5.63051e-05	0.00845481	0.0164409	-0.142791	-0.109775	-0.0664161
-0.00141779	0.00811611	0.0173373	-0.137122	-0.108234	-0.0645892
-0.00212761	0.00807564	0.0184754	-0.131037	-0.106347	-0.0619865
-0.00207119	0.00846801	0.019844	-0.124761	-0.104149	-0.0588265
-0.00121488	0.00939002	0.0214038	-0.118524	-0.101719	-0.0553316
0.000394635	0.0108871	0.0230997	-0.112536	-0.0991656	-0.0517078
0.00263952	0.0129434	0.0248722	-0.106975	-0.0966191	-0.0481286
0.00534751	0.0154771	0.0266659	-0.101974	-0.0942116	-0.0447267
0.00831384	0.0183433	0.0284344	-0.097615	-0.0920618	-0.041592
0.0113257	0.0213452	0.0301409	-0.0939299	-0.0902608	-0.0387746
0.0141858	0.024252	0.0317558	-0.0909051	-0.0888602	-0.0362912
0.016733	0.0268237	0.0332531	-0.0884879	-0.087866	-0.0341327
0.0188561	0.0288386	0.0346061	-0.0865952	-0.0872379	-0.0322718
0.0205013	0.0301207	0.0357859	-0.0851226	-0.0868937	-0.030668
0.0216707	0.0305625	0.0367614	-0.0839539	-0.0867186	-0.0292721
0.0224145	0.0301402	0.0375025	-0.08297	-0.0865778	-0.0280284
0.0228171	0.0289199	0.0379847	-0.0820575	-0.0863312	-0.0268767
0.0229804	0.0270514	0.0381957	-0.0811152	-0.0858474	-0.0257544
0.023006	0.0247531	0.0381405	-0.0800607	-0.0850167	-0.0246002
0.0229802	0.0222868	0.0378459	-0.0788344	-0.0837606	-0.0233587
0.0229628	0.0199288	0.0373616	-0.0774019	-0.0820376	-0.0219847
0.0229817	0.0179374	0.0367581	-0.0757541	-0.0798455	-0.0204485
0.0230335	0.0165243	0.0361213	-0.0739057	-0.0772185	-0.0187389
0.0230887	0.0158312	0.035544	-0.0718911	-0.0742227	-0.0168638
0.0231018	0.0159152	0.0351155	-0.0697585	-0.0709475	-0.0148487
0.0230227	0.016745	0.0349108	-0.0675633	-0.067497	-0.0127314
0.0228084	0.0182084	0.0349804	-0.0653602	-0.0639806	-0.0105559
0.0224327	0.0201289	0.0353435	-0.063197	-0.0605038	-0.00836534
0.0218926	0.0222908	0.035984	-0.0611085	-0.0571605	-0.00619549
0.0212108	0.0244677	0.0368515	-0.0591146	-0.054027	-0.00407117
0.0204335	0.0264513	0.037867	-0.0572188	-0.0511575	-0.00200558
0.0196247	0.0280767	0.0389325	-0.0554117	-0.0485823	-3.15912e-06
0.0188572	0.0292405	0.0399433	-0.0536755	-0.0463077	0.00193476
0.0182031	0.0299099	0.0408022	-0.0519902	-0.0443175	0.00380285
0.0177236	0.0301217	0.0414323	-0.0503399	-0.0425773	0.00558509
0.0174608	0.029972	0.0417874	-0.0487188	-0.0410393	0.0072502
0.0174323	0.0295982	0.0418583	-0.0471346	-0.0396477	0.00875093
0.0176286	0.0291578	0.0416742	-0.0456096	-0.0383456	0.0100278
0.0180148	0.0288044	0.0412984	-0.0441794	-0.0370803	0.0110172
0.0185347	0.0286676	0.0408199	-0.0428884	-0.0358088	0.0116629
0.0191194	0.0288369	0.0403413	-0.0417842	-0.0345019	0.0119284
0.0196955	0.0293526	0.0399649	-0.040911	-0.0331462	0.0118081
0.0201966	0.030204	0.0397796	-0.0403027	-0.0317454	0.0113354
0.0205724	0.0313345	0.0398492	-0.0399778	-0.030319	0.0105847
0.020797	0.032653	0.0402047	-0.0399353	-0.0288996	0.0096671
0.020874	0.0340486	0.0408408	-0.0401533	-0.0275283	0.00872047
0.0208374	0.0354078	0.0417169	-0.0405898	-0.0262496	0.00789392
0.020748	0.03663	0.0427624	-0.0411864	-0.0251053	0.00733025
0.0206854	0.0376409	0.0438856	-0.0418726	-0.0241293	0.0071483
0.0207362	0.0384008	0.0449853	-0.0425731	-0.023343	0.00742806
0.0209805	0.0389064	0.0459623	-0.0432147	-0.0227526	0.00820085
0.0214787	0.0391872	0.0467323	-0.043733	-0.0223487	0.00944598
0.0222592	0.0392962	0.0472354	-0.0440782	-0.0221084	0.0110943
0.0233123	0.0392972	0.0474445	-0.0442195	-0.0219985	0.0130381
0.024588	0.0392509	0.0473682	-0.0441459	-0.0219819	0.0151455
0.0260015	0.0392031	0.0470516	-0.0438657	-0.0220221	0.0172775
0.0274432	0.0391759	0.0465708	-0.0434025	-0.0220893	0.0193055
0.0287938	0.0391648	0.0460249	-0.0427903	-0.0221642	0.0211256
0.0299407	0.0391416	0.0455242	-0.0420666	-0.0222394	0.022669
0.0307948	0.0390628	0.0451766	-0.0412655	-0.0223196	0.0239074
0.0313037	0.0388803	0.0450747	-0.0404122	-0.0224189	0.024852
0.0314604	0.0385553	0.0452829	-0.0395181	-0.0225573	0.025548
0.031306	0.0380687	0.0458295	-0.0385798	-0.022756	0.0260656
0.0309253	0.0374295	0.0467027	-0.0375793	-0.0230328	0.026488
0.0304377	0.0366769	0.0478518	-0.0364881	-0.0233981	0.0269005
0.0299818	0.0358778	0.0491949	-0.0352729	-0.0238526	0.02738
0.0296988	0.0351182	0.05063	-0.0339031	-0.0243865	0.0279866
0.0297131	0.034491	0.0520504	-0.0323581	-0.0249802	0.0287588
0.0301169	0.034083	0.0533594
0.0309563	0.0339623	0.0544838
0.032224	0.0341686	0.055383
0.0338586	0.0347094	0.0560523
0.03575	0.03556	0.0565199
0.0377511	0.0366694	0.0568386
0.0396954	0.0379688	0.0570723
0.0414157	0.0393807	0.0572824
0.0427651	0.040827	0.057514
0.0436347	0.0422346	0.0577865
0.0439675	0.0435375	0.0580888
0.0437663	0.0446772	0.0583815
0.043094	0.0456009	0.0586047
0.0420666	0.0462614	0.0586901
0.0408391	0.0466183	0.0585761
0.039587	0.046642	0.0582225
0.0384852	0.0463191	0.0576233
0.0376878	0.0456593	0.0568137
0.0373111	0.0447001	0.055872
0.0374221	0.0435095	0.0549125
0.0380337	0.0421834	0.0540736
0.0391068	0.0408392	0.0534989
0.040558	0.0396048	0.0533163
0.0422716	0.0386052	0.0536174
0.0441144	0.0379487	0.0544407
0.0459513	0.0377143	0.0557617
0.0476596	0.0379424	0.0574919
0.0491411	0.03863	0.0594872
0.0503304	0.0397316	0.061566
0.0511997	0.0411637	0.0635321
0.0517581	0.0428142	0.0652021
0.0520471	0.0445548	0.0664298
0.052133	0.0462536	0.067126
0.052096	0.0477891	0.0672697
0.0520181	0.0490622	0.0669085
0.0519724	0.0500057	0.0661492
0.0520134	0.050591	0.0651397
0.0521707	0.0508308	0.0640452
0.0524475	0.0507772	0.0630228
0.0528217	0.0505161	0.062199
0.0532517	0.0501569	0.0616517
0.0536843	0.04982	0.0614012
0.0540624	0.0496216	0.0614098
0.0543334	0.0496592	0.0615899
0.0544551	0.0499983	0.0618194
0.054399	0.0506641	0.0619615
0.0541522	0.051637	0.0618872
0.0537173	0.0528554	0.0614955
0.0531112	0.0542236	0.06073
0.0523648	0.0556245	0.0595898
0.0515223	0.0569344	0.0581314
0.0506409	0.058039	0.0564637
0.0497893	0.0588463	0.0547346
0.0490447	0.0592964	0.0531126
0.048487	0.0593657	0.0517647
0.0481901	0.0590653	0.0508349
0.0482111	0.058436	0.0504249
0.0485789	0.0575381	0.0505819
0.0492843	0.0564413	0.0512929
0.0502753	0.0552144	0.0524892
0.0514581	0.0539174	0.0540573
0.0527058	0.0525985	0.0558575
0.0538739	0.0512935	0.0577438
0.0548216	0.0500306	0.0595848
0.0554337	0.0488362	0.0612802
0.0556416	0.0477419	0.0627712
0.0554369	0.0467897	0.0640431
0.054877	0.0460344	0.0651213
0.0540789	0.0455408	0.0660604
0.0532033	0.0453771	0.0669309
0.0524294	0.0456032	0.0678044
0.0519253	0.0462574	0.0687424
0.0518185	0.0473421	0.0697873
0.0521712	0.048812	0.0709596
0.0529637	0.0505671	0.0722585
0.0540908	0.0524529	0.0736667
0.0553693	0.0542684	0.0751562
0.0565574	0.0557825	0.0766944
0.0573822	0.056757	0.0782489
0.0575716	0.0569736	0.07979
0.0568854	0.05626	0.0812908
0.0551428	0.0545143	0.082725
0.0522419	0.0517195	0.0840641
0.0481702	0.0479507	0.0852743
0.0430059	0.0433699	0.0863153
0.0369106	0.0382117	0.0871418
0.0301157	0.0327609	0.0877085
0.0229047	0.027325	0.0879774
0.0155939	0.0222053	0.0879275
0.00851349	0.0176704	0.0875638
0.00198924	0.0139347	0.0869235
-0.00367368	0.0111447	0.086078
-0.0082058	0.00937464	0.085128
-0.0113873	0.00862989	0.0841931
-0.0130615	0.00885893	0.0833956
-0.0131465	0.00996948	0.0828423
-0.0116457	0.0118464	0.0826065
-0.00865459	0.014368	0.0827137
-0.00436186	0.0174165	0.0831348
0.000954973	0.0208829	0.0837877
0.00694236	0.0246633	0.0845471
0.0131909	0.0286498	0.085262
0.0192626	0.0327179	0.0857767
0.0247225	0.0367142	0.0859521
0.0291725	0.0404488	0.0856839
0.032283	0.0436959	0.0849134
0.0338197	0.0462036	0.083631
0.0336612	0.0477142	0.0818723
0.0318066	0.0479925	0.0797067
0.0283716	0.0468576	0.0772241
0.0235747	0.0442148	0.0745203
0.0177148	0.04008	0.0716855
0.0111427	0.0345941	0.0687972
0.00423066	0.0280219	0.0659187
-0.0026578	0.0207374	0.0631021
-0.00919427	0.0131932	0.0603946
-0.0151062	0.00588082	0.0578458
-0.0201898	-0.000713604	0.055513
-0.0243152	-0.00615382	0.053463
-0.0274234	-0.0100906	0.0517693
-0.0295164	-0.0122889	0.0505046
-0.0306433	-0.0126415	0.0497301
-0.0308838	-0.0111708	0.0494841
-0.0303329	-0.00801841	0.0497713
-0.0290888	-0.00342722	0.0505559
-0.0272451	0.00228174	0.0517606
-0.0248899	0.00873381	0.0532699
-0.0221099	0.0155247	0.0549407
-0.018998	0.0222427	0.0566147
-0.015664	0.0284893	0.0581346
-0.0122424	0.0338976	0.0593578
-0.00889718	0.0381505	0.0601687
-0.00582012	0.0409973	0.0604864
-0.00322181	0.042268	0.0602676
-0.00131615	0.0418851	0.0595053
-0.000299919	0.0398702	0.058224
-0.000330567	0.0363439	0.0564726
-0.00150556	0.0315187	0.0543168
-0.00384665	0.0256843	0.0518322
-0.00729162	0.0191851	0.0490987
-0.0116949	0.0123941	0.0461973
-0.0168367	0.00568441	0.043209
-0.0224397	-0.000598349	0.0402162
-0.0281906	-0.00615805	0.0373052
-0.0337633	-0.0107635	0.034569
-0.0388424	-0.0142552	0.0321101
-0.0431429	-0.0165434	0.0300407
-0.0464267	-0.0176002	0.0284809
-0.0485148	-0.017446	0.0275525
-0.0492951	-0.0161367	0.0273697
-0.0487275	-0.0137518	0.0280265
-0.0468461	-0.0103878	0.029582
-0.0437594	-0.00615723	0.0320455
-0.0396472	-0.00119378	0.0353636
-0.0347552	0.0043399	0.0394116
-0.0293858	0.0102433	0.0439908
-0.0238834	0.0162728	0.0488345
-0.0186157	0.0221428	0.0536226
-0.0139496	0.0275366	0.0580049
-0.0102248	0.0321261	0.0616313
-0.00772525	0.0356006	0.0641868
-0.00665276	0.0377001	0.0654252
-0.00710598	0.0382476	0.0651996
-0.00906762	0.037176	0.0634824
-0.0124029	0.0345437	0.0603725
-0.0168704	0.0305348	0.0560878
-0.022145	0.0254437	0.0509425
-0.0278497	0.0196455	0.0453131
-0.0335934	0.0135557	0.0395978
-0.0390077	0.00758674	0.0341744
-0.0437784	0.00210649	0.0293646
-0.0476678	-0.00259431	0.0254078
-0.050524	-0.00632202	0.0224484
-0.0522792	-0.00898529	0.0205367
-0.0529366	-0.0105861	0.0196407
-0.052553	-0.0111993	0.0196668
-0.0512189	-0.0109454	0.0204822
-0.049042	-0.00996148	0.0219372
-0.0461355	-0.00837571	0.0238823
-0.042614	-0.00628914	0.0261775
-0.0385945	-0.00376828	0.0286959
-0.0342015	-0.000848475	0.0313199
-0.0295727	0.00245292	0.0339359
-0.0248626	0.00611673	0.0364273
-0.0202428	0.0100998	0.0386704
-0.0158967	0.0143151	0.0405344
-0.0120104	0.018619	0.0418862
-0.00876083	0.0228081	0.0426002
-0.00630305	0.0266282	0.0425706
-0.0047588	0.0297942	0.0417259
-0.00420848	0.0320188	0.040042
-0.00468725	0.0330461	0.0375518
-0.0061854	0.0326848	0.0343494
-0.00865247	0.030837	0.030588
-0.0120035	0.0275173	0.026471
-0.0161263	0.0228607	0.0222376
-0.0208879	0.0171168	0.0181437
-0.0261394	0.0106322	0.0144417
-0.031719	0.00382185	0.0113611
-0.0374528	-0.00286633	0.00909062
-0.0431552	-0.00899031	0.0077658
-0.0486295	-0.0141516	0.00746079
-0.0536706	-0.0180279	0.00818575
-0.0580701	-0.0203971	0.00988933
-0.0616259	-0.0211501	0.0124657
-0.064154	-0.0202924	0.0157655
-0.0655037	-0.0179341	0.0196093
-0.0655726	-0.0142716	0.0238027
-0.0643202	-0.00956442	0.0281511
-0.0617786	-0.0041102	0.0324725
-0.0580575	0.00177705	0.0366076
-0.0533428	0.00778425	0.0404247
-0.0478895	0.0136103	0.0438209
-0.0420081	0.0189721	0.0467195
-0.0360467	0.0236069	0.0490649
-0.0303704	0.0272743	0.0508173
-0.0253385	0.029761	0.0519488
-0.0212827	0.0308887	0.052442
-0.0184864	0.0305273	0.0522907
-0.0171669	0.028611	0.0515033
-0.0174605	0.0251539	0.0501072
-0.0194128	0.0202632	0.0481513
-0.0229735	0.0141441	0.0457084
-0.0279975	0.00709471	0.0428733
-0.0342519	-0.00050999	0.0397594
-0.0414298	-0.00824506	0.0364932
-0.0491686	-0.0156695	0.0332071
-0.0570735	-0.0223634	0.0300334
-0.0647424	-0.0279625	0.0270987
-0.0717919	-0.0321867	0.0245202
-0.0778794	-0.0348585	0.0224028
-0.0827225	-0.0359094	0.0208384
-0.0861117	-0.0353754	0.0199039
-0.0879172	-0.033382	0.0196588
-0.0880898	-0.0301238	0.0201416
-0.0866575	-0.0258398	0.0213636
-0.0837178	-0.0207902	0.0233018
-0.0794301	-0.015237	0.0258916
-0.0740062	-0.00942942	0.0290208
-0.0677022	-0.00359678	0.0325274
-0.0608105	0.00205392	0.0362021
-0.0536517	0.0073357	0.0397981
-0.0465661	0.0120779	0.0430467
-0.0399021	0.0161233	0.0456793
-0.0340029	0.0193277	0.0474529
-0.0291897	0.0215637	0.0481761
-0.025743	0.0227286	0.0477315
-0.0238827	0.0227546	0.0460922
-0.0237497	0.0216195	0.043328
-0.0253909	0.0193562	0.0396014
-0.0287515	0.0160569	0.0351524
-0.0336736	0.0118721	0.0302744
-0.0399058	0.00700347	0.0252855
-0.0471192	0.00169052	0.0204969
-0.0549319	-0.0038056	0.016186
-0.0629368	-0.00922059	0.0125749
-0.0707303	-0.0143045	0.0098188
-0.0779392	-0.018837	0.00800373
-0.0842417	-0.0226383	0.00715315
-0.0893815	-0.0255771	0.00724045
-0.0931746	-0.0275726	0.00820417
-0.0955087	-0.0285949	0.00996224
-0.0963378	-0.0286612	0.0124223
-0.0956738	-0.0278303	0.0154868
-0.0935786	-0.0261961	0.0190517
-0.090157	-0.0238803	0.023002
-0.0855534	-0.0210257	0.0272046
-0.079952	-0.0177897	0.0315036
-0.0735779	-0.014339	0.0357185
-0.0667	-0.0108453	0.0396488
-0.0596309	-0.00748213	0.043085
-0.0527221	-0.00442042	0.0458245
-0.0463534	-0.00182475	0.0476906
-0.0409142	0.000152941	0.0485529
-0.0367778	0.00138102	0.0483432
-0.0342713	0.0017574	0.0470677
-0.0336437	0.00121906	0.0448105
-0.0350362	-0.00024946	0.0417293
-0.0384606	-0.0026106	0.0380434
-0.0437886	-0.00577247	0.0340141
-0.0507547	-0.00959265	0.0299223
-0.0589739	-0.0138868	0.026043
-0.0679723	-0.0184411	0.0226216
-0.0772273	-0.0230268	0.0198541
-0.0862112	-0.0274147	0.0178722
-0.0944347	-0.0313887	0.0167362
-0.101483	-0.0347555	0.0164352
-0.107044	-0.0373518	0.016894
-0.110918	-0.0390484	0.0179861
-0.113023	-0.0397513	0.0195504
-0.113381	-0.0394025	0.0214093
-0.112101	-0.0379807	0.0233867
-0.109357	-0.0355021	0.0253225
-0.105365	-0.0320235	0.0270837
-0.10036	-0.0276459	0.0285692
-0.094587	-0.0225174	0.0297099
-0.0882915	-0.0168358	0.0304646
-0.0817179	-0.0108471	0.0308125
-0.0751138	-0.00483975	0.0307447
-0.0687339	0.000866956	0.0302581
-0.0628426	0.00594023	0.0293506
-0.0577116	0.0100564	0.0280217
-0.0536102	0.0129264	0.0262761
-0.050789	0.014322	0.0241311
-0.0494582	0.0140988	0.0216241
-0.0497636	0.0122128	0.0188208
-0.0517644	0.00872868	0.0158187
-0.055418	0.00381724	0.0127473
-0.0605736	-0.00225763	0.00976249
-0.0669773	-0.00916081	0.00703476
-0.0742892	-0.016514	0.00473408
-0.0821084	-0.0239264	0.00301201
-0.0900042	-0.0310234	0.00198439
-0.0975489	-0.0374716	0.00171772
-0.104348	-0.0429961	0.00222159
-0.110066	-0.0473907	0.00344914
-0.114442	-0.0505203	0.00530558
-0.117302	-0.052318	0.00766358
-0.11856	-0.0527787	0.0103826
-0.118212	-0.0519509	0.0133285
-0.116334	-0.0499289	0.0163894
-0.113063	-0.0468464	0.0194842
-0.108594	-0.0428721	0.0225633
-0.103161	-0.0382064	0.0255999
-0.097034	-0.0330786	0.0285748
-0.0905087	-0.0277439	0.031459
-0.0838975	-0.0224774	0.0341972
-0.0775238	-0.0175662	0.0366975
-0.0717125	-0.013297	0.0388301
-0.0667791	-0.00994109	0.040437
-0.0630152	-0.00773681	0.0413513
-0.060671	-0.00687079	0.0414231
-0.059937	-0.00746133	0.0405478
-0.0609254	-0.00954527	0.0386916
-0.0636549	-0.0130707	0.0359069
-0.0680418	-0.0178972	0.0323372
-0.0738984	-0.0238031	0.0282067
-0.0809408	-0.0305006	0.023798
-0.0888058	-0.0376554	0.0194204
-0.0970749	-0.0449099	0.0153743
-0.105303	-0.0519074	0.0119168
-0.113049	-0.0583137	0.00923521
-0.119907	-0.0638365	0.00743005
-0.125531	-0.068239	0.00651166
-0.129656	-0.071349	0.00640841
-0.132111	-0.0730619	0.00698529
-0.132824	-0.0733402	0.00806878
-0.131821	-0.0722085	0.00947398
-0.129214	-0.0697471	0.0110295
-0.125194	-0.0660844	0.0125964
-0.120009	-0.0613892	0.0140794
-0.113948	-0.0558647	0.0154276
-0.107328	-0.0497431	0.016628
-0.100476	-0.0432809	0.0176906
-0.0937189	-0.0367548	0.018632
-0.0873715	-0.0304552	0.0194575
-0.0817294	-0.0246784	0.0201485
-0.0770597	-0.0197152	0.0206561
-0.0735924	-0.0158365	0.0209038
-0.0715105	-0.0132773	0.0207981
-0.0709405	-0.0122187	0.0202457
-0.0719421	-0.0127722	0.0191753
-0.0745012	-0.0149674	0.0175575
-0.0785258	-0.0187441	0.0154222
-0.0838458	-0.0239521	0.0128664
-0.0902199	-0.0303577	0.0100528
-0.0973462	-0.0376566	0.00719798
-0.104878	-0.0454924	0.00455029
-0.112445	-0.0534786	0.00236203
-0.119669	-0.0612218	0.000858621
-0.126191	-0.0683456	0.000209857
-0.131688	-0.0745121	0.000507361
-0.135892	-0.0794412	0.00175139
-0.138605	-0.0829262	0.00384885
-0.139711	-0.0848453	0.00662259
-0.139186	-0.0851679	0.00983037
-0.137099	-0.0839561	0.0131907
-0.13361	-0.08136	0.016412
-0.128964	-0.077607	0.0192212
-0.12347	-0.0729856	0.0213892
-0.117485	-0.0678247	0.0227493
-0.111385	-0.0624685	0.0232086
-0.105534	-0.0572502	0.0227518
-0.100257	-0.0524656	0.0214373
-0.09581	-0.0483493	0.0193884
-0.0923602	-0.0450562	0.0167798
-0.0899722	-0.0426493	0.0138231
-0.0886043	-0.0410966	0.0107505
-0.0881153	-0.0402765	0.00780036
-0.0882808	-0.0399926	0.00520235
-0.0888174	-0.039996	0.00316524
-0.089412	-0.0400126	0.00186552
-0.0897531	-0.0397734	0.00143813
-0.0895609	-0.0390431	0.00196907
-0.0886125	-0.0376453	0.00349037
-0.0867609	-0.0354803	0.00597752
-0.0839457	-0.0325337	0.0093497
-0.080194	-0.0288753	0.0134728
-0.0756141	-0.0246488	0.0181656
-0.0703809	-0.0200533	0.0232085
-0.0647164	-0.0153194	0.0283559
-0.0588671	-0.010683	0.0333504
-0.0530806	-0.00636018	0.0379397
-0.0475835	-0.00252516	0.0418934
-0.0425641	0.000704768	0.0450208
-0.0381581	0.00327753	0.0471856
-0.0344422	0.00520648	0.0483182
-0.0314326	0.00656335	0.0484232
-0.0290894	0.00746548	0.0475816
-0.0273266	0.00805905	0.0459477
-0.026025	0.00850095	0.0437393
-0.0250481	0.00894107	0.0412228
-0.0242574	0.00950734	0.0386941
-0.023527	0.0102947	0.0364542
-0.0227546	0.0113586	0.0347842
-0.0218693	0.0127141	0.0339192
-0.0208347	0.0143383	0.0340242
-0.0196477	0.0161776	0.0351749
-0.0183331	0.0181566	0.0373463
-0.0169361	0.0201882	0.0404099
-0.0155127	0.0221839	0.0441426
-0.0141198	0.0240629	0.0482461
-0.0128068	0.025759	0.0523766
-0.0116086	0.0272252	0.0561809
-0.010542	0.0284356	0.0593352
-0.0096046	0.0293849	0.0615816
-0.00877759	0.0300856	0.0627582
-0.00803	0.0305635	0.062817
-0.00732511	0.0308526	0.0618285
-0.00662689	0.0309893	0.0599712
-0.00590586	0.0310082	0.057508
-0.00514313	0.0309383	0.0547521
-0.00433215	0.030801	0.0520274
-0.00347813	0.0306104	0.0496289
-0.00259539	0.0303743	0.0477889
-0.00170343	0.0300962	0.0466525
-0.000822708	0.0297786	0.0462666
2.89926e-05	0.0294246	0.0465817
0.00083898	0.0290405	0.0474675
0.00160048	0.0286366	0.0487376
0.00231203	0.028227	0.0501796
0.00297577	0.0278287	0.0515867
0.00359537	0.0274598	0.0527847
0.00417414	0.0271373	0.0536531
0.00471383	0.0268743	0.0541356
0.00521433	0.0266781	0.054241
0.00567437	0.0265478	0.0540356
0.0060927	0.0264741	0.0536283
0.0064695	0.0264389	0.0531512
0.00680746	0.0264171	0.0527406
0.00711217	0.0263793	0.0525177
0.00739165	0.0262953	0.0525745
0.00765517	0.0261393	0.0529643
0.00791155	0.0258934	0.0536976
0.00816739	0.0255525	0.0547446
0.00842574	0.0251263	0.0560415
0.00868541	0.0246404	0.0575013
0.00894119	0.0241347	0.0590272
0.00918503	0.0236593	0.0605264
0.00940776	0.023269	0.0619224
0.0096013	0.0230158	0.0631648
0.00976068	0.022942	0.0642347
0.00988569	0.0230734	0.0651443
0.0099817	0.0234156	0.065931
0.0100595	0.0239526	0.0666479
0.010134	0.0246497	0.0673497
0.0102226	0.025459	0.0680791
0.0103424	0.0263275	0.068855
0.0105081	0.0272068	0.069665
0.0107296	0.0280611	0.0704639
0.0110114	0.0288738	0.0711803
0.0113522	0.0296501	0.0717278
0.0117467	0.0304156	0.0720224
0.012187	0.0312107	0.0720004
0.0126654	0.0320827	0.0716345
0.0131762	0.0330755	0.0709452
0.0137173	0.0342199	0.0700045
0.0142899	0.0355263	0.06893
0.0148977	0.0369797	0.0678716
0.0155451	0.0385403	0.0669906
0.0162343	0.0401473	0.0664358
0.0169636	0.041727	0.0663208
0.017725	0.0432034	0.0667049
0.0185042	0.0445088	0.0675838
0.0192805	0.045594	0.0688888
0.0200284	0.0464355	0.0704968
0.0207202	0.047039	0.0722478
0.021328	0.0474381	0.0739676
0.0218267	0.0476894	0.0754904
0.0221949	0.0478637	0.0766789
0.0224168	0.0480354	0.0774378
0.0224824	0.048271	0.0777208
0.022388	0.0486192	0.0775292
0.0221369	0.0491032	0.076906
0.0217409	0.0497176	0.0759255
0.0212218	0.0504288	0.0746818
0.0206141	0.0511815	0.0732781
0.0199665	0.0519076	0.0718173
0.0193418	0.0525382	0.0703956
0.018815	0.0530163	0.0690975
0.0184675	0.0533066	0.067993
0.0183785	0.0534033	0.0671356
0.0186143	0.0533308	0.0665608
0.0192163	0.0531405	0.0662859
0.0201912	0.0529021	0.0663096
0.021504	0.0526919	0.0666136
0.0230775	0.0525801	0.067165
0.0247973	0.0526202	0.0679199
0.0265239	0.0528416	0.0688289
0.0281093	0.0532467	0.0698415
0.0294162	0.0538133	0.0709113
0.030337	0.0545002	0.0719997
0.0308096	0.0552558	0.0730773
0.0308265	0.0560262	0.0741244
0.0304373	0.0567624	0.0751287
0.0297425	0.0574251	0.0760823
0.028881	0.0579863	0.0769794
0.0280111	0.0584289	0.0778134
0.0272902	0.0587445	0.0785767
0.0268546	0.0589308	0.0792611
0.0268025	0.0589891	0.0798605
0.0271833	0.0589227	0.0803737
0.027993	0.0587372	0.0808064
0.0291777	0.0584401	0.0811724
0.030642	0.0580415	0.0814929
0.0322627	0.0575553	0.0817935
0.0339036	0.0569986	0.0821008
0.0354307	0.0563925	0.0824368
0.0367247	0.0557616	0.0828154
0.0376908	0.0551341	0.0832391
0.0382648	0.0545414	0.0836985
0.0384162	0.0540184	0.0841733
0.0381475	0.0536025	0.0846357
0.0374925	0.0533322	0.0850542
0.0365123	0.0532443	0.0853973
0.0352899	0.0533708	0.0856364
0.0339239	0.0537338	0.0857464
0.0325208	0.0543413	0.0857052
0.0311874	0.0551831	0.0854925
0.0300221	0.0562289	0.0850887
0.0291076	0.0574279	0.0844759
0.0285051	0.0587127	0.0836412
0.0282511	0.060004	0.0825836
0.0283568	0.0612197	0.0813214
0.0288108	0.0622834	0.0799011
0.0295832	0.0631336	0.0784039
0.0306307	0.0637318	0.0769464
0.0319024	0.0640666	0.0756766
0.0333436	0.0641549	0.0747608
0.0348992	0.0640395	0.0743636
0.0365154	0.0637829	0.0746233
0.0381406	0.0634588	0.0756245
0.0397259	0.0631425	0.0773731
0.0412259	0.0629022	0.0797793
0.0425992	0.0627911	0.0826505
0.0438095	0.0628427	0.0856993
0.044826	0.0630677	0.0885661
0.0456236	0.0634548	0.0908545
0.0461828	0.0639726	0.0921768
0.0464888	0.064573	0.0922014
0.0465304	0.065195	0.0906971
0.0462991	0.0657685	0.0875664
0.0457889	0.0662175	0.0828634
0.0449963	0.0664634	0.0767933
0.0439227	0.0664286	0.0696936
0.0425762	0.066041	0.0620003
0.0409754	0.0652403	0.0542031
0.0391531	0.0639853	0.0467965
0.0371592	0.0622637	0.0402313
0.0350632	0.0601002	0.0348736
0.0329543	0.0575649	0.0309751
0.0309385	0.0547763	0.0286569
0.0291329	0.0519004	0.0279089
0.0276574	0.0491417	0.0286046
0.0266231	0.0467273	0.0305268
0.0261204	0.0448843	0.033403
0.0262065	0.0438127	0.0369426
0.0268963	0.0436579	0.0408728
0.0281561	0.044486	0.0449662
0.0299032	0.0462675	0.0490565
0.0320104	0.0488709	0.0530412
0.0343156	0.052071	0.0568703
0.0366351	0.0555685	0.0605247
0.0387782	0.0590218	0.0639887
0.0405628	0.0620847	0.0672225
0.0418277	0.0644461	0.0701405
0.0424433	0.065865	0.0726011
0.0423181	0.0661964	0.0744108
0.0414024	0.0654036	0.0753427
0.0396891	0.063556	0.0751674
0.0372139	0.0608132	0.073692
0.0340533	0.057399	0.0707983
0.0303232	0.0535692	0.0664761
0.0261753	0.0495794	0.0608427
0.0217924	0.0456571	0.0541455
0.0173809	0.0419821	0.0467464
0.0131603	0.0386759	0.0390898
0.00935022	0.0358026	0.031658
0.00615469	0.033377	0.0249224
0.00374597	0.0313798	0.0192952
0.00224886	0.0297749	0.015091
0.00172792	0.0285267	0.0125015
0.00217929	0.027613	0.0115857
0.00352857	0.027033	0.0122761
0.00563566	0.0268071	0.014398
0.00830629	0.0269702	0.0176964
0.0113093	0.0275591	0.0218663
0.0143977	0.0285961	0.0265819
0.0173304	0.0300733	0.0315199
0.0198929	0.0319384	0.0363768
0.021913	0.0340881	0.0408795
0.0232713	0.036368	0.0447903
0.0239046	0.0385821	0.0479091
0.0238033	0.040509	0.0500746
0.0230041	0.0419247	0.0511661
0.0215798	0.0426271	0.0511072
0.0196281	0.0424601	0.04987
0.0172615	0.0413326	0.0474805
0.0145983	0.0392309	0.0440218
0.0117562	0.0362226	0.039635
0.00884823	0.032451	0.0345156
0.00597905	0.0281232	0.0289047
0.00324383	0.023491	0.0230761
0.000727451	0.0188307	0.0173201
-0.00149531	0.0144216	0.0119247
-0.00335894	0.0105276	0.00715828
-0.00480608	0.00738171	0.0032534
-0.00578673	0.00517503	0.000394946
-0.00625827	0.00404961	-0.00128792
-0.00618693	0.00409396	-0.00172538
-0.00555112	0.00534038	-0.00090689
-0.00434673	0.00776312	0.00112144
-0.00259384	0.0112768	0.00426104
-0.000344077	0.0157357	0.00836558
0.00231289	0.0209338	0.0132459
0.0052455	0.0266092	0.018675
0.0082809	0.0324517	0.024394
0.0112116	0.0381177	0.0301197
0.0138088	0.0432505	0.0355545
0.0158422	0.0475072	0.0404006
0.0171045	0.0505886	0.0443763
0.0174366	0.0522703	0.0472361
0.0167509	0.0524289	0.0487904
0.0150466	0.0510614	0.0489239
0.012415	0.0482911	0.0476095
0.00903192	0.0443605	0.0449143
0.00513836	0.0396078	0.0409974
0.00101153	0.0344322	0.0360986
-0.00306822	0.0292502	0.0305184
-0.00684933	0.0244502	0.0245931
-0.0101342	0.0203524	0.018668
-0.0127935	0.0171797	0.0130698
-0.014768	0.0150445	0.0080847
-0.0160589	0.013951	0.00394097
-0.0167095	0.0138132	0.000799228
-0.0167835	0.0144828	-0.00125013
-0.0163447	0.0157812	-0.00218284
-0.0154424	0.0175299	-0.00203157
-0.0141065	0.0195742	-0.000873623
-0.0123519	0.0217965	0.00118245
-0.010191	0.02412	0.00400926
-0.00765241	0.0265018	0.00747062
-0.00479898	0.0289213	0.0114282
-0.00174273	0.0313644	0.0157448
0.00134858	0.0338092	0.0202839
0.00425519	0.0362151	0.024908
0.00672019	0.0385175	0.0294745
0.00847416	0.0406279	0.0338328
0.00926647	0.0424399	0.0378227
0.00889887	0.0438392	0.0412751
0.00725646	0.0447152	0.0440167
0.00433108	0.0449732	0.0458778
0.000233103	0.0445449	0.0467039
-0.00481096	0.043396	0.0463701
-0.0104755	0.0415304	0.044797
-0.0163659	0.0389924	0.0419657
-0.0220582	0.035865	0.0379309
-0.0271433	0.0322678	0.0328288
-0.0312692	0.0283517	0.0268785
-0.0341763	0.0242933	0.0203755
-0.0357211	0.0202871	0.0136769
-0.0358844	0.0165357	0.00717843
-0.0347647	0.0132385	0.00128541
-0.0325568	0.0105784	-0.00361897
-0.0295211	0.00870828	-0.00720554
-0.0259456	0.00773849	-0.00922683
-0.0221093	0.0077266	-0.00953765
-0.0182496	0.00867121	-0.0081065
-0.0145397	0.0105109	-0.00501689
-0.011078	0.0131284	-0.000459513
-0.00789136	0.0163607	0.0052832
-0.0049496	0.0200121	0.0118577
-0.00219025	0.0238707	0.0188625
0.000452973	0.0277249	0.0258726
0.0030224	0.0313778	0.0324627
0.00551494	0.0346588	0.0382295

## Sheet: 6CD_population
0.55Hz		2Hz
Contra	Ipsi	Contra	Ipsi
0.0679686	0.0620718	-0.00978959	0.0340199
0.0634437	0.0630415	-0.00634656	0.0300634
0.0590967	0.0599366	-0.00716774	0.0381139
0.0570415	0.057315	-0.00816825	0.0407969
0.051673	0.0515744	-0.00182786	0.0390878
0.0464365	0.0511972	0.00574108	0.0364322
0.0452464	0.0485462	0.00898893	0.0351092
0.0487386	0.047718	0.0122694	0.0354349
0.0485382	0.0477188	0.0109252	0.0235592
0.0429432	0.0427055	0.00895492	0.0136218
0.0357167	0.0391941	0.00729848	0.0075252
0.0253215	0.0330221	0.0059614	0.0115013
0.0231791	0.0291885	0.00614037	0.0185043
0.0154014	0.0315146	-0.000698539	0.0180996
0.0197029	0.0306837	-0.00357667	0.015973
0.0179025	0.0317222	-0.00780127	0.00850395
0.0258211	0.0329331	-0.0160267	0.0113872
0.0245974	0.0364401	-0.0174644	0.0133661
0.0242331	0.0378789	-0.0183813	0.0189187
0.0217288	0.0334079	-0.0184498	0.0140537
0.0257967	0.0350319	-0.0210027	0.0108372
0.02726	0.031261	-0.0193075	0.00466303
0.0254876	0.0303666	-0.0151745	0.00548473
0.0256741	0.0237528	-0.011395	0.00427787
0.0235145	0.024691	-0.0147477	0.00430807
0.0242232	0.022601	-0.0136433	0.0054511
0.0193003	0.0242347	-0.0172755	-0.00124141
0.0190937	0.0225076	-0.0109186	-0.000356484
0.0169057	0.0229085	-0.00491924	-0.00109605
0.0144291	0.0206274	0.00634176	0.00536852
0.00944439	0.0228788	0.0143616	0.00517348
0.00779498	0.019838	0.0181868	0.0067797
0.0029281	0.0164018	0.0149481	-0.00297248
-0.00115709	0.0119217	0.0133296	0.00091712
-0.0030085	0.0107798	0.0130508	-0.00394225
-0.00571348	0.00714116	0.0166224	0.00593396
-0.0105798	0.00385698	0.0141238	0.00237005
-0.0156997	-0.00192631	0.0135601	0.00287979
-0.0185494	-0.0070742	0.0142725	-0.00429546
-0.0167657	-0.0100571	0.012445	-0.0103804
-0.0192734	-0.0143955	0.0119434	-0.0161206
-0.0161326	-0.0103666	0.00587189	-0.0101768
-0.0148864	-0.00672659	0.00483419	-0.0111454
-0.0131851	0.000381844	-0.00170003	-0.0118504
-0.00794083	0.000629309	-0.00857627	-0.0223776
-0.002192	-0.00258046	-0.0114878	-0.0216547
0.00164313	-0.00911681	-0.0148402	-0.0150009
-0.00145992	-0.0143456	-0.0112507	-0.00878696
-0.00163277	-0.0139737	-0.0120799	-0.00233848
-0.000646314	-0.0142589	-0.00874187	-0.00458616
-0.00101898	-0.0135441	-0.0055909	0.000353724
-0.00707098	-0.0188247	-0.000853765	-0.00306711
-0.0123624	-0.0193309	0.00430239	-0.00396872
-0.0141006	-0.0257855	0.00320958	-0.00829578
-0.0167115	-0.0280421	0.00422157	-0.0089236
-0.0205788	-0.030803	0.00206603	-0.00718304
-0.0264055	-0.0312837	0.0109747	-0.00712028
-0.0312829	-0.035043	0.016889	-0.0101914
-0.0350136	-0.0398539	0.0250695	-0.014621
-0.0367389	-0.0430674	0.0201896	-0.0204704
-0.035003	-0.0470539	0.0193576	-0.0113652
-0.0360967	-0.0503616	0.0102818	-0.015295
-0.0389011	-0.0545323	0.0175867	-0.0100676
-0.0421672	-0.0565153	0.0184299	-0.0251276
-0.0458009	-0.06199	0.0186475	-0.0269967
-0.0476529	-0.0632938	0.013482	-0.0291887
-0.0494722	-0.0625298	0.0051762	-0.020592
-0.048411	-0.0578724	0.0006079	-0.0138825
-0.0485467	-0.0531019	-0.0139785	-0.0134706
-0.0441398	-0.0486041	-0.0216811	-0.0221481
-0.0423271	-0.0437146	-0.0182298	-0.0259923
-0.0346131	-0.0404714	-0.0125272	-0.0261864
-0.0345499	-0.0398454	-0.0101155	-0.0200809
-0.0270245	-0.0399754	-0.00989167	-0.0152157
-0.0315739	-0.0395568	-0.00742307	-0.0121212
-0.0296407	-0.0396821	-0.00875195	-0.00284578
-0.0314621	-0.0407163	-0.0088608	-0.00613048
-0.026663	-0.0387419	-0.0132399	-0.00661359
-0.0252617	-0.0407907	-0.0020643	-0.00984723
-0.0230824	-0.0418782	0.00411753	-0.00487676
-0.0223808	-0.048408	0.0156687	-0.00265642
-0.0263782	-0.0484286	0.0134859	-0.0050835
-0.0348948	-0.052144	0.0059636	-0.00201148
-0.0388193	-0.05668	0.00568065	-0.00308849
-0.043097	-0.0600013	0.00222302	-0.00237767
-0.0419196	-0.0585849	0.0162918	-0.00907208
-0.0507991	-0.0612673	0.0181335	-0.00623347
-0.0527083	-0.059573	0.0262598	-0.00114093
-0.058922	-0.0666987	0.0270117	0.0127848
-0.0615335	-0.0636591	0.0281427	0.0185769
-0.0653641	-0.0653627	0.031841	0.0162124
-0.065958	-0.0622636	0.0291393	0.0144328
-0.0628882	-0.0574175	0.0420247	0.00658347
-0.0608539	-0.0554928	0.0566676	0.00694649
-0.0530568	-0.053407	0.0775111	0.00871014
-0.0436498	-0.0488744	0.0801915	0.0110127
-0.0273745	-0.0473472	0.0752417	0.00605252
-0.0113706	-0.0428338	0.062776	0.00192083
0.0044553	-0.0451925	0.0730638	-0.000200141
0.018499	-0.0450146	0.092065	0.00985082
0.037227	-0.0489796	0.133202	0.0137269
0.0543277	-0.0520301	0.161092	0.0243797
0.0680471	-0.0534729	0.188682	0.0337826
0.0704513	-0.0519887	0.202267	0.0391088
0.0695473	-0.0535575	0.20495	0.0351572
0.0663005	-0.0576116	0.202046	0.0224768
0.0617093	-0.0612	0.203235	0.0153944
0.0531556	-0.0659989	0.232959	0.0170308
0.0451177	-0.0695475	0.273597	0.0231183
0.0328022	-0.0693074	0.314937	0.0243988
0.0251755	-0.0765937	0.342492	0.0221686
0.0147198	-0.0792307	0.353881	0.0169824
0.00368337	-0.0836411	0.349423	0.0105215
-0.00519652	-0.0812861	0.339102	0.00776313
-0.00970815	-0.0804715	0.345272	0.00156963
-0.014765	-0.0765831	0.375963	-0.00370278
-0.0206859	-0.0733741	0.415904	-0.0107687
-0.0231728	-0.0684642	0.451573	-0.0124345
-0.0170061	-0.0655909	0.470576	-0.0112434
-0.00529901	-0.0641263	0.470511	-0.00683611
0.0101573	-0.0604573	0.45931	-0.0139818
0.0415607	-0.0601575	0.454786	-0.0149431
0.0833415	-0.0471563	0.469154	-0.0282742
0.132165	-0.0342704	0.515922	-0.0265872
0.177887	-0.0187723	0.557058	-0.0255905
0.224662	-0.00774615	0.589223	-0.0161484
0.271418	0.00766309	0.586835	-0.0126346
0.317395	0.0184523	0.581192	-0.0162082
0.352045	0.026963	0.571056	-0.0221123
0.372177	0.0278366	0.566197	-0.0267932
0.385728	0.032798	0.578126	-0.0265878
0.399389	0.0342531	0.604406	-0.0284713
0.412197	0.032704	0.633944	-0.0283335
0.405711	0.0279186	0.653241	-0.0337341
0.382793	0.0235528	0.666304	-0.0326178
0.356756	0.0178386	0.663787	-0.0333288
0.335673	0.0134496	0.660247	-0.035249
0.311711	0.00484113	0.641934	-0.0358791
0.293436	-0.00176171	0.660841	-0.0425425
0.271856	-0.0122997	0.682115	-0.0330728
0.255403	-0.0176813	0.72925	-0.0322256
0.234198	-0.0267159	0.74168	-0.0214092
0.21599	-0.0305075	0.746822	-0.0244198
0.205819	-0.0356308	0.732836	-0.0248318
0.19175	-0.034142	0.726182	-0.0385916
0.185306	-0.0350443	0.726612	-0.0499718
0.181219	-0.029351	0.74161	-0.057964
0.192206	-0.0258926	0.757927	-0.048446
0.218977	-0.0159152	0.778237	-0.0437849
0.251731	-0.00292824	0.792466	-0.0389694
0.290726	0.0157651	0.792124	-0.0411751
0.33222	0.042291	0.780952	-0.046295
0.386328	0.070722	0.756833	-0.0513162
0.440762	0.0945227	0.760631	-0.0527131
0.488045	0.109347	0.785552	-0.0474097
0.528842	0.126991	0.821521	-0.039065
0.56494	0.141713	0.845095	-0.0345012
0.587927	0.154875	0.831336	-0.0297022
0.603064	0.158896	0.822766	-0.0311388
0.607861	0.166134	0.802473	-0.0339853
0.610155	0.169172	0.805564	-0.0435253
0.598352	0.168823	0.800395	-0.0509646
0.583099	0.161327	0.819295	-0.0496304
0.555627	0.148098	0.840455	-0.0461103
0.532549	0.136214	0.867533	-0.0430885
0.494222	0.123861	0.877771	-0.0484324
0.467868	0.11744	0.864854	-0.0506425
0.436175	0.102707	0.84847	-0.0543266
0.412038	0.092234	0.839706	-0.0625366
0.382742	0.0809872	0.838852	-0.072326
0.358513	0.0772687	0.85341	-0.0721272
0.345548	0.0762431	0.868831	-0.0674167
0.328938	0.0700416	0.88879	-0.0586072
0.31699	0.0647937	0.897276	-0.0595356
0.308126	0.0626257	0.882838	-0.059832
0.32094	0.0675117	0.856285	-0.0621148
0.34063	0.0739993	0.815662	-0.0621434
0.372966	0.090264	0.782681	-0.0590081
0.408185	0.109562	0.754777	-0.0570509
0.460464	0.130402	0.722377	-0.0501125
0.515591	0.144476	0.697799	-0.0516687
0.580152	0.164123	0.667005	-0.0503389
0.632399	0.188949	0.641953	-0.0572573
0.67831	0.205655	0.604846	-0.0614743
0.721415	0.21723	0.571776	-0.0668522
0.760897	0.225591	0.541057	-0.069241
0.789552	0.233317	0.518967	-0.0703552
0.801959	0.240255	0.505024	-0.0743426
0.792299	0.234936	0.486612	-0.0713586
0.775632	0.232152	0.475117	-0.0733623
0.754171	0.219511	0.458751	-0.0702392
0.732516	0.208498	0.443896	-0.0732803
0.700018	0.187945	0.417205	-0.0746663
0.661653	0.17226	0.398288	-0.075378
0.617558	0.159488	0.385232	-0.0729174
0.589751	0.147332	0.374367	-0.0689567
0.553332	0.132782	0.363849	-0.0683446
0.524241	0.125117	0.353049	-0.0723563
0.487519	0.120206	0.346569	-0.071698
0.464734	0.115529	0.337906	-0.0648307
0.450291	0.104885	0.320874	-0.0612351
0.436785	0.0947167	0.300611	-0.0586451
0.429824	0.097178	0.280757	-0.0563648
0.431555	0.105384	0.27916	-0.0503645
0.449633	0.12254	0.271325	-0.0452826
0.476016	0.136791	0.262674	-0.046181
0.512875	0.156439	0.247949	-0.0463806
0.562184	0.178031	0.24067	-0.0557534
0.621726	0.19951	0.228904	-0.0618071
0.69042	0.216235	0.20687	-0.0654455
0.748453	0.224522	0.199199	-0.0620957
0.800463	0.23751	0.187669	-0.0557003
0.84504	0.242514	0.18684	-0.0544025
0.887854	0.25572	0.181302	-0.0589091
0.918838	0.255483	0.18469	-0.0627218
0.929263	0.259223	0.181379	-0.0646448
0.921371	0.250045	0.175248	-0.0575298
0.904472	0.237374	0.174383	-0.0575186
0.878812	0.220393	0.172526	-0.0534451
0.853823	0.202881	0.16869	-0.0567684
0.817209	0.189582	0.151964	-0.0527939
0.783147	0.180148	0.144262	-0.0539768
0.737991	0.171776	0.139276	-0.0466991
0.699876	0.163086	0.136664	-0.0438905
0.658613	0.147213	0.128381	-0.0425107
0.625975	0.141203	0.12776	-0.0421329
0.586232	0.133594	0.118595	-0.0426978
0.55904	0.127307	0.114354	-0.0358681
0.529942	0.120861	0.103829	-0.0350419
0.518553	0.119962	0.102887	-0.0337449
0.504894	0.126751	0.100461	-0.0336561
0.514316	0.137117	0.0949856	-0.0323096
0.530296	0.153345	0.095772	-0.0284004
0.556352	0.166892	0.0939359	-0.0317046
0.594976	0.187856	0.0911121	-0.030128
0.643663	0.207129	0.0865518	-0.0330325
0.712248	0.230668	0.086069	-0.038542
0.774792	0.247502	0.0897062	-0.0367779
0.8364	0.258366	0.0865556	-0.0332798
0.893431	0.269364	0.0854821	-0.0273982
0.944341	0.277278	0.0771659	-0.0256381
0.990241	0.275857	0.0696572	-0.0262308
1.01593	0.276699	0.0679592	-0.0197323
1.02654	0.271399	0.0663286	-0.0182486
1.02426	0.272757	0.069569	-0.0199592
1.00494	0.259161	0.0633805	-0.0193951
0.977276	0.239976	0.0602582	-0.0234051
0.940381	0.221473	0.0603047	-0.0192011
0.90783	0.206765
0.865496	0.192913
0.832296	0.182742
0.787277	0.16738
0.752888	0.152026
0.714075	0.136775
0.679343	0.130806
0.647775	0.129071
0.620881	0.131049
0.598163	0.132381
0.584047	0.139191
0.575158	0.148728
0.582423	0.166963
0.615857	0.189556
0.660954	0.21654
0.717676	0.235442
0.760083	0.2509
0.815244	0.259329
0.883987	0.270492
0.94698	0.278182
0.998498	0.287447
1.0219	0.285899
1.04671	0.283229
1.05593	0.270631
1.06557	0.262075
1.049	0.24663
1.02669	0.229471
0.988094	0.21287
0.960884	0.196568
0.926443	0.186552
0.89378	0.171894
0.855586	0.163583
0.813123	0.146766
0.767821	0.141116
0.726718	0.130972
0.692535	0.129799
0.664262	0.123778
0.646496	0.131839
0.635883	0.138319
0.63674	0.157875
0.635484	0.172646
0.653475	0.195734
0.690818	0.208766
0.746863	0.227595
0.807438	0.241642
0.863847	0.261307
0.912919	0.277194
0.966277	0.283396
1.01073	0.285769
1.05234	0.28064
1.06817	0.276101
1.08553	0.266143
1.09159	0.251
1.0846	0.241369
1.0566	0.233974
1.01777	0.225096
0.983401	0.207965
0.946166	0.189551
0.911062	0.168161
0.879496	0.152132
0.841993	0.137051
0.805412	0.13206
0.762864	0.128633
0.72812	0.128321
0.691533	0.127274
0.673225	0.137493
0.656916	0.145068
0.654165	0.160337
0.658676	0.175662
0.673257	0.201212
0.703248	0.230189
0.748705	0.254205
0.816529	0.270544
0.885528	0.280717
0.938265	0.284886
0.982389	0.292875
1.02913	0.291123
1.07171	0.288713
1.0955	0.283262
1.10462	0.280771
1.09715	0.270522
1.08645	0.255463
1.07246	0.24048
1.054	0.22675
1.02156	0.213192
0.977218	0.193711
0.937511	0.17947
0.904145	0.161561
0.86424	0.147082
0.827328	0.138526
0.790768	0.130681
0.758415	0.13216
0.726587	0.126937
0.701368	0.133189
0.683839	0.138475
0.672941	0.151294
0.681219	0.168326
0.690653	0.189922
0.720479	0.220175
0.754905	0.238494
0.82459	0.25697
0.888336	0.264177
0.953801	0.278199
0.998736	0.284725
1.03544	0.283021
1.07373	0.279001
1.09816	0.269965
1.12634	0.270383
1.12232	0.256247
1.11681	0.248658
1.08578	0.237219
1.06297	0.227783
1.0369	0.213837
1.00454	0.196145
0.966985	0.176515
0.918741	0.162641
0.877304	0.147569
0.83907	0.141589
0.807246	0.128173
0.778207	0.12906
0.748766	0.1276
0.720183	0.12992
0.696926	0.129795
0.683821	0.144846
0.692923	0.167986
0.70985	0.193245
0.740607	0.215054
0.782222	0.235931
0.842021	0.254735
0.906534	0.274758
0.964676	0.284062
1.01389	0.294693
1.05111	0.291077
1.0809	0.288543
1.10431	0.281861
1.11215	0.274983
1.11858	0.264614
1.11692	0.248297
1.11141	0.235411
1.0819	0.226296
1.04679	0.21391
1.00538	0.196286
0.976844	0.177499
0.942517	0.16544
0.91413	0.153915
0.87346	0.144591
0.833538	0.131006
0.791754	0.121023
0.75656	0.114262
0.726573	0.121753
0.708829	0.13215
0.694948	0.154183
0.693473	0.169715
0.704064	0.198696
0.731363	0.226426
0.765879	0.25445
0.806721	0.279828
0.849148	0.296921
0.883187	0.310376
0.897864	0.314683
0.900499	0.320645
0.896344	0.315642
0.890623	0.312449
0.875049	0.29472
0.854755	0.287384
0.834739	0.274986
0.805584	0.260483
0.781815	0.245263
0.753767	0.226452
0.730044	0.211258
0.690036	0.194443
0.656429	0.175848
0.621356	0.160876
0.599596	0.147455
0.572632	0.14404
0.552596	0.139037
0.530993	0.139943
0.512392	0.136223
0.492232	0.138025
0.480709	0.134833
0.464259	0.131943
0.462771	0.131821
0.44718	0.130519
0.430234	0.131829
0.410473	0.126295
0.399669	0.120029
0.389907	0.118736
0.384584	0.114736
0.366026	0.118832
0.359404	0.105583
0.337705	0.104623
0.331933	0.0945202
0.320218	0.0957046
0.305408	0.087055
0.29417	0.0780723
0.283766	0.067446
0.286003	0.0573316
0.276111	0.0538939
0.272235	0.0494894
0.262534	0.0481588
0.265285	0.0416522
0.254653	0.0395079
0.248657	0.0407326
0.231589	0.0406674
0.228433	0.0422687
0.222384	0.038169
0.222358	0.0382347
0.216172	0.0378715
0.216193	0.0362646
0.210594	0.0370272
0.207329	0.0300006
0.196584	0.0280441
0.192748	0.0245745
0.185896	0.0213637
0.185159	0.0165008
0.183009	0.0140086
0.183352	0.0116488
0.178386	0.011688
0.171447	0.0051101
0.167828	0.00260188
0.161649	-0.00157448
0.162113	-0.00829081
0.157509	-0.0101217
0.15555	-0.0125619
0.149749	-0.00709717
0.146845	-0.00686552
0.145913	-0.00567001
0.143967	-0.005597
0.139775	-0.00077426
0.134104	-0.000436879
0.131255	-0.00230264
0.128847	-0.000916435

## Sheet: 5F_ExampleBouton
0.55 Hz		2 Hz
0.266296	0.374231	Both	Contra
0.153287	0.282973	0.246493	-0.0472025
0.117126	0.132815	0.0487104	-0.103251
0.210879	-0.174686	0.11818	-0.164414
0.246068	-0.188885	-0.0531897	-0.00725408
0.113654	-0.14376	-0.17293	0.125973
0.164282	-0.228644	-0.160725	0.137098
0.0321827	-0.265619	-0.13764	0.0778928
0.0480589	-0.377495	0.016313	-0.0109208
0.159646	-0.306083	0.105829	-0.175605
0.292876	-0.039406	0.172043	-0.173532
0.365506	0.0874873	0.0206096	-0.09111
0.552895	0.20444	0.041871	0.078105
0.377904	0.187542	0.0251395	0.097756
0.170746	0.0228991	-0.0667797	0.107572
0.338248	-0.0112326	-0.0228546	0.130945
0.159932	0.00165536	-0.0814275	0.192338
0.243102	-0.28816	-0.158261	0.431454
0.179105	-0.220304	-0.10682	0.415078
-0.0439946	-0.198769	-0.177036	0.349236
-0.129363	-0.294322	-0.188583	0.0548796
-0.252759	-0.0768344	-0.0566396	-0.0412993
-0.267256	-0.182924	0.0466363	-0.00368652
-0.371212	-0.0678622	0.177139	0.0347278
-0.474589	-0.0609786	0.23696	0.161608
-0.148629	-0.183474	0.211731	0.0274477
-0.087925	0.0335208	0.147028	-0.0130597
-0.0562987	-0.0575269	0.128967	-0.074011
0.146892	-0.0402924	-0.00661859	-0.229995
-0.107807	0.0689359	0.00850979	-0.117302
-0.0383971	-0.111005	-0.00827745	-0.138771
0.231002	0.0433704	-0.0761691	-0.0322571
0.305944	0.194455	-0.00508913	0.128573
0.23243	0.243743	-0.0141551	0.122078
0.0978532	0.310783	0.0374545	0.141077
-0.106313	0.225634	0.000996935	0.00618752
-0.19566	0.0645239	0.00819844	-0.0353449
-0.187715	0.0878806	-0.122445	0.124916
-0.0101885	-0.0541567	-0.261536	0.196959
-0.101268	0.154401	-0.197815	0.39066
-0.260725	0.237211	-0.228816	0.363795
-0.23611	0.029181	-0.189336	0.197714
-0.399988	0.195185	-0.00327941	0.049638
-0.30294	0.060664	0.000646681	-0.0748966
-0.32706	0.107552	0.147115	-0.0560582
-0.157384	0.272838	0.174054	-0.143726
0.0504942	0.264794	0.14021	0.00838966
-0.0234927	0.224422	0.0590611	0.0258373
0.0919384	0.083141	-0.0245989	-0.0789445
0.0369027	0.134128	0.0249599	-0.0497402
-0.154252	0.0856374	-0.160868	-0.125262
-0.13758	0.0905009	-0.0523106	-0.102961
-0.174363	0.184637	-0.0436459	-0.124091
-0.130966	0.0665605	-0.0715065	0.0015741
-0.0983493	0.123625	0.113678	-0.06782
0.125638	-0.101101	0.0539274	-0.203982
0.22417	-0.151873	0.0485341	-0.135227
0.0316205	-0.232576	-0.0213374	-0.224485
-0.0950508	-0.337115	-0.152426	-0.154175
-0.263688	-0.0663771	-0.078938	-0.148516
-0.294605	0.0298444	-0.131227	-0.19507
-0.268542	0.0598608	-0.0201968	-0.225277
-0.105618	-0.0254953	-0.0272929	-0.287469
0.046323	-0.202657	-0.0524695	-0.203919
0.00196858	-0.240666	0.010906	0.0555569
-0.0145169	-0.107312	-0.0296633	0.0647657
-0.165626	0.156551	0.0220358	0.129549
-0.307459	0.188436	0.0944306	0.0540092
-0.263071	0.0372753	0.00979617	-0.0627054
-0.035178	-0.0867178	-0.0714903	-0.0522739
0.106034	-0.139865	0.048699	-0.0305096
0.215227	-0.180283	0.00172187	0.0165063
0.205475	0.120597	-0.0327984	-0.0827362
0.0903988	0.0614652	0.0861785	-0.127901
0.147214	-0.0197598	0.0401186	-0.0657312
0.0698348	0.0698714	0.00812173	-0.0311851
0.146788	-0.141054	0.252122	-0.0126266
0.218263	-0.00287381	0.332066	0.0264062
0.217873	-0.0357065	0.266511	-0.0624791
0.152313	0.075386	0.336524	-0.00858288
0.0780923	0.110314	0.114346	-0.00800817
0.0873955	0.0627044	-0.129959	0.0406288
-0.109954	0.101056	-0.142567	0.01775
-0.11062	-0.0986407	-0.182345	-0.0911149
-0.159881	-0.175833	-0.0161781	-0.0220552
-0.239714	-0.128853	0.0178958	0.00400937
-0.129897	-0.2104	0.0262368	0.00501464
-0.155794	-0.100011	-0.0338232	0.0925758
-0.202741	-0.0165104	-0.0954283	0.00804463
-0.172746	-0.0936334	-0.104616	0.00412738
-0.0596537	-0.0573873	-0.13221	0.11971
-0.0405103	-0.156538	-0.113091	0.171655
-0.0218091	-0.0143159	-0.208864	0.0925484
0.0327761	0.0527653	-0.136324	0.201106
0.0374689	0.361514	-0.0936844	0.156541
0.147499	0.309782	-0.0908744	0.016846
0.205276	0.106319	-0.134709	0.147036
0.222733	0.264216	-0.142312	-0.113614
0.106257	0.0344559	-0.0973616	-0.153397
0.0973194	0.205772	-0.175015	-0.0938894
0.224514	0.36209	-0.0540468	0.00342878
0.319038	0.23211	0.0197119	0.15995
0.606485	0.327498	0.123813	0.155792
0.881644	0.25142	0.205077	0.14368
0.745325	0.0938664	0.201013	0.113147
0.72169	0.151392	0.203836	0.273777
0.510575	0.129286	0.152231	0.222575
0.137481	0.159738	0.140536	0.183217
0.260822	0.363887	0.166992	0.052153
0.17348	0.197066	0.223875	-0.115977
0.16607	0.157383	0.280371	0.027691
0.42124	0.114886	0.382388	0.111235
0.315719	-0.0592765	0.448793	0.163434
0.391725	0.0074323	0.615887	0.0767046
0.238843	-0.095318	0.594744	0.170763
0.0388625	-0.142913	0.531034	0.159828
0.212233	-0.0383605	0.509588	0.124862
-0.135666	0.0307682	0.411814	0.452093
-0.0919496	0.108918	0.615605	0.374688
0.118433	0.177693	0.682238	0.500553
0.0110994	0.0935688	0.659054	0.64596
0.182795	0.0273048	0.728745	0.549195
0.392763	0.114444	0.513037	0.396844
0.25002	0.11377	0.615035	0.269238
0.233628	0.0946363	0.714244	0.397591
0.369364	0.28124	0.664653	0.404194
0.256309	0.156862	0.843295	0.636803
0.368649	0.16825	0.902754	1.05903
0.480066	0.230664	0.91473	1.03818
0.470442	0.177272	1.10983	1.27499
0.882319	0.301404	1.01941	1.33677
0.801814	0.29684	1.00379	1.15581
0.792325	0.36447	1.3242	1.19904
0.721687	0.29769	1.43058	1.22041
0.480609	0.0700902	1.68825	1.18892
0.366997	0.00298947	2.15414	1.36822
0.490259	0.0902402	1.88116	1.5005
0.527768	0.130487	1.60301	1.34079
0.296849	0.482156	1.65584	1.51128
0.398262	0.592018	1.34818	1.63758
0.245728	0.54283	1.54911	1.84676
0.325725	0.643578	1.58549	2.02669
0.320185	0.496553	1.40322	2.19553
0.354355	0.532813	1.56248	2.09058
0.276278	0.505438	1.37766	2.01663
0.198507	0.492882	1.27116	1.88203
0.300305	0.417996	1.26263	1.70488
0.330513	0.275536	1.06531	1.78351
0.198853	0.144079	1.48285	1.53355
0.47148	-0.0316732	1.91169	1.72458
0.559487	0.131693	2.25959	2.05433
0.493984	0.392532	2.37085	2.13971
0.758373	0.462267	2.33386	2.23803
0.649701	0.747916	2.21292	2.0689
0.898073	0.628076	2.08441	1.9103
1.31447	0.752054	2.21662	1.83155
1.34216	1.05649	2.07729	2.17006
1.35493	0.808324	2.26819	2.40355
1.22178	0.8061	2.61389	2.56231
1.07293	0.655491	2.64024	2.61118
1.39468	0.324623	2.52784	2.57255
1.29629	0.48318	2.33303	2.49831
1.39775	0.508488	2.06364	2.25581
1.18253	0.444066	2.06649	2.13022
1.14371	0.513843	2.6811	1.91232
1.19945	0.250737	2.88897	2.11873
1.3825	0.21627	2.99245	2.40204
1.52885	0.206825	3.22058	2.53285
1.20864	0.133003	2.85394	2.71166
1.43117	0.124926	2.95942	2.66668
1.18762	0.0901553	3.07513	2.4307
1.07908	0.0254296	3.15213	2.59897
1.13393	0.318657	3.04759	2.79437
0.777334	0.47701	3.19111	2.75565
0.785076	0.597056	2.83104	3.20377
0.953658	0.960915	2.67469	3.19456
1.14074	0.694432	2.90294	3.24687
1.27207	0.840556	2.63376	3.50201
1.29537	1.19239	2.82996	3.1723
1.07058	1.02595	2.76802	2.85136
0.982856	1.2302	2.73686	2.22298
1.10188	1.07457	2.67879	1.84304
1.34277	0.712845	2.46894	1.71953
1.78566	0.550469	2.23809	1.80164
2.24073	0.736527	2.11263	2.19313
2.43349	0.912348	1.8502	2.02253
2.60859	1.10833	1.73379	1.78943
2.59963	1.18734	1.64748	1.62355
2.13401	1.02979	1.17982	1.65849
2.10701	0.762887	1.16009	1.6569
1.86883	0.528217	1.12608	1.91847
1.89111	0.725315	1.22779	1.98039
1.96832	0.475926	1.48301	1.5496
1.81731	0.679776	1.48519	1.51954
1.97915	0.91815	1.6479	1.34306
1.86092	0.627018	1.35199	1.27967
1.82217	0.925843	1.15237	1.26984
2.05714	0.75221	1.05269	1.23493
1.76727	0.469828	0.709655	1.00103
1.58872	0.713351	0.833365	1.01234
1.48671	0.26677	0.735516	0.981474
1.16675	0.35591	0.701231	1.01796
1.09656	0.328259	0.679612	1.1214
1.47078	0.09725	0.573808	1.03546
1.61632	0.726397	0.788857	1.14219
1.67865	0.862593	0.924442	0.823787
1.80907	1.19434	1.08328	0.723989
1.74772	1.45159	1.12008	0.51177
1.88558	1.44254	1.03344	0.35052
1.96613	1.3943	0.948728	0.365606
2.22062	1.47783	1.00267	0.412098
2.44791	1.39314	0.973695	0.60644
2.78315	1.37914	0.921745	0.519558
2.87491	1.52691	0.827704	0.768494
2.89577	1.55405	0.740956	0.631591
2.90878	1.5781	0.474648	0.482421
2.65302	1.23254	0.48378	0.334525
2.64171	1.19078	0.581501	0.180245
2.42518	1.15114	0.387424	0.18191
2.2978	1.02483	0.5858	0.155335
2.1139	1.27033	0.624454	0.418311
2.04282	1.26382	0.544288	0.520402
2.41159	1.16527	0.581689	0.366975
2.31512	1.43059	0.455268	0.46198
2.20187	1.49298	0.26047	0.342182
2.34481	1.38396	0.28367	0.217526
2.06018	1.43378	0.359958	0.302089
2.06209	1.06936	0.407889	0.143635
2.18088	0.937937	0.437911	0.0735045
2.09597	0.995536	0.263663	0.0873347
1.95748	0.8888	0.202861	0.207486
2.0592	1.15625	0.14436	0.181646
2.21146	1.10534	0.207497	0.333681
2.27582	1.26045	0.334926	0.352523
2.52755	1.4012	0.303759	0.258529
2.49105	1.49258	0.297131	0.266482
2.66285	1.68579	0.177359	0.257204
2.65785	1.80651	0.320904	0.100619
2.81758	1.74723	0.299597	0.106354
3.03198	1.7601	0.285964	0.0921568
3.16692	1.78326	0.360205	0.0299735
3.81304	1.79431	0.143968	0.346027
3.86959	1.91824	0.129844	0.261747
4.04635	2.25168	0.209993	0.251489
4.01731	2.02616	0.0827908	0.242073
3.60448	1.81405	0.0795543	0.077601
3.40919	1.84871	0.0915334	0.236338
3.07055	1.55394	0.17642	0.378845
2.93758	1.89214	0.420798	0.338208
3.08709	2.08178
3.22847	2.12979
3.12449	1.92461

## Sheet: 5GH_peakByPeak
0.55 Hz											0.55 Hz+atropine											2 Hz
1	2	3	4	5	6	7	8	9	10	11	1	2	3	4	5	6	7	8	9	10	11	1	2	3	4	5	6	7	8	9	10	11
0.388362	0.468689	0.386729	0.414088	0.502481	0.47607	0.480542	0.439663	0.436016	0.419649	0.429691	0.30513	0.368112	0.254128	0.308753	0.149469	0.0605507	0.173115	0.182403	0.114889	0.145805	0.220906	-0.74026	-0.349815	0.124262	0.101665	0.0321007	-0.0705688	0.0336899	-0.02365	-0.0526414	0.00335782	0.071168
0.702454	0.538549	0.366995	0.380801	0.415348	0.425823	0.205974	0.503295	0.4858	0.329779	0.45595	0.298678	0.25746	0.0933435	0.238403	0.354534	0.261073	0.0918179	0.0158283	0.0944405	-0.0797093	0.12442	1.39613	1.61053	-0.261627	0.168252	0.284818	0.316754	0.206427	0.181884	0.187232	0.181876	0.0780685
0.442424	0.256926	0.392603	0.101407	0.415854	0.537981	0.416524	0.372925	0.361434	0.288728	0.345906	1.63183	0.267334	0.165034	0.336874	0.128647	0.16163	0.159937	0.162503	0.151588	0.143425	0.0834719	0.406217	0.172305	-0.179547	0.0785779	-0.145857	-0.183973	0.0232598	-0.0321777	0.0869481	-0.116597	-0.0348066
0.509132	0.263262	0.471417	0.416308	0.474718	0.38261	0.221731	0.260511	0.489433	0.30982	0.424564	0.220463	0.0618375	0.195858	0.076653	0.254252	0.157466	0.0716807	0.140749	0.160359	0.113101	0.0456408	0.91328	-0.290027	0.235133	0.0728747	-0.100342	0.0853199	0.171324	0.0133419	0.16829	-0.0687365	0.0506527
0.572924	0.431524	0.4003	0.404828	0.390849	0.0116648	-0.035926	0.206535	0.170166	0.184067	0.257588	-0.271463	0.344264	0.0717654	-0.151241	0.152499	0.0596471	0.204094	0.101167	0.149099	-0.0166405	0.142849	0.310617	0.253666	0.301002	-0.0519354	0.231713	-0.00304721	0.0649928	-0.0888178	0.07596	0.0330495	-0.0553251
0.321157	0.229672	0.30369	0.438614	0.153687	0.379361	0.405038	0.291784	0.231743	-0.0111816	0.178213	0.325493	0.523949	0.135347	0.218399	0.133199	-0.0635613	0.117984	0.185476	0.185716	0.251252	0.0602215	-0.111274	-0.169723	0.106947	0.216738	-0.132986	-0.234261	-0.171138	-0.0800312	-0.0805151	-0.057214	-0.0120474
1.40901	0.204609	0.410278	0.496955	0.286088	0.184022	0.235927	0.289642	0.249411	0.375426	0.294362	0.84139	0.327853	0.121981	0.189613	0.137295	0.0955742	0.136958	0.130214	0.00770409	0.204475	0.0977099	-0.60596	-0.661111	-0.230744	0.101286	0.0670518	-0.0617866	-0.063629	0.0134561	-0.139098	-0.211849	-0.190845
2.04985	0.317378	0.461039	0.47061	0.302679	0.35611	0.291736	0.314198	0.357989	0.28194	0.342532	0.0534382	0.384979	0.0338938	0.0576152	0.258334	0.147996	0.0185698	0.0400182	0.16435	0.112758	0.0765571	-0.328639	-0.029344	0.126757	0.0266653	0.0425275	-0.115217	0.054873	-0.0297863	-0.0243729	0.0509039	-0.0588704
0.880082	0.00511294	0.435854	0.500658	0.302437	0.36953	0.244859	0.329235	0.298111	0.343035	0.226218	0.318701	-0.0925579	0.115336	0.111852	0.196746	0.195446	0.0716491	0.115753	0.0878827	0.0639622	0.156858	-0.0565089	0.0686316	-0.0781632	0.0161227	-0.128536	-0.0175275	-0.0463641	-0.00893758	-0.116004	-0.0518382	-0.033515
0.0765667	0.292378	-0.204445	0.63015	0.334236	0.218003	0.202936	0.372997	0.423558	0.285069	0.378219	0.213445	0.369736	-0.0572597	0.29652	0.165016	0.160547	0.155475	0.159794	0.216211	0.034559	-0.0676739	0.366504	-0.155389	0.0950452	0.0534603	0.0686356	-0.0143588	0.0565419	0.0229764	-0.0719306	-0.0540517	-0.0124597
0.0508257	0.128697	0.496076	0.279776	0.103513	0.251863	0.30248	0.273112	0.411654	0.379675	0.330484	0.372454	0.0981807	0.158005	0.120838	-0.0904255	0.00597312	0.270334	0.0280804	0.0826268	0.150169	0.124227	0.51386	-0.646947	-0.104574	0.105113	0.029157	-0.17677	-0.170945	-0.209664	-0.0354825	-0.0726563	-0.127357
0.00473702	0.617818	0.388076	0.633967	0.330887	0.389149	0.24452	0.332997	0.259703	0.244515	0.249664	0.128414	0.0166542	0.385396	0.262772	0.14849	0.0587655	0.0100055	0.0192478	0.0885184	0.187076	0.0320292	-0.868972	-0.449466	-0.0620772	0.00410126	0.0948998	0.0653717	-0.0819335	-0.0123465	-0.148168	0.0120689	-0.110013
0.285986	0.169861	0.338025	0.242815	0.148186	0.19543	0.161584	0.317201	0.442854	0.438295	0.495616	0.371266	0.115577	0.161895	0.151877	0.074085	0.0982637	0.14681	-0.000663347	0.0651346	0.0192121	0.0881534	-2.12156	0.147073	0.0276097	-0.108902	-0.190173	-0.0429569	0.00336216	-0.100157	-0.101727	0.0759905	0.037001
0.122959	0.0897457	0.384103	0.359849	0.39587	0.25747	0.191128	0.198001	0.349383	0.149231	0.287178	0.56711	0.0751507	0.140981	0.218577	0.125242	0.164357	0.0596175	0.0787124	0.0947381	0.0798173	0.0181035	-0.0121953	0.140238	0.339699	-0.287502	0.0871908	0.052188	-0.0419094	0.0923891	-0.00238931	-0.0077125	-0.130402
-0.00746156	0.189619	0.0849051	0.193779	0.243978	0.314232	0.154989	0.355511	0.0628457	0.345294	0.327656	0.355728	0.0999696	-0.221417	0.131162	0.139688	0.153804	0.232506	0.240722	0.106094	0.000311859	0.178181	-0.0605474	-0.351378	-0.0113015	0.0364269	0.0366541	0.119456	-0.111325	0.12944	-0.0832093	-0.0376475	-0.0744431
0.226402	0.26633	0.353993	0.246384	0.261848	0.28784	0.317867	0.224626	0.251617	0.247537	0.40921	-0.294617	-0.444728	-0.0930927	-0.0880182	0.0869474	0.101589	0.142988	0.101322	0.0937148	0.181603	0.0808881	2.09884	0.269433	-0.476328	-0.120184	-0.0385362	-0.0843314	0.0944717	-0.182735	-0.042486	-0.0918448	-0.0630662
0.256352	0.11997	0.258673	0.335618	0.227556	0.219579	0.347653	0.39437	0.261249	0.449173	0.249707	0.536313	0.0333174	0.049215	0.148636	0.0160253	0.128395	0.0964605	0.0921937	0.110033	0.0753703	0.0954685	0.281343	0.111852	0.366971	0.00908987	0.0807014	0.0926587	-0.0402929	0.0858057	0.112005	0.120875	0.0908401
-0.289136	0.0121715	0.138715	0.524867	0.270598	0.33128	0.283206	0.347937	0.066761	0.436662	0.371858	-0.0719873	0.224646	0.15632	0.125404	0.0509076	0.0959126	0.110842	0.0658616	0.168828	-0.0705148	0.0448989	1.06918	-0.44321	-0.151056	-0.00477263	0.053431	-0.107047	-0.0232753	0.195172	-0.000235006	0.107215	0.0770779
-0.0134393	0.209727	0.624395	0.293002	0.274517	0.314443	0.311964	0.299597	0.297702	0.266641	0.341183	0.158745	0.345986	0.118228	-0.191655	-0.100133	0.149691	-0.0478973	0.251718	0.134729	0.224982	0.0505294	0.561871	-0.550049	0.253482	-0.168948	-0.154494	-0.154632	0.109315	-0.040728	-0.0912198	0.112415	0.0519792
0.407337	0.282159	0.441673	0.19413	0.411558	0.25932	0.205293	0.230813	0.323334	0.204614	0.374644	0.118945	-0.0884114	0.0598891	0.123982	-0.0501109	0.133903	0.105911	0.0678458	0.0611515	0.100993	-0.00878393	0.053902	0.111159	0.447074	-0.249208	-0.0800511	-0.263108	-0.0531989	-0.156294	0.117011	-0.0092977	-0.0524414
0.124161	0.43713	0.391624	0.31472	0.267248	0.346184	0.416771	0.378535	0.125576	0.259931	0.222292	0.166176	-0.115174	0.2521	0.0610976	0.174253	0.080106	-0.0372113	-0.086026	0.0645506	0.107	-0.0393238	1.81629	0.046171	0.322032	0.199912	0.172999	-0.00124886	0.0234141	0.072378	-0.0326622	0.0784539	-0.0271437
0.314279	0.358443	0.411107	0.36156	0.332755	0.374308	0.162676	0.32519	0.291575	0.269625	0.2179	-0.207046	-0.0525268	0.269075	0.0939081	0.116454	-0.109401	0.0754134	0.279145	0.182873	0.1753	0.00205392	1.58752	-0.493109	0.730896	0.495214	0.327471	0.445363	0.124794	0.30525	0.193267	0.112982	0.142873
0.175502	0.543588	0.368934	0.281561	0.376623	0.232896	0.256579	0.186582	0.303058	0.381377	0.214265	0.338207	0.271854	0.143325	0.0484043	0.0380879	-0.0493408	0.0939377	0.0927627	0.0977597	0.144822	0.0531586	-0.251232	-0.554891	-0.190118	0.100455	-0.179207	0.320175	-0.0142745	0.0158505	0.0166982	-0.0503635	0.0380339
0.549069	0.236901	0.402299	0.395051	0.310339	0.30469	0.323578	0.270871	0.263396	0.323851	0.38095	0.505622	0.173023	0.163267	0.00542635	-0.0170856	-0.0457709	0.0288876	-0.0993427	0.122487	0.0678875	0.0945331	-0.15638	1.1055	0.258547	0.427097	0.0294015	-0.0605787	0.151681	0.0283681	-0.0314735	0.0525213	0.0480944
0.261804	0.156926	0.270525	0.435409	0.29149	0.335089	0.199418	0.360616	0.127914	0.291204	0.193841	0.0918582	0.0247805	-0.0894762	0.00871965	-0.0773197	0.075878	0.198486	0.14357	0.0559803	-0.0875702	0.0185747	-3.55325	0.265644	-0.0362364	0.0441139	-0.140545	0.264045	0.103551	0.164375	-0.0252364	0.157098	0.00348438
0.298306	0.551991	0.443081	0.329564	0.438821	0.0158213	0.331378	0.265183	0.339866	0.168884	0.203352	-0.150166	0.0992584	0.0140045	0.00759455	0.0165035	0.125114	-0.0299262	0.0993393	0.0772134	0.0524591	0.0494831	-0.298872	-0.723824	0.0918709	0.257069	0.11984	-0.138269	-0.0132173	-0.00296734	0.0426543	0.108401	-0.135884
0.53306	0.0531844	0.0172349	0.38787	0.28063	0.186008	0.283195	0.298436	0.276119	0.265972	0.355221	0.155541	0.190337	0.236235	0.0308742	0.135818	0.0806259	0.0397991	0.0965473	-0.0200008	0.0859995	-0.0193631	-0.770971	0.000404578	-0.135251	0.175442	0.127315	-0.0144664	0.0717453	-0.128238	-0.157806	-0.101404	-0.0544401
-0.415234	0.0343333	0.402921	0.305847	0.116183	0.1521	0.280971	0.270216	0.190411	0.332249	0.178139	0.0308947	0.210661	0.0814714	0.208825	0.0146398	0.0657392	0.0873717	0.0202899	0.113827	-0.0673617	0.0421565	0.484369	0.303929	0.365944	0.263931	0.0218944	0.0837395	0.110968	0.314523	0.0836685	0.0774371	-0.0567746
1.50876	0.134803	0.545599	0.4701	0.228683	0.247639	0.30847	0.293448	0.209109	0.311549	0.286459	0.0524447	-0.224066	0.14598	-0.0318414	0.00480124	-0.0255232	0.164362	0.175493	0.15977	-0.0125194	0.139897	-0.395569	-0.226667	0.0299499	0.169046	-0.0804481	0.0885773	-0.146843	-0.0149974	0.232651	-0.265279	-0.101861
0.477633	0.266603	0.283044	0.28634	0.248131	0.283044	0.200409	0.23069	0.226176	0.202522	0.315017	-0.0750557	0.187135	0.455817	0.186136	-0.134473	0.0786001	0.101275	0.136989	-0.114662	-0.0075411	0.371311	0.888943	0.27082	0.276695	0.324634	-0.011696	-0.250565	0.0213904	0.095031	0.137423	0.0848836	0.143417
0.594678	-0.00684449	0.0123999	0.341616	0.28951	0.144808	0.308016	0.258642	0.243209	0.187373	0.218436	-0.065655	0.210063	-0.152127	-0.0744655	-0.0310723	-0.00551637	0.206497	0.0348947	0.0436698	0.212874	0.0253499	-0.228247	-0.124097	-0.3907	0.124673	-0.184514	-0.00416076	-0.12322	0.00267336	0.123611	0.162991	-0.0116439
0.295695	-0.0973684	0.38199	0.270418	0.368813	0.36964	0.160677	0.209249	0.26734	0.120941	0.251346	0.112255	-0.205834	-0.163388	0.10547	0.0607854	0.115942	0.0247446	0.130272	0.135547	0.0891293	-0.00237368	0.126258	-0.586107	0.349948	0.367881	-0.202479	-0.00880481	0.172106	-0.0920087	0.135411	-0.147297	-0.0144123
0.370735	0.207553	0.393361	0.307988	0.260024	0.307293	0.239006	0.288575	0.22555	0.269806	0.316853	0.058026	-0.00140885	0.464702	0.0623951	0.11544	0.102221	-0.0630199	0.0113678	0.0645467	-0.037745	0.136952	-1.53144	-0.0814173	-0.040329	-0.0927466	-0.0497519	0.152136	-0.00383855	0.0115272	-0.0176689	-0.0606364	-0.0197039
0.516203	0.0840992	0.332095	0.168829	0.396867	0.207255	0.297147	0.360145	0.346848	0.118705	0.128976	-0.404406	0.187373	0.244202	-0.17341	0.175521	-0.0450447	0.109153	-0.0721075	0.0557523	0.0321991	0.0521227	3.67954	1.35586	0.85605	0.368928	0.358512	0.240294	0.201033	-0.0883075	0.00873771	0.0942288	0.154303
-0.209486	0.340489	0.145104	0.159279	-0.0860534	0.198669	0.126892	0.212571	0.229916	0.114134	0.223974	0.0844964	0.347098	0.375156	0.261694	0.134694	0.110724	0.0176681	0.165118	-0.0495258	0.134085	-0.117666	-0.449851	-0.142796	0.475091	0.486093	-0.25306	0.329208	-0.193446	0.155993	0.133686	-0.109351	-0.348019
0.366904	0.684811	0.420828	0.327866	0.243313	0.265624	0.296589	0.187536	0.270446	0.278574	0.25524	-0.0416625	0.712907	-0.0462969	0.221145	-0.264363	-0.193657	0.156572	0.22328	0.0424835	0.172052	-0.0481786	0.609251	-0.227763	0.445155	0.0981737	0.0286775	0.108015	0.141716	-0.00161362	-0.0596342	0.0334211	0.142983
0.159423	0.0883599	0.107043	0.0558797	0.289019	0.211207	0.281154	0.273239	0.0311838	0.275725	0.409549	-0.258562	-0.0945559	0.209989	0.0733033	0.0235343	0.112296	0.0861656	0.0465015	0.050502	-0.0128352	0.0167713	-0.156819	-0.187654	-0.232633	-0.0632005	0.00212979	0.111017	0.0453793	0.0157263	-0.164624	0.026339	0.0945437
1.87154	0.171725	0.666016	0.40028	0.236252	0.103433	0.0296537	0.236043	0.35121	0.168456	0.416168	0.100714	-0.00517415	0.137347	0.0180599	-0.0389696	-0.0109656	-0.0661512	0.0620465	0.00769347	0.127446	0.044792	-0.0483738	-1.9168	0.485672	0.482477	0.285346	0.222242	0.0826863	-0.327496	-0.0179617	-0.436455	-0.0518947
-0.0332559	0.295407	0.401137	0.27049	0.258289	0.131932	0.199378	0.25676	0.261013	0.16582	0.173541	-0.088973	0.299608	0.017081	0.273954	-0.00724534	0.1526	-0.0770671	-0.0319046	0.00280909	0.0330086	0.0372423	0.0224174	-0.1098	0.270954	-0.0724658	-0.0264792	-0.201024	-0.31634	-0.148351	0.0295201	-0.333105	-0.0235456
-0.224585	0.187628	0.374761	0.419203	0.129852	0.308428	0.231556	0.113027	0.257796	0.219669	0.316533	0.165549	-0.00855301	0.1383	0.167954	0.225762	0.126429	-0.0252474	0.126327	-0.0992283	-0.0707469	0.0062892	0.180626	0.0649805	0.0430735	0.306579	0.0111056	-0.0643755	-0.0705474	-0.242451	0.0846176	0.247714	0.139682
0.248024	0.218135	0.51567	0.185726	0.231797	0.189021	0.301072	0.137255	0.202773	0.0997309	0.192973	0.106569	0.390793	-0.315525	0.0324976	-0.017623	0.0106365	0.170107	-0.0753444	0.119772	0.127155	0.144688	0.754771	-0.413444	-0.175433	-0.0281048	-0.077246	-0.104245	0.0847542	-0.160467	-0.0402724	0.356164	0.0216419
0.309548	0.31486	0.255363	0.19475	-0.00280161	0.380078	0.284117	0.416058	0.394623	0.229742	0.29061	-0.202606	0.00330323	0.0897779	0.0604476	0.0712733	0.069044	0.0157556	0.0420398	0.00862008	0.126732	0.0734003	-0.466094	-0.196857	0.317209	-0.132073	-0.144038	0.259271	-0.161917	-0.010406	-0.0281755	0.045325	-0.191013
0.277833	0.0983242	0.293928	0.326516	0.418782	0.108091	0.132466	0.187277	0.348209	0.130985	0.225414	-0.211974	0.039254	0.13986	0.0140067	0.0648499	-0.0583509	-0.0820205	0.30212	-0.0240175	-0.0697037	0.0429928	0.0459279	0.167139	0.602472	0.117709	-0.511587	0.140507	0.34953	-0.0496261	0.0273015	0.0341001	-0.00527448
-0.0793176	0.428427	-0.094866	0.152012	0.293874	0.333447	0.204383	0.191399	0.29126	0.217822	0.22611	0.197695	-0.0654288	0.1792	-0.0201169	-0.0320533	0.0484893	0.0978843	0.105541	0.0702824	-0.0389716	-0.0714348	-0.546878	0.331735	0.314084	0.302417	0.13573	-0.0697665	0.232429	0.314995	0.0691985	0.00593689	-0.0491247
0.24723	0.505288	0.155248	0.227976	0.172519	0.247337	0.170338	0.250564	0.0913086	0.176895	0.309004	0.429558	-0.0732641	0.143349	-0.146675	0.211747	-0.0262429	0.106494	0.200126	-0.0121571	-0.0361055	0.0845446	-1.13082	-0.310779	-0.559231	-0.219709	-0.261219	-0.143464	-0.0423434	-0.224643	-0.0866901	0.179876	0.00477286
0.126317	0.388932	0.237623	0.108465	0.411956	0.205107	0.368683	0.221284	0.0788226	0.305774	0.0865629	0.279242	0.154121	0.0388035	0.0434849	-0.0443008	0.0525755	-0.0163099	0.0678961	0.0608179	-0.0142164	0.0848274	1.17374	1.37156	0.0968647	0.142255	0.0197375	0.124511	-0.235382	0.0943284	-0.292479	-0.0961377	-0.0691735
0.371967	-0.0210761	0.358229	0.21988	0.207691	0.32009	0.142049	0.196328	0.272609	0.260126	0.192034	-0.0306472	0.066553	-0.0126415	-0.264791	-0.0640154	-0.0495677	0.288461	0.0257	-0.0665835	0.399832	-0.132735	-1.87396	-0.0837595	-0.213066	-0.0574597	-0.161248	-0.123193	0.068969	-0.136129	0.0549177	-0.0249183	-0.124877
0.116907	0.12025	0.0292996	0.144879	0.222134	0.217027	0.190404	0.201199	0.154766	0.308604	0.302632	-0.0829971	0.038991	0.0715362	0.0714075	-0.0908944	0.10235	0.0547087	0.0611629	0.0216369	-0.0307189	0.0271162	0.592769	0.120241	-0.317814	0.158158	-0.15944	-0.178015	-0.246019	-0.0532364	0.168286	-0.177219	-0.0125416
0.375228	0.290239	0.285321	0.213596	0.163268	0.0655959	0.00720919	0.301099	0.257011	0.142362	0.0965681	0.041968	-0.229215	0.100615	0.116397	-0.0546446	0.0168826	-0.0648715	0.00265047	0.0101992	0.00604929	0.0486707	0.409113	-0.0995945	0.358968	0.0566769	-0.0390814	0.0391059	-0.120652	-0.175747	-0.0460759	-0.0878227	0.0405426
0.490475	0.250592	0.310555	0.173454	0.0123185	0.0864617	0.0553709	0.198917	0.0586027	0.124114	0.381203	-0.202237	0.0813475	0.238716	-0.129585	-0.256709	0.126636	0.0354513	0.0701965	0.0599195	-0.00972111	0.00646096	0.399254	1.1515	0.306483	0.222777	-0.227489	0.25329	0.020511	0.217713	-0.235494	-0.0246746	0.0554382
0.654613	0.281146	0.157829	0.375008	0.282612	0.169352	0.14316	0.250339	0.184169	0.291306	0.0586737	0.141414	0.197465	0.371305	0.000196883	0.166119	0.0275477	0.0486803	0.0638782	0.00232894	-0.0578833	0.00755621	0.647811	-0.239126	0.794082	0.319053	-0.0692429	0.39159	0.135498	-0.0831618	0.0618733	0.325592	0.033453
0.617551	0.343476	0.0532856	0.385064	0.0370058	0.362925	0.0587869	0.242719	0.167812	0.143465	0.107797	0.179091	-0.0291055	0.21308	-0.047745	-0.036337	0.0195306	0.00301021	0.0546073	-0.0998428	-0.00212194	0.00888162	0.363018	0.319893	0.0249284	0.427752	0.274919	0.22516	-0.296691	-0.150151	-0.101883	-0.0580345	0.36931
0.470226	-0.162427	0.0992057	0.100378	0.315544	0.156689	0.121059	0.22066	-0.0156924	-0.0724353	0.135511	0.337762	0.220687	0.230166	0.0885934	-0.10615	-0.076608	0.106015	-0.128186	0.148051	-0.00741698	0.0474153	-0.400132	0.261138	-0.110385	0.483196	-0.117977	0.129711	0.101518	0.09228	-0.0236452	-0.471368	0.0363345
0.218349	0.231326	0.295344	0.0667802	0.136616	0.332284	0.171811	0.251785	0.251195	0.119437	0.25183	0.762131	0.202818	0.0998821	-0.0496603	-0.0183882	-0.126478	0.168401	0.0384756	0.123213	0.0971825	0.0624207	-0.11741	-0.271219	-0.14912	-0.24551	-0.150514	-0.16595	0.151631	-0.0464097	-0.0860283	0.168427	-0.175822
0.0425062	0.37313	0.247369	0.460417	0.191603	0.301308	0.193502	0.141826	0.121217	0.0860612	0.386944	-0.131232	-0.181464	0.0739261	0.128677	0.179847	0.0815676	-0.0221147	0.0715235	0.0764206	0.106428	0.0748037	0.318094	0.0724041	-0.182695	0.00333821	0.152063	-0.0432706	0.211614	-0.00890291	-0.160156	-0.15637	-0.0670339
0.769815	0.0485362	0.378827	0.0202957	0.158014	0.217926	0.152003	0.0575781	0.123135	0.261393	0.289229	0.240758	0.230464	0.212998	0.0413191	-0.00739797	-0.022194	0.080683	-0.0746909	0.0475845	0.115375	0.0606835	-0.206588	0.154596	0.219956	0.195613	-0.152101	-0.0392021	0.0399968	0.0243562	0.195957	0.166048	0.170417
-0.171178	0.28346	0.225351	0.433307	0.253858	0.0321989	0.0807359	0.200579	0.251461	0.192536	0.227258	0.281488	0.104283	-0.105347	0.115147	-0.103567	0.0834469	0.0804878	-0.00487308	0.00932238	0.19918	-0.00898528	0.749999	-0.162486	0.130871	0.0652862	-0.349672	0.211987	0.0803468	0.0248705	-0.177256	0.0743271	-0.209684
-0.293264	-0.241928	0.367137	0.278844	0.181223	0.318477	0.270375	0.0892371	0.269441	0.257424	0.0329295	-0.199685	-0.0497802	0.204333	0.064462	0.04963	0.141193	-0.175914	-0.0062424	0.19105	0.0906685	0.0677218	-0.0460624	-0.213689	-0.449982	0.305527	0.173965	-0.0238945	0.19996	-0.330713	-0.0458206	0.0192973	0.0841549
0.725587	0.340199	0.279405	0.389474	0.425207	0.172377	0.256825	0.210114	0.187052	0.121406	0.116129	-0.398846	-0.197528	0.0730552	0.131733	0.0847961	0.10083	0.032605	-0.0646513	-0.0268247	0.0162345	0.150114	1.15449	0.850021	0.090187	0.322707	-0.0513824	-0.0330386	0.187836	0.244011	0.142594	-0.442063	0.0513602
0.182425	0.193654	0.313641	0.228202	0.276319	0.245885	0.0884775	0.257078	0.33598	0.130268	0.300316	-0.252298	0.110116	0.0726782	0.0439791	0.0904026	0.0514134	0.0435	0.0692702	0.00954813	0.0404518	0.0616012	-0.754521	0.182668	0.614658	-0.241213	-0.283987	0.14734	-0.097497	-0.0645707	-0.142787	-0.076321	-0.00422911
0.1087	0.458864	-0.208983	-0.145469	0.403252	0.214439	0.346841	0.299562	0.248867	0.193262	0.105341	0.0199766	-0.130117	0.00632922	0.0232502	-0.0371903	0.0258461	0.00949285	0.109243	0.0567087	0.058751	0.0191269	0.048392	10.0334	-0.139448	-0.0409954	-0.11727	-0.160803	-0.0552804	0.0113787	-0.0419766	-0.159829	-0.11186
0.222079	0.0013103	0.414566	0.295663	0.0961264	0.220756	0.0861457	0.0818131	0.0764427	0.0793337	0.323363	0.419211	-0.111706	-0.0610421	-0.0310514	-0.0123048	0.0306418	0.080669	0.0572634	-0.0224239	0.0637174	0.0497199	0.288088	-0.251485	-0.553206	0.0683419	0.230381	-0.0977503	0.0298742	-0.101858	0.00203028	-0.0397823	-0.0261961
0.438004	0.417207	0.242964	0.24349	0.102772	0.165589	0.0514241	-0.0127337	0.159591	0.23095	0.138243	0.158994	-0.168526	-0.203585	0.0819284	-0.0235052	0.0152201	-0.013073	0.0162911	0.0544049	0.0425228	0.0124328	1.03591	1.94672	-0.0174171	-0.102608	0.0693774	0.0022049	-0.0690093	0.0170391	0.103271	0.0791706	0.0264376
1.60924	0.473926	0.366185	0.229118	0.250605	0.23935	0.181077	0.198015	0.202299	0.181654	0.283044	-0.10481	-0.139922	0.117421	-0.0206143	0.000953058	-0.0710058	0.109343	0.0437698	0.0329042	0.0921836	0.0558712	0.0963972	-0.0818663	-0.693094	0.218771	0.0568203	-0.281114	-0.0743454	-0.0558746	0.00403182	-0.0948101	-0.0641554
0.386456	-0.256038	0.228637	0.262013	-0.0235857	0.325005	0.0273682	0.366559	0.172953	0.215787	0.318935	0.190786	-0.113931	0.0362233	-0.0642428	-0.0180769	0.0441003	0.0760887	0.0609995	0.093392	0.123585	0.147216	-0.339951	-0.123771	0.380906	0.0530545	0.207281	0.207899	0.0129918	0.0663908	-0.159798	0.0157035	0.0542707
0.664471	0.0896884	0.325638	0.250588	0.337715	0.187157	0.184886	0.21116	0.216429	0.133158	0.159635	0.612092	0.134672	-0.208677	0.281976	0.0708975	-0.252196	0.114635	0.102264	-0.146877	0.0289181	0.187773	0.184926	0.00828935	-0.281974	-0.0149085	-0.167583	-0.0238613	-0.192328	-0.0244568	-0.00155584	0.000194605	-0.0133384
0.252525	0.450062	0.376587	0.294437	0.118184	0.167085	0.1951	0.0510067	0.238107	0.173613	0.204068	-0.0757763	-0.212801	0.198395	-0.166075	0.0340309	-0.0598769	-0.155383	0.17443	0.00213967	0.00151712	0.0118532	-0.333143	-0.778676	-0.481907	0.0580918	-0.166773	-0.278177	0.027452	-0.0422711	0.0157044	-0.0713796	-0.0262277
0.482441	-0.0272195	0.295185	0.219996	0.228406	0.180651	0.328391	0.0377391	0.227104	0.196794	0.233255	-0.289873	0.0115155	0.0867543	-0.036299	-0.00456163	-0.0262075	-0.0393408	0.0658648	0.0569377	-0.0331506	0.0417073	-0.938913	-0.863005	-0.0265457	-0.223662	-0.147419	-0.0503746	-0.167557	-0.0857731	-0.110272	-0.192952	-0.0475955
-0.118714	0.63438	0.510038	0.333722	0.258766	0.23174	0.247518	0.013759	0.168313	0.204015	0.145372	0.140205	-0.218152	0.0277076	0.00579096	0.0258023	-0.186331	0.120864	0.132093	0.264325	0.125183	0.00804142	-0.561308	0.52493	-0.0372352	0.0506203	-0.0180187	0.0901645	-0.0656236	-0.164828	-0.192615	0.0560017	0.0101194
0.182276	0.0464234	-0.123173	0.0912749	0.28989	0.144854	-0.0063951	0.364548	0.207125	0.349498	0.0618108	-0.160309	-0.306904	-0.00147893	-0.0240566	0.100415	0.235259	-0.0685154	0.0936252	0.132537	-0.0235625	-0.0594934	-0.0370464	-0.365863	0.00916698	-0.0247968	-0.0978516	-0.111591	-0.013129	-0.217995	-0.145013	0.104807	-0.0522759
0.308194	-0.15029	0.144981	0.190728	0.226961	0.303119	0.260517	0.179907	0.266138	0.230577	0.317924	0.21317	0.0296456	-0.086526	0.156704	0.285505	-0.162267	-0.0355766	-0.0209111	0.0210426	0.045568	-0.0872339	0.157357	-0.710897	0.0356786	0.0571456	0.143156	-0.166407	-0.0721859	0.143283	-0.0175127	-0.142577	0.0392875
0.034329	-0.0346479	0.242602	0.250536	0.229563	0.190648	0.24469	0.307758	0.174602	0.210592	0.117546	0.178865	-0.124298	-0.00805773	0.0896001	-0.00570157	0.0441009	0.0801011	0.126234	0.0613097	0.0781827	-0.000924879	0.219281	-0.112657	-0.390375	-0.0516711	-0.115919	-0.0247283	0.0533902	-0.0288244	-0.0686669	-0.152987	-0.014529
0.40402	0.306952	0.185182	0.104357	0.185687	0.139143	0.142314	0.179629	0.065286	0.290014	0.119183	0.0973801	0.452266	0.389299	0.167907	0.0232597	-0.155093	0.103731	-0.132242	-0.0224197	0.148682	0.0651899	-0.227238	0.000672811	-0.13301	-0.65288	-0.0778921	-0.121715	-0.0468488	-0.179992	-0.0313814	-0.175159	0.00843481
0.164553	0.248278	0.309914	0.252587	0.226111	0.175743	0.183566	0.143138	0.1883	0.172374	0.191929	-0.109262	-0.42834	0.0276099	-0.162276	0.204469	-0.0291512	0.0427512	0.018438	-0.0899078	0.136226	0.100938	-0.447687	-0.0943751	-0.648789	0.0649646	-0.152524	-0.0408282	0.170281	-0.119658	-0.199429	-0.0599783	-0.0852588
0.364529	0.440853	0.390804	0.371849	0.15542	0.382811	0.152406	0.200337	0.160408	0.0868117	0.159767	2.66725e-05	0.0564779	-0.158404	0.0512403	0.0747054	0.0269445	-0.00326086	0.0688947	0.0227868	0.0799779	0.0369043	-0.246373	0.0893123	0.149963	-0.140808	-0.299442	-0.171142	-0.000680373	-0.0112658	-0.00666783	-0.077691	-0.132897
-0.00900996	0.264786	0.207552	-0.00517156	0.112407	0.240279	0.201395	0.214086	0.0440375	-0.033312	-0.000272807	-0.0162626	0.177939	0.156239	-0.0257134	0.149754	0.0576038	0.0457675	-0.0452242	0.144591	0.0372636	-0.00205245	-0.0502348	-0.00118212	-0.569908	-0.361502	-0.169114	-0.117146	-0.209427	-0.127907	-0.0298505	-0.0662065	-0.0104188
0.302671	-0.195348	0.287875	0.224529	0.0605677	0.20932	0.222795	0.278892	0.20661	0.206255	0.116925	-0.0174364	0.0699925	0.0729505	0.131752	0.0721172	0.0303391	0.0440632	0.0746679	-0.00243681	0.0107825	-0.0194177	-0.334554	-3.20193	-0.042718	-0.320683	-0.00595809	0.0853227	-0.127465	-0.081026	-0.151637	-0.242059	0.0465645
0.365443	-0.104953	0.23904	0.0758928	-0.0747971	-0.0923992	0.186507	0.190255	0.209526	0.232942	0.17574	0.203248	0.0621744	0.112718	0.0729364	0.0309862	0.0835494	-0.0392008	-0.0119382	0.219937	-0.129769	0.0171184	-0.918544	-0.314683	-0.107941	-0.17413	-0.0999476	-0.025321	-0.0356083	-0.155045	-0.0855963	-0.161787	-0.0933543
0.367574	0.181476	0.289018	0.264286	0.237783	0.0478995	0.188082	0.148429	0.0641098	0.103413	0.167491	0.217544	-0.00983389	0.0353518	0.0167504	0.0441357	0.0653491	0.0429451	0.0433288	-0.054352	0.0270554	-0.00222436	0.32308	0.603363	-0.0274418	0.104114	-0.194964	0.0324819	0.0564169	-0.00156777	0.0894701	0.0249929	0.122951
-0.0108449	0.186741	0.076454	0.213039	0.255516	0.125001	-0.00614571	0.241121	0.287387	0.198186	0.119877	0.128731	0.0339283	0.221056	-0.264928	-0.025904	0.143674	-0.0688901	0.0811063	0.281108	-0.0749267	-0.189406	0.800908	0.122515	0.167458	-0.00134963	-0.00381916	0.187761	0.0726558	0.0235378	0.146535	0.0106339	-0.0808626
0.222882	0.172643	0.310547	0.17678	0.0793569	0.157627	0.120294	0.309176	0.0908305	0.154023	0.107577	-0.383651	0.095519	0.0285729	0.0147313	0.08725	0.074031	0.013369	0.0424723	-0.00710354	0.0379341	0.0674259	-1.20289	-1.495	-0.416382	-0.73834	-0.0952554	-0.18397	-0.266739	-0.542396	-0.0627439	-0.255543	-0.187665
0.271548	0.184195	0.230098	0.0287495	0.260031	0.265116	0.123313	0.0699573	0.223997	0.0939334	-0.0591202	0.277747	0.309733	-0.127437	-0.0884543	-0.0368335	0.139075	0.169689	0.0731143	-0.0922953	0.0195106	-0.0394593	-0.641364	-8.96025	-0.210052	-0.132418	-0.142264	-0.218894	0.056244	-0.017906	-0.0276148	-0.237772	-0.0202346
0.176569	0.317042	0.188096	0.345694	0.162765	0.145217	0.11998	0.178367	0.251316	0.167849	0.210279	-0.0652517	-0.217538	-0.0338103	0.177749	-0.154823	0.0289867	0.125414	0.289256	0.0818097	0.0495638	0.122854	-0.394113	0.848556	-0.208996	-0.368616	-0.312165	-0.250059	-0.0901916	-0.154787	-0.0128911	-0.0845214	-0.152937
0.303392	0.121001	0.270092	0.147865	0.10287	0.159265	0.269609	0.432068	0.0278642	0.113704	-0.0696317	-0.33711	0.149122	-0.211719	0.151041	0.236708	-0.0305264	-0.0923518	-0.00996587	-0.148331	0.113384	-0.0178705	-0.0172132	-1.0975	-0.266855	-0.189768	-0.140708	-0.112331	-0.0553948	-0.0217233	-0.138634	-0.0565524	-0.0779023
0.372126	-0.175581	0.289433	0.171155	0.231504	0.236154	0.226034	0.291612	0.218651	0.0169279	0.0270082	-0.164186	0.136543	0.00598422	0.302925	0.178261	-0.158036	0.0373171	-0.0798654	0.0609268	0.173613	-0.254049	0.23367	-0.0119635	-0.804417	0.107978	-0.129733	-0.117669	-0.0308642	-0.165861	0.0649391	-0.0683641	-0.105626
0.296132	-0.0115388	0.275978	0.210866	-0.00832407	0.287516	0.0990456	0.298213	0.127609	0.082999	0.0939258	0.18593	0.0784406	0.0629522	0.0824251	0.173094	-0.0193884	0.0630713	0.0327619	-0.0244515	0.00348557	0.0675484	-1.12551	-0.329633	-0.504989	-0.248131	-0.0584237	-0.21722	-0.197762	-0.0649625	0.081098	-0.051861	-0.0909151
0.495781	0.265503	0.0145671	-0.0100241	-0.106912	0.177992	0.246049	0.119864	0.200251	0.220686	0.105088	0.287491	0.0930057	-0.114124	0.0317675	0.015985	-0.0635322	-0.0532457	0.203152	-0.0108783	0.0608522	0.11182	0.0200967	-0.309497	0.313089	-0.506913	-0.0792188	-0.371206	-0.196516	-0.0377192	0.110832	-0.210769	0.102614
0.854198	0.308184	0.254009	0.306984	0.116761	0.205569	0.137931	0.105352	0.334986	0.219547	0.343859	0.0621854	-0.0279797	-0.0478878	-0.0619986	0.0407291	0.120812	0.0305312	0.0655772	0.195811	0.0880009	-0.0209435	-3.96234	0.930331	-0.201478	0.148024	-0.26822	-0.256787	0.0564136	-0.308827	-0.000905408	-0.16653	-0.0349664
0.219556	-0.0899883	0.282964	0.010447	0.233357	0.0703435	0.202193	0.179242	0.0973109	0.250385	0.131443	0.340729	0.167155	-0.122521	-0.113067	-0.130498	0.000257496	0.0591722	0.0938993	0.0790911	-0.057292	0.251955	0.322338	-0.651826	-0.244408	-0.0806915	-0.0277803	0.0817083	-0.13233	-0.00607197	-0.109786	0.112606	-0.0785052
-0.097629	0.212091	0.257096	-0.0981137	0.201555	0.208741	0.210986	0.0736362	0.252836	0.152914	0.166814	0.0641897	-0.00314497	-0.0624033	0.0512077	0.0617506	0.138881	0.0277847	0.0498984	0.060756	0.0861257	-0.0374238	-1.86133	-0.353621	-0.334835	-0.321061	-0.156752	-0.234082	-0.317329	-0.262843	-0.132473	-0.142339	-0.101609
0.4214	0.518772	0.388513	0.099771	0.252179	0.133861	0.200629	0.250223	0.281163	0.135905	0.273476	0.073386	0.37802	0.130319	0.194375	0.14982	-0.0591992	0.169734	0.0653865	-0.0119516	-0.136805	0.100137	-1.25292	-1.21366	-0.230907	-0.435066	-0.644809	-0.423186	-0.295892	-0.176541	-0.380799	-0.24689	-0.0639357
0.264312	0.330259	-0.1458	0.253601	0.139116	0.0981221	-0.0142875	0.0874956	0.166575	0.0393635	0.0418672	-0.0172859	-0.0585611	-0.0978242	-0.0877866	-0.0938864	0.167962	0.0966395	0.132591	-0.0300731	-0.0987912	0.166921	-0.59935	0.293646	0.0787631	-0.396019	-0.0760438	-0.247111	0.0345256	0.0801194	-0.0581792	0.0274167	-0.0987134
0.447137	0.0923419	0.307093	0.257137	0.143578	0.0816934	0.288082	0.202359	0.129068	0.196037	0.120817	0.214736	0.210097	0.00170397	0.123093	0.148105	0.0524686	0.0522311	-0.0183645	0.0515519	0.0686139	-0.0695113	-0.546731	0.195622	0.349585	-0.321055	-0.0370517	0.025495	0.157992	-0.0137296	0.0761374	-0.26857	-0.0750673
-0.148293	0.192777	0.286119	0.239291	0.0629149	0.300154	0.0993351	0.181905	0.220593	0.103801	0.0433697	0.0234638	-0.0160118	0.132699	-0.0983353	-0.130448	0.00539187	0.0964867	0.0402778	-0.0604551	0.190906	0.172948	0.368595	-1.01969	-0.197575	0.000777617	-0.206903	-0.0192404	-0.0717016	-0.0408132	-0.0151146	0.0685051	-0.00883058
-0.282862	0.243327	0.112636	0.467962	0.0673937	0.130427	0.122226	0.143837	0.293506	0.160888	0.081186	0.406099	-0.0831114	0.374632	0.0001128	-0.014669	0.0460939	0.109051	0.0982201	0.0497671	-0.0136712	0.0553412	-0.159654	0.120851	-0.376732	0.141019	-0.0322049	-0.0223778	0.109063	-0.276333	-0.0720379	-0.0893266	0.0378264
0.334199	0.298838	0.250033	-0.0263287	0.242886	-0.0142312	0.231812	0.050731	0.305171	0.0606651	0.122285	-0.101304	0.179029	0.155733	0.0708851	0.0317659	0.00958969	-0.0137076	-0.0108392	-0.0110619	0.066208	0.080409	-0.798124	1.57768	0.146744	0.0583447	-0.0318608	-0.117687	-0.159634	-0.0838155	0.0350579	0.0438116	-0.137222
0.226985	0.493824	0.190534	0.245433	0.160107	0.154716	0.0952138	0.167917	0.142685	0.233067	0.124372	0.0362917	0.0718806	0.0302843	-0.0482278	0.0578288	0.0852426	-0.0792752	0.0459758	-0.0631791	-0.00310714	-0.096744	-0.0167677	-0.129425	0.238737	-0.0598684	0.0655928	0.0293083	0.0209852	-0.155104	-0.18613	0.0468049	-0.0809491
-0.121158	-0.0715439	0.520313	0.33254	0.257669	0.155878	0.0293087	0.154173	0.114169	0.136081	0.0548039	0.233328	0.304731	0.0854859	0.0461679	-0.057723	0.0958237	0.0299801	-0.0645271	-0.017062	0.0881203	-0.0133008	-0.4778	0.278379	-0.0897833	-0.0647508	-0.144047	-0.322906	-0.0287772	-0.107206	-0.230257	0.0790854	-0.00249836
-0.100011	-0.0879601	0.263977	0.242725	0.342763	0.196648	0.0860975	0.250577	0.115171	0.146723	0.100043	0.338755	-0.103304	0.117692	-0.10374	0.102851	0.00347507	0.0774239	-0.0678944	0.193886	0.215157	-0.0756869	0.014559	-2.76266	-0.145628	-0.484291	0.249787	0.160151	-0.121853	0.143459	0.0972799	-0.0611508	0.187801
0.544933	0.209053	0.169819	0.213056	0.253422	0.0398874	0.1625	0.168235	0.153774	0.243583	0.123335	-0.351548	0.187972	0.117282	0.0612416	-0.0777809	-0.0514422	-0.0303993	-0.00841193	-0.08038	0.160893	0.00853849	0.499687	0.748814	-0.100724	-0.297098	-0.347856	-0.27133	-0.0974099	0.00800145	0.178881	0.0556467	-0.0832167
0.389343	0.19506	0.359419	-0.0394333	-0.139616	0.0917701	0.204323	-0.035647	0.184232	0.163387	0.0427493	-0.046786	-0.221756	0.196305	0.00756671	-0.0899084	-0.0561573	-0.0894599	0.00492744	0.105563	0.240641	0.122997	-0.433557	-0.659485	-0.0377471	-0.0300101	0.0441159	-0.239165	0.0361733	-0.0156881	0.00227424	-0.0468811	0.098413
0.176571	0.0490861	0.170353	0.342169	0.14417	0.136006	0.155098	0.197792	0.0288916	0.142739	0.11696	0.209898	0.0373511	0.12461	0.116659	0.117837	0.0767526	0.0241033	0.0124179	-0.000694564	-0.00486502	0.0604653	0.236835	-0.458111	-0.791606	-0.630767	-0.195672	-0.039606	-0.159452	-0.149971	-0.119157	-0.146028	-0.115468
1.43126	0.0920248	0.245216	0.0260942	0.190655	0.0669347	0.133355	0.183748	0.0345971	0.117799	0.0624976	0.565687	0.0733102	-0.0407454	0.0490185	0.175429	0.0422457	-0.117971	0.122138	0.0517255	-0.00875194	-0.0257418	0.184807	-0.57952	0.0853477	0.168755	-0.0227985	-0.125454	-0.0437343	-0.192117	-0.165439	0.047219	-0.220749
0.161785	0.391421	0.0578332	0.0246372	0.10045	0.293784	-0.011904	0.159825	0.228069	0.156551	0.207375	0.166576	0.23128	0.0330975	-0.0226972	-0.0577493	-0.127065	-0.0175007	0.0483205	-0.0238981	-0.0427158	-0.0252505	-0.790322	-0.960769	-1.26952	-0.114645	-0.0098261	-0.023644	-0.185197	-0.371812	-0.254106	0.0235262	-0.111628
0.199124	0.0129056	0.380734	0.207649	0.159892	0.104506	0.151289	0.245792	0.0742214	0.328329	0.286627	0.265088	-0.234876	0.0945781	-0.115367	0.00697105	0.0311896	0.050808	-0.00881523	0.0419184	-0.0252867	0.0805441	0.128079	-0.700249	-0.0643986	0.0916715	-0.224707	-0.216818	-0.06081	0.0652357	-0.171479	-0.203072	-0.152888
-0.0920005	0.0716533	0.295938	0.0868387	0.185483	0.159056	0.111751	-0.0170549	0.233194	0.140172	0.255597	0.422105	-0.171806	-0.0212834	0.0304921	-0.0963056	-0.133597	0.190134	0.0817476	-0.047171	0.0772226	0.07525	-0.678039	-0.418619	-0.173761	-0.306311	0.0397905	-0.0764908	-0.102845	-0.0708141	-0.109823	-0.0232523	-0.206854
0.604372	0.415313	-0.0449364	0.294635	0.0309215	0.113797	0.102449	0.139148	-0.0022474	0.217169	-0.01466	0.293728	0.422707	-0.0141313	-0.10612	-0.118759	0.0906081	-0.0616314	0.0461772	-0.031349	0.151621	0.0679332	0.000292367	0.0415734	-0.0952755	-0.383708	-0.123993	-0.00567885	-0.0613295	-0.188669	-0.0180826	-0.0994005	-0.077591
0.368443	0.367076	0.357937	0.245555	0.0195929	0.113961	0.0555741	-0.0122552	0.187718	0.204299	0.222041	0.16172	-0.101256	0.125519	0.000140018	-0.0572845	-0.0449573	0.0203308	0.0134763	0.0856579	0.112329	0.0230469	0.410689	0.522509	0.390276	-0.177543	0.113563	0.045775	-0.235891	0.11612	0.101846	0.101169	-0.0356735
0.125453	0.274815	0.227117	0.116796	0.184664	0.203917	0.131782	0.145864	0.23075	0.161513	0.176561	0.0284852	-0.0324094	-0.167402	0.152776	-0.190496	-0.145091	0.111495	0.0779864	0.143928	0.168364	-0.107846	-3.74835	-0.486525	-0.529874	-0.555737	-0.755087	-0.17263	-0.288386	-0.272659	-0.201511	-0.168203	-0.293593
0.232079	0.737463	0.275464	0.221523	0.120867	0.114377	0.170598	0.152063	0.0638062	0.119774	0.110444	0.0728073	0.0254633	0.0319967	0.118533	0.11497	-0.0403164	0.0651863	-0.0136518	-0.0801721	-0.0131181	0.118979	-0.234127	0.163198	-0.329027	-0.09643	-0.208992	-0.0926501	0.0899791	-0.176987	-0.0278008	-0.00404961	-0.0222994
-0.0416179	0.0422633	0.152557	0.151864	0.0542106	0.215077	0.25833	0.151491	0.0281596	0.307052	0.122129	0.28658	0.00999557	-0.306973	0.231834	-0.0626046	0.00969789	-0.0221462	-0.0534059	-0.166165	0.199417	0.122466	0.159041	-0.300558	0.412553	-0.132005	-0.123123	-0.0328543	-0.0944986	0.0807329	-0.0110372	-0.136133	-0.140285
0.510895	-0.0686299	0.389405	0.2031	0.085132	0.221383	0.275872	0.100955	0.136969	0.162485	0.253553	0.359081	0.752932	0.007489	-0.0788077	0.114997	-0.0337759	-0.187793	0.0461653	-0.0271996	-0.0236371	0.15487	-0.250214	-1.06416	-0.179549	0.226213	-0.355725	0.438631	-0.405614	0.225913	-0.16269	0.20674	-0.199925
-0.147418	0.0911784	0.131806	0.214227	0.109664	0.193825	0.113477	-0.0526237	0.281197	0.0790952	0.223535	0.379603	0.121102	-0.0285882	-0.0315221	0.0128148	-0.0312378	0.0466295	0.0120956	0.00251964	0.0381681	-0.0393098	0.102453	-0.493157	-0.75582	-0.261593	-0.274724	0.0198716	-0.172059	-0.424894	-0.199682	-0.0127213	-0.275176
0.801892	0.274584	0.238137	0.156433	0.160873	0.0837937	0.2058	0.125681	-0.0307868	0.386067	0.0401748	0.0584955	-0.291402	0.206059	0.0518827	0.17872	0.112397	0.0440738	0.0795544	-0.0643248	0.0226505	0.21533	0.026863	-0.832459	-0.309014	-0.0306325	-0.0422359	0.00744327	0.219741	0.0457057	0.0646807	-0.0602374	-0.0101292
0.202561	0.0992371	0.231093	0.164514	0.0845655	0.0931349	0.129613	0.158829	0.120751	0.190312	0.242658	0.265993	0.337691	-0.382011	0.0450735	0.0460208	0.160241	0.0404783	-0.222405	-0.022906	0.11947	0.131513	-0.525725	-0.190566	-0.206054	-0.596006	-0.318707	-0.0648113	0.0226067	-0.0666825	-0.115202	0.061918	-0.236866
0.214898	0.308849	0.358232	0.195284	0.183131	0.187295	0.0981681	0.127995	0.17821	0.191689	0.150873	-0.0614571	-0.0924883	0.0116099	0.0629577	0.0113178	-0.0326499	0.0853644	-0.0455985	-0.0388367	0.0526229	0.0594699	0.247988	-0.267514	-0.0594266	-0.380325	-0.0630963	-0.00608935	0.01877	-0.0638088	0.00895003	-0.109116	0.01336
0.0183009	0.0897573	0.0756895	0.0814835	-0.0194646	0.0748984	0.161006	0.089615	0.285612	0.227901	0.1612	-0.377862	0.159269	0.119425	0.0272972	0.0832213	0.0672636	0.0248574	0.0296803	0.124687	0.127379	0.0410622	-0.558498	-0.58778	0.137481	-0.147088	0.194532	-0.00499833	-0.116437	0.0165329	0.0617951	-0.180979	0.0678011
0.253915	0.228828	0.351141	0.0610577	0.196754	0.256811	0.231644	-0.00945442	0.177056	0.184497	0.06851	-0.145984	-0.16553	-0.0727361	-0.106735	0.152349	-0.14807	-0.022639	-0.0697917	-0.0129698	0.347668	0.087736	-0.187835	-11.7683	0.396335	-0.171577	-0.321253	0.0969329	-0.464681	-0.325746	-0.334002	-0.0959476	-0.509784
0.112884	0.466117	0.108169	-0.102433	0.0508735	0.103153	0.102789	0.0935379	0.167237	0.340466	-0.0686191	-0.15408	-0.0339044	-0.183421	0.0302508	0.114006	0.0698166	0.086279	-0.08038	0.111711	-0.0237082	2.39291e-05	0.626842	0.299275	-0.141854	0.117834	0.161621	0.0713938	0.0204146	0.0097113	-0.0184991	-0.0950746	-0.0214521
0.218385	0.22299	0.153514	0.114763	0.0681307	-0.0203589	0.220095	0.119153	0.166378	0.041114	0.235125	-0.232905	0.156996	0.0733459	0.223144	0.0872171	-0.0134695	0.0739782	0.0190453	0.0289441	-0.0642237	0.0466285	0.248589	-0.371774	-0.233062	-0.337967	-0.268392	-0.259192	-0.116094	-0.156695	-0.174743	-0.0230191	-0.219421
0.0404958	-0.218761	0.349393	0.206607	0.143412	0.0986258	0.193807	0.12804	0.0950407	0.0872114	0.17744	0.266333	0.137602	-0.0188609	0.115129	-0.0198171	-0.0332511	0.108812	0.00642171	0.0439466	0.136477	0.0519058	-0.554213	0.0694733	-0.242143	-0.0329061	-0.200599	-0.108649	-0.0430501	0.15896	-0.00724535	-0.014007	-0.0227524
0.323151	-0.0414857	0.28819	0.186644	0.285605	0.134899	0.168931	0.120322	0.124519	0.158952	0.0553018	-0.302877	0.0659704	-0.0404838	-0.0835941	0.0208379	-0.0335452	0.0410461	0.12411	0.137138	-0.0702803	-0.0154269	0.412376	-0.0284024	-0.485871	-0.157901	0.00082992	-0.0694771	0.0422124	-0.162206	0.0449575	-0.0834556	-0.0282681
-0.142179	0.165106	0.230431	0.192996	0.221987	0.189882	0.133002	0.0554363	0.30723	0.154973	0.138408	0.113031	0.100491	0.219213	0.0776156	0.00764073	-0.00240059	0.173506	0.296649	0.103563	0.0704554	-0.116135	0.174521	-0.699066	0.20917	0.0907362	0.131297	-0.00686782	0.12585	0.0962968	0.0051798	0.108527	0.0762121
-0.362967	0.372704	0.280733	0.213964	0.268849	0.231585	0.210458	0.131202	0.0260857	0.0649075	0.0863158	0.231851	-0.254142	0.0366272	-0.012839	0.0221244	-0.00118098	0.0028689	0.051794	0.0422349	0.0856711	0.0754243	-0.349014	-0.434378	-0.286596	-0.452009	-0.138277	-0.376823	-0.504989	-0.0778609	-0.194786	-0.315376	-0.279933
0.249305	0.0999843	0.329533	0.27226	0.0531456	0.160629	0.168923	0.239496	0.104174	0.128097	0.100479	0.471741	-0.276183	-0.0986891	0.00985835	-0.108845	0.118084	0.126344	0.100539	-0.0173336	0.0144067	-0.212044	-0.127711	-0.0234751	0.316087	0.353468	0.188058	0.0611488	-0.104781	-0.150636	-0.0715337	-0.159315	-0.124432
0.0392016	0.181033	0.103384	0.302699	0.15869	0.0849245	0.281835	0.178466	0.0972885	-0.0456458	0.311317	-0.320029	0.0398408	0.0846058	-0.0314561	-0.0534075	-0.0256547	0.177597	0.0276968	-0.0620671	0.0143052	-0.0696314	-0.616893	-1.12207	-0.0212856	-0.337096	-0.188614	-0.194	-0.306415	-0.206699	-0.369718	-0.366115	-0.434338
0.154132	0.261454	0.165355	0.154312	0.107226	0.180884	0.139286	0.160101	0.0318714	0.150994	0.180981	-0.562807	-0.167481	-0.125	-0.0109237	0.0354424	0.0191333	0.0336596	-0.0976327	0.0626377	-0.00502866	0.0706839	0.249293	0.576429	-0.34856	0.167289	0.458204	0.0420335	-0.110346	0.142042	-0.139249	-0.14934	0.207869
-0.0253329	0.135812	0.219996	0.140192	-0.0233548	0.184707	0.228964	0.182879	-0.0643178	0.140912	0.148772	0.179608	0.267859	0.0292376	0.0617801	-0.129693	-0.100978	-0.034289	-0.00675367	0.109923	-0.170621	0.0083094	-0.104903	1.09783	0.60477	0.192034	0.207439	0.194014	0.525058	-0.0808396	0.0663697	0.162867	-0.00581496
0.330303	0.0968811	0.118072	0.131523	0.186287	0.141709	0.138401	0.219643	0.184167	0.191223	0.120554	-0.398709	-0.565314	0.182794	-0.330944	0.0543522	-0.0998098	-0.0208358	-0.0183854	-0.0519993	0.0346745	-0.00647337	0.429595	-0.160946	-0.200996	-0.201391	0.0266144	0.0109595	0.132702	-0.103591	0.0412838	0.0743197	-0.125275
0.140623	0.305906	0.322847	0.391165	0.273735	0.0222694	0.306243	0.10092	0.0217999	0.211868	0.0791128	0.158034	0.100119	0.0184037	-0.0249407	0.0941592	0.0317115	0.102697	0.121056	-0.050585	0.0170405	-0.0416754	0.448045	-0.0721007	0.174703	-0.191857	-0.0775807	0.077618	0.00685284	0.112086	-0.106786	-0.0578524	-0.192097
0.407333	-0.0374594	0.15252	0.181954	0.154399	0.18809	0.0401221	0.172381	0.184889	0.250495	0.186242	0.187071	0.194625	0.110494	-0.0579102	-0.0604247	-0.0212782	-0.0321796	0.0372812	0.0472523	-0.0306687	0.0528525	-0.836909	-0.253512	0.164387	-0.0222463	0.137951	-0.077808	-0.29666	-0.105856	0.0718675	0.404849	0.0241756
-0.378957	0.286084	0.293554	0.386361	0.10067	-0.197047	0.0585985	0.29399	0.286489	0.0814557	0.0793981	-0.284345	-0.229565	0.22162	-0.145298	0.239609	-0.096152	0.184918	0.0577487	-0.0377919	-0.186945	-0.0663586	0.481861	-9.15165	-0.379773	-0.00850489	-0.0586166	0.21415	-0.217297	0.122204	-0.116472	0.281054	-0.250515
0.356928	-0.0461002	0.577329	0.305455	0.178427	0.0175251	0.266795	-5.16626e-05	-0.0867111	0.139053	0.180958	-0.00184638	-0.0545066	0.0408474	-0.00470343	0.0110046	-0.016604	-0.0023282	-0.0358854	0.0349881	0.0809396	-0.034974	-0.493082	0.500022	0.232228	0.0486576	0.126395	-0.29248	-0.0991726	-0.118626	0.0309321	-0.0811099	-0.00540733
-0.438002	0.261653	0.0308111	0.129299	0.109241	0.122998	-0.0420339	0.151176	0.0173414	0.1705	0.239222	-0.256807	0.17594	-0.0196432	-0.07207	0.0128332	-0.066067	-0.00106343	0.0712196	-0.0404258	-0.0811542	0.0945802	-0.0630741	-0.468168	0.180573	-0.00918455	-0.383405	-0.256395	-0.0547875	-0.0140122	-0.0389253	0.0452201	0.05337
0.209251	-0.0168227	-0.0424928	-0.0380703	0.00119859	0.120554	-0.051573	0.210887	0.0731175	0.302881	0.186169	0.164849	0.221867	0.174333	0.110182	0.1592	-0.0266609	0.0309015	-0.00534907	-0.125804	-0.121166	0.175245	-0.02409	0.661409	-0.217586	0.0989201	-0.406281	-0.240073	-0.110464	-0.0486631	-0.154382	-0.17269	-0.243803
-0.0728908	0.135801	0.324932	0.316496	0.1541	0.179903	0.1357	0.00443813	0.0728954	0.0762918	0.12164	-0.109624	-0.153927	0.156982	-0.0531792	0.0658039	0.0230044	0.0710081	0.0202478	-0.0657687	-0.0131611	0.0576248	1.12347	0.414074	-0.449365	0.728312	-0.101874	0.0217685	0.204622	-0.010049	-0.0442776	-0.0437307	-0.22089
0.390788	0.166851	0.0417892	0.295384	-0.0668188	0.209569	0.0781391	0.197802	0.099371	0.0816127	0.278769	0.179627	-0.26659	0.0697665	0.00860862	0.0352771	0.00504796	0.0652844	0.147432	-0.0309098	0.232465	0.0553344	0.142424	0.223047	-0.118321	0.20628	0.154393	0.197795	-0.0677579	0.198726	0.177887	-0.110949	-0.0734392
0.0179783	0.378677	0.256665	0.325313	-0.0606153	0.142231	0.0779839	-0.0172097	0.166388	0.16303	0.0888406	0.0607454	0.466255	0.0502886	-0.0586817	-0.0325971	-0.0251499	0.0772236	0.0346445	0.00605794	0.0418347	-0.0773505	-0.598421	-2.3429	-0.320871	-0.442984	-0.587802	-0.218851	0.0207476	-0.0194003	0.00532001	0.0269652	-0.230571
0.0582375	0.363579	0.324086	0.162015	0.205687	0.107368	0.179034	0.118439	0.138584	0.098301	0.0582186	0.210198	-0.0238487	-0.0287946	0.0846736	-0.0261174	-0.0543771	0.0725975	0.0491636	0.0259915	0.00540999	0.0481584	0.330786	0.789559	-0.489037	0.0183658	-0.00127473	-0.155956	0.102079	0.00415232	0.183177	0.154603	0.0679535
-0.233345	0.191685	-0.0286571	0.265956	-0.0452882	0.0755912	-0.00152886	0.263651	0.195909	0.201769	0.175373	0.00862227	0.141183	0.0247917	0.030817	0.0416854	0.0726524	0.0323502	0.0701173	0.0135648	0.0318019	-0.0677124	-0.18374	-0.0474403	-0.65353	-1.1209	-0.32978	-0.342812	-0.0587367	-0.09541	-0.179521	-0.144647	-0.176857
0.232344	0.134954	0.0464743	0.306111	0.266384	0.17736	0.130655	0.125381	0.0799509	0.0647784	-0.0685534	0.0744507	0.186237	-0.050719	-0.0341609	0.114029	-0.0230168	0.151846	0.0238788	-0.051439	-0.0175449	-0.0568784	-0.0130407	-0.807432	0.00136087	-0.126168	-0.126275	0.141927	0.085952	-0.0902003	0.142122	0.136509	-0.0180827
0.149281	0.527485	0.493325	0.27363	0.171725	0.0629436	0.0129896	0.073572	0.128331	0.190071	0.116826	0.212596	-0.0382625	0.327613	0.174258	-0.0355023	-0.117684	-0.0192301	-0.01594	-0.0299501	0.00726118	-0.00564939	0.103741	-1.82656	0.112892	0.0376125	-0.0912706	0.087244	0.053497	0.0132032	-0.0306583	0.223175	0.0321479
0.558578	0.419346	0.385935	0.170312	0.155797	0.127338	0.210994	0.081918	0.0192583	0.0617867	0.107977	-0.153896	-0.315642	0.0648506	0.0102039	0.0134366	0.0153329	0.0580735	0.0423093	0.0324845	-0.000611263	0.012153	-0.0917556	-0.16078	-0.0620651	-0.0043074	0.04432	0.094498	0.0634058	0.029816	0.157311	0.0588155	-0.0187512
4.45989	0.394902	0.301153	0.24724	0.152846	0.144204	0.153889	0.0205153	0.103117	0.131941	0.131097	-0.0709221	0.173798	0.228727	0.0111666	-0.0481556	-0.00256358	-0.0350662	-0.0468116	0.127637	0.0613078	-0.00807529	-1.25013	-1.71176	0.0560452	-0.137204	-0.160217	-0.10573	-0.325468	-0.188287	-0.329035	-0.149916	0.0205607
0.273574	0.289194	0.221875	-0.0789848	0.149391	0.228596	0.0807566	0.0487839	0.24302	0.1236	0.190807	0.0963365	0.0372545	-0.0891363	0.0653066	-0.0543531	-0.0132436	-0.0168067	-0.00817706	0.0101947	0.144335	0.0882967	0.584454	0.0601391	0.0985647	-0.195831	-0.0719992	-0.0172064	0.14925	0.061059	-0.0570306	0.178054	0.0221019
0.146572	-0.345482	-0.236135	-0.0936438	0.371883	0.160086	0.105503	0.135706	0.145949	0.00564688	0.202627	0.250589	-0.212788	0.166728	0.0674614	-0.011827	-0.0542465	0.0248759	0.0643813	0.0220234	0.00477239	-0.0888415	0.453643	1.23574	0.385541	0.11041	-0.29811	-0.650456	-0.256583	-0.160184	0.0137024	0.0989971	-0.164402
0.0717573	-0.0418331	0.189779	0.00908423	0.198729	0.0645496	0.153351	0.153985	0.0842745	0.107308	0.241641	0.137582	0.251968	0.124874	0.0694528	-0.0375141	0.0094802	0.0208501	-0.0455644	-0.0519273	0.112977	-0.0967183	0.0376901	0.0389022	-0.217609	0.00751625	0.275637	-0.0986126	-0.141697	0.0662667	0.055769	0.0584237	-0.0463531
-0.0761041	0.323433	0.0920684	0.177377	0.135046	-0.0707721	0.126403	0.252932	0.153109	0.127867	0.0555964	0.0830307	0.10152	-0.0504057	-0.0591637	-0.0484673	-0.0451093	-0.0381988	0.114877	-0.067541	0.0240043	-0.00119251	0.403577	0.344473	-0.217585	-0.258385	-0.186843	0.128979	-0.189483	0.0562966	0.298515	0.00151626	0.202999
-0.139894	-0.0810124	0.345211	0.118804	-0.0314479	0.161622	0.232856	0.0582001	0.0854931	0.225157	0.0988857	-0.535742	0.0556504	0.00853765	-0.0195529	-0.098531	-0.158922	-0.0773214	-0.0414278	-0.0515185	0.125397	-0.0950835	0.328788	0.0245719	-1.02523	-0.555858	0.0783796	0.256688	0.276005	0.0950051	0.217622	0.125686	-0.224499
0.140277	0.1254	0.0498553	0.17525	0.311781	0.237088	0.117235	0.183144	0.172993	0.0543256	0.0649804	0.125209	-0.128535	-0.0248314	-0.0526197	-0.0145376	0.0906271	-0.0216867	0.0581488	-0.0602293	-0.0100186	0.00823699	-0.194249	-0.533634	-1.2709	-0.731732	-1.08983	-0.229711	-0.206455	-0.0738509	-0.338284	-0.120007	-0.142207
0.357761	0.0826909	0.0408412	0.0575047	0.259876	-0.0153332	-0.133023	0.165068	0.0346277	0.319383	-0.0317283	0.0274987	-0.106574	-0.1121	-0.10213	0.00216447	-0.0358752	-0.0667288	0.0121817	-0.0363116	-0.016223	0.0828248	-0.245367	-0.560357	0.170981	-0.108411	-0.264593	0.12817	-0.0876514	0.036529	0.0490802	-0.0133989	-0.0268314
0.339477	0.405892	0.250877	0.243444	0.147149	0.130494	0.207455	0.0376908	-0.0560065	0.154579	0.114925	-0.0495734	-0.130871	-0.056138	0.124224	0.0122455	0.0601664	0.0954704	0.0598745	-0.0281843	0.0465157	-0.00408015	0.0345478	-0.220405	-0.642859	-0.292116	-0.424902	0.0197675	-0.110176	-0.258606	-0.0983343	0.0519172	0.0760697
-0.00481827	0.405364	-0.0347066	0.24436	0.131239	-0.0670274	0.229827	0.238314	0.0615947	0.170436	-0.0372442	-0.206669	-0.211368	-0.00760335	0.0341127	0.0328464	0.128716	0.114003	0.14946	0.0187051	0.00548964	0.0986516	-0.0516303	0.52995	0.66393	0.288776	0.448832	0.0464289	0.0883477	0.115553	0.114919	0.16519	0.185387
-0.468783	-0.265635	-0.0318995	0.150948	0.213771	0.0968768	0.180072	0.0431787	0.185099	0.0776617	0.0407543	-0.103147	-0.0820983	0.215241	-0.100634	0.0210843	-0.0278335	0.116705	0.227864	0.0820419	-0.048001	0.100898	-0.335841	-0.614204	0.0766226	-0.547996	-0.242472	-0.0615343	-0.249216	-0.100286	-0.138454	-0.134163	0.129733
0.762545	0.379942	0.276699	0.259476	0.153406	0.196866	0.0324981	-0.012722	0.128092	0.180277	0.0572743	0.273434	0.169081	0.0481783	-0.00349299	0.113404	-0.0233053	-0.056659	-0.037305	-0.0197337	-0.0545144	0.00569361	-0.259373	-0.137346	-0.7521	-0.26502	-0.265866	0.0623774	-0.212333	-0.26602	-0.115807	-0.215022	-0.00269778
0.637601	0.147378	0.273518	0.138831	0.124966	0.180246	0.0222702	0.0981065	0.0642905	0.335996	-0.0191665	0.246135	0.120946	-0.0361809	-0.0722334	-0.0577844	0.0487753	-0.0150982	0.0166505	0.0732882	-0.00706559	-0.0370385	-0.58738	-1.4782	0.48727	-0.185592	-0.0174396	-0.0860236	-0.104392	-0.435596	-0.131309	0.10628	-0.155646
-0.364792	0.115798	0.308099	0.247933	0.147866	0.0715805	0.114103	0.0749697	0.126783	-0.0297534	0.163339	-0.103144	-0.0474811	0.126792	-0.0534719	0.118278	0.00200618	0.104472	-0.02074	0.0830733	-0.0601461	-0.0871179	-0.159188	-0.647799	-0.22909	-0.194365	-0.137383	-0.00279597	0.0469632	-0.0400582	-0.0681984	-0.109928	-0.0887331
0.37318	0.21221	0.0389569	0.409017	0.00985673	0.186591	0.225535	0.023479	0.00262404	0.127423	0.00272379	-0.32875	0.134739	-0.0496129	-0.011123	0.0660376	-0.235918	-0.0111679	0.0581844	0.031133	0.0548756	-0.00284904	0.231679	0.147715	0.0297056	-0.124783	0.329396	-0.157211	-0.00509426	0.0385876	0.399822	0.209551	-0.198893
0.216039	0.396123	0.382681	0.100083	0.159818	0.146605	0.00675743	0.135668	0.182914	0.177255	-0.0103237	-0.087466	0.0750786	0.0383283	0.0534362	0.131974	0.0388132	-0.00129585	0.148755	0.0360037	0.00936653	0.0494856	-0.606018	-0.16416	-0.424992	-0.274511	-0.419983	-0.149438	-0.18738	-0.109129	0.159527	-0.173596	0.0419369
0.739874	-0.287427	0.32688	0.25419	0.164704	0.0569664	0.174233	0.11775	0.194589	0.0614406	0.108736	0.284023	0.0910568	-0.000197993	0.0404084	0.0121526	0.0560568	0.0477634	-0.0374409	-0.00934659	0.0151891	0.010649	-0.232603	-0.359937	-0.317899	-0.0824158	0.184846	-0.132273	0.012667	-0.198655	-0.139038	-0.0876911	-0.0463562
0.106507	0.0801292	0.283407	-0.109837	0.124242	0.223202	0.227554	0.0403798	0.231365	-0.0829908	0.182463	-0.133044	-0.0690471	-0.065387	-0.147495	0.0730686	-0.00155477	-0.127415	0.0489559	0.0381067	0.108773	0.0798747	-0.173696	0.182826	0.605612	0.0431279	0.083495	0.239224	0.287205	-0.125962	-0.0672512	0.233925	0.213678
-0.184789	0.0248961	0.156789	0.0484352	0.146868	0.0789719	0.10002	0.296581	0.0396583	-0.040327	0.0310341	0.423779	-0.234036	0.108419	0.117202	0.0808207	-0.0720386	0.183348	0.0699466	0.282025	-0.0799989	0.124365	0.121483	1.199	0.103211	0.394621	0.00306233	-0.0594598	0.0635399	-0.0535785	0.0465567	0.0549596	0.0160043
-0.247131	0.28988	0.100339	-0.0380428	-0.0326183	0.170694	0.22993	0.136551	0.124304	0.205199	-0.0147496	-0.286352	-0.0601388	-0.0959703	-0.0367811	0.000663511	0.0367709	-0.030566	0.0617565	0.0655631	0.102608	0.0108401	-0.306908	-0.715347	-0.489631	-0.397406	-0.457492	-0.304323	0.0481369	-0.0946857	-0.372062	-0.0819766	0.0796665
0.123047	0.387255	0.247752	0.154086	0.204066	0.17818	0.196569	0.174772	0.10553	0.11936	0.131425	0.224843	0.0857159	0.063606	-0.0537706	0.121754	-0.144602	0.0678326	0.0699835	-0.0646959	0.0148317	-0.0223418	0.342023	-0.171777	-0.469	-0.202515	-0.0674627	0.0247589	0.0250756	0.165421	-0.0516693	8.90382e-05	-0.0765573
0.217636	0.114789	0.090334	0.0686282	0.299867	-0.0559629	0.0176968	0.235887	-0.0655918	0.36749	0.230704	0.0309828	0.0387525	0.0506656	0.0636351	0.0572692	-0.00270334	0.0475834	-0.0252803	-0.13732	0.0326629	-0.0409589	-0.773815	-0.222218	-0.177266	-0.163585	0.0520864	-0.165399	0.0312689	-0.336465	-0.161921	-0.128943	-0.175645
0.180023	0.0999833	0.18535	0.281782	0.0492896	0.0606731	0.103196	0.0966128	-0.262052	-0.0775984	0.0976194	-0.0359424	-0.122511	-0.0800213	0.0671001	0.184048	-0.0217347	-0.0840088	-0.0571184	-0.0025179	-0.0658348	0.0376565	-0.14476	-0.506354	-0.502852	-0.0148301	0.10997	0.0430128	-0.217166	-0.164966	-0.186845	-0.0941452	-0.0337688
0.331119	0.383591	0.224937	0.130524	0.0143974	0.14724	0.05472	0.0444117	0.07001	-0.0587369	0.0497042	0.117461	-0.232598	0.0105538	-0.0666358	0.0332244	0.0988468	0.159849	0.161935	0.150798	-0.099053	-0.0740951	0.339537	0.469133	0.0274361	-0.437093	-0.329275	-0.343947	-0.0805782	-0.103158	-0.343532	-0.278632	-0.130689
-0.058947	0.149772	0.276713	0.42494	0.182641	0.115633	-0.0219306	-0.056412	0.127953	0.169288	0.12171	-0.275244	-0.194725	0.274263	0.142864	0.103856	-0.0967433	-0.0286002	0.0837152	-0.0130566	-0.0814829	0.0260369	-0.102052	0.0491312	-0.372349	-0.0721136	-0.259404	0.301453	-0.00204266	-0.0416323	-0.174165	-0.146935	-0.0428662
0.171426	-0.00770793	0.191342	0.136265	0.252244	0.21606	0.0483636	0.152684	-0.167483	-0.029707	0.186605	-0.402037	0.00663198	0.317783	0.121726	0.00766777	-0.1317	0.123188	-0.0336999	0.00133293	0.0175236	0.028465	-0.46753	-0.331639	-0.485706	-0.475228	-0.267113	-1.13073	-0.114109	-0.358083	-0.162175	-0.192744	-0.222606
-0.18414	0.151781	-0.0337217	0.143316	0.119674	0.107005	0.0762685	0.236864	0.0980274	0.0469661	0.109543	0.159304	-0.22134	0.122849	0.113163	0.000871514	-0.0230741	-0.00508151	-0.0659627	0.0177592	-0.138143	-0.0664425	-0.423171	1.2589	0.102707	-0.176997	-0.228774	-0.346314	0.00617887	0.0444991	0.13563	0.0201441	-0.0685432
0.174302	0.418087	0.224601	0.0317119	0.166024	0.173115	0.126158	0.0882497	0.277452	-0.00817942	0.0333467	-0.443217	-0.129111	0.123716	-0.13846	-0.048046	0.0229709	0.0601634	0.0337569	0.0434857	0.0567318	-0.0361774	-0.128301	-0.132886	-0.774402	-0.161185	-0.207664	-0.102192	-0.261529	0.0452255	0.198915	-0.0842462	-0.224276
0.819407	0.159447	0.00580238	0.144565	0.17087	0.154038	0.0287798	0.133346	0.0464052	0.158462	0.0963072	0.0894168	-0.00312374	0.00373743	0.0583849	-0.0400567	-0.155633	-0.044313	0.0875639	0.0442006	0.102424	-0.0175579	0.108576	-0.83882	0.13466	-0.289087	0.0857708	-0.136183	-0.0361877	-0.134424	-0.211532	-0.198307	-0.0716283
0.13439	0.449814	0.221743	0.0799866	0.243337	0.228416	-0.0905505	0.0961296	0.277921	-0.0829205	0.123046	-0.132236	-0.177575	-0.109884	0.0193661	0.00555312	-0.00863548	0.0277988	0.0235483	-0.0418287	0.0618539	0.161416	1.15256	1.8097	0.182165	-0.272241	-0.0280351	-0.200085	-0.00300306	-0.0287426	0.0990511	0.130261	0.053552
0.116796	0.124833	0.390966	0.402834	0.162306	0.159696	0.189672	-0.0298492	0.295032	0.0265869	0.376911	0.2137	-0.200715	0.0638641	-0.0546503	0.032412	0.0987291	0.0240052	0.0102356	0.011029	0.0508665	0.0278382	-0.202912	-0.642428	0.00239557	-0.3702	-0.163214	-0.0437177	0.163433	-0.110302	-0.147691	-0.127742	-0.12882
0.192622	0.414282	0.337051	0.279586	0.0657527	0.073369	-0.00183859	0.0799947	0.105806	0.0848135	0.247726	-0.3201	0.187085	0.068037	0.226899	0.0304552	0.189949	-0.21963	0.0773154	-0.0378051	-0.0281928	0.0715359	-0.279422	0.0568131	0.0153139	-0.186336	-0.242891	0.159249	0.0637527	-0.120163	-0.0900804	0.0029966	-0.230585
0.935356	0.185355	0.164814	0.26002	0.188825	0.184156	0.185167	0.185091	0.0445266	0.194916	0.0820402	0.0246892	0.00963536	0.11612	-0.0396839	0.0327819	0.130531	0.00789691	0.00966979	-0.0329729	0.0914178	-0.00437809	-0.990865	0.217101	-0.835396	-0.228119	-0.0367347	-0.0139301	0.207553	-0.147688	-0.0104787	0.00479701	-0.148267
0.34061	0.15062	-0.366148	0.373195	0.243301	-0.00599788	0.19618	0.107291	0.356419	0.0440315	0.150414	0.105199	0.041497	0.0945065	0.00298453	-0.0292275	0.108995	0.0167455	-0.00154254	-0.0633141	-0.0303006	-0.00388069	0.274533	0.168226	-0.14375	-0.271878	0.101432	-0.0649546	-0.113718	-0.118502	-0.023331	-0.0826072	-0.0600889
-0.177002	-0.170268	0.0718819	0.146732	0.241581	-0.161953	0.0499843	0.0921476	0.0396157	0.271901	0.291634	-0.15438	-0.0556444	-0.0719189	0.00149972	-0.034768	-0.0711428	0.0153621	0.0499784	0.047598	0.00846343	0.0434645	-0.87287	0.0782478	0.0121261	-0.476861	0.0395574	-0.219811	-0.226037	-0.236277	-0.0462776	0.0308201	0.00584289
-0.0847697	-0.0135405	0.194178	0.182493	0.0284153	0.150011	0.0887439	0.00874215	-0.0820313	0.285877	-0.0727615	0.117822	0.408839	0.0698239	-0.138405	0.0587371	0.0719061	-0.152729	-0.0811597	-0.160764	0.0149382	0.0759477	-0.0953623	-0.427409	-0.44261	-0.0536601	-0.304248	0.0676699	-0.032224	-0.165633	0.140383	0.116704	-0.139257
0.310079	-0.0318534	0.302016	-0.370547	0.153552	0.229598	0.0800576	0.168652	0.0995561	0.181825	0.230905	0.527764	-0.111368	-0.0371706	0.0547759	0.00220352	-0.0787062	-0.00584967	0.0968034	0.0614253	-0.0308068	0.0476722	-2.08932	-0.127358	-0.267039	-0.133578	-0.0927372	-0.186314	-0.20818	-0.121075	-0.0367164	-0.0928073	-0.102003
-0.414685	-0.11409	0.164963	-0.0660734	0.0866919	0.16794	0.180007	0.195096	-0.070995	0.187714	0.0113664	-0.111984	0.0491787	0.145551	-0.0105815	-0.0134909	-0.0991253	-0.0577617	0.0280334	0.0230286	0.0103674	0.0843427	-0.338182	-0.240419	0.168417	-0.0386623	0.0527161	-0.0792286	-0.0477619	-0.0895059	-0.0269792	-0.0304842	-0.0931629
0.341973	0.246781	0.0733613	0.340755	0.111238	0.219579	0.114874	-0.0115785	0.0869565	0.110522	0.216655	-0.0362342	-0.458861	-0.0254043	-0.0156664	0.0735441	-0.0176263	0.0884633	-0.0431184	-0.0472906	0.0735766	0.111421	-0.273859	0.07483	-0.295647	-0.0644978	-0.131815	-0.00493942	0.0382908	-0.0273446	-0.0880343	-0.119895	-0.0123785
0.445381	0.196936	0.370423	0.269835	0.200631	0.140295	0.153486	0.109387	0.199418	0.116384	0.0228214	-0.482718	0.0715705	-0.162371	0.029269	-0.0671503	0.000735736	0.0489549	0.0100458	0.0715301	0.120639	-0.0784596	-5.28785	0.309474	0.233943	-0.0176196	-0.165319	0.00188767	-0.127259	0.057995	-0.103712	-0.010162	-0.178112
0.22819	0.227147	0.141178	0.413296	0.174535	0.201221	0.236704	0.0862666	0.244915	-0.0013783	0.101766	0.118736	0.214023	-0.0486134	-0.111935	-0.0476162	0.128381	-0.118151	-0.0463335	0.147136	-0.135589	0.0931848	-0.234173	-0.527023	-0.196872	-0.0354197	-0.240598	0.0567268	0.163897	-0.0637802	-0.0890841	-0.0728356	0.0451932
-0.0365502	0.407603	0.0392285	0.0756585	0.044611	-0.0797254	0.135375	0.135119	0.212717	0.00161268	0.143906	-0.102883	0.208605	-0.0983039	0.0371336	0.102309	0.0836704	-0.0702562	0.126499	0.0450567	0.183545	-0.100187	-0.0629138	-0.29642	-0.216553	-0.280525	0.148972	0.0523777	0.0825736	0.0574183	-0.00861148	-0.108771	-0.0668892
-0.0650696	0.0420652	0.0571081	0.266177	0.138162	0.183784	0.109074	0.0224667	0.132145	0.257282	0.0683081	-0.366667	0.101266	-0.0201663	0.0117406	0.1033	-0.159192	0.0155606	0.115036	-0.00717106	0.0608258	-0.0124032	-0.26153	0.084858	-0.124403	-0.131949	-0.143809	-0.0890586	-0.266225	-0.0348761	0.0331514	-0.174928	-0.134216
0.516763	0.112472	0.218764	0.0396532	0.095551	0.156616	0.10845	0.0523285	0.117927	0.110049	0.080123	0.17865	0.0369178	-0.0335012	-0.0729688	-0.0485737	-0.123317	0.0361013	0.0899622	0.125408	-0.0774221	-0.0504811	0.0706458	-0.0836003	-0.495161	-0.175384	0.196242	-0.296333	0.0896524	-0.114978	-0.123245	-0.146182	0.0234792
-0.0451586	0.161045	0.195122	0.0950163	0.141055	-0.00171017	0.124666	0.00720745	0.229713	0.177873	0.0949017	-0.0413721	0.125472	-0.0090165	0.0783929	0.179963	-0.159454	0.150239	0.0126801	0.181752	-0.0544638	-0.0726795	0.00360267	-0.335833	-0.259855	-0.0586593	-0.148616	0.12187	0.109908	0.0574375	-0.0429559	-0.130645	0.0359866
-0.382802	-0.0549889	0.410747	0.0982079	0.238653	0.190749	0.128314	0.126071	0.0275614	-0.0106118	0.117854	0.402972	-0.206175	-0.11658	0.0344716	-0.0594958	0.0904133	0.0905542	0.0873275	-0.0276743	-0.0375021	0.0136818	-0.407639	-0.263551	-0.115112	-0.105783	-0.0210731	0.0828717	0.0709035	0.00354324	0.0150462	0.0815849	0.0835494
0.789901	0.305569	0.241582	0.106873	0.174623	-0.000723146	0.170625	0.00646309	0.233439	0.17745	-0.0057128	-0.361627	-0.331535	0.224253	0.0148868	0.191471	0.113996	-0.0902529	0.0107597	0.111458	-0.0162292	0.0860078	0.165174	-0.223669	0.00633908	-0.131634	0.266425	0.104137	0.00594525	-0.0867268	-0.016604	0.128006	-0.00359739
0.119038	0.495436	0.181572	0.30462	0.0873013	0.200881	0.136068	0.10838	0.0919491	0.111394	0.0636366	0.00524063	0.261678	0.0768131	0.133945	-0.185958	0.0282123	-0.0372592	0.0755549	-0.0307995	0.112082	0.00711027	-0.389761	-0.290702	-0.217881	-0.0841032	-0.0170485	-0.231395	0.0605307	-0.0534232	-0.065912	-0.091402	-0.181746
0.16277	0.139538	-0.0181876	0.214124	0.0542258	0.177663	0.164915	-0.0671676	0.162417	-0.00807759	-0.00955241	0.367334	-0.0807421	-0.356848	-0.0342832	0.0375706	-0.0428583	0.0634116	0.0875764	-0.0915128	-0.0981349	-0.017792	-0.676278	-0.239295	-0.311927	0.0566763	-0.0854478	0.0231917	-0.072091	-0.181282	-0.0654648	-0.0767548	-0.129698
-0.212336	0.11013	0.133447	0.217244	0.0657165	0.208694	0.12196	-0.0403855	0.166714	-0.00883873	0.0818289	0.41657	-0.205475	-0.139331	0.0372156	0.0909991	0.0178276	-0.0323676	0.221607	-0.0927628	0.260085	-0.0815643	0.587996	0.226387	-0.0350049	-0.213038	-0.0688801	0.14921	0.381726	-0.0597746	0.110889	0.174085	-0.0616563
0.797002	-0.29218	0.221696	0.265426	0.207609	0.0699824	0.137013	0.146311	0.139733	0.0831413	0.120911	0.31904	0.469242	0.181258	0.0279853	0.0734498	-0.00488123	0.0711794	0.0558898	-0.0386605	-0.0465345	-0.0489663	-0.022266	-0.294735	0.0312253	-0.198696	-0.196913	0.0123244	-0.000197203	-0.0612378	-0.0883954	-0.161103	-0.0838205
-0.0418258	0.292614	0.287662	0.0429106	0.158563	0.165578	0.173047	-0.0159686	0.0283132	0.0200752	0.0842785	0.206291	-0.0422062	-0.07244	-0.177466	0.112013	-0.0244802	0.0213576	0.0443507	0.0583825	0.0240283	0.135159	-0.175362	-0.0721339	0.122881	-0.116219	0.0153987	-0.00844129	0.0990601	0.0734955	0.18856	0.0737764	0.0739032
-0.0526244	0.027924	0.131306	0.200481	0.391314	0.101044	-0.0485428	0.204754	0.246857	0.119323	-0.0272227	0.27594	-0.138045	0.147601	0.246367	0.0397386	0.126864	0.150835	-0.222236	0.316036	0.0193572	0.147712	-0.489808	-0.29575	-0.0458077	0.0109515	-0.105987	0.0803632	-0.114108	0.0854863	0.105496	-0.200124	-0.197995
0.406926	0.221058	0.12413	0.168982	0.0117935	-0.101727	0.09156	0.146979	0.135081	0.189216	0.0495225	0.0193292	-0.013253	-0.105955	-0.00687817	0.0385126	-0.0425988	-0.0469448	-0.000615691	-0.0301029	0.124328	0.0974251	-0.0993386	0.0114642	-0.139266	0.159807	0.104145	0.0245345	-0.0262713	0.124871	0.068712	0.0505099	-0.0253474
0.107865	0.0428944	0.0843668	-0.0817417	0.100055	0.169483	0.158666	0.0753054	0.00890479	0.199803	0.099282	0.255395	0.0130485	0.0595644	-0.0156855	-0.00305419	-0.0661445	-0.0406895	0.0877706	0.0227852	-0.0540318	-0.0329331	0.5568	-0.289707	-0.0284288	-0.0991833	-0.0191779	0.110624	0.0647328	0.0135131	0.0296958	0.00519262	-0.0641108
0.279366	0.224836	-0.0532492	0.201144	0.296535	0.115509	-0.0503894	0.0535709	-0.0215064	0.129038	0.18058	0.160249	-0.00264156	0.0827482	-0.0168597	-0.00796695	0.00877512	0.0328338	0.0348142	0.053038	-0.0553508	0.0161269	1.66492	1.12796	0.55308	0.21102	-0.12443	-0.307236	-0.052559	0.014247	0.0764868	0.0341696	0.0184064
-0.419689	0.0588669	0.320818	0.24018	0.205623	0.156315	0.273034	0.0311094	0.227979	-0.00262	-0.0497179	0.29581	-0.104384	-0.0491461	-0.0197791	-0.0517508	-0.0201062	-0.00186189	0.0724605	0.000267365	-0.00406637	-0.0623541	0.22744	0.158331	-0.387121	-0.250181	-0.102851	-0.171011	-0.197158	0.149217	0.0678462	-0.0838958	0.0380803
-0.144769	0.137478	0.152916	0.192524	0.259122	0.130125	-0.0718096	-0.0194332	0.280342	0.293145	0.0593305	-0.172241	0.152725	-0.189508	-0.0783854	-0.00395329	-0.0181995	-0.0198697	-0.0138929	0.0567148	0.0336385	-0.00639162	0.23866	0.205084	0.217043	0.109994	-0.109086	0.105846	-0.10463	-0.145544	-0.0495972	-0.12924	0.0216953
-0.000222162	0.182385	0.202208	0.0440553	-0.0291454	0.0912904	0.376426	0.132525	-0.020693	0.04732	0.0342912	-0.174424	-0.0810135	0.0607174	-0.0676484	0.0239266	-0.121196	-0.0322434	0.0477579	0.0302747	-0.0218317	-0.0203447	-0.371434	-0.163471	0.0090159	-0.174553	0.18775	0.078803	-0.0473406	-0.175494	-0.12322	0.0162101	-0.100296
0.44335	0.377718	0.269325	0.123779	0.322491	0.158648	0.0847326	-0.0360058	0.0690791	0.176884	0.023801	-0.18778	0.0492456	-0.262369	-0.0116517	0.128419	0.12888	-0.103435	0.120177	0.140693	0.301704	-0.0912649	0.19181	-0.354741	-0.195778	-0.00260181	-0.000588823	0.149679	-0.0708825	-0.0196006	0.186023	0.0039006	0.0658718
0.161682	-0.132899	0.101876	-0.0505469	0.130596	-0.0996053	0.160102	0.0494089	0.315692	-0.0649728	0.0500798	-0.209507	-0.0594934	-0.151876	0.108142	-0.0229358	0.243533	-0.183866	0.201372	-0.041522	-0.0249401	-0.12438	0.232136	0.387107	0.232485	0.0993435	-0.268845	-0.0644113	0.136057	0.0272329	0.106641	0.189595	0.222473
-0.685687	0.443972	0.190757	0.13798	0.164868	0.0503773	0.131644	0.0276975	0.132468	0.123935	0.133391	-0.423351	0.00313026	-0.109736	-0.0224503	-0.0452025	0.0104675	0.0940021	-0.0646833	0.0304682	-0.00296645	0.0250221	-0.620937	-0.185846	-0.15534	-0.478327	0.167765	-0.253371	0.0734751	-0.0973862	0.00780333	-0.0791517	0.050069
0.00570195	0.205776	0.217685	-0.058665	-0.0388981	0.169069	-0.0635609	-0.0130515	0.131727	0.170951	0.147979	0.0545814	0.0727771	0.306616	-0.0290206	0.0397272	-0.0518096	-0.0268894	0.0281611	0.057011	0.0121094	-0.019964	0.146661	0.257678	0.0814848	-0.142339	0.137102	-0.214915	0.144001	0.0100833	0.0037416	0.00458766	-0.0938962
0.29547	0.433279	0.212838	0.0596947	0.160734	0.163547	0.120824	0.063265	0.145727	-0.0217752	0.121304	-0.234611	-0.205827	0.177994	-0.149045	0.00604425	0.0120587	-0.0552232	-0.0469484	0.0894162	0.080427	0.0250345	-0.981571	0.0855309	0.0835154	0.0462437	-0.0391723	-0.0905088	-0.147676	0.0764139	0.0502982	-0.160425	-0.00899717
0.00836263	0.182289	0.344228	0.311642	-0.0147637	0.290693	0.0168213	-0.0242765	-0.153248	0.00597735	0.0373501	0.252119	-0.00062089	0.0631559	-0.0812491	0.0397408	-0.0798458	0.0185936	0.0144183	0.0294817	0.0508789	-0.0599851	0.202006	-0.0257655	-0.137459	0.185111	-0.0670667	0.0640401	-0.0979404	-0.032342	-0.0726551	-0.00169396	-0.0140974
0.122958	0.0901653	-0.0165608	0.243956	-0.0606521	0.252284	0.170917	-0.0973248	0.0689814	0.192148	0.220125	0.256478	0.36119	-0.146149	-0.0728323	0.176759	-0.0364664	0.0179825	-0.0204108	0.131668	0.134858	0.045934	0.490874	-0.467929	-0.156876	0.120166	-0.0513385	0.0102283	0.0395274	-0.056423	-0.0461967	-0.0061127	-0.00747774
0.726192	0.812042	0.213048	0.185207	0.267656	0.0228134	0.12478	0.0761349	0.0928734	-0.087088	0.0452122	-0.169283	-0.035525	0.0870142	0.209866	-0.0735339	0.0142601	-0.0290158	0.0275651	0.0655255	-0.0439093	-0.0460229	0.987915	-0.37353	-0.0219325	-0.0168311	-0.100584	-0.138361	0.0775169	0.12747	0.0527623	0.0895669	-0.00185211
0.295965	0.063572	0.17487	0.117349	0.100209	0.0732362	0.160501	0.123661	0.145981	0.0830117	0.0701027	-0.0686332	0.0302119	0.127298	-0.0462645	-0.0987066	-0.0896342	0.0211997	0.0649053	-0.0151764	-0.0168963	0.0672148	-0.390956	0.110188	0.187294	-0.273125	-0.0465154	0.0926264	-0.307807	-0.310304	-0.183658	-0.224386	0.0227042
-0.527008	0.148982	0.158953	0.0317205	0.20147	0.192208	-0.0637527	-0.253194	-0.00198384	-0.0635604	0.0896059	0.0584177	-0.058621	0.00871928	0.0474993	-0.0345368	-0.0515422	0.00416117	-0.010597	-0.0235059	-0.00227907	-0.0349425	0.142606	0.218721	0.062306	0.164199	0.0377455	-0.113374	-0.0542729	0.295246	-0.109524	-0.106471	0.205811
0.244993	-0.0958389	0.0510473	0.094531	0.203939	-0.0589242	0.130359	-0.0226941	0.213462	0.0489104	0.0211521	0.0295264	0.0937884	0.0025015	-0.0503174	-0.0520949	-0.0686902	0.105339	0.108348	0.074779	-0.0991383	-0.0881532	-0.593488	0.336097	0.416928	-0.000819289	0.128675	-0.380454	-0.215867	-0.0442266	-0.0439776	-0.110514	0.0369096
0.146441	0.172024	0.317951	0.197838	-0.0567635	-0.127262	0.0067034	0.0697693	0.164978	0.208445	-0.045484	0.187141	-0.269079	-0.0215092	-0.0126292	0.115505	0.0650416	0.0353935	0.0556031	-0.00319296	-0.0714831	0.0945607	0.433792	0.910318	0.0483652	-0.0737363	-0.236728	-0.774223	0.0756551	-0.0199731	-0.0122243	-0.0470252	0.039887
0.975444	-0.0701296	0.210335	0.230248	0.0194409	-0.0345957	0.113665	0.077148	0.0821978	0.0435324	0.0790685	-0.795871	0.0546752	-0.369191	0.0237928	0.0947445	-0.0088383	-0.0274639	-0.0163359	0.207268	0.0677462	0.0714397	0.806543	0.483022	0.0267186	0.150183	0.150484	0.258965	0.0692177	-0.0905707	0.159501	0.118564	-0.0495417
0.0302733	0.391103	0.408316	0.219395	-0.0499789	-0.0646365	0.202379	0.123321	0.0713441	0.158344	0.123282	0.0137661	0.0537562	0.205321	0.08862	-0.00234326	-0.0580197	-0.185276	0.102145	-0.0384612	0.042922	-0.0172594	2.32408	0.0590233	0.326139	-0.146342	-0.167989	0.00943828	0.233531	0.306653	0.12669	-0.264744	-0.0140981
0.11858	-0.0717908	0.154864	0.0535352	0.107772	0.0673082	0.0956382	0.223918	-0.0430651	0.166843	0.136771	-0.108278	-0.181947	-0.123321	-0.0899486	-0.11334	-0.0284055	0.041298	-0.0266334	-0.120373	-0.0596882	-0.0775306	0.912128	0.464489	-0.00881049	-0.415509	0.357093	-0.156121	-0.000150323	0.279814	0.224897	0.0532888	0.321358
-0.174158	-0.0510862	-0.0540098	0.126243	0.0308044	0.111245	0.230769	0.18699	0.0301401	0.142399	0.119213	-0.494951	0.0948447	0.119309	-0.0996528	0.0107828	-0.100652	-0.072016	0.109508	0.0595038	0.123321	-0.0370023	-0.17881	-0.166088	0.0103408	-0.134811	-0.228247	-0.123712	0.0347365	-0.101485	-0.13168	-0.045987	0.0244842
0.279389	0.105474	0.182725	0.131673	0.0725539	0.0555525	0.0670325	0.142066	0.046531	0.0180057	0.156411	0.0325614	-0.269069	-0.0556156	-0.06365	-0.0776529	0.139557	0.0774624	0.0434486	0.0336784	-0.107824	-0.0670323	0.21753	0.0164687	-0.207902	0.0457568	0.21695	0.198588	0.0875259	-0.119682	-0.129363	-0.0391059	0.117104
0.151594	0.0823221	0.17443	0.151894	0.0698691	0.0363848	0.119616	0.0131737	0.0548428	0.219029	0.0476589	0.0233722	-0.110963	0.158636	-0.134815	0.045403	-0.0422223	-0.0543898	0.0377663	0.0740244	0.0316806	0.000118618	-0.525156	-0.583862	0.29891	0.0577372	-0.0456695	-0.0617584	0.119734	0.203467	0.134557	0.235746	-0.157402
-0.284747	0.298597	0.0585052	0.0424379	0.164501	0.0329263	0.0306258	0.106997	0.206837	0.117402	0.275572	0.132855	-0.125406	0.0472391	-0.114518	-0.0653924	-0.0899829	-0.132303	-0.0441112	-0.0268876	-0.0986869	0.00303616	1.37159	0.489588	0.405661	0.305187	0.0462425	-0.0683497	-0.0119109	0.0323902	-0.0945567	0.130787	-0.0602995
0.72376	0.17622	0.198939	0.0943178	0.13091	0.167787	0.0439332	0.0522068	0.0682286	0.0877949	0.0157442	-0.0579426	-0.0170028	-0.185161	-0.130974	-0.0706646	0.00679879	0.0718046	0.111483	-0.0427187	0.0212223	-0.0137613	0.8021	-0.898916	0.0722533	0.120829	-0.0967857	-0.0465744	-0.223326	-0.010232	-0.13289	-0.133891	0.0603761
-0.331601	0.390685	0.139117	-0.0129148	0.237307	-0.0432351	0.228158	0.0865825	0.0144483	-0.0504852	0.013337	-0.176362	-0.337946	0.00340749	-0.102323	0.148141	-0.0395257	-0.0236102	-0.000266938	0.0330513	0.0350337	-0.136257	-0.946923	-0.548488	0.0810795	0.155684	0.0829479	-0.124321	0.113095	-0.00917049	-0.0932189	-0.251315	-0.208796
-0.0597882	0.124183	0.0795883	0.172918	0.0558641	0.0413702	0.27484	0.192285	-0.130705	0.1639	0.212407	0.193109	-0.22879	-0.0497489	0.250563	-0.00795811	0.020001	-0.0826413	-0.0432316	-0.0215817	0.0395131	-0.0790598	-0.304654	-0.00298558	-0.179546	-0.238521	0.288115	0.011175	-0.0558483	-0.328688	-0.076834	0.051726	0.0964423
0.0288418	0.224324	0.0711459	0.122935	0.128475	0.156571	0.0631176	-0.0537792	0.254178	0.131762	-0.0603321	0.425268	-0.239061	0.0207509	0.177329	0.0976674	-0.00265781	-0.292732	-0.00741788	0.105753	-0.0728416	-0.155463	-1.26445	-0.221413	0.0510132	-0.447966	-0.219039	-0.0442539	-0.167205	-0.0586239	0.0608402	-0.0653515	-0.126958
0.279124	0.211391	0.230372	0.176157	0.0886934	0.148146	0.021951	0.0419619	0.218978	-0.0249739	0.128728	0.262157	0.0548585	-0.114877	-0.0556952	0.0551444	-0.0244987	0.0936427	0.0416887	-0.0593145	0.0883419	-0.118637	-0.730598	-0.0463034	-0.279676	-0.320259	0.0152272	-0.163112	0.160234	-0.0732573	-0.112768	-0.0373864	-0.237638
-0.205565	0.417093	0.0818573	0.0630368	0.0973403	0.149346	0.108567	0.183755	0.0590856	0.0612974	-0.0148581	0.00488495	0.656094	-0.0510131	0.0101609	-0.307529	-0.0660055	-0.158585	0.0604264	0.0413714	0.0535935	0.114302	0.464404	0.261563	-0.083994	-0.0608874	0.0238682	0.164315	0.0509218	0.0959682	-0.0566547	0.241895	0.0916666
-0.184904	0.210738	0.0956243	0.0986728	0.118693	0.194135	0.159314	0.112937	-0.00125779	0.0688153	0.0961468	-0.319153	-0.160731	0.131549	-0.126306	0.232102	-0.135637	0.0724472	0.0364862	0.182922	0.0527079	-0.0553672	-0.360063	-0.309684	-0.0606927	0.0195527	0.151178	0.238029	-0.0439424	-0.0762725	-0.309199	-0.0518256	0.00879308
0.493437	0.023272	0.0992073	-0.0292223	0.110338	0.147945	0.0452202	0.0152718	0.170799	-0.0447294	0.0944695	0.0622605	-0.26795	0.0486874	0.0586465	-0.0999857	-0.00772495	0.0323808	0.00206518	0.0315015	0.0489932	-0.052129	-0.337289	-0.0918992	0.5685	0.0352126	-0.308552	-0.345678	0.0735706	-0.258608	-0.0668568	-0.25927	-0.186611
0.440799	0.517521	0.0487254	0.0617677	0.0837623	0.0131818	0.291404	0.193815	0.170927	-0.023415	-0.0374948	0.32653	-0.507471	-0.0359558	0.0324854	0.0301209	0.0302365	-0.00629637	0.0345597	0.0715863	-0.00818505	0.00820191	-0.123612	0.0144098	-0.00952376	-0.0137033	0.0429611	0.0575061	0.134926	-0.196109	0.0560677	0.0656603	-0.125507
0.685459	0.0991922	0.0580451	0.188649	0.187669	0.191618	0.0566292	-0.0989489	0.170416	0.0379701	0.0812543	0.270029	-0.211767	-0.22673	0.0901827	-0.00173305	-0.0143507	-0.0329024	-0.0403183	-0.00608414	0.0505731	0.013037	-0.605337	0.526537	0.0636756	0.0217312	-0.117247	-0.0859484	-0.0289922	0.147324	0.0641756	0.103913	0.00080603
-0.374439	0.238241	0.102522	0.209453	0.235277	-0.130379	0.00864569	0.168906	-0.106926	0.0752878	-0.108451	0.0580541	0.0602746	-0.0171023	0.0094231	-0.0283557	-0.0539116	0.0290587	0.0142937	0.038537	-0.0182901	-0.0518336	-0.173654	0.385815	0.364005	0.201477	0.0329121	-0.0112924	0.266835	-0.059469	-0.0583554	-0.00113233	-0.000146901
0.377122	0.115148	0.175511	0.137594	0.24568	-0.0859184	0.0822985	0.0963759	0.088818	0.0578847	0.161954	-0.0403365	-0.0139999	-0.250957	0.208171	-0.242524	-0.013693	0.0133229	0.0682727	0.0272029	0.0430785	-0.0579881	-0.120872	0.384056	0.104756	0.266872	-0.568841	-0.192808	0.310138	0.239492	0.00184519	-0.123507	-0.339165
0.497662	0.250872	0.290403	0.197595	0.126586	0.137319	0.117569	0.101226	0.0617534	0.0220244	0.0139424	-0.389664	-0.290962	-0.033883	-0.0893527	0.013119	0.0335381	-0.0388894	-0.0064409	0.0227536	0.00728831	-0.00473126	2.51048	-0.676566	0.186835	-0.0341047	-0.0184613	-0.194008	0.0433699	0.274757	0.0107318	-0.0172805	0.226368
0.322205	0.146242	0.258439	0.145143	0.142851	0.019769	0.1704	0.186851	0.175276	0.120097	-0.0908368	-0.0405904	-0.236506	0.0268868	0.0276162	-0.0189175	-0.0395489	-0.142652	0.038804	0.0328595	0.0826095	0.0071495	-0.373837	0.0671952	0.122186	0.413881	-0.0250762	0.0017418	0.0970552	-0.229997	-0.184068	-0.118747	-0.0304036
0.80228	-0.151464	0.0289641	-0.041526	0.12549	0.168171	0.0917759	0.286764	0.201022	0.0135622	0.0713333	-0.368286	0.0129536	-0.00883239	-0.036987	-0.00862428	0.0376003	0.0229097	0.0120431	0.00905355	0.0814381	-0.0164175	0.380348	0.454922	0.505445	-0.0880938	0.239052	-0.256972	0.0308775	0.132872	0.00583147	0.121057	0.145847
0.0964905	0.0334112	0.126011	0.186589	0.206164	0.044982	0.0837589	0.104301	0.0559359	0.00201476	0.132941	0.172793	0.161389	0.0109017	0.048041	0.0742384	-0.0914311	-0.085877	0.0397488	-0.0196919	-0.0130581	-0.0734883	-0.06658	-0.651915	0.126748	-0.0746825	-0.380296	-0.189417	-0.181796	-0.16537	-0.137001	-0.0444271	-0.183845
0.188863	0.0487848	0.365796	0.122798	0.13877	-0.0145395	0.150099	0.142802	0.140295	0.171057	-0.0364891	0.179926	-0.0358725	0.062222	0.0393847	0.00795902	-0.037968	-0.141869	0.020906	-0.0147338	0.0173472	0.0456396	0.382488	0.573285	0.415756	-0.356041	-0.0328647	-0.12301	-0.234837	-0.133338	0.0643972	0.00698624	0.0271172
-0.0777803	0.369179	0.210447	0.0953714	0.0194675	0.142432	0.00646402	0.121755	0.0104621	0.155588	-0.127529	-0.164652	-0.123537	-0.0523748	0.0331328	-0.0217892	-0.0255819	0.0020301	0.067569	-0.0534102	0.039626	-0.0535761	-0.472012	-0.3341	0.50285	0.297913	0.196559	0.0268537	-0.106569	-0.147635	0.0284947	0.257741	-0.0226464
-0.0926948	0.128933	0.205975	0.150138	0.142806	0.172264	0.151122	0.0800071	0.0971562	0.0735386	0.00509978	-0.0667347	-0.00393197	0.0254732	0.0434315	0.00826248	-0.000564165	0.00256624	0.0383147	-0.0193796	-0.0381264	-0.00886296	-0.0484269	-0.143112	-0.0716413	-0.146538	-0.0628781	-0.124805	0.0463173	0.037183	-0.0657377	-0.196827	-0.190725
-0.0947057	0.125986	0.110238	0.140694	0.196725	0.0959373	0.0621058	0.184679	0.0186144	-0.00655764	0.0478784	-0.110775	0.166293	0.0782273	0.0803894	0.0330979	0.0279691	0.111735	-0.0678007	-0.14607	-0.0374304	0.126113	1.46255	0.193441	-0.00244332	-0.0429414	0.0865727	0.0334061	-0.0507607	0.0645733	-0.117706	0.100099	-0.0220716
-0.130869	0.396769	0.400634	0.181957	0.165687	0.0765841	-0.0554062	0.0777911	-0.00586297	0.138626	0.0460414	-0.396497	0.234986	0.148321	0.0761624	0.0443499	-0.0311712	0.0502671	-0.050421	0.0688765	-0.102807	-0.11529	-2.56817	-0.494121	0.0226403	-0.205011	-0.200092	-0.0232434	-0.137718	0.0136591	-0.024639	-0.011111	-0.143865
0.0691256	-0.0510669	0.249102	0.202479	0.0859103	0.0544428	0.135422	0.0875076	-0.0378819	0.0209961	-0.0473315	0.114955	-0.155028	0.27087	0.125708	-0.0997318	-0.0701965	-0.015884	-0.0104706	-0.067555	0.0555977	-0.0310719	0.0532805	0.282194	1.13868	0.248236	0.0906636	-0.13335	-0.27798	0.319427	0.150273	0.0494218	0.225601
0.181099	0.467174	0.286578	0.0923582	-0.0513938	0.0678122	-0.0565702	0.193046	0.0348472	0.0409606	-0.0217128	-0.487297	-0.201372	0.0475038	0.0303047	-0.00407601	0.0246657	-0.0369758	0.210416	-0.0759979	0.0432325	0.0377655	-0.378928	-0.383584	-0.133517	0.00890014	0.16016	-0.231012	0.140694	0.105606	-0.190009	-0.0628825	-0.149329
0.156351	-0.137675	-0.0963793	0.306049	0.176508	0.240599	0.0168872	0.110751	-0.0144846	0.166992	0.150581	0.109333	-0.475467	-0.00835979	-0.0625389	-0.233327	0.0324021	0.146266	-0.0367331	-0.0104199	0.101222	0.0412585	0.736476	0.0735724	-0.168964	-0.079543	0.140877	-0.0336696	-0.101579	0.0505706	0.0592531	-0.0217692	0.0187456
-0.0595688	0.466894	0.240095	0.122843	0.120271	0.0476541	0.0698468	0.0038785	0.155272	0.0420852	0.0175039	0.106149	-0.100749	0.0115422	0.0584632	-0.128072	-0.0590374	0.0439044	-0.0298487	-0.0221723	0.0425261	-0.0707975	7.11135	0.393568	1.18216	0.229961	-0.149557	-0.248779	-0.0336738	0.00829579	0.119056	-0.0480257	-0.199838
0.133406	-0.0889309	0.165387	0.196646	0.109317	0.168963	0.0406649	0.172658	0.0269987	0.0935047	0.128831	-0.225277	0.306482	0.119235	0.027488	-0.0881954	-0.0241785	0.0325431	0.0420844	-0.00737157	0.00092374	0.0154641	-0.0816475	-0.00758073	0.101091	0.151536	-0.153204	-0.0772978	0.0867536	0.0621675	0.0396689	0.046292	-0.187589
0.0875932	0.409727	0.241144	0.198159	0.089134	0.0137279	0.0308168	0.0625025	0.121495	0.0735783	0.106105	0.0388149	-0.0685238	-0.0232508	0.114446	0.0229635	0.0148665	0.0240852	-0.088324	-0.0299331	-0.0822613	-0.0208333	-1.05555	0.211697	0.399307	-0.0580001	0.0360668	-0.215033	-0.254915	-0.0189201	-0.148545	0.0405948	0.332436
0.13584	0.312001	0.235437	0.237885	0.11108	0.14386	0.0730377	0.0105863	0.0496607	0.0713498	0.127824	0.370469	0.147183	-0.0644432	0.0825572	-0.00980615	0.0323596	-0.0804846	0.0309353	-0.117082	-0.0507003	-0.0384772	0.334337	-0.688536	-0.486717	-0.280316	-0.0932209	-0.287047	-0.0205769	-0.0673371	-0.0201208	-0.0875122	-0.258205
-0.0462285	0.303149	0.171725	-0.00343649	0.30077	-0.0712652	-0.0297459	0.0587841	0.0560415	-0.0559115	0.207228	-0.137611	0.0390422	-0.00407591	-0.0186625	0.027131	-0.0654114	0.176521	-0.0225108	0.0370157	0.0407066	0.0249417	-0.113574	0.186447	-0.0914465	-0.310184	0.308098	0.00794627	-0.108389	-0.0660588	-0.127341	-0.0344539	-0.0249602
-0.437405	-0.000630102	0.101034	-0.129899	0.0917003	0.176754	0.0613203	0.180243	0.0862035	0.0954891	0.0248273	-0.324548	-0.137351	-0.190402	0.008436	-0.0879904	0.0457205	0.0158207	0.0226896	0.197091	0.0975609	0.00592397	-0.060915	0.495964	0.0510521	0.218747	0.163283	-0.248944	0.0465773	0.122481	0.255964	0.198385	-0.139013
0.158425	0.0339926	0.129096	0.112093	0.0525849	0.0558777	0.0951241	0.0297449	0.0789236	0.0518335	0.111433	-0.218584	-0.183204	0.0742203	0.00190495	-0.0109852	-0.0562721	-0.034048	0.0255091	-0.0198965	-0.0759262	-0.0251737	0.282752	-0.0584749	0.0262316	0.122715	0.0759186	0.0473833	0.0533091	-0.0135841	-0.0490395	0.0770961	-0.283426
-0.319273	0.113637	0.1132	0.245288	0.0296088	-0.202992	0.107645	0.2462	0.24403	0.193878	0.256568	0.159308	0.0394341	-0.0763893	0.137379	0.0575023	0.021001	0.11112	0.0344004	-0.0947982	-0.0299522	0.0855859	0.517268	0.135854	0.589095	-0.166463	0.239289	0.00635211	-0.103087	0.0309874	0.0260774	0.0903195	-0.0281267
0.118729	0.209221	-0.0823113	0.286438	-0.10971	-0.00902957	-0.0829951	-0.0169086	0.0410678	0.335975	0.101722	0.230809	0.20057	0.186855	-0.135937	-0.0272192	-0.194476	-0.00112709	-0.0558118	0.0199508	-0.0862583	-0.00195974	-0.18922	-0.288353	-0.147336	0.603236	-0.086573	-0.141248	0.11195	-0.0749467	-0.0693591	0.132838	-0.034844
0.0143242	0.189415	-0.0701351	0.120866	0.0395083	0.125139	0.0575486	0.128847	0.0962158	0.23335	0.134262	0.187919	-0.168056	0.111994	0.132308	0.127401	-0.0565744	0.086065	-0.117039	-0.142566	-0.0483609	-0.0104694	-1.60654	0.164133	-0.0576129	-0.106535	0.226013	0.0437163	0.0205131	-0.170965	-0.142186	0.0547762	-0.0305011
-0.236461	0.179449	0.205268	0.0292868	0.140468	0.135125	-0.0267278	0.0569468	0.122782	0.0071906	0.00906478	-0.0609214	0.163916	0.11665	-0.121427	0.0644566	0.0662159	0.049391	-0.0150594	0.0597435	0.0774283	-0.0369261	-2.19325	-0.312863	-0.422408	-0.146979	-0.0641877	-0.14507	-0.268503	0.140231	0.112167	-0.0109729	-0.140602
-0.166333	0.0893088	0.214584	0.167518	0.1459	0.232549	0.214997	-0.102446	0.166563	-0.0385777	0.00645805	-0.235552	-0.313443	0.149721	0.0522186	-0.0654486	0.0502124	-0.0878469	0.057166	0.0893847	0.017466	0.0976731	-0.429917	-0.331274	-0.0189844	0.027402	0.110899	0.337474	0.107772	0.0758788	-0.0768658	0.0610331	0.0523511
0.872186	0.142996	0.462997	0.135798	0.194612	0.0317362	0.15518	0.0906842	0.146479	0.2087	-0.0241154	0.500429	-0.0259578	-0.121751	-0.0509996	-0.240687	-0.0234484	-0.0538431	-0.200524	0.0288722	0.117234	0.164806	0.61152	0.656978	0.61006	-0.299454	0.503209	-0.594374	0.00577066	0.316599	0.268518	0.225678	-0.165043
0.773553	-0.24877	0.234276	0.284481	0.120377	0.106089	0.13055	0.0924893	0.0624606	0.111318	0.118198	-0.0481458	0.113861	0.0151724	0.113279	-0.000165045	-0.113101	-0.0123847	-0.0870986	-0.104015	-0.053174	0.163808	0.159677	-0.0491096	0.172295	0.0195587	-0.428748	-0.119778	-0.1039	-0.306863	-0.160565	-0.1157	-0.0743067
0.168115	0.16167	0.0697473	0.140863	0.0682587	0.196726	0.0581992	0.0856777	0.079552	0.0530279	0.12187	-0.153989	-0.27283	0.0119334	0.0989755	-0.122095	-0.00612074	0.0310762	-0.121585	0.00187054	0.0761128	-0.0160323	0.490283	0.542009	0.656684	0.669634	0.407719	0.352962	0.115083	-0.0567433	-0.173986	-0.0207598	0.00369783
-0.194953	0.166963	0.256399	0.2728	0.0311264	0.0703541	0.0226984	0.132793	0.111774	0.0628575	0.00949647	-0.0222074	-0.231691	-0.0117008	0.0634713	-0.0306919	0.0177378	-0.111363	-0.026322	0.0662873	0.136661	-0.0554686	2.72536	-0.152075	-0.0401196	-0.213429	-0.117883	0.0939721	0.149756	0.176831	-0.10389	-0.0180511	0.033865
0.0705724	0.0730222	0.0839183	0.0787489	0.10932	0.0593481	0.0065241	0.105573	0.100652	0.0376003	0.0908129	-0.36265	-0.168817	-0.00627	-0.0839371	-0.0296667	0.0282152	-0.0452904	0.106354	-0.00210446	-0.049986	-0.00683761	0.0578154	0.204022	0.21634	0.0536747	0.266115	0.0584453	-0.0577731	-0.0436273	-0.330477	-0.0874571	-0.0362004
-0.292882	0.192802	0.37566	0.219157	0.205655	0.196682	0.0692582	-0.129577	0.18436	-0.0261052	0.0763982	-0.197067	0.111835	-0.0917142	-0.0330541	-0.194135	0.093652	-0.0405157	0.0183347	-0.0634605	-0.00440295	0.0380495	-2.58078	0.809017	0.000818103	0.163061	0.351831	0.136739	0.205613	-0.196122	0.0923046	0.00689155	0.131431
-0.171411	0.247156	0.241283	0.0296661	-0.0309376	0.130825	0.0168522	0.0282016	0.0517277	0.129945	0.0497437	-0.273161	0.18885	0.184682	-0.0222937	-0.17778	0.00959493	0.0365665	-0.040426	0.00252864	-0.100901	0.024383	-0.469106	0.596271	-0.196687	-0.133407	-0.0503729	-0.164084	-0.0309834	-0.150291	-0.119543	-0.0690149	0.0383132
0.164555	0.0870161	0.179578	0.0338947	0.118995	0.0379245	0.0228102	0.176219	-0.0153161	-0.0820098	0.0895867	-0.373407	-0.0570068	-0.0915834	-0.120361	-0.0522843	0.000819887	0.0422346	0.0339341	-0.00611966	-0.0265403	-0.00265034	0.587076	0.187971	-0.367215	0.236509	-0.0135357	-0.361072	-0.380728	-0.208678	-0.165964	-0.180117	0.159367
0.147139	-0.0446648	0.17693	0.100219	0.286151	0.0700807	0.0791624	0.0308496	0.0071739	0.136124	0.0360583	-0.162441	0.0146621	-0.216745	-0.0277126	-0.0221076	0.0213384	0.0326527	0.107556	0.0159136	-0.000355957	-0.0109513	-0.0826466	0.0445767	0.741854	0.200146	-0.164342	0.0417041	-0.231542	0.305394	0.0935076	-0.0139241	0.153189
0.0672139	0.0108791	0.0888351	-0.000343906	0.164	0.202027	0.213568	0.00971487	0.125962	0.141813	-0.0490098	-0.191073	-0.149836	-0.0244417	0.151557	0.0752251	-0.0078174	0.00777361	0.0398814	-0.00875257	0.11384	-0.130088	2.15081	-0.435688	-0.330452	-0.0924367	0.567657	0.0757041	0.228028	0.261113	-0.0765653	-0.242577	-0.0984178
0.257282	0.302537	-0.0207011	0.129713	0.07126	-0.0809617	-0.0210773	0.00654652	0.105636	0.140566	-0.0205903	-0.135204	0.069167	-0.0840029	0.0560034	-0.0763861	-0.070417	-0.0022389	0.0224793	-0.0333903	0.0398994	0.0592103	-0.25021	-0.384052	-0.267234	-0.270615	0.0266287	-0.345784	-0.0633757	0.0941952	0.137401	0.146605	0.208272
0.499442	-0.286869	0.0459958	0.0131642	0.300448	-0.144714	0.00651667	0.105957	0.0931056	0.171045	0.0662444	0.253473	-0.323648	0.178694	-0.114473	0.0491023	0.000470062	-0.0880403	-0.0984494	0.027964	-0.0551988	-0.0310378	0.466646	0.168126	0.441869	0.147107	0.0920922	0.233559	-0.114347	-0.231303	-0.0878785	0.26107	-0.0250127
30.8976	0.243831	0.119666	0.143262	0.0835629	0.0329186	0.0779693	0.0461715	0.0755462	0.051764	0.0624158	-0.251265	-0.0625637	-0.0943834	0.0650183	0.0529856	0.00190033	0.0434807	-0.0588052	-0.0320302	0.0392116	-0.00473267	0.194395	-0.868747	-0.589531	0.215243	0.229049	0.122511	0.189765	-0.0534965	-0.118994	-0.0326642	0.172105
0.0140131	-0.0184466	-0.00463764	-0.0841436	0.137971	0.100232	0.19115	0.104249	-0.0134051	0.141695	0.104052	-0.0240959	0.0828594	0.052036	0.0262511	-0.0295749	-0.0257803	-0.0501052	-0.0323267	-0.0290427	0.0392098	-0.0324475	0.571066	0.4981	0.269421	0.130458	0.352177	0.145172	0.0423236	0.230274	0.28824	0.139992	0.0287893
0.017088	0.00877724	0.182003	0.110285	0.100668	0.0784811	0.0248662	0.0510203	0.0504912	0.0491528	0.150952	-0.17672	-0.0762652	-0.114244	-0.0937394	-0.109899	-0.164032	-0.0311817	-0.00582564	0.000235117	0.115003	-0.0061451	1.12895	-0.411722	-0.207843	0.305309	-0.216296	-0.0441787	-0.0766961	0.0804103	-0.0780846	0.149055	0.203005
-0.0393947	0.122582	0.175372	-0.135977	0.223679	-0.13166	-0.0620923	-0.00102958	0.253582	0.145288	-0.108202	0.525342	-0.083939	0.137042	0.0259873	0.0627752	-0.0343983	0.0361297	-0.00634217	0.0654327	-0.00458575	0.009524	0.0147671	-0.205945	-0.299365	0.16051	0.12977	0.197302	0.169168	0.0803551	0.03336	0.0968029	-0.132613
-0.0621693	0.218739	0.034357	0.148605	0.0907281	0.111214	0.0827172	0.150542	0.034546	0.0181957	0.0420705	-0.0216763	0.125638	0.0310839	-0.0267623	0.0331931	0.0352945	-0.00572342	-0.0139199	-0.039708	-0.0404551	0.0196809	-0.303638	-0.618277	-0.215067	-0.0784426	-0.189424	-0.271833	-0.134176	-0.26399	0.018002	-0.0767689	-0.14719
0.377462	0.161343	0.091644	0.163894	0.274657	0.245112	-0.00645827	-0.228688	0.116677	-0.0216178	0.05884	0.0688692	-0.0282109	-0.0198614	0.0173591	0.0205011	0.0807347	-0.0168524	0.0358821	-0.0687123	0.0837413	-0.0982791	0.717029	0.481527	0.193123	0.335206	0.361434	0.197926	0.528016	0.301942	-0.0898423	0.121187	0.381876
0.183566	0.229471	0.0560235	0.114141	0.141068	0.0104372	0.0535528	0.0137099	0.117633	-0.0505106	0.0798408	0.209388	-0.205762	0.130027	-0.0127402	-0.0535373	0.0521269	0.0203679	-0.00782868	0.000693797	0.118283	0.0153873	0.127597	0.376194	-0.25611	-0.425939	-0.404596	-0.289355	0.082637	-0.0460169	0.115424	-0.0780307	0.00673472
0.229824	-0.0880296	0.28234	-0.0479421	0.0654993	0.240837	-0.145575	-0.0886825	0.115468	0.0136014	-0.0325604	0.101701	0.455726	0.0212054	0.0996567	0.308459	-0.104622	0.00178903	0.0256807	-0.0705229	-0.160399	0.0405143	4.11826	0.219378	0.0612387	0.000116487	0.27737	0.141928	0.0019487	-0.136201	-0.274763	-0.026778	-0.00711766
-0.0206209	-0.00658941	-0.028973	0.148073	-0.07331	0.152402	0.0789119	0.0717507	0.0741297	0.118784	0.056591	0.125481	-0.046498	0.00169794	0.0680661	-0.0257266	-0.0205903	0.0605842	0.00502333	0.0425366	-0.026418	0.0434067	1.17878	-0.248598	0.740745	-0.133151	0.431905	0.184596	-0.0518129	0.259226	0.101171	0.101658	0.162899
-0.0352842	0.268435	0.133778	0.155881	0.170948	0.145414	0.0204483	0.0114022	0.00888951	0.0568817	0.0327361	-0.00925815	0.0545317	0.102075	0.191862	-0.109888	-0.229859	0.0665472	-0.0934665	-0.101879	-0.157756	0.00779735	-1.21069	0.690159	0.0656752	0.481014	0.508898	0.0785491	0.110626	-0.328247	-0.123375	-0.102911	0.137006
-0.537745	-0.642789	0.0962424	-0.220434	0.0299176	-0.0826061	0.266963	-0.185707	0.0783556	-0.0330688	-0.0524592	-0.0829713	-0.0420753	-0.206333	-0.0460702	0.0063649	0.0100229	-0.00470255	0.0418606	0.0954832	-0.0195977	0.0569028	-1.03017	-0.587224	0.198522	-0.262397	-0.213528	0.2492	0.139618	0.0631913	0.0965627	-0.270401	0.186726
-0.125799	0.242245	0.029403	0.124471	0.174525	0.0369002	0.0722567	0.0533182	-0.0255598	-0.00872306	0.202372	0.211542	0.0425977	0.0384463	-0.104267	-8.1726e-06	-0.069758	-0.0845405	0.0938714	-0.091377	0.180216	-0.0732483	0.10814	0.644381	0.371094	0.531347	0.120123	-0.00449263	-0.461288	-0.141714	-0.34407	0.0217286	-0.234974
-0.0808098	0.276131	0.174885	0.104606	0.0259931	0.144666	-0.0572934	-0.0101077	0.0854216	0.123445	0.220917	-0.196614	0.0673364	0.0326742	-0.00645869	0.0885861	-0.0928718	0.0640279	0.0150955	0.0828867	-0.101635	-0.0264599	0.0445731	0.811008	-0.111731	-0.144003	-0.039991	-0.00259426	0.459373	0.01848	0.167671	0.0517684	-0.0132667
0.256217	0.1873	0.0995294	0.096175	0.168277	-0.01419	0.0363704	0.0908466	0.0952614	0.113612	0.0997556	-0.0414997	-0.442632	-0.0561688	-0.0272506	-0.0181127	0.0683732	0.0524839	0.112798	0.0559533	0.0856374	-0.0374229	0.233061	2.54496	0.131698	0.668826	0.121297	-0.0140942	-0.271976	-0.105963	-0.163299	0.0269215	-0.13964
-0.0462408	0.193383	-0.034974	0.0559362	0.0488963	0.144517	0.260889	0.0377428	0.0400007	-0.135413	0.0448369	-0.309468	0.0114111	0.0299644	-0.0346142	0.0855166	0.0126819	-0.047489	0.0607707	0.00448759	-0.0647977	-0.0585878	-0.0715621	-0.128066	0.253341	0.0272077	0.0693457	0.0910515	-0.0170547	0.0390141	0.00937671	-0.0119584	-0.0484666
0.120068	-0.0167549	0.213905	0.0649013	0.18766	0.0873961	0.087484	0.150841	-0.0138906	0.107153	0.00766974	0.0737718	0.230194	-0.0415082	-0.151527	0.154011	0.0407599	0.00978485	-0.0591034	-0.140204	-0.00504288	0.132925	-0.431322	-0.153013	-0.231117	-0.0287072	-0.0400683	-0.00498643	-0.0567959	0.0314822	-0.00076571	0.0401605	0.0869301
0.139289	-0.0128342	0.112129	0.0378349	0.219348	0.117003	-0.0219091	-0.0468223	0.101238	0.0228597	0.186387	0.232943	0.0612343	0.0532221	-0.0570089	-0.0856509	-0.0818032	-0.111297	0.0424278	-0.0399393	-0.0212231	-0.0307166	-0.182519	0.0868775	0.0251306	0.0124494	0.0278362	0.02955	-0.171794	-0.0593366	-0.0898107	0.0199085	-0.0200997
-0.00380478	0.231888	0.171319	0.0489758	0.257117	-0.00594059	-0.035021	0.0708138	0.141217	0.0695315	-0.0153398	-0.171863	0.00318778	-0.232243	0.159193	0.0928771	-0.188478	-0.19276	0.258207	-0.0268882	0.0334585	0.0158865	0.0492453	-0.258571	-0.0831904	-0.272501	-0.213438	-0.0455083	-0.0168111	-0.224703	-0.148884	-0.286236	-0.179913
-0.0109165	0.282087	0.103121	0.109681	0.12458	0.0728285	0.0326547	0.163013	0.00667073	-0.0125005	-0.0919859	0.054772	-0.0788334	-0.0135154	-0.0138478	-0.0364102	-0.0540761	-0.0445233	0.114366	0.00656437	0.106047	-0.012982	-0.120119	-0.47538	-0.0406042	0.0618537	-0.0718801	0.00826938	0.00202572	0.00198797	-0.119659	-0.0312496	-0.0787768
-0.100927	0.228609	0.13088	0.204001	0.0257569	0.0967098	-0.0447906	0.101649	0.0342101	0.179645	0.0338373	-0.170111	0.0159805	-0.24571	-0.0857902	0.00162383	-0.0778177	-0.108597	0.0214916	-0.00650297	-0.0149982	-0.0861264	-0.200264	-0.445016	-0.161965	0.295263	-0.0468494	0.0523837	0.0423919	-0.104232	0.0156073	0.0299367	-0.00611348
-0.0330859	0.283212	0.0577135	0.0874471	0.261521	-0.22179	0.1744	0.00824849	0.104675	0.0633904	0.109952	-0.21618	0.108958	-0.152699	0.080249	0.036245	-0.0322446	-0.110039	0.121245	-0.0463361	0.034164	-0.0438306	-0.730162	0.162115	-0.308252	-0.0776743	-0.0115044	0.0301797	0.0529778	-0.019904	-0.0706979	-0.00229305	-0.018154
-0.174972	-0.0768387	0.416292	0.0339636	0.176014	0.201035	0.229347	0.0882717	0.0229384	0.124566	0.12252	-0.141099	0.165019	-0.135282	-0.026339	-0.0129084	-0.053702	0.0673543	-0.0487741	-0.202869	-0.00365962	0.121454	-0.0382529	-0.0204251	0.0661847	-0.145615	-0.0728906	-0.128533	0.0276334	-0.137039	-0.0814791	0.086806	0.0169318
0.19923	0.0451572	-0.140545	0.175817	-0.0916823	-0.00666046	-0.0288999	0.246297	0.140276	0.177101	-0.0523438	-0.124273	-0.286297	-0.052215	-0.131842	-0.0505168	0.105797	0.0170774	0.162298	0.128935	0.103369	0.0388369	-0.473573	-0.229071	0.131606	-0.203966	-0.414907	-0.309271	0.100791	-0.123357	-0.225352	-0.0733125	-0.0249832
0.246687	0.0450291	0.0613575	0.127108	0.111831	0.135633	-0.0463959	0.162702	0.0509769	-0.0605682	0.0805794	0.346216	0.405187	-0.186238	-0.038715	0.0219776	0.024989	0.0189352	0.0163824	-0.110232	0.0410409	-0.157226	0.321834	-0.0522048	-0.163223	-0.34319	-0.134095	0.0614283	-0.0149464	-0.0214498	-0.0250971	-0.0467256	-0.0415378
0.162893	0.110597	0.080578	0.198915	0.108453	-0.0349794	0.127374	-0.0224274	-0.00782782	-0.0103409	0.10242	-0.25081	0.187139	-0.120647	-0.231472	-0.0135692	0.021403	0.0462827	0.16336	-0.0894041	0.0109198	0.0769854	-0.0840418	-0.142385	-0.117304	-0.118465	0.00463755	-0.224455	-0.0641325	0.0243432	0.090596	0.0259707	0.000992623
0.515224	0.260442	0.136744	0.133654	0.121707	0.0102102	-0.0567812	-0.0916518	0.0705537	0.0928168	0.151789	0.165555	-0.0632123	0.129783	0.0754622	0.0374786	-0.0212944	0.0184013	-0.0308154	0.0684685	0.017119	-0.15465	0.431202	-0.180198	-0.140224	-0.0780232	-0.113887	-0.212474	0.198793	0.105923	0.204617	-0.0377635	-0.0683818
0.242508	0.0684545	-0.015946	0.149796	0.0932357	0.11425	-0.0625457	0.0857192	0.127756	0.0552609	-0.0261769	-0.282097	0.111595	-0.101012	0.109121	-0.12544	-0.102294	-0.0823912	0.0452714	0.06606	-0.100557	-0.0374456	-0.46444	-1.30818	-0.441316	-0.0292452	-0.157114	-0.0206774	-0.137538	-0.181529	-0.137232	-0.180298	-0.0566939
0.213598	0.0336274	-0.0507709	0.0174805	0.175637	0.130006	-0.0139461	0.151058	0.0438199	0.0387906	0.013461	-0.251597	-0.180931	0.0233384	-0.134677	-0.0159142	-0.000845714	0.0101977	-0.00614435	-0.0628025	-0.0359322	0.0299909	0.396431	-0.476375	-0.0666664	0.0142148	-0.0964989	0.00708083	-0.115046	-0.0401567	-0.137419	-0.355235	-0.205708
-0.0600633	-0.117713	0.0849256	-0.0232243	-0.0480839	0.171238	0.0229735	-0.0271556	0.202545	0.0528407	0.050348	-0.166305	-0.251617	-0.182994	-0.0435714	-0.036383	0.214673	-0.137356	-0.0132446	0.0913774	0.0927096	-0.236531	0.421614	-0.269438	0.270427	0.042075	0.0418326	-0.198239	-0.24942	0.0203257	-0.0180441	-0.0391412	-0.256927
0.710426	-0.0275705	0.169833	0.183319	0.178101	0.204246	0.0432847	0.0327465	0.114512	-0.0282473	-0.0502568	0.0997518	-0.00077559	0.0221014	-0.127038	-0.00736782	0.014921	-0.0338226	0.0503601	-0.0226107	0.00633594	-0.0171894	1.18914	-0.0315967	-0.0689519	0.00192738	0.178888	-0.236968	0.193694	0.0262054	-0.162543	0.120345	0.140381
0.370867	0.187658	0.0221208	0.129541	0.118178	0.0740924	0.0808087	0.0493775	0.0544419	0.134395	0.0687231	0.0257446	0.140104	-0.0468887	0.0559144	-0.0771359	-0.0284215	0.0398007	-0.175065	-0.145882	-0.0648184	0.108628	0.554851	0.325462	0.0715216	0.117057	-0.00850174	-0.0344962	0.000812591	-0.0759207	0.0132155	0.112791	-0.110225
0.570905	0.246511	0.0856214	0.0819826	0.0981405	0.0797818	-0.082021	-0.00249589	0.0396627	0.0980322	0.0182833	-0.150545	0.103335	-0.382967	0.0166323	-0.0544372	0.0975957	0.0122962	-0.0596752	0.0211425	-0.0320799	-0.0340399	0.093344	-0.290706	0.212872	-0.0601503	0.0125378	-0.014971	-0.0967221	0.1662	0.211713	0.077815	-0.0849655
-0.0789851	0.0788582	-0.0389005	0.170369	0.0585582	-0.0166632	0.033399	0.11875	0.0549301	0.0986426	0.0241231	-0.159363	0.102849	0.156776	0.0107505	0.214247	0.16479	-0.0313773	-0.140612	-0.179647	-0.0995662	-0.148469	0.454864	-0.338487	-0.536721	-0.0610726	0.13316	0.00238532	-0.106563	-0.103017	-0.0682991	0.101124	0.0368227
-0.0232457	0.0532102	0.283211	-0.0716637	0.202652	0.0878159	-0.113287	-0.0724679	0.0967077	0.22854	0.150803	-0.883113	-0.40282	-0.0160744	-0.0539139	0.00584274	-0.00516173	-0.0305051	0.0194817	0.125047	-0.0596209	0.0490032	-0.661724	-0.539488	-0.411957	-0.0439299	-0.179183	-0.143831	-0.149424	-0.0783161	-0.164617	0.023138	0.00326694
0.209573	0.105908	0.190547	0.148995	0.0981079	0.0646992	0.0100262	-0.0127395	0.0724603	-0.129918	-0.140425	0.126241	-0.0519012	0.0151233	0.00486681	-0.0439978	-0.0291815	0.0283202	-0.0113459	-0.0445619	-0.0330985	-0.0294922	0.0873022	0.196643	-0.0236013	-0.0208175	-0.118595	-0.02343	0.0720581	-0.115624	-0.0916275	-0.144629	-0.0101337
0.508015	0.538869	0.0173668	-0.0198635	-0.010862	-0.152439	-0.0757659	-0.106935	0.0427343	0.0299119	0.215756	-0.199468	-0.198508	0.1107	0.0118748	-0.051268	-0.0493904	0.0316315	0.118757	-0.020216	-0.0292587	0.0042217	0.410403	0.145546	0.118029	-0.0604313	0.016799	-0.23673	-0.214896	0.0512615	0.00967851	0.0544889	-0.00975611
0.372986	0.309549	0.106862	0.242411	0.00859262	0.141997	0.0308528	-0.046099	0.105129	0.0343336	-0.102294	-0.307821	-0.35335	0.0698965	0.0890795	0.0740105	-0.0348838	-0.0294713	0.0350227	0.0686953	0.0408764	-0.125459	-0.763201	-0.295013	-0.212058	-0.0440852	0.113744	0.0305437	-0.103976	-0.0252167	-0.132005	-0.193811	-0.0633153
0.0656522	0.205084	0.208645	0.143496	0.0420929	0.0245025	0.0366267	0.00214214	0.0684185	-0.0259903	0.092125	0.0658408	-0.1439	-0.0641049	-0.0437116	-0.108565	-0.0175377	-0.0845728	0.0410777	-0.0727014	0.0445029	-0.0553007	0.0737801	-0.169597	0.219943	0.0974262	0.104428	-0.131242	0.0796884	0.0781818	-0.224368	-0.0249494	-0.0615676
0.0354705	0.0987164	0.112362	0.126266	0.157644	0.156119	0.0631752	0.0521969	0.131163	0.0998946	0.019352	0.234451	-0.713952	-0.0713967	0.000687919	0.142741	-0.0521947	0.134426	-0.0491819	-0.160657	0.0155485	0.0976125	-1.36644	-3.55268	4.74995	0.213786	0.100271	0.0885288	-0.076543	-0.0803999	-0.00813851	0.0417913	0.00397607
-0.0834066	-0.310923	-0.00277883	0.1259	0.176862	0.175069	0.103499	0.0259486	0.129727	0.0122678	0.0106558	0.226943	-0.132989	0.135441	-0.204432	-0.0448103	0.00848263	-0.0163482	-0.0415271	0.159085	0.0263555	0.0304772	-0.385861	-0.877481	-0.153265	-0.177864	0.245164	-0.179766	-0.0845672	-0.237319	0.0490726	-0.0179447	-0.0864121
0.276768	-0.0369658	0.166801	0.128525	0.0108557	0.00816483	-0.046509	0.0828175	-0.00220132	0.142793	-0.0328859	0.419348	-0.191146	-0.022489	0.0795097	-0.0418691	-0.112707	-0.0233656	0.0177789	0.0316298	-0.00904568	-0.00286124	0.722535	0.387472	-0.17516	0.0832593	-0.0724709	-0.122633	0.0989763	0.212609	0.0357791	-0.196296	-0.0289314
0.10906	0.206257	0.170022	0.0229648	0.0683923	0.144567	0.18171	0.162611	0.0763045	-0.0146386	0.0526879	-0.249196	-0.125644	-0.261705	0.0197226	0.013649	-0.0864195	-0.0736461	-0.0165866	-0.0553461	-0.177494	-0.186652	-1.59048	-0.648339	-0.0137304	-0.428254	-0.0630416	-0.057862	-0.0408241	0.0226228	-0.0779005	-0.0233296	0.02617
0.205675	-0.0775068	0.149571	-0.00191611	0.156531	0.197653	0.102993	0.0789047	0.0537317	0.0258817	0.0366765	-0.0905814	-0.202089	-0.08952	-0.018829	-0.0205069	-0.013976	-0.0397938	0.036238	0.0133258	-0.062889	-0.0318324	0.690255	-0.518187	0.283423	0.145225	-0.0202351	0.389932	0.0719922	-0.272277	-0.0879397	-0.10157	-0.171287
0.212569	0.0113246	-0.0906596	0.225479	0.17228	0.0814438	0.0411762	0.102493	0.134293	0.0644375	0.32546	-0.24801	-0.250658	0.156611	-0.15481	0.0476177	-0.0707445	-0.0664484	-0.13575	0.00820901	0.00391901	-0.141316	-0.0162833	-1.01195	-0.453837	0.127047	0.158034	-0.0496101	0.0689855	-0.052748	-0.0606179	0.019092	-0.0437943
0.83777	-0.158162	0.101816	0.0894653	-0.0156618	-0.0851318	-0.0361807	-0.091241	-0.0895428	0.106553	0.235609	0.140911	-0.175602	-0.121709	-0.0598627	-0.00830816	-0.0592697	0.0474792	-0.0570006	-0.0670371	-0.0335662	-0.098017	-0.251928	0.482221	0.212674	-0.0310456	0.259451	0.0140255	0.0243072	-0.129263	0.12698	-0.131629	0.220921
0.283771	0.22955	0.184441	0.104988	0.0328401	0.0810253	0.136409	0.0112778	0.092924	0.0128121	-0.183421	-0.0193761	0.0153452	0.0389346	0.0198607	0.00659645	0.0263303	-0.0342583	-0.0706887	-0.0657264	-0.0689921	-0.0319677	-0.492273	-0.0632295	-0.306942	-0.221235	0.0750048	0.059318	-0.0490763	-0.0750356	-0.10778	-0.0282429	-0.0141893
0.37445	0.236712	0.263088	0.0735572	-0.0342511	0.0872397	-0.193278	0.112942	0.129275	-0.144155	0.0258279	-0.294041	-0.087131	-0.0461952	-0.00925264	-0.0545407	0.0602385	0.131333	0.0148523	-0.10315	-0.049436	-0.0476647	0.0478806	0.142813	-0.29346	0.105523	-0.016388	0.0545436	0.0647243	0.0689489	-0.0896223	0.162851	0.324975
-0.340111	-0.221761	-0.00175239	0.0337328	0.0628511	0.164636	-0.0418351	0.0612661	0.123914	0.00122379	0.0247617	0.318115	-0.0635498	-0.0351472	-0.0728616	-0.0293723	-0.133314	0.0204583	0.0414522	0.0894363	-0.0609888	0.0433918	0.442761	0.0905706	-0.102528	-0.183054	0.0197215	0.0647708	0.0594307	0.0158567	0.0631595	-0.0291094	0.0428344
-0.0765261	0.00465691	0.158192	0.0562238	0.159563	0.100105	0.0237726	0.0382127	0.131804	0.128494	-0.0176325	-0.205153	-0.061678	-0.265178	-0.0557096	0.0487987	-0.006191	-0.0911436	0.00577591	-0.00773481	0.0289731	0.0216109	0.0435793	-0.1805	0.101104	0.0524001	0.235443	-0.30227	0.165423	-0.02314	-0.159297	0.159532	-0.0401876
-0.00805839	0.0182173	0.0214895	0.0478574	0.240575	0.116312	-0.0163238	0.0662085	0.182073	0.0876	-0.012795	0.15406	-0.19131	-0.160207	0.0406758	-0.0486365	-0.0833917	-0.110425	0.0178458	-0.0827186	0.0886262	0.00543594	-0.722014	-0.640048	-0.127043	-0.0362362	-0.0102852	-0.0221815	-0.0660507	-0.0687348	0.0942532	0.171601	-0.0778472
0.123425	-0.0926224	0.196799	0.138422	0.0638635	0.0144216	-0.145318	0.035633	0.0628033	0.0529883	0.165151	0.414708	0.105292	-0.149208	-0.134924	0.0341914	0.0226025	-0.0876471	-0.0505762	-0.132874	0.0131459	-0.126732	-0.265222	0.514376	-0.439715	-0.308932	0.234716	-0.17821	0.00740582	-0.061399	0.0182467	-0.0789979	-0.0351864
0.173392	0.00760188	0.174514	0.0139056	0.166494	-0.100134	0.261689	0.0542601	0.0904141	0.0973264	-0.0103798	-0.0727924	-0.33577	0.059982	0.00286653	0.0800117	-0.0155825	-0.0661016	0.0373675	-0.0391504	-0.131096	0.0423916	-0.225519	-2.73954	-0.169365	0.0924778	-0.215939	0.0971919	0.0479672	-0.0862401	0.0523728	0.195753	0.176398
0.0370601	0.209217	0.174764	0.0864131	0.121001	0.111915	0.0699727	0.169095	0.087415	0.0967646	-0.00387453	-0.236686	0.0384471	-0.0139676	-0.0678408	-0.0549952	0.0706969	-0.135885	-0.0264537	-0.0996656	-0.00267932	-0.0334729	-0.184851	-0.021937	-0.604792	-0.422195	-0.130418	-0.172091	0.006164	-0.427378	0.365861	0.0903858	0.179541
0.237227	-0.319006	0.370738	0.234539	0.319043	0.00126704	-0.145927	0.066139	0.181888	0.088013	-0.12927	-0.369085	0.0341846	-0.070282	0.0337343	-0.166313	-0.0881929	-0.0482344	0.0696108	-0.0201177	0.0845166	0.00277106	2.34244	-0.609083	-0.389584	0.274019	0.0337729	0.0895807	0.011338	-0.137541	-0.179111	-0.193174	-0.00254949
-0.0938805	0.146057	0.176053	0.0561104	0.0872867	0.13458	0.208558	-0.012338	0.0121948	0.170377	0.0431405	0.0827088	-0.459678	0.0701686	0.0183003	0.00372716	-0.354448	0.147477	-0.113239	-0.0273932	-0.148626	0.121287	-0.21332	0.0484655	-0.499617	-0.0443564	-0.143236	-0.10197	-0.262941	-0.0419079	0.199119	-0.0775595	0.281799
-0.0556784	0.176658	-0.0873542	-0.128112	-0.0845467	0.259915	0.234838	0.065664	0.0315478	0.0276669	-0.0388623	-0.0173662	-0.10747	0.0236066	0.0352003	0.0286886	0.0212611	-0.137595	-0.0678005	-0.0107033	-0.00961133	-0.0761698
0.141278	0.195938	0.147619	0.118168	0.142785	0.036925	0.0057994	0.0449461	0.120357	-0.0521137	0.112962	0.12891	0.231215	-0.0685219	0.0996601	-0.107858	-0.0286647	0.00188309	0.0161973	-0.131746	-0.0799028	-0.105595
0.0547493	-0.180459	0.10333	-0.0976732	0.0605601	0.047511	0.226628	-0.2157	-0.0458478	0.0815084	0.109231	-0.60484	-0.125399	-0.0332637	-0.0298359	0.00321751	-0.121652	0.0143852	0.0129256	-0.000274335	0.00187093	0.000186197
-0.291378	-0.197195	-0.0458615	0.241371	0.0265052	0.0455696	-0.0466064	0.194367	0.0583085	-0.00520423	-0.0151597	-0.271282	0.17168	0.0528811	0.016437	0.0110783	-0.110237	-0.0340647	-0.0642598	-0.0879637	-0.0258657	-0.0827885
0.0540479	0.0718668	0.0134123	0.249624	0.0773212	0.0415863	0.117889	-0.0321498	0.0314216	0.0044371	-0.0998432	0.0163544	0.0735814	-0.0805156	-0.228267	-0.0445119	-0.0744458	-0.0534354	0.113773	-0.0459791	0.0563952	-0.135538
0.192522	0.12904	0.0286672	0.0599875	0.0675255	0.0161888	0.0526036	-0.0597393	-0.0319788	0.0702189	0.0275105	0.0297909	-0.196544	0.175256	-0.0991169	0.0344139	-0.209875	-0.182049	0.0709059	0.0432693	-0.061259	0.1067
1.0282	0.043058	0.186504	0.198498	0.134357	0.0571827	0.10025	0.161945	0.112264	-0.0505811	0.0927113	0.00195045	0.165756	0.0204127	-0.234521	0.0271626	-0.0798418	-0.149615	0.0452419	-0.0340745	0.0896004	-0.0324222
0.3601	0.249716	-0.226437	0.144439	0.0703199	0.102459	0.136557	0.174895	0.00155235	0.0150104	0.0693504	0.0820011	0.0395617	-0.390362	0.0120599	-0.264104	0.00518843	0.00647403	0.123779	-0.0681554	0.287598	-0.154406
0.146843	0.420514	-0.00796651	0.257245	0.0694944	-0.0757528	0.149688	0.0123453	0.125166	-0.0743386	0.25031	0.0914386	-0.132673	-0.123299	0.00670309	-0.0382111	-0.0387971	0.0123381	0.0124486	-0.0590792	-0.015611	-0.01758
0.349967	0.0627551	0.0181824	0.00848601	-0.116109	-0.0305801	0.0345322	0.0268084	0.0796761	0.0885704	0.266909	-0.0111571	-0.100854	0.0947659	0.0939197	0.0229308	0.0515163	-0.124292	0.0148889	0.0252682	-0.166137	-0.0147336
0.0341824	-0.034077	0.215847	0.159472	-0.0503679	-0.0464809	0.114543	0.211427	0.00361516	0.0412646	0.0528261	-0.109885	0.314099	-0.0504042	-0.0872073	-0.0372444	-0.152419	-0.000755109	-0.0742798	-0.00509655	0.0371382	-0.0414276
-0.0741244	0.141474	0.00832557	0.162863	0.0957792	-0.0312422	-0.0121149	-0.0590364	0.130169	0.074426	-0.0786696	-0.0243589	-0.0229938	-0.0127673	0.0290974	-0.159046	0.0955774	-0.0352463	-0.0458744	-0.0766626	-0.0237434	0.0596584
-0.100928	0.117052	0.0241877	0.0720469	0.123933	0.276723	0.0669904	0.0201013	0.0416913	-0.0344624	-0.0459217	-0.0566557	-0.00487025	0.01009	-0.18568	-0.049978	0.0852907	0.0590686	0.0968963	-0.0871499	-0.00741172	-0.0209838
-0.151902	-0.123684	0.180831	0.225445	-0.192387	0.134666	0.101671	-0.0806637	0.106633	0.105757	0.0163815	-0.243167	-0.440155	-0.177396	0.0783111	-0.060968	0.0920559	0.0451001	-0.0081929	-0.0065875	-0.0293789	-0.104841
0.0799085	0.0329822	0.0770818	0.0930263	0.128355	0.0320179	0.155376	0.0757551	0.018616	-0.0143235	0.0756411	-0.258343	0.115259	-0.228046	-0.0985437	0.0436486	-0.123514	-0.0235263	-0.092563	0.00586225	0.10826	-0.081924
0.207551	-0.0631747	0.221543	-0.0572005	0.196066	0.00765795	0.240571	-0.175108	-0.00978878	0.149739	0.155775	-0.261189	0.43545	0.00179918	-0.193721	-0.022413	-0.0664465	0.136638	0.0828087	0.0685381	-0.0796086	0.0214992
-0.0253604	0.0571156	0.0325021	0.152766	0.0774792	0.00460611	0.0250302	0.0462957	-0.0126165	0.0246952	0.0221928	-0.371224	-0.328642	-0.592597	0.211609	-0.00470285	-0.0549456	-0.0454774	0.0162011	-0.0786347	-0.00255362	-0.276993
-0.302253	0.0444447	0.291067	0.214337	0.0346279	0.0651104	0.0922382	0.124666	-0.00311179	0.00171346	0.0309315	-0.218777	-0.239162	-0.0245664	-0.12858	0.0797674	-0.181682	-0.0604024	0.0313221	0.0628459	0.0276478	0.122927
0.43857	0.23389	0.185383	0.199725	0.0651762	-0.00813649	-0.0130695	0.14004	-0.0982666	0.139274	0.249787	0.0888381	0.111653	0.0248294	0.0383265	-0.116879	-0.0784768	-0.0242554	-0.00831886	-0.0705213	-0.0698485	-0.165423
0.0500382	0.0792213	0.229205	0.125606	0.0922945	0.0192417	0.055792	-0.0197415	0.0387583	-0.0830922	0.0241411	0.112037	-0.0194013	-0.100194	-0.160044	0.0110256	-0.0180508	-0.139354	-0.0076295	0.0863908	0.0547975	-0.0670286
0.176151	0.228095	0.101399	0.0450649	0.0646252	-0.0596443	0.0126937	-0.0457402	-0.0121324	0.0879299	0.0599866	0.208943	-0.0850073	-0.041048	0.0488786	-0.120832	-0.104537	-0.0643467	0.0501366	-0.161573	-0.164603	0.107394
0.0205803	-0.00580392	0.117824	0.151408	0.183081	0.042974	0.0797367	-0.0747142	-0.00907403	0.119022	-0.0107412	-0.172148	-0.0648866	-0.0861585	0.00772552	-0.00484424	-0.0495511	0.0197621	-0.131542	-0.0909386	-0.0765984	-0.154545
0.188902	0.172266	0.230755	0.109633	-0.0564176	-0.0153764	0.177605	0.0516601	0.108223	0.18143	0.0933471	0.00334594	-0.05617	0.012693	-0.0377005	-0.0736355	0.116029	-0.0320621	0.123365	0.0490125	-0.0762249	0.0916559
0.153149	-0.00863685	-0.407541	-0.0682022	-0.0811027	-0.0409127	0.320842	0.227671	0.0651429	0.117204	0.0756164	0.150224	-0.249179	-0.13306	-0.102701	0.0877142	0.00678802	-0.0705459	-0.0620597	-0.0689334	-0.074193	-0.0881091
0.151553	0.111094	0.0927519	0.0795487	-0.0471882	0.0727427	-0.0840223	0.178352	0.0503936	0.0620457	0.163304	0.187147	-0.0871333	0.0028497	-0.124284	0.00638372	-0.0100183	-0.0598831	-0.0698445	-0.0600563	-0.040228	-0.0851224
-0.107127	0.0557047	0.0927548	0.0883079	0.0154094	0.0235105	0.0701074	0.218398	-0.067407	-0.194844	0.123552	-0.0148892	-0.0372805	0.108044	-0.0324193	-0.142218	-0.0578518	-0.108632	0.0232997	-0.151971	-0.030143	-0.0491257
-0.104605	0.112598	0.151867	0.0535182	0.123396	0.057806	0.115399	0.201049	0.154536	0.217527	0.0813495	-0.00546168	0.132031	0.0961779	-0.175071	0.0228656	-0.00219703	-0.0127783	0.0807404	0.0224311	0.122908	-0.158394
0.429981	0.099506	0.306158	0.0337664	0.109561	0.0510627	0.0928297	0.000743089	-0.022143	0.0719104	0.0822587
0.273509	0.148663	0.305123	-0.0268841	0.207031	0.00646977	0.289328	0.32198	-0.0647981	0.096021	-0.207967
0.207966	-0.007973	-0.00170093	-0.0338597	0.0911344	-0.0358532	0.0434163	0.073661	-0.096597	0.182745	-0.0423224
0.165652	0.274232	0.370465	0.287678	0.101681	0.124181	0.0337117	-0.0833261	0.0195789	0.0587814	0.0220419
-0.147528	0.102374	0.0295051	0.137551	0.0477002	0.139209	-0.0171986	-0.0475456	0.00473243	0.0964167	0.00601329
0.190647	-0.060164	0.0489478	0.14951	0.0704573	0.0987456	-0.0664822	-0.0737483	-0.16178	0.0466608	0.0648322
0.251023	-0.0845019	0.118478	0.206743	-0.122023	0.195716	-0.0168676	-0.0122268	0.0813587	-0.00911868	0.104783
-0.454659	0.0686575	0.0774689	0.33695	0.00531158	0.0869117	-0.0826465	-0.0608731	0.0848491	-0.0843618	-0.0373482
0.148857	-0.0117073	0.154788	0.0397536	0.0931712	0.140078	-0.0300747	0.162774	0.144473	-0.108083	0.18245
-0.248329	-0.2759	0.0476893	0.2765	0.202202	0.159541	0.163466	0.0718827	0.0487437	0.0870731	0.0363741
-0.160437	0.275388	0.275468	0.0769011	-0.00156694	0.122796	0.142481	0.0542745	0.0288297	-0.0243229	0.0626838
-0.151249	0.309359	-0.173163	0.149565	0.0149752	0.0708903	0.118539	-0.00525791	0.0686169	0.104359	0.0143698
-0.214165	0.254835	0.263651	0.152401	-0.024893	0.0601621	0.0209501	0.0325723	-0.0537002	-0.0558633	0.114871
0.0265427	-0.264589	-0.0586198	0.0695509	-0.0348383	0.0251654	0.0376067	0.0478604	0.169709	-0.0902603	-0.043316
0.181134	0.0901325	0.281574	-0.087036	0.0081804	0.175324	0.0493678	-0.0200214	0.360713	0.00496151	-0.0544555
0.0718455	0.182148	0.190214	0.110035	0.0468914	0.185738	0.1633	0.00619187	0.0131748	0.0181716	0.0289421
0.629874	0.267392	0.203717	0.164062	-0.0914725	-0.0333443	0.125056	-0.0402946	0.182062	0.0555818	-0.102376
-0.196588	0.175675	0.185566	0.175991	-0.0296212	0.116138	0.113126	-0.050295	-0.0711142	-0.0193249	0.0521088
0.113038	0.0356127	0.0824662	0.0222393	0.192506	0.0590258	0.00194196	0.0498926	0.167937	-0.00700216	0.198483
0.113266	0.132685	-0.143285	0.13522	0.0259228	0.109161	0.217774	0.0346587	-0.0844422	0.185518	0.0730473
-0.30954	0.159032	0.14367	0.0382447	-0.0752353	-0.0833548	0.00408327	0.0647691	-0.0441936	0.0864067	0.0854689
0.44765	0.0196152	0.062829	0.0708647	0.112996	0.100238	0.0212687	0.0427879	0.00563029	-0.0382232	0.129211
0.0707172	0.311211	0.0357325	-0.0400146	0.0705303	0.122581	-0.16287	0.223179	0.17751	-0.164881	0.0269124
0.0123201	0.093964	0.269863	0.112636	0.104265	0.0676719	0.138934	0.23458	0.0873704	0.134458	-0.0694865
-0.0301346	-0.191384	0.255464	0.198428	0.139855	0.0778158	0.136814	0.0169396	-0.0475808	0.0454981	-0.070403
-0.122532	0.285343	0.0341945	0.219626	0.128033	-0.0210654	0.160303	0.162996	-0.029848	-0.0396606	-0.126574
0.162175	0.488196	-0.025924	0.0257243	0.0606362	0.0765908	0.0615137	-0.0793235	0.243244	0.0639872	0.0826143
-0.178687	0.0266738	0.176277	0.101889	0.0783439	0.0683194	0.043678	0.119858	0.0427111	0.0598505	0.0707619
0.170264	-0.148825	0.142199	0.0310869	0.114636	0.116055	0.199319	0.0926336	0.00565892	0.0467094	0.129156
0.300325	0.18576	0.304225	0.115975	-0.11442	0.126758	0.0932551	0.00185495	0.200652	-0.08279	0.0778872
0.0171981	0.00466453	0.00495763	0.111876	0.183375	-0.0601674	0.0709752	0.010245	-0.0256024	0.00588453	0.133599
-0.621701	-0.0537492	0.307592	0.126214	0.0604909	0.239848	0.118457	0.0209178	0.0256221	0.0600635	0.056208
0.295364	-0.123229	0.0625964	0.2449	-0.034901	-0.0285529	0.102512	-0.00190684	0.0231736	0.0864464	0.0392297
-0.164506	0.0484188	0.0197112	0.164614	0.0650918	0.0131551	-0.00699234	0.0966928	0.193963	0.184707	0.0356519
0.301422	0.206106	0.0372229	0.00387757	0.0283949	-0.0133307	0.105779	0.0425796	0.186492	0.0977053	0.0267061
-0.191042	0.0346519	0.0467258	0.0775654	0.0709838	0.00945784	0.0302491	0.0402148	0.09617	0.120041	0.09216
0.0168286	-0.030312	0.177168	-0.00195981	0.187408	0.0488838	0.24112	-0.0160556	-0.228581	0.17367	0.0866955
-0.244289	0.253935	0.0688386	0.179677	-0.0185786	0.150763	0.158698	0.0154379	0.0301367	0.198959	0.13047
0.032823	0.196635	0.11883	0.15305	-0.00929084	0.091691	0.116738	0.0867953	0.0796429	-0.00465204	-0.00119175
0.143694	0.0936515	0.181622	0.130405	0.0120959	0.100736	0.0650151	0.0862171	-0.0638488	-0.000858068	-0.0326211
-0.374499	0.183524	0.298712	0.196897	-0.0178059	-0.0959562	0.0396692	0.125218	0.117051	0.0870882	0.0878617
-0.30315	0.00455492	-0.00402849	0.00838467	-0.0274811	-0.0594817	0.0404813	0.114	0.0406951	-0.00301375	-0.0161939
-0.0377145	0.124189	0.00897965	-0.0821794	-0.0402023	0.0385496	0.0535834	-0.00891536	-0.0819188	-0.173371	-0.0642295
-0.116484	0.000224996	-0.448	0.090542	0.184149	0.219716	0.100343	0.181991	0.0491906	0.0307361	-0.0211389
-0.138018	-0.377624	0.28974	-0.00676156	-0.0463364	0.198611	0.0947603	0.13605	-0.015446	-0.0157899	0.117616
-0.082177	-0.0126558	-0.0199298	0.31446	0.213523	0.0306464	-0.0343073	0.000864029	0.0697783	-0.109562	0.22025
-0.0706571	-0.0176001	0.145703	-0.0160384	0.0292251	-0.0258349	-0.0365813	0.0862731	0.0658676	0.0053462	0.0271678
0.454346	0.137202	0.129879	0.233762	0.160456	0.0759737	-0.00919466	0.154229	0.00364951	0.141092	0.0571777
0.0880715	0.136669	-0.021995	-0.0440003	0.0724284	0.146263	0.0179446	0.163442	-0.0228534	0.0760598	0.0821848
0.0705519	-0.0653303	0.322841	0.105768	0.331168	0.0267369	0.143159	0.0120609	-0.00811412	-0.0151393	0.0805809
-0.0625942	0.263779	-0.0104765	0.055186	0.177636	-0.03212	0.0428241	0.0126898	-0.0276741	0.179044	0.0133051
-0.115281	0.235674	0.0726732	0.0485377	0.131627	0.0438945	0.0490878	0.102728	0.0322569	0.0949579	0.0445726
0.323529	0.0217885	-0.00683964	0.176788	0.105572	0.0562262	0.116095	-0.119775	-0.051435	0.160541	0.222819
0.385433	0.26573	0.190849	0.105374	-0.062766	-0.0129903	-0.0583996	-0.116785	0.0799156	0.0118017	0.275314
-0.344516	-0.0751198	0.259411	-0.0887016	0.157704	0.137599	0.165039	0.0862239	0.0533504	-0.14038	0.0114064
0.181324	0.213678	-0.0717376	0.110807	-0.0558194	-0.111507	-0.0855214	-0.0308712	-0.00735472	0.0302327	0.12043
-0.752646	-0.0829268	0.0862295	0.262476	0.153207	-0.140726	0.0604862	-0.055105	0.0715397	0.193209	0.0704629
0.348358	0.0195015	0.0505356	-0.10408	0.0165744	0.0639801	0.116119	-0.0789532	-0.113823	0.0864835	0.00573746
-0.375826	0.0331788	0.0219809	0.0337163	0.0997944	-0.0151839	0.074094	-0.0272078	0.0769729	-0.0403107	-0.0556435
0.386816	-0.017872	0.0396749	0.0903854	0.0501463	0.137674	0.0933681	0.141205	0.0618611	-0.0310578	0.0578878
0.292754	0.0541337	0.0297282	-0.0630771	0.0666388	0.152156	0.164872	0.083361	0.181575	-0.0305517	0.111532
-0.38114	0.208678	-0.0241873	-0.0121886	0.0497536	-0.00767285	0.0849329	-0.112106	-0.170534	0.00594764	0.253946
0.0481949	-0.122922	0.219295	0.0565287	0.123931	0.0785004	-0.0310406	-0.0792826	0.0286006	0.0217387	0.0291438
-0.157151	0.373771	-0.0484637	0.0131642	-0.00821053	-0.125097	0.175922	0.164328	0.00484067	0.127437	0.135183
0.464046	0.211893	0.160938	-0.0424919	-0.0208928	0.0325378	0.165057	0.170803	0.0679716	0.070907	0.00770365
0.0829637	0.0551499	0.256701	0.0102152	-0.00067161	0.0721061	0.0622734	0.0571972	0.04048	0.0958703	-0.0553556
0.0326273	0.0859322	0.0103035	0.0489852	-0.00868813	0.0354484	0.112401	0.0834529	0.119402	0.0456316	0.108967
-0.297323	-0.085852	0.209882	-0.0463996	0.145101	0.1158	-0.102971	0.0595155	0.0170614	0.0646768	-0.149735
-0.000860649	-0.0100548	-0.109247	0.159441	0.0461221	-0.0550853	0.236957	0.0688582	0.0350926	0.0383285	-0.166045
-0.393196	0.0320771	0.145414	0.0471381	0.074657	0.054034	-0.0248766	-0.0731285	0.0364998	-0.16461	0.0889898
-0.0470942	0.0599855	0.241552	0.270268	0.349688	0.0786159	-0.160513	0.156313	0.0287185	0.0363529	-0.108808
0.220759	0.700397	0.118183	-0.188517	-0.0694936	0.0690172	-0.123416	0.245155	-0.0564228	0.110808	0.110409
0.501784	0.182222	0.355901	0.13364	0.144458	0.0123682	0.0516543	0.155183	0.00991239	-0.0349696	0.0510752
-0.381504	0.258003	0.247098	0.248835	0.15052	0.168696	0.0140858	0.0355725	-0.115589	-0.0507947	0.0397648
0.163363	0.147499	0.0440125	0.2077	0.127807	0.0411394	0.0041445	0.0188536	0.104456	0.131631	-0.0473352
-0.0195963	-0.0841243	0.105899	0.107448	0.154197	0.156416	0.0400622	0.0726598	0.0342297	0.0612004	-0.0188227
0.409513	0.139619	0.271232	-0.0124921	0.025989	-0.147953	0.0589883	0.192486	0.0537406	-0.0450234	0.0412595
-0.0119795	0.0628328	0.0532307	0.0551643	0.0309391	-0.00692686	-0.0379028	0.101042	0.0716536	0.0221973	0.068862
0.302093	-0.0304637	0.262447	0.209615	0.0670189	0.234514	0.0651315	0.0899212	0.102396	-0.025861	0.0299869
0.021175	0.25777	0.107188	0.275996	-0.0611342	-0.0230768	0.294125	0.110933	0.15202	0.17587	-0.13295
-0.298461	0.264544	0.0371448	0.111542	-0.0271164	-0.0797691	-0.0080161	-0.0159638	0.0785153	-0.0586427	0.10181
-0.0397269	-0.0791148	0.146988	0.0859361	0.107275	-0.0781336	0.152683	0.151108	-0.0636869	-0.0743829	-0.0448735
0.167118	-0.0994143	-0.00310523	-0.151476	-0.0932287	0.177101	0.0563865	0.190229	0.193277	0.0940491	0.0367682
0.180492	0.217619	0.0384714	0.0414861	0.0618694	0.139278	0.0380743	0.0274842	0.0566061	-0.0079857	-0.0327363
0.531371	0.0303796	0.0987876	0.0600599	0.112188	-0.0140633	0.00316681	-0.0860104	0.174277	0.0471943	0.0705535
-0.305799	0.173847	0.174662	0.0156845	0.175728	0.120759	0.0422406	-0.000419918	-0.0220564	0.0813638	0.0196933
0.00162086	0.317965	0.0629052	-0.000992547	0.0539185	0.0265728	-0.0522474	-0.0649924	-0.0840134	0.18702	-0.0290206
-0.114919	-0.0166908	-0.0182002	0.00786164	-0.00893234	0.00178581	0.0378567	0.276533	0.112746	0.100248	0.0538826
0.0268463	-0.0725187	0.154617	0.0182087	-0.0346469	0.0791969	0.0751316	0.00460286	0.0232674	-0.000422903	0.169782
0.278561	0.234058	0.206432	0.0508318	-0.0236845	-0.0412682	0.165308	-0.0600135	0.0190725	-0.0373914	0.0724441
-0.262135	0.226513	0.0625792	-0.0328509	-0.0768019	-0.0179142	0.0347072	-0.116546	-0.0646072	0.0214277	-0.0578672
-0.0291856	-0.0135063	0.0967116	-0.0236118	0.177907	0.100811	0.0244691	0.0906912	0.0692711	0.0482409	-0.0199283
0.245817	0.0421383	0.0515745	0.19006	0.0860751	0.077517	0.0435241	0.0876582	-0.000546375	0.00586643	0.0702055
-0.00225356	-0.0107264	0.0375826	0.0498301	0.0788359	-0.0192194	-0.00988705	-0.0549598	0.0394194	-0.060326	0.126061
-0.298002	0.28431	-0.187591	0.078177	-0.00362952	0.0886747	0.0374192	0.0351443	0.0425406	0.185394	0.0471341
-0.140732	0.002876	-0.0739189	-0.0853456	-0.0210675	0.070598	0.130293	-0.103051	-0.00542972	0.0602444	-0.0212986
-0.0844418	-0.152584	0.0159126	0.0731438	0.116749	0.102807	0.128425	0.00541206	0.12964	0.000133434	0.0223411
0.259072	0.227403	0.0511205	-0.107939	0.12316	0.0744409	-0.121794	-0.0504481	0.0359549	0.0345278	-0.0479611
-0.0525289	0.101736	0.141378	-0.0363921	-0.258933	0.00299084	0.0490611	0.223369	0.0707364	0.0370967	0.10259
0.434384	0.0835882	0.0928904	0.0365771	0.0340121	0.137701	-0.130731	-0.0407439	-0.147545	0.0507959	-0.0493891
0.0547188	-0.115428	0.221976	0.265881	0.125873	-0.0473999	0.0393859	0.00113506	-0.00562759	0.035809	-0.0846878
-0.228209	-0.0804407	-0.0713058	0.154372	0.328995	-0.00250824	0.109205	-0.105883	-0.0927593	0.0851469	0.0422783
-0.226311	-0.0168379	0.321082	0.0500507	0.0994089	-0.200833	0.0252448	0.00655436	0.00778966	0.0843239	0.184167
0.333087	-0.15785	0.172102	0.0184195	0.0829764	-0.0432374	0.0743229	-0.072009	-0.071763	-0.00278909	0.0266914
0.26663	0.21838	0.175486	-0.211875	0.114527	0.0134084	0.0791079	0.120402	-0.0264654	0.00179081	-0.188516
0.392356	-0.0165076	-0.032727	-0.139422	-0.12431	0.155694	0.233522	-0.0457102	0.165961	-0.16995	0.215854
1.41466	0.312143	0.291164	0.0369462	0.119282	0.0433707	0.0745375	0.0278689	-0.0244603	-0.0564848	0.0351699
0.412795	0.388762	0.308987	0.136122	0.135475	0.0480565	0.108452	-0.0147652	0.00418875	-0.0691771	-0.101282
0.47704	-0.0720073	-0.0398461	0.0206647	0.187524	0.0481415	-0.0324886	0.0967865	-0.0102536	0.0549804	0.0968773
0.297953	0.0713822	0.298439	-0.0305985	0.0433062	0.0355758	0.0766594	-0.0456067	-0.0977218	0.15749	-0.154153
-0.206997	0.0730658	0.163948	-0.00199093	0.0510147	0.0304301	0.04849	0.0439221	0.0851736	0.0360671	0.0488811
-0.293327	0.137437	-0.0737234	0.0732155	0.00839679	0.231753	-0.0795039	0.006745	0.10262	-0.0143937	0.166636
-0.128062	0.0905091	0.027368	-0.0159295	0.0445167	0.0293523	-0.0135726	0.0516856	0.0324153	-0.0703918	-0.0319062
-0.0824117	0.157133	0.145994	-0.0534734	0.183558	0.0650083	-0.0307558	0.250504	0.0336733	0.129174	0.106053
-0.560991	-0.0964765	0.292675	-0.155642	0.0774579	0.00522467	0.065483	0.0482833	0.0418708	0.0864732	-0.0431475
0.294916	0.123208	0.181343	0.0999074	0.13325	-0.058668	-0.0531765	0.00810682	0.0610211	0.00398272	0.105032
-0.230629	-0.0244649	-0.11158	-0.0169826	0.137052	0.121853	0.15978	0.0891566	0.127694	0.0813774	0.0326959
0.309428	0.270664	0.181593	0.0153068	-0.0156142	-0.0100577	0.104123	0.154114	-0.097543	0.065712	0.0597512
0.457342	0.0410717	0.103298	0.120035	0.0913758	-0.0777514	-0.0506449	0.0169177	0.0535809	-0.188356	0.0542343
0.263105	0.121871	-0.0836069	0.0191386	0.0846761	-0.0505114	0.175399	0.142683	0.0330283	0.0262316	-0.0089822
0.089879	0.0362881	0.0210758	0.121759	0.0511312	-0.0516208	0.117742	0.0398634	0.0890357	-0.0354031	-0.000606817
0.151939	0.145407	0.236117	0.211606	0.066147	-0.218856	-0.0388495	0.116445	0.0161059	0.0181596	0.0878988
-0.0942831	-0.124278	0.312724	0.141721	0.299931	0.137823	0.0275928	-0.0840602	0.112155	0.0793218	-0.135626
-0.0922457	0.17804	0.215721	0.0323719	0.0185565	0.0369416	0.136237	-0.0399896	0.00519827	0.0446204	-0.0180214
0.382236	-0.0521331	0.0661831	0.194696	-0.067794	-0.00296334	0.0263016	0.148255	0.0381042	0.194336	-0.0437338
0.0855757	0.0359034	0.0100448	-0.191352	0.12234	0.236921	-0.176764	0.0240502	0.00740955	-0.0290163	0.0146734
-0.0568837	0.279989	0.217818	0.0423105	0.15051	-0.0242107	0.0404286	-0.00611883	-0.0164539	0.0282975	-0.0238146
-0.426003	-0.138649	-0.0949096	-0.130307	0.197224	0.076819	0.00737712	0.17594	0.0312029	-0.0761259	0.129373
0.365956	-0.278786	0.241844	0.0707576	-0.0157665	0.0199154	0.0193318	0.0130524	-0.0143809	0.0420607	-0.0128445
0.187508	0.169861	0.14202	0.00566057	-0.0297267	-0.0791937	0.120008	-0.0255544	0.0102265	-0.0406804	-0.103001
0.0087355	0.0199163	0.0625767	-0.0178944	0.0480098	0.096028	0.0506228	0.161545	-0.0267462	-0.00946617	-0.0917088
0.0495278	-0.0224803	0.25232	0.00130665	0.0581614	0.0580676	0.175265	0.207316	0.128052	0.0204061	0.0412085
-0.0907625	0.01886	0.129546	-0.0154736	0.00435085	-0.139815	0.131414	0.0557608	0.187139	-0.189474	-0.030986
0.00538636	-0.172439	-0.0862122	0.0720537	-0.037196	0.0445708	0.0136645	0.0758137	0.0288398	0.00331223	0.0852127
0.276413	-0.0306015	0.0914031	0.110982	-0.0205461	0.0067839	-0.0407085	0.00295533	-0.0226644	-0.0893993	0.043737
0.0935165	0.147711	0.0540496	0.112883	0.0607557	-0.0024695	0.151573	-0.115742	-0.148711	0.129142	0.0933874
-0.0212064	0.354881	-0.241646	-0.0295424	-0.0648186	-0.167954	0.0904249	-0.0326767	0.21989	0.0101621	-0.030445
0.717154	0.18111	0.108459	0.0146002	-0.0355507	-0.117921	-0.15914	-0.0761705	0.218509	-0.00509463	-0.202652
0.117346	-0.0711191	-0.108369	0.105118	0.119506	-0.00334059	-0.050842	0.21988	-0.0180921	-0.0498739	0.134938
0.269696	0.303847	0.15038	0.0995876	0.134338	0.111815	0.0294847	0.032901	-0.0653444	0.127241	-0.0537662
0.741437	-0.164328	0.300166	0.0288118	0.0820589	0.00958501	-0.0564215	0.164995	0.0744399	-0.0185906	0.00924132
-0.112993	-0.239122	0.175755	0.222993	-0.0704567	0.108378	-0.0977711	-0.00793593	-0.139321	0.0932113	0.14243
-0.529753	0.0564026	0.201648	-0.0780541	-0.0244458	0.0936642	0.0235081	0.0473077	0.0511485	0.0245263	-0.156207
0.174143	-0.0920458	0.437032	0.241824	0.153628	0.137418	0.0857729	0.146264	-0.188462	-0.0162778	0.0168852
-0.0744952	0.106916	0.0598658	-0.142577	0.0666705	0.142	0.14406	0.0918164	-0.0113146	0.0184662	0.0274087
-0.348549	0.217495	0.0211135	0.110021	-0.0135726	-0.00969572	0.200456	0.121266	-0.019367	0.1574	0.107393
0.244985	0.108923	0.0349729	0.16536	0.070905	0.0435458	0.0202979	-0.068664	-0.048995	0.01046	-0.0160888
0.0995408	0.098109	-0.0298299	0.0747012	0.0696448	0.0302359	0.0689306	0.0794887	0.0177835	-0.100192	0.00554185
-0.394244	-0.0616002	0.191291	-0.112015	-0.154302	0.293349	-0.053801	0.044118	0.0378284	-0.119749	0.0315664
-0.0144982	-0.0766602	0.173068	-0.00263334	0.229654	0.147946	0.156123	-0.00333666	-0.0608797	-0.0432556	0.00606671
0.104608	0.133998	0.0778006	0.086249	0.20106	-0.0359065	0.0913807	-0.0110248	-0.194588	0.129132	-0.0639468
0.158606	0.0260322	0.0694421	0.0488477	0.0787177	0.0371195	0.0575089	0.0399273	-0.00702608	0.0442051	0.0254424
0.134082	0.131769	0.21283	-0.0756566	0.163307	-0.0575348	-0.0909241	0.143889	0.0624544	0.097741	0.00249467
0.237113	-0.0563369	0.105283	0.0344413	0.109135	0.0902026	0.0384712	0.033346	0.134257	0.0695565	0.048574
-0.391187	0.0426117	0.0658672	-0.0774252	0.0875934	0.160423	0.0237204	0.0286949	0.0861181	0.0134071	-0.119388
-0.164618	0.103816	0.169574	0.164114	0.132348	-0.00652511	0.121368	-0.0793753	0.102094	0.0158439	0.0287098
-0.14038	0.169502	0.0329436	0.12186	-0.00741441	-0.00568378	-0.0721625	0.0948526	0.112477	-0.0212204	0.0970999
1.10741	0.079174	-0.0223482	0.0405371	0.100845	0.0665036	0.0875006	0.094291	0.00327174	0.0320002	0.0656293
-0.00147675	0.119233	0.127229	0.00833263	0.029568	0.170286	-0.231736	-0.0911856	-0.0108413	0.16787	0.0671658
0.0565293	0.151158	0.162817	-0.0446273	0.22336	-0.16305	0.0847985	0.0695111	-0.0721687	0.00617867	-0.00916253
-0.150686	-0.13469	0.119935	-0.0881238	-0.140632	-0.0381004	-0.105821	0.116143	0.0928674	0.197943	0.182681
0.157225	0.140053	0.1264	0.184031	-0.0651755	-0.0694908	0.145858	-0.033108	-0.0581627	-0.103316	-0.0160467
0.165829	0.0150071	0.0455691	0.0538331	0.0156561	-0.141484	0.212039	0.129614	0.0378909	0.00672402	0.0415059
-0.113098	0.256965	0.166264	-0.0249813	0.000762948	0.0725246	0.101812	0.144516	0.0479015	-0.0425263	-0.0501009
-0.332562	-0.0460102	-0.0169202	0.149486	0.0578431	0.059731	-0.0177528	-0.0427754	0.0137772	-0.0941503	0.138322
0.280637	0.290894	0.132887	0.0786065	0.0653692	-0.0267603	-0.000908239	-0.0609796	-0.0543908	0.233964	0.0063242
-0.288802	0.0765015	0.520705	0.171985	0.100573	0.122134	-0.310438	0.0540516	-0.01914	0.0106252	-0.126786
0.0295375	-0.0971876	0.0820094	-0.0298554	0.10525	-0.0022662	-0.056185	0.00164956	0.0980453	-0.0332694	0.0238319
0.31271	0.0542458	0.135899	-0.0567751	0.0507167	0.00984163	0.133539	0.120258	0.00560453	0.0703566	0.0449232
-0.260764	0.163439	0.186149	-0.0461484	0.065335	-0.12279	-0.0849759	-0.0358881	-0.113534	0.113054	0.179657
0.10875	-0.0594901	0.168682	0.168855	0.029652	-0.00401157	0.0642398	0.0900453	0.0363429	0.0105083	-0.0309145
0.013798	-0.106739	0.11472	0.0125728	0.101681	0.0386954	0.041367	0.087278	0.0118098	0.0208608	0.00201631
0.302894	0.169135	-0.165952	-0.0301964	0.249755	0.151341	0.221454	-0.158524	0.00818214	-0.148391	-0.0557515
0.311773	0.00493865	0.0878617	-0.0411343	-0.16771	0.173817	0.0299648	-0.142952	0.118245	-0.0205727	0.155641
0.396605	0.159826	0.0713594	0.173251	0.0978813	0.0444538	0.0510339	-0.0883492	0.116691	0.0354035	-0.18554
-0.058973	0.102773	0.228201	0.012036	0.149282	0.0909298	-0.0653242	-0.031886	-0.011478	0.166325	0.126239
-0.0520222	-0.506649	-0.0307414	-0.0191174	0.1736	0.0188276	0.0521832	0.0190873	-0.0689944	0.0900112	0.102148
0.293479	0.071659	0.0228986	0.194796	0.204567	0.168157	-0.104978	-0.0122938	-0.0369121	0.0532645	0.0310047
0.0508777	-0.0508181	0.0529119	0.0746937	0.105037	0.132113	-0.117546	-0.00866013	-0.127888	0.0420592	-0.20969
0.0423748	-0.0794986	0.0201312	-0.049544	0.196059	0.125021	-0.105287	0.160803	0.0386607	-0.0285086	0.084028
-0.323786	0.111867	0.127637	-0.0610791	-0.00306685	0.0684263	0.0780356	0.0665074	0.0143108	-0.0204997	0.0602568
-0.620736	0.0923748	0.148236	-0.0295591	0.114614	0.00585065	0.00518262	0.0368433	-0.107893	0.0311538	-0.0292784
0.186496	0.307405	0.0831682	0.048506	0.0287661	-0.0732043	-0.0773776	0.0413345	0.0274482	-0.0991163	-0.00338384
-0.144563	0.17841	-0.172372	0.150488	0.156631	0.141153	-0.0579326	-0.0206067	0.10394	-0.128983	-0.0489745
0.108166	-0.0317707	0.107727	0.0422765	0.0187828	0.0578126	-0.0264921	-0.0272522	-0.00539622	0.0229664	0.0270573
0.186647	0.127056	-0.122023	-0.0695377	-0.0327233	0.111951	0.289015	0.139297	-0.114424	-0.0198638	-0.0259961
0.152992	0.195204	-0.107737	0.101361	-0.101658	0.0641427	0.0423441	0.0155722	0.0524009	0.126415	0.0702926
0.0264792	-0.117815	0.102815	0.194368	-0.0135519	-0.0681959	0.160485	0.12793	-0.0679181	-0.0607668	-0.00225488
0.0472674	-0.0786164	0.0924715	0.105759	-0.00905828	0.184887	-0.0919682	0.047762	0.08377	-0.0493207	0.0626746
-0.173659	0.491151	0.20325	0.213193	0.0571639	0.0688135	0.0534945	-0.0523059	0.11998	0.282456	0.131927
-0.142696	-0.00394091	0.127088	-0.0190354	0.0532995	-0.0293816	0.0968034	0.069922	0.0871875	-0.0132932	-0.115422
-0.147799	-0.0936896	0.0502258	0.19173	0.102297	-0.159821	0.0216452	-0.103006	0.145994	0.0944364	-0.0707182
0.0636297	-0.0431964	-0.0395452	-0.0664181	-0.00588401	-0.191105	0.0894054	0.0141	-0.0238186	0.0421206	-0.0183472
0.135469	0.338602	0.156568	0.0417664	-0.0142806	-0.0183959	0.00815852	0.0934599	0.0372492	-0.0857034	-0.0548139
-0.216995	-0.0118848	0.0445142	0.0993426	-0.049126	-0.0298694	0.199303	0.0362667	-0.0347913	0.043433	-0.0715984
0.216823	0.0330704	0.0743649	0.0195688	0.0474969	-0.0283319	0.00408786	0.0641921	-0.0235586	-0.00989192	-0.110503
0.00546169	-0.0425695	0.0839095	0.0125033	0.0345643	0.028728	0.020278	-0.0177285	-0.0203183	-0.0361366	-0.022055
-0.293542	-0.0409827	0.0200608	0.0784318	0.0672614	0.0587719	0.039616	-0.031657	-0.0398378	0.102405	-0.0362589
0.151669	0.360902	-0.0504277	0.145363	0.040451	0.117945	-0.112547	0.063234	0.107256	-0.0393771	0.0372073
-0.174415	0.421608	0.213529	0.169407	-0.0948418	-0.142199	0.365337	0.101742	-0.0372696	0.143882	-0.0932003
0.433617	0.269019	-0.0861634	-0.0990525	0.266554	0.00435216	-0.0625558	0.10921	0.197648	-0.0352565	0.0679435
0.50053	-0.060935	0.0825867	0.0671446	0.0541076	0.150039	0.0746516	-0.205313	-0.0638036	-0.0135714	0.0179472
-0.395831	0.439081	0.0296985	0.080944	0.0585489	0.0748023	-0.0982887	-0.086701	-0.0105752	-0.0411993	0.0910576
-0.228511	-0.0493139	0.208523	0.104805	-0.0852074	0.099037	-0.0440597	-0.0489998	-0.0384116	-0.130274	0.152255
0.246309	-0.137953	-0.0260835	0.111826	0.0400077	0.0246066	0.00309752	-0.0460178	-0.080783	0.131765	0.140765
0.127139	0.170022	-0.0885877	0.0172987	-0.0170419	0.0293036	0.0304104	0.0699362	-0.245378	0.1994	-0.0731925
-0.0374788	-0.0783767	0.0204335	0.0747654	-0.0762009	0.256572	0.165234	-0.0577071	0.0733406	0.0792088	0.0333124
-0.174127	0.207924	0.103013	0.167372	0.101499	0.0795068	0.0482785	-0.00459262	-0.0523866	-0.0449717	-0.147751
-0.0542748	-0.0470199	0.0271498	0.0435412	0.0345501	0.0409124	0.061817	0.157246	0.0498992	0.0364117	0.00216016
0.242216	0.327561	0.0767985	0.087938	0.0394966	0.00212841	0.0996592	0.0667714	-0.0531187	0.0174259	0.0807875
0.455105	0.197739	0.0690881	0.183175	0.0550977	0.0944293	-0.0190781	0.0986479	-0.132621	0.0507915	0.151012
-0.318779	0.188814	0.13645	0.168382	-0.0718553	-0.0786026	0.0716455	0.0541961	-0.105706	0.129204	0.160502
0.159675	0.0162026	0.0376009	0.142626	0.0511501	0.0475242	0.045379	0.0255461	-0.0444413	0.032485	0.055309
0.215242	0.097549	-0.0805809	0.041184	0.037867	0.0167888	0.0577037	0.0212927	0.0634392	0.21888	0.0877356
0.107805	-0.0418104	0.170623	-0.0645567	-0.101113	0.0104498	-0.0435121	0.0725184	0.0796681	0.0639289	0.125596
0.145457	-0.0338853	0.151005	-0.0032976	0.0491409	0.0428205	0.0763103	0.0512893	0.0440712	-0.0368073	-0.0162814
-0.170442	0.341164	0.188501	-0.117596	0.0772529	-0.0541379	0.0405403	0.00674219	-0.27478	-0.113142	0.113261
-0.661198	-0.0689518	-0.0240818	0.277156	-0.0728293	-0.0843697	0.128873	0.054518	0.101577	-0.0462042	-0.044988
0.110202	-0.0635756	-0.111208	-0.257705	0.0625306	-0.00723536	0.0730943	0.0542967	0.0999792	0.0874993	0.0679676
-0.206193	0.374608	0.116956	0.0723784	0.0258896	0.259283	-0.0305104	-0.0605143	0.00412595	-0.0538897	0.0931142
-0.248183	0.120644	0.326104	0.217304	0.236568	-0.0452656	0.188135	-0.0769006	0.0183325	0.0128566	-0.0292919
0.188627	0.210761	-0.102957	0.240682	-0.00854861	-0.169037	0.149151	-0.013653	-0.0714421	0.075831	-0.138344
-0.472593	0.091244	0.0659605	0.121352	-0.00971774	0.00730165	0.0377545	0.129572	-0.0291127	0.0406653	0.0101427
0.207098	0.0461024	0.118724	-0.0254076	0.15012	0.0635694	0.0176355	0.0482134	-0.000987953	-0.0178175	-0.0320936
0.38195	0.136512	0.162708	0.225709	-0.13675	0.0905	0.0422131	0.0523639	0.112392	-0.113859	-0.175353
-0.176476	0.00588967	-0.0640579	0.0543888	0.00784022	0.119276	0.0128472	-0.15528	0.0145459	-0.0285683	-0.154094
-0.316043	-0.148462	0.156147	-0.0227037	0.184688	0.018494	0.0243831	0.115696	-0.040991	0.0125805	-0.132248
0.241227	-0.0410544	0.107684	0.0954091	-0.0543383	0.0152466	-0.00955538	-0.0141445	-0.0346673	0.012048	-0.0414465
-0.178981	-0.173496	-0.0854373	0.00481713	-0.0461005	0.0416917	0.103894	-0.0197634	-0.107352	-0.0338966	0.0298209
-1.34094	-0.0251524	0.149307	0.143332	-0.0261848	0.0264771	0.0629484	-0.0441727	-0.0726338	0.0283437	-0.0199218
0.138297	0.118278	0.185157	0.0570362	0.0174766	-0.0145295	0.0115598	0.0294706	-0.0426607	0.0119635	0.0169946
-0.305309	0.0347815	0.129971	0.0403162	-0.159799	0.169483	0.078903	-0.0476937	-0.13326	0.0374121	-0.0900468
-0.266168	0.425127	0.135171	0.0597505	-0.0296032	0.0404341	0.0306062	-0.00431945	-0.0277219	0.0467826	-0.0167569
0.238904	0.101789	0.28152	-0.0305125	-0.0670953	0.100726	-0.113864	-0.00132973	0.0333308	0.0957628	0.0853734
-0.0721486	-0.0879993	-0.131259	-0.0878739	0.28906	-0.0741783	-0.0040958	-0.100213	-0.144056	0.0530352	0.158285
0.355196	-0.160394	0.150814	0.0457472	-0.113656	0.0702758	0.0289138	0.125531	0.121439	0.0311697	-0.269389
-0.0267933	-0.0765069	0.0371149	0.0577168	0.202631	0.0251387	-0.0771122	0.212275	0.143516	-0.019503	-0.0311088
-0.0168707	-0.0488541	0.0814415	0.0301524	0.093492	0.136913	0.123546	0.192763	-0.130777	-0.0756845	-0.0802523
0.244018	-0.213367	0.246822	-0.14282	-0.00975789	0.00119434	0.0971379	-0.124229	0.0550701	0.0383166	0.0471502
0.0263842	0.0909008	0.110291	0.13166	-0.0637868	0.0620727	-0.0421855	0.132796	-0.0445304	-0.146091	0.148832
0.0694064	-0.177835	-0.0637551	0.116724	0.169851	0.0959836	0.050622	0.0687394	0.0132772	-0.00295592	0.0913146
0.0735828	0.0128294	0.12852	-0.00658102	-0.111481	0.0640997	-0.0704439	-0.00632025	-0.0636004	-0.0476278	-0.0750144
-0.920261	-0.118646	-0.0279134	0.0435445	0.0173257	0.00554922	-0.149225	-0.0558471	-0.0368306	0.0699388	0.124586
-0.361318	-0.118394	0.0400985	0.234831	0.16078	0.173651	0.168848	0.0724483	0.00594905	-0.13721	0.142966
-0.176762	0.225382	0.0555383	-0.0889113	-0.00581163	-0.0208469	0.132504	0.074688	0.0816798	0.00578783	-0.0629409
0.243519	-0.0649494	-0.1392	0.0376987	-0.00401374	0.0354501	-0.0246487	0.0457404	-0.0424527	0.0211508	-0.021822
0.506271	0.512881	0.0743318	0.0199098	0.0470552	-0.0662376	-0.0490848	-0.13454	-0.123269	0.0749964	0.124973
0.35411	0.301806	-0.238929	0.105866	0.234299	-0.121922	-0.140039	0.0452572	0.0947672	0.0199835	-0.0871312
-0.0501951	0.190231	0.146228	-0.210548	-0.121528	0.127533	-0.00230573	-0.172865	0.152604	0.0314008	0.0819533
-0.0605853	0.0385005	0.0377006	-0.0589307	0.160693	0.280809	-0.00693408	-0.243971	-0.0363597	-0.0255714	0.108331
-0.191474	-0.0761142	0.0636632	0.0360981	0.0816099	0.0581305	0.0526551	0.0266108	0.0105973	0.0930179	0.0136783
-0.302191	-0.302053	-0.104216	0.148616	0.178376	-0.0689233	-0.00380173	0.222985	0.0136837	-0.172964	-0.0481197
0.191744	0.0942243	0.157897	-0.10012	-0.092876	0.00275001	0.0838526	0.105797	-0.0340835	0.0965214	0.183357
-0.317035	-0.178946	0.0893592	0.0742915	0.0805535	0.160932	0.142338	0.0727751	-0.0241026	-0.0855221	0.0191994
0.115283	0.179532	-0.0675209	0.0737996	-0.144073	0.0285861	0.0158425	-0.0563098	-0.0555186	-0.103318	0.0551943
0.000493828	-0.100606	-0.00472661	0.0359016	0.100777	-0.0792596	0.0571501	-0.0975642	0.120777	0.0942727	-0.0524785
0.170273	0.14659	0.202878	0.0604189	0.219947	0.137536	-0.179137	0.0154287	-0.0553904	0.032427	0.0123992
0.390167	0.165671	0.162787	0.235184	0.107731	0.131159	0.0498637	0.0333104	-0.028453	0.146181	0.0856043
0.0290544	-0.233562	0.00592763	0.255674	0.0837806	-0.0584179	0.0500518	-0.00602132	0.0380996	-0.0260509	-0.0694192
0.484609	-0.0445843	0.533951	0.0835087	0.130485	0.147953	0.0807947	-0.228119	-0.0106402	0.130622	0.119369
-0.216479	0.158796	-0.0268435	0.0519916	-0.0824252	-0.0300244	0.158278	0.00641783	0.1119	-0.0334275	0.0765536
0.0759634	0.067923	0.0797997	0.0404709	0.00108326	0.0224762	0.255985	0.0435391	0.0266337	-0.130564	0.18302
-0.620806	-0.121404	0.0698923	0.0838264	0.0195444	-0.00567892	0.022259	0.048138	-0.0276808	0.0848271	0.00625546
-0.0282557	0.133217	0.103934	-0.0334172	-0.0043362	0.131442	0.0479081	0.00529597	-0.00295194	-0.0549844	-0.294742
0.426349	-0.0513063	0.129799	-0.0917206	-0.104094	0.188054	0.104757	-0.0247691	-0.0185203	-0.0832447	0.00649535
-0.109147	0.13548	0.0841783	0.174783	0.00567275	0.062224	-0.0590001	0.130415	0.104061	-0.0279303	-0.0876529
-0.0596021	-0.198016	0.239122	0.0365598	-0.0327395	0.0408634	0.0751617	0.0195915	0.131696	0.133903	-0.00518096
0.486859	0.0269018	0.0327735	0.348832	0.0528926	0.0958085	0.224157	-0.171441	-0.036722	0.0091841	0.0644167
-0.134311	0.027779	-0.0673693	0.151164	0.0620212	-0.0503562	-0.00259734	0.0476365	0.0206153	0.0561175	0.0724752
-0.33154	-0.278433	0.189064	-0.0570255	-0.0874304	0.0163859	0.00992304	0.02313	-0.100475	-0.0592988	-0.0950146
-0.259599	-0.258959	0.0606846	0.0637716	0.177774	-0.0400259	-0.0595472	-0.0935789	-0.0055783	-0.0349959	-0.0678923
0.287866	0.103665	0.132428	0.139499	0.0528315	0.0979997	0.0530384	-0.0688229	-0.0940216	-0.0518699	0.0241307
0.0230671	0.0280026	0.025455	-0.00535434	0.0162065	0.063562	-0.116042	0.0723369	0.0311163	0.0255527	0.113802
0.00722123	0.12952	0.266359	0.0105081	0.0765919	0.0351996	0.0924427	0.101803	-0.0671277	0.0573056	-0.0677601
0.284964	0.250337	0.0179507	0.0182351	0.277395	-0.129173	-0.00316517	-0.0539394	-0.144504	0.0319133	0.051031
0.155484	0.119858	0.0428891	0.00694274	-0.19045	-0.15045	0.132294	-0.239289	0.151459	0.0911228	-0.134451
0.443352	0.24076	0.137443	0.0834579	0.0562993	0.0738673	-0.0564592	-0.0531867	0.0113801	-0.0936556	-0.0819612
0.306001	-0.127697	0.276063	0.215702	0.145841	-0.00820582	0.0594641	-0.226945	-0.121244	-0.00500181	0.125788
-0.0546876	0.00351294	-0.0281416	0.0315933	-0.0592015	0.0943671	0.0542525	0.0300691	-0.00879357	0.0224777	-0.0335861
0.276714	0.0772991	0.115772	0.0890168	0.118409	0.0778416	-0.0451457	0.119088	-0.116331	0.101032	0.100042
-0.0374147	0.0902845	-0.0519955	0.0149301	0.029284	0.0902795	0.01738	0.0503	-0.00696265	-0.0177797	0.009678
-0.334639	0.0815866	0.100534	-0.0681388	0.203002	0.0113798	-0.0375604	0.0497191	-0.0513448	-0.137257	0.110773
-0.26412	-0.287012	0.0817286	0.0642899	0.0644722	-0.0563087	0.0552302	0.087232	0.0363277	0.140129	-0.149611
-0.0642537	0.0420251	0.159669	0.0045465	-0.0474893	0.00780603	-0.0936336	0.00334351	0.0360655	0.0146993	-0.122765
0.220069	0.180417	0.140971	0.0242152	-0.0156307	0.130062	0.143914	-0.057703	0.0180133	-0.091711	0.0231878
0.0535728	0.263926	0.0124918	-0.0442006	-0.00615771	-0.0482132	0.0900167	0.0472769	-0.0414718	0.262483	0.0655399
-0.139738	0.00806427	0.0251932	-0.136899	0.21047	0.0464401	0.0118172	-0.0286589	0.0483638	-0.0633911	0.0136842
0.491887	0.463506	-0.0595796	-0.100388	0.10901	-0.0940753	-0.0660614	-0.108875	-0.0270418	-0.00785278	0.0723153
-0.276286	0.169819	-0.156635	-0.10215	-0.081298	-0.100805	0.0998338	0.15425	-0.181483	0.0538244	0.00626234
-0.458917	0.370839	0.0408407	0.0169789	0.0280902	-0.0149099	0.05275	0.0631642	-0.0275539	-0.0101651	-0.138369
0.0271118	-0.0463394	-0.167004	0.0519746	0.0774652	-0.043286	0.0178741	0.00868225	-0.05575	0.160787	-0.0612457
-0.468744	0.284028	0.052153	0.0175644	-0.0538416	0.00460245	-0.0116858	0.0519795	-0.00775756	0.0390932	0.0956551
0.230883	0.00506599	0.0391393	0.0175639	0.0220696	0.0758981	0.0285655	0.0350253	-0.0598357	0.0584438	0.009351
-0.281662	0.331632	-0.00304639	-0.0509239	0.168345	-0.0529643	-0.0202191	-0.265848	0.0858627	0.13513	-0.130332
0.259734	0.316532	-0.0667256	-0.118782	-0.120999	0.0614149	0.0757816	0.0327181	0.162613	-0.137682	0.0666752
-0.0272733	0.317493	-0.168191	0.0409574	0.0604382	-0.0214605	-0.168143	0.0687177	0.065536	-0.103957	-0.180999
-0.172569	0.271139	-0.00967404	0.0215005	-0.0156156	-0.0621985	-0.058202	0.0988398	0.0438183	0.0537676	-0.00688581
-0.619359	0.065272	0.00762626	-0.0293016	-0.0464266	0.0366605	-0.0470858	-0.0122461	0.05892	-0.0499563	0.0636751
0.264671	0.194789	0.0774804	0.00080286	-0.0105282	0.0600569	0.0335399	0.0257565	0.0754727	-0.148444	-0.00172215
-0.00756317	0.253045	0.199311	0.0916498	0.160555	0.052077	-0.0435606	0.0255489	0.0216565	-0.0797884	-0.052301
-0.39457	0.144661	0.154787	0.226224	0.0153552	-0.0991808	-0.0565842	-0.0178696	0.200924	-0.00775969	-0.000869826
0.254284	-0.179686	-0.0941888	-0.0937415	-0.047337	0.033779	-0.269098	0.254137	0.212964	-0.0113299	-0.0805241
0.00226824	0.0114822	-0.0659325	-0.032364	0.0838048	-0.00418241	0.112377	-0.074079	0.00506754	-0.024092	-0.0766025
0.00914599	-0.132108	-0.0190702	0.0282536	0.106713	0.0882846	0.0367443	0.088058	-0.0111757	0.00328883	-0.0496592
-0.150839	-0.169753	0.0516138	0.0652356	0.0722133	-0.0526899	-0.140696	0.0738889	0.0611967	0.0207113	0.128204
-0.194058	0.223137	-0.0960947	-0.0157216	-0.0796152	0.0575511	0.10217	0.0128146	0.0366011	-0.0170213	-0.0186482
0.0553052	0.420943	0.153298	0.0270118	-0.018179	-0.0647381	-0.0749887	-0.042411	-0.0997602	0.0783746	-0.0475505
0.402434	-0.138101	-0.0860578	-0.135538	-0.165837	0.071771	0.0318585	0.364064	-0.0620817	-0.0915852	0.180054
0.385101	0.258037	0.159519	0.0165367	-0.0714267	-0.0253655	0.0611977	-0.0295321	-0.0152372	-0.0069109	-0.0411354
0.292573	0.28612	-0.189818	-0.0417969	0.10315	-0.00875838	-0.0639148	0.0587047	0.0904319	0.00976535	0.106759
0.192966	-0.0244758	-0.125908	-0.0398675	0.044447	0.0768791	0.00786935	0.0506016	0.253125	0.0995813	-0.0517582
-0.0777226	0.160205	0.0193109	0.111784	0.084385	0.0576207	0.210603	-0.0788203	-0.0906079	-0.0306892	0.0537752
0.0791791	0.0841504	0.124792	0.115524	0.132516	-0.0252286	-0.0560043	-0.096293	-0.131645	0.0339338	-0.0556984
0.183249	0.0361956	0.414178	0.165225	0.0192671	-0.0429031	-0.0469204	0.0229398	0.00747364	-0.0139501	0.0231993
0.300879	0.250522	0.113212	0.0467254	-0.0374201	-0.0826838	-0.0377327	0.0138514	-0.0546261	0.109583	-0.0426693
0.192647	0.161876	0.0658793	-0.00724203	0.140433	0.0853066	0.0044682	0.0790624	0.00811253	0.133826	-0.24425
-0.482577	-0.120872	0.135581	0.0969842	-0.0883511	0.0326909	0.0228323	-0.118135	0.164133	0.057452	0.115303
-0.0630908	0.0787285	0.130914	0.0451323	0.025933	-0.0165466	-0.00806079	-0.0749297	0.00678548	0.0449266	-0.00275151
0.00635927	0.120396	0.136429	0.143429	0.00356345	0.0177502	-0.00581239	0.0747483	-0.0317558	0.0139364	0.0365764
-0.0259263	0.441921	0.177124	-0.0309924	0.0216625	-0.115169	-0.0386737	-0.205412	0.00989523	0.0701121	0.0344934
0.099275	0.37819	0.00542224	0.0010642	-0.18393	-0.168765	-0.0962573	-0.168442	0.117714	-0.0787281	0.158278
0.013073	0.201831	0.259875	0.126559	0.00073162	0.123085	-0.0907215	0.027734	-0.111041	0.0681393	0.00253707
0.338948	0.109716	0.0533773	0.0900701	-0.181216	0.228727	-0.142428	-0.0333264	-0.189376	0.105182	4.71037e-05
-0.0917217	-0.0474916	-0.00296945	0.226516	0.0908882	0.24264	-0.0441759	-0.0687734	-0.0323252	0.067816	-0.0166305
-0.0819236	0.0254906	-0.0508523	-0.00138272	0.061874	0.071267	-0.0966178	-0.0143892	0.00136727	0.0390564	-0.0188591
-0.0132377	0.120315	0.068671	-0.0711276	-0.0550237	-0.0774536	0.0281952	-0.205386	0.0383604	-0.0955689	-0.0232545
-0.138705	-0.00546317	-0.140314	-0.0601996	0.0892016	0.0773034	-0.023368	-0.0788243	0.00589293	0.0310803	-0.00106482
0.192163	0.0227767	-0.245157	-0.00057414	0.110532	0.108277	0.00207495	0.0767984	0.119331	0.0401419	-0.0326372
-0.341215	0.111534	0.141162	0.0176061	0.141549	-0.0619641	-0.0889234	-0.0997584	-0.00625962	-0.0160673	0.0914322
-0.209241	0.364447	0.0334449	0.112498	-0.0465242	-0.0372119	0.0124999	-0.0803242	-0.000560551	0.0974112	-0.050881
-0.0592017	0.108672	0.143655	0.0154769	0.0429907	-0.00517664	0.0616615	-0.057455	-0.0697428	-0.0972044	0.125371
-0.0935187	0.0123104	0.0496244	0.0732479	0.106706	-0.104471	0.0806829	0.114697	0.000972176	0.0756711	-0.00715113
-0.226922	0.0967558	-0.163638	0.240157	0.0523601	0.0392967	0.135266	-0.0285741	-0.0894684	0.0550732	0.02502
-0.23843	0.00987488	0.0713022	-0.11105	0.22598	0.0813916	0.0731546	-0.13371	0.019726	-0.0579774	-0.0795725
-0.110704	-0.0712636	0.0270435	0.12032	-0.024275	0.0233064	-0.156109	-0.019684	-0.0187635	-0.141697	-0.125124
0.0525878	-0.0780306	-0.0034412	0.0733067	-0.0423102	0.105598	0.0146449	0.190277	0.0436016	0.0885834	-0.253096
0.203366	0.163984	0.269815	0.0534452	0.222457	-0.113074	0.0142103	-0.169769	0.0118595	-0.0854144	-0.0172624
-0.283587	0.205622	0.029774	0.0521037	0.115233	0.029779	-0.135959	-0.00994554	-0.0873006	0.0594123	-0.0163212
-0.0695883	0.272155	-0.0584833	-0.0213846	0.0334408	-0.0265741	-0.0124744	0.00634375	-0.100856	-0.0213937	-0.105468
0.484462	0.319448	0.218068	0.117517	0.101543	-0.144009	0.0454204	0.022789	-0.0172946	0.060364	-0.0947006

## Sheet: 5I_lowHighContrast
0.55 Hz		0.55 Hz+atropine		2 Hz
Low RMI	High RMI	Low RMI	High RMI	Low RMI	High RMI
0.680956	0.464285	0.352625	0.246498	0.0324117	0.038957
0.582431	0.482805	0.230818	0.169218	0.493415	0.135514
0.457131	0.45005	0.554836	0.192876	0.0359442	0.0244828
0.461776	0.437048	0.21258	0.15877	0.0323224	0.0796009
0.800699	0.406387	0.232079	0.145184	0.110557	-0.0103507
0.536764	0.393796	0.258063	0.192144	0.0230763	-0.100477
0.555551	0.361009	0.336917	0.177253	-0.192529	-0.0856862
0.603911	0.36455	0.38489	0.130831	-0.0252587	0.0289871
0.552812	0.363026	0.174251	0.151415	-0.0697387	-0.0665653
0.573179	0.377434	0.216011	0.12006	0.140413	-0.0503105
0.631063	0.364328	0.644441	0.193256	-0.0674024	-0.111418
0.908093	0.324876	0.595166	0.156017	-0.180211	-0.0341305
0.439393	0.46602	0.126447	0.115398	-0.0626343	-0.0229368
0.405978	0.353906	0.13713	0.0983918	-0.0231504	-0.0275615
0.66361	0.361689	0.154902	0.118141	-0.18532	-0.0207077
0.445159	0.361463	-0.210148	0.15495	-0.202477	-0.0483714
0.328657	0.392486	0.111407	0.112337	0.43548	0.102518
0.923865	0.398412	0.162558	0.0655354	-0.0721945	0.0804635
0.48936	0.319668	0.0938994	0.151998	-0.195522	-0.0508695
0.386792	0.341857	0.129735	0.0866566	0.129133	-0.0230717
0.425289	0.325436	0.114213	0.0915473	0.158689	0.0760127
0.499257	0.298876	0.435491	0.10573	0.437052	0.180207
0.453055	0.308866	0.222128	0.0738295	-0.0133938	-0.0209764
0.474343	0.308539	0.255575	0.107546	0.926832	0.0399556
0.450777	0.296764	0.0741012	0.129822	0.53666	0.0754835
0.485703	0.321711	0.342039	0.0689516	0.0586448	0.0182395
0.433468	0.323089	0.126689	0.058871	0.0803519	-0.0840449
0.588657	0.368314	0.166606	0.0546789	0.276184	0.091217
0.553679	0.300252	0.102537	0.080467	0.033351	-0.0287111
0.351503	0.304018	0.260252	0.0794047	0.480237	0.113284
0.33556	0.295733	0.0114562	0.123731	-0.143535	0.0884829
0.54035	0.265991	-0.383968	0.118153	0.234676	-0.0444424
0.302521	0.309951	-0.0127884	0.0941046	-0.235932	-0.0366676
0.680562	0.296901	-0.126902	0.0708784	-0.00170083	0.0556517
0.388833	0.3028	0.497891	0.0111879	0.5137	-0.0957576
0.49541	0.260004	0.388055	0.12035	0.348854	0.016937
0.264151	0.278065	0.0747298	0.0672255	-0.167676	-0.00604874
0.775741	0.287254	0.119529	0.071284	0.53478	-0.017758
0.44325	0.2656	0.15135	0.0626107	-0.0581422	-0.112328
0.611333	0.25523	0.0349346	0.0564236	-0.015872	0.0657278
0.420016	0.303587	-0.0222584	0.0799529	-0.223871	-0.0175277
0.772712	0.286029	0.0809641	0.0669769	-0.199288	-0.00436416
0.360265	0.306449	-0.00176285	0.0885498	0.188271	0.0549278
0.682081	0.396445	0.0823147	0.0604351	0.375712	0.122081
0.315461	0.260064	0.104866	0.0540896	-0.624375	-0.0330367
0.463529	0.26817	0.0441935	0.0752268	0.169491	-0.131176
0.428077	0.258947	0.252676	0.0867528	-0.238904	0.0512428
0.237018	0.302398	0.115722	0.0385669	0.124653	-0.0816868
0.524643	0.254309	0.20554	0.0445803	0.245205	-0.076766
0.348041	0.311734	0.0740754	0.0380012	0.940241	0.0602656
0.548576	0.2867	0.159059	0.0596416	0.967873	0.133784
0.518358	0.24839	0.0986215	0.0398865	0.205948	0.0208236
0.289452	0.258232	0.290183	0.0425216	0.0234101	-0.108401
0.266475	0.250145	0.177233	0.036776	-0.38166	0.00124813
0.49767	0.23731	0.19393	0.0336605	-0.127952	-0.0497712
0.373634	0.264792	0.102936	0.0598187	0.27869	0.169434
0.846999	0.245773	0.0149933	0.0494533	0.208594	-0.0781858
0.440211	0.25414	0.16767	0.040618	0.855779	-0.101586
0.469207	0.203591	0.06172	0.0279846	0.894412	0.0696735
0.54834	0.224126	0.0655029	0.0472146	0.778102	-0.142264
0.207489	0.308936	0.0616373	0.0547972	-0.284969	-0.0631282
0.535053	0.346039	0.0159268	0.0542212	-0.675676	-0.0493625
0.441351	0.179438	-0.503348	-0.0718474	0.0982149	0.0646507
0.370897	0.21862	0.138181	0.0696148	-0.330613	-0.0203228
0.0534117	0.352982	0.0287154	0.0527886	0.596858	-0.0049519
0.336088	0.229207	0.329263	0.0584051	-0.19771	-0.0454077
0.391162	0.225395	0.0324063	0.0661311	-0.268229	-0.0419228
0.400321	0.199948	0.0454403	0.0495071	-0.203248	-0.105917
0.845692	0.207211	-0.022837	0.0796515	0.334299	-0.0492182
0.176881	0.284073	-0.197927	0.0536805	-0.020466	-0.0529496
0.311173	0.240071	0.220376	0.0305094	-0.382658	-0.0432667
0.320305	0.215191	0.0115909	0.0561926	-0.313524	-0.0611038
0.468918	0.175527	0.28305	0.0305816	-0.457365	-0.172707
0.347227	0.208334	0.0717286	0.0357314	-0.310571	-0.0789279
0.680858	0.187196	0.0421795	0.0393115	0.0309369	-0.0987435
0.302875	0.174033	0.0770776	0.0301837	-0.460298	-0.113568
0.341663	0.264404	0.0430692	0.0443193	-0.905208	-0.111454
0.12643	0.331482	0.0377034	0.0376429	-0.153633	-0.115624
0.300925	0.196687	0.0729581	0.0403972	0.14953	0.0647122
0.286622	0.196135	-0.0114679	0.0526211	0.130321	0.0419113
0.329234	0.216641	0.0443732	0.042921	-0.651584	-0.275108
0.2952	0.159987	0.156194	0.0493085	-0.608657	-0.0674501
0.381074	0.210152	0.0520425	0.0754703	-0.457856	-0.100391
0.38994	0.202723	0.276662	0.00950342	-0.584152	-0.0813762
0.180991	0.286468	0.277846	0.0112358	-0.210101	-0.0340449
0.245733	0.213802	0.0567063	0.0306934	-0.671999	-0.116313
0.385415	0.273758	0.00628348	0.0453775	-0.476873	-0.0530062
0.848542	0.221097	0.0639822	0.0325365	0.237114	-0.113489
0.307659	0.231889	-0.0558818	0.0937438	-0.467071	-0.0851714
0.294322	0.212296	0.106489	0.0280732	-0.53186	-0.214739
0.344386	0.19996	0.348791	0.0345238	-0.889421	-0.282174
0.293395	0.226014	-0.0295493	0.0583898	-0.167487	-0.0853039
0.573023	0.202451	0.0701735	0.0262851	-0.233041	-0.0707758
0.283776	0.181595	0.038349	0.0634065	-0.300439	-0.014008
0.448553	0.173194	0.0992504	0.0509727	-0.246663	-0.0233292
0.260053	0.179574	0.0819431	0.0282237	0.364179	-0.0635533
0.315112	0.184602	0.0429971	0.0357744	-0.0796369	-0.0819046
0.510337	0.17915	0.116996	0.0148529	-0.0826623	-0.0384235
0.231968	0.195845	0.104191	0.0162735	-0.618991	0.0885201
0.211863	0.191834	0.197677	0.0642137	-0.247488	-0.0214079
0.648209	0.233898	-0.0824559	0.0737391	-0.696045	0.00951777
0.246364	0.19204	0.0753325	0.0329299	-0.894886	-0.200637
0.299905	0.189831	0.0715393	0.0360792	0.0906941	-0.182827
0.398714	0.19404	0.0570323	0.0567638	-0.34104	-0.181996
0.19468	0.19874	-0.0200241	0.0405862	-0.308388	-0.107094
0.628647	0.173232	0.0667961	0.028245	-0.637838	-0.110258
0.463791	0.184252	0.171665	0.0265315	-0.486764	-0.0933608
0.275498	0.1759	0.0372507	0.0414583	0.399649	-0.0565914
0.237239	0.194065	0.131247	0.062646	-0.745761	-0.26369
0.48821	0.169377	-0.0665627	0.0316869	-0.303167	-0.0937063
0.133809	0.216088	0.138996	0.0382317	-0.0573051	-0.125392
0.246918	0.187063	0.121151	0.0356868	0.182255	-0.0649342
0.193496	0.179716	0.0247187	0.0365683	-0.685142	-0.244237
0.253386	0.210141	0.185325	-0.0110378	-0.267416	0.0425484
0.366839	0.187764	-0.0535083	0.0382801	-0.44376	-0.0767811
0.355675	0.160495	0.0165249	0.0373661	-0.505666	-0.0420893
0.171899	0.230084	0.0781116	0.0308775	-0.0889541	-0.0504645
0.38739	0.173407	-0.0358008	0.068266	0.303426	-0.394472
0.134266	0.234134	0.0421966	0.0376074	0.00427657	-0.0372604
0.170253	0.225877	0.12241	0.0204157	-0.914333	-0.179361
0.264544	0.186625	0.0184343	0.0352274	-0.208602	0.071168
0.320948	0.164567	0.275719	0.0289001	-0.368879	-0.0408477
0.213015	0.186979	0.0750812	0.0134464	-0.0184959	-0.00542
0.53257	0.197516	-0.0318457	0.0322107	-0.589872	-0.275268
0.307754	0.166929	0.0418867	0.0235397	0.978263	-0.0601205
0.122958	0.21569	0.0597017	0.0263476	-0.872316	-0.370257
0.2432	0.170403	0.0302222	0.0204941	0.91166	0.0513698
0.287526	0.175619	0.17792	0.000750588	0.868778	0.17726
0.11624	0.206206	-0.064195	0.0575506	0.11259	0.0184574
0.395041	0.172493	0.00541644	0.0256491	-0.158459	-0.066808
0.200884	0.158524	0.0902742	0.0291561	-0.149727	0.0733293
0.308345	0.181729	-0.770643	0.0233574	0.470727	-0.123705
0.48274	0.19151	0.0313098	0.0206601	0.0835722	-0.0899456
0.160415	0.182151	0.120658	0.0146644	-0.424351	0.0119241
0.170791	0.205895	0.215924	-0.0231661	0.215364	-0.127745
0.341145	0.146864	-0.00674074	0.026817	0.16647	-0.0026646
0.189691	0.173353	0.0451814	0.0413439	0.374122	0.0164987
0.333244	0.160982	0.285692	0.0204773	-0.594984	-0.0581696
0.312845	0.136695	0.0188025	0.0293314	0.056647	0.124534
0.397294	0.237663	0.0528997	0.0113722	-0.41258	-0.203952
0.241231	0.137469	0.00377622	0.0224335	-0.729122	0.070864
0.593054	0.123746	0.193521	0.016446	-0.122367	0.11428
0.462788	0.126796	-0.0469004	0.023151	-0.186924	0.0411513
0.344689	0.126441	0.082707	0.0142962	-0.393319	-0.18244
0.139508	0.15258	-0.0141319	0.0446107	-0.226622	-0.0110586
0.127116	0.171403	0.0979305	0.0260408	0.923802	-0.178048
0.266243	0.147366	0.0262039	-0.00161169	0.0407894	-0.0295582
0.208244	0.152541	0.0694893	0.0337785	0.304895	0.0483321
0.533155	0.147788	0.765383	0.0330174	0.269764	0.138191
0.197698	0.130188	-0.0326985	0.00418427	-0.326097	-0.198595
0.198543	0.164747	0.0124246	0.0187904	-0.0904859	-0.0686183
0.368561	0.122165	-0.0293256	0.0185273	-0.638706	-0.137218
0.163567	0.199104	0.0136936	0.0455264	0.505378	0.149262
0.153882	0.140776	0.0236497	0.0282548	-0.987645	-0.157737
0.483998	0.107523	0.0620699	0.0130788	-0.593213	-0.167147
0.233934	0.126355	0.0273347	0.0224179	-0.656688	-0.266407
0.260536	0.143105	0.0607983	0.000940973	-0.592964	-0.0656181
0.345726	0.0842177	-0.0387226	0.0336732	0.0911111	0.0162465
0.576611	0.117971	0.0661812	-0.0171555	-0.699107	-0.0709188
0.285855	0.146281	0.0343329	0.016169	-0.488082	-0.134393
0.223032	0.160047	0.0397406	0.0184809	0.84084	0.133978
0.233269	0.121663	0.0471864	0.0310126	0.716575	-0.0126806
0.165697	0.19306	-0.059027	0.0128751	0.750001	-0.105272
0.243871	0.136435	-0.107977	-0.00325621	-0.958751	0.0271647
0.111568	0.145836	0.0554535	-0.0108548	-0.205436	-0.177032
0.217039	0.104292	-0.0383784	0.00455766	-0.808083	-0.120405
0.504063	0.111988	-0.134034	0.0263911	-0.448119	-0.218962
0.380954	0.108981	0.107474	0.00371281	0.0484599	-0.105334
0.17816	0.123608	0.237495	0.0234082	-0.980574	-0.295638
0.170515	0.145141	0.12538	-0.0388052	-0.424888	-0.0494536
0.209686	0.159182	0.0480336	0.0165013	-0.557797	-0.0915642
0.17669	0.150899	0.0710149	0.00342953	-0.66001	-0.197822
0.318909	0.124484	-0.122665	0.037107	0.315537	0.0508988
0.333825	0.0863023	-0.00842878	0.0163395	-0.23829	-0.0776053
0.399661	0.140729	-0.00942423	-0.034617	-0.0231951	-0.0692477
0.259161	0.119883	0.0344984	-0.0112327	-0.579415	-0.0390423
0.271261	0.134045	0.0502929	-0.00400669	-0.170162	-0.0839413
0.153661	0.144892	0.00771421	0.0248176	-0.376453	-0.131993
0.293202	0.145685	-0.116829	-0.0173656	-0.598835	0.016634
-0.605995	0.214872	0.0178787	0.0107675	-0.198723	-0.119467
0.0204954	0.195105	0.0449137	0.0118028	-0.06156	-0.055247
0.476311	0.120718	-0.0128623	0.0181406	-0.220726	-0.0532934
0.337918	0.129634	0.000186519	0.0101909	0.434246	-0.093493
0.48714	0.123283	-0.148171	0.0214185	-0.724729	-0.00320044
0.178334	0.184395	0.0590806	0.013977	-0.151202	0.00317423
0.178767	0.12328	-0.0265414	0.0189807	-0.0656103	-0.100921
0.199619	0.13559	-0.00937114	0.0230388	-0.387341	-0.0359803
0.23633	0.12133	0.0155212	0.0274485	-0.211252	0.0132906
0.353253	0.103071	-0.0131447	0.0127895	-0.211085	0.0536819
0.338498	0.143099	-0.0675939	0.000772783	0.254918	0.0759953
0.339238	0.110845	0.300705	0.0287223	-0.227558	-0.049406
0.168429	0.135342	-0.285033	0.0174202	-0.432391	-0.090611
0.18492	0.0969681	-0.11446	-0.0159219	0.108645	0.0962618
0.334755	0.108016	0.0115943	-0.00175789	-0.290124	-0.0788478
0.315119	0.0864507	-0.105865	0.0229457	0.0274506	0.118673
0.140359	0.0990216	-0.306693	0.942032	-0.240845	-0.0884347
0.234983	0.114406	-0.00291739	0.0223705	0.0193316	0.040002
0.158012	0.101713	0.025234	0.000593871	-0.17547	-0.0103637
0.194745	0.0772684	-0.0040405	0.00226063	0.805781	0.0509413
0.295549	0.123444	-0.0206273	0.00336452	-0.35053	-0.0228859
0.499773	0.1246	-0.0909784	0.0109835	0.0942383	-0.0820022
0.175556	0.151259	0.0658371	0.00932159	-0.24242	-0.0863718
0.252864	0.0934346	-0.0846938	0.0168186	-0.107853	0.042296
0.115511	0.201922	0.0501119	-0.0418081	0.201676	0.0975156
0.266217	0.108738	-0.0887556	0.0141834	-0.419267	-0.00352996
0.321444	0.105634	0.0584673	-0.00320013	-0.00207849	0.0622498
0.321178	0.115211	-0.0776741	0.0121706	-0.024064	-0.0400002
0.297493	0.00829731	-0.0994389	-0.0019619	0.0503282	-0.0742262
0.0891904	0.160976	-0.0836918	0.0170129	-0.0502748	0.00537764
0.349764	0.131633	0.0314633	-0.0013966	0.0664262	0.0715365
0.146411	0.124209	0.0338677	-0.0047271	-0.106712	-0.20298
0.178887	0.155254	0.000209121	0.00473401	0.243009	0.0852137
0.306348	0.0898139	-0.0485043	0.0229807	0.164859	-0.0569842
0.50337	0.127386	-0.167069	0.0192975	0.712197	-0.0526032
0.396798	0.103531	-0.222961	0.0206372	0.406387	0.00691231
0.338528	0.135787	-0.0407702	-0.00728004	-0.0714382	0.103244
0.171317	0.111945	-0.00274764	0.0163829	0.0232595	0.197948
0.134763	0.15427	-0.029673	0.0131293	-0.0969516	-0.0420842
0.213414	0.111375	-0.114974	-0.00600077	-0.0887165	0.00728427
0.134564	0.126099	0.0320424	-0.00714581	0.0266055	0.122064
0.138133	0.103318	-0.068827	0.00340404	0.388568	-0.0579767
0.176924	0.0954458	-0.126231	0.0184278	-0.493953	-0.0771508
0.368287	0.132817	-0.669954	-0.0105084	-0.230718	-0.0771735
0.182529	0.127402	-0.0673563	0.0141106	-0.241381	-0.0502817
0.187413	0.109118	0.0226246	-0.0181988	-0.390854	-0.0639469
0.164918	0.111035	0.00439518	-0.0132821	-0.380403	-0.039824
0.196254	0.0903998	0.16341	0.0324106	0.193403	0.183239
0.134853	0.106922	-0.137217	0.00832435	-0.0569103	-0.0831323
0.188874	0.114112	-0.0732054	0.0150793	0.218715	-0.153455
0.29603	0.11646	-0.00995957	-0.00732259	-0.343802	-0.0320528
0.271149	0.06549	-0.0511932	-0.000149027	0.152175	0.0483491
0.21018	0.0933697	-0.0354751	0.0061229	0.735437	0.0266189
0.185702	0.120635	0.00457357	0.0027142	-0.0301081	-0.0388608
0.298467	0.0882607	-0.100932	0.00314958	0.234979	0.115009
0.174759	0.133804	0.0215391	0.00692901	0.465944	-0.0821986
0.102256	0.161859	0.0639127	-0.00683241	0.160129	0.0832057
0.151093	0.115204	-0.0462246	0.00685633	-0.205283	-0.175919
0.19702	0.0867439	-0.102824	0.00193632	0.279334	-0.0478813
0.287929	0.0996893	-0.0578866	0.0100898	0.39259	0.0142017
0.263618	0.0770498	0.0561371	-0.0112601	-0.146655	-0.0646269
0.066391	0.142542	0.169467	-0.0326538	0.128314	0.0704595
0.262463	0.100404	-0.0247164	-0.0174842	-0.216106	-0.0590555
0.311289	0.0593016	-0.0756077	-0.00325817	0.662623	0.205777
0.195555	0.135514	-0.00120235	0.0101903	-0.245203	-0.0847983
0.304919	0.102063	-0.12317	0.0226415	-0.0900049	0.0175362
0.367008	0.0887046	-0.0318115	-0.0008004	0.407867	0.0287163
0.146096	0.0921895	-0.00842789	0.00080766	0.0994965	-0.0189507
0.26975	0.0784798	-0.0176677	-0.000600816	0.308814	0.0453993
0.307244	0.0793492	0.0248041	-0.0174673	-0.832281	-0.18978
-0.00933383	0.167844	-0.0272738	0.00276096	-0.0465678	-0.030657
0.100317	0.118637	-0.0889864	0.0320687	0.0408124	0.0834426
0.197564	0.101994	0.0128957	-0.0108781	0.00678623	-0.103412
0.0728224	0.290932	-0.277927	0.0019008	0.25512	0.0268326
0.17773	0.127316	-0.0029563	-0.00563588	0.0654479	0.0397059
0.147057	0.116908	0.197135	-0.0389181	-0.0431368	-0.026814
0.202141	0.0710521	0.0282006	-0.0112222	-0.0811015	-0.0569581
0.0936568	0.0900117	0.126163	0.00121505	-0.22789	0.0591215
0.507235	0.0539649	0.0533828	-0.0265646	0.915018	0.0464319
0.298605	0.0761711	0.114366	-0.0319182	-0.0893729	-0.210187
0.147919	0.0968283	0.0293893	-0.0112569	0.489499	-0.0694717
0.294257	0.0487933	-0.202465	0.00805275	-0.0246189	0.0153843
0.128407	0.101342	-0.0123758	-0.0201451	-0.12378	-0.117071
0.528644	0.0265405	-0.0837788	6.07938e-06	0.892938	0.0815725
0.25521	0.0612379	0.0124373	-0.030277	-0.146812	-0.146834
0.2449	0.0756934	-0.082778	0.00208462	0.201075	-0.173212
0.145931	0.0884147	-0.0935326	-0.00552527	0.935849	0.0691112
0.180629	0.128825	-0.000201396	-0.0119956	0.162632	-0.0354853
0.168662	0.0916013	-0.0842132	-0.00687405	-0.273805	0.114674
0.230489	0.13875	-0.0679712	-0.0330251	0.363258	0.0378988
0.223567	0.0763976	-0.0454644	-0.0246526	0.296411	0.099028
0.121252	0.10796	0.0565516	-0.0294119	0.43189	0.0830746
0.134738	0.101672	-0.0883867	0.0046472	0.0183827	0.0290739
0.110566	0.0953546	0.0284235	-0.0147951	0.068611	0.100554
0.179394	0.0787261	-0.0309509	-0.0198456	-0.192239	-0.0734654
0.362562	0.039761	0.00871141	-0.0225066	0.553103	0.195457
0.251273	0.0721755	0.00776537	-0.0137047	-0.317445	0.0173613
0.069843	0.0895363	0.514249	-0.0350473	-0.0545908	-0.0598336
0.0322051	0.135925	-0.0208527	3.60445e-05	0.794945	0.286658
0.196944	0.0768275	0.0373275	-0.0138622	0.448048	-0.0293195
-0.342008	0.119288	-0.106773	0.016739	-0.141639	0.0274085
0.129409	0.1099	-0.0286309	-0.0040447	0.501248	-0.350451
0.195301	0.0482974	-0.0579862	-0.0286039	0.503895	0.211636
0.170008	0.10671	-0.0759235	0.0075644	0.367058	-0.204648
0.0644769	0.134652	0.0072659	-0.0239137	0.0896528	-0.00454106
0.0277051	0.0971086	-0.0900556	-0.0391706	-0.125747	0.0145558
0.270312	0.0992359	-0.0876888	-0.00821682	-0.000779853	-0.05609
0.306339	0.0741676	-0.0584567	-0.000424686	-0.242848	-0.17834
0.302748	0.0496601	-0.0403445	-0.0144676	-0.0403304	-0.0777094
0.370767	0.0662415	-0.0523196	-0.0139605	-0.0815652	0.00244668
0.174723	0.0935146	0.057996	-0.0478446	-0.119472	-0.0347019
0.186081	0.0574381	-0.0451088	-0.00927082	-0.141476	0.00278552
0.0695559	0.142389	-0.187475	0.0028236	-0.0245896	-0.124814
0.107898	0.102653	-0.0539533	-0.0249731	-0.282469	-0.0444278
0.245666	0.0597668	-0.360471	-0.0148018	-0.0825415	0.0237964
0.194737	0.108445	0.0422908	-0.0454785	-0.0545047	0.0780575
0.277844	0.0532324	-0.0707938	-0.000488222	-0.461751	-0.130801
0.0621793	0.106751	-0.0657289	-0.00916904	-0.0960085	-0.147017
0.0718598	0.111998	-0.0998908	-0.0113649	-0.0599136	-0.0548585
0.225393	0.0541969	-0.0637328	-0.0164487	-0.0166422	0.0310953
0.117125	0.0893837	-0.0702976	-0.0258983	-0.0448845	0.0291582
0.200025	0.0586737	-0.0018577	-0.0464948	0.0785437	0.036167
0.160704	0.0866893	0.160347	-0.0763153	-0.56078	-0.0500328
0.245042	0.0913177	-0.147195	0.00319733	-0.346136	-0.0780442
0.321297	0.0247805	-0.00873581	-0.0224706	0.0511622	-0.0803292
0.210873	0.06814	-0.0890862	-0.0336276	0.107434	-0.068486
0.203046	0.071265	-0.150474	0.00364645	-0.365509	-0.0543581
0.252396	0.0488672	-0.0953215	-0.0116122	0.0152507	-0.104608
0.168505	0.0822941	-0.200615	-5.03879e-05	0.322932	-0.0568094
0.139532	0.079874	-0.0847881	-0.0252964	-0.441812	-0.0417857
0.169396	0.0768552	-0.0128747	-0.0285044	-0.0445595	0.0153633
0.124361	0.0600967	-0.078879	-0.0442782	-0.411768	-0.0235725
0.0606441	0.0830113	-0.0896335	-0.0183844	0.0445388	-0.0739511
0.103726	0.0739603	-0.0621308	-0.0142892	-0.0819214	-0.0552892
0.111639	0.110223	-0.0611629	-0.0143994	0.0646103	0.00193734
0.278777	0.0524142	-0.00194924	-0.0352735	-0.36843	-0.130375
0.278357	0.00983697	-0.0738364	-0.0148447	0.0429824	0.0474534
0.243251	0.068664	-0.123965	0.00893046	-0.0241062	0.045856
0.164218	0.0505548	-0.0790307	-0.0165639	0.068529	-0.011249
0.233607	0.0349362	0.0186904	-0.037659	-0.561994	0.0360544
0.134414	0.0729544	-0.0750511	-0.0197166	-0.641706	-0.173793
0.225823	0.0899857	-0.100511	-0.0104028	-0.393949	0.109652
0.131716	0.0651951	-0.0715953	-0.015848	-0.384012	0.0360632
0.357512	-0.000353406	-0.0828408	-0.00167944	-0.336491	-0.0446409
0.140672	0.0693889	-0.230183	0.0246183	-0.328565	0.0695953
0.0982988	0.0887605	0.0448549	-0.0503083
0.083762	0.0459306	-0.0223363	-0.0510688
0.0842349	0.0980282	-0.0885051	-0.0152753
0.189717	0.073061	-0.0381517	-0.0279102
0.176375	0.0287615	-0.166929	-0.0141103
0.107742	0.0861887	-0.0520833	-0.02128
0.183513	0.0665816	-0.139381	-0.0416587
0.10612	0.07397	-0.0188341	-0.0203553
0.169304	0.0666416	0.0277402	-0.0615747
0.214995	0.0669744	-0.114821	0.00218163
0.166021	0.05705	-0.0790932	-0.00291122
0.215555	0.0522042	-0.0156752	-0.0336324
0.101633	0.0615503	-0.0848836	-0.0215294
0.216099	0.0789821	-0.134901	-0.0154173
0.12189	0.0583896	-0.0712057	-0.0120523
0.199134	0.0633261	-0.0418038	-0.0123425
0.15289	0.0672574	-0.134664	-0.0106389
0.186027	0.0808635	-0.106687	-0.0115561
0.399259	0.0229968	-0.00725842	-0.0406326
0.239512	0.0430119	-0.143223	-0.0127591
0.193253	0.0584017	-0.218701	-0.0186927
0.261543	0.0569541	-0.0228424	-0.0550789
0.311603	0.0780349	-0.115581	-0.0274887
-0.197289	0.156492	-0.095002	-0.050161
0.116065	0.0772383	-0.0436849	-0.0720968
0.165025	0.0853441	0.0289511	-0.0531626
0.0308652	0.120129	-0.0393357	-0.0523411
0.182271	0.0553392
0.219504	0.0899566
0.42352	0.0773606
0.314182	0.0186774
0.127301	0.0560896
0.184614	0.0368525
0.168643	0.0901236
0.214441	0.0318182
0.0387197	0.0967976
0.122174	0.0563105
0.219566	0.0463047
0.154623	0.0745635
0.200045	0.0431716
0.0660931	0.0979355
0.155446	0.0693907
0.101063	0.068401
0.14425	0.0461679
0.217234	0.0290645
0.00113941	0.0868638
0.0720928	0.125964
0.176701	0.0478218
0.176861	0.0364881
0.217698	0.0377494
0.179792	0.0324483
0.310899	0.0356298
0.13633	0.100422
0.294602	0.0632782
0.108837	0.0711196
-0.0124118	0.115569
0.173865	0.0736739
0.136126	0.041123
0.190229	0.038491
0.159846	0.0627832
0.0923851	0.077548
0.138374	0.0545886
0.157717	0.0523413
0.0453762	0.0578489
0.182463	0.0419549
0.315114	0.0471987
0.115221	0.05503
0.234914	0.048044
0.0576658	0.0933719
0.145831	0.0182592
-0.128529	0.0877899
0.0462232	0.081938
0.125942	0.0819921
0.0792331	0.0978061
0.461059	0.0390874
0.0304414	0.0942643
0.246967	0.0350049
0.105382	0.0752799
0.19501	0.0459281
0.0902481	0.0694848
0.211932	0.0392014
0.104633	0.033748
0.0388816	0.127399
0.189155	0.0285846
0.0372187	0.0806791
0.0918689	0.0682324
0.0992702	0.0601522
0.0909909	0.070505
0.102204	0.0509096
0.133026	0.042086
0.0825266	0.100493
0.0740183	0.0930265
0.186473	0.0382721
0.0972389	0.0574525
0.0913528	0.0522619
0.179856	0.0104571
0.205087	0.040995
0.349556	-0.0177274
0.572833	0.0984666
0.302834	0.035086
0.27488	-0.00264003
0.0784968	0.0670306
0.158981	0.0220474
0.385255	0.0520722
0.0736662	0.0666549
0.0272489	0.0392905
0.236742	0.0888261
0.182378	0.0535942
0.244752	0.0230282
-0.0246046	0.093794
0.125988	0.0279872
0.104806	0.0540515
0.257287	0.0178145
0.127683	0.036508
0.0543174	0.0716781
0.0909895	0.0875049
0.331091	0.00596698
0.22176	0.0321856
0.0739615	0.0519599
0.129631	0.0254691
0.0486391	0.0570318
0.0912483	0.0750299
0.0559977	0.0835537
0.063507	0.0654723
0.138645	0.0300418
0.100031	0.0713852
0.123135	0.0149443
0.259374	0.012444
0.104557	0.0427894
0.176527	0.0413701
0.0665546	0.0679799
0.117558	0.040801
0.0498288	0.124027
0.183707	0.0317453
0.571033	0.0419838
0.129791	0.0306287
0.154525	0.0411135
0.0780552	0.0654162
0.0497954	0.0837232
0.0909649	0.0375998
0.0796918	0.067594
0.167383	0.0367484
0.132504	0.043287
-0.0236713	0.0937933
0.166678	0.0424672
0.207413	0.025111
-0.0321148	0.0241148
0.100482	0.0468478
0.337767	0.00843671
0.377745	0.00667151
0.153744	0.0265653
0.0870507	0.0392316
-0.00228018	0.0558515
0.237976	0.0184117
0.0113747	0.0529021
0.122859	0.0268409
0.0615158	0.0417932
0.121953	0.0483989
0.24793	0.06391
0.0707685	0.0958873
0.0582594	0.0533428
0.117543	0.0370767
0.100217	0.0452379
0.106934	0.0830042
0.364839	0.0531915
0.0236924	0.0898659
0.214439	0.00385089
0.163783	0.0150975
0.0996506	0.0453286
0.0695227	0.0467576
0.248898	0.00850483
0.0355113	0.0546806
0.0370445	0.0775876
0.103877	0.0299071
0.0775651	0.034468
-0.138609	0.0669484
0.0723171	0.0331319
0.0591083	0.0127205
0.0590206	0.0463241
0.0958354	0.0468531
0.0671579	0.0327167
0.136778	-0.0144531
0.203747	0.00569385
0.096586	0.0525364
0.0847171	0.0378838
0.106153	-0.00161743
0.0586379	0.0435526
0.0249051	0.0820859
0.274875	0.00873243
0.0584467	0.0766259
0.339673	0.018627
0.0614946	0.0240882
0.109399	0.00939297
0.55678	0.00213942
0.00924601	0.0304307
0.00426312	0.0310795
0.11602	0.0384354
0.14095	0.0176881
0.0294562	0.0677473
0.0443484	0.0127428
0.128074	0.0369749
0.147866	-0.00182926
0.174692	0.0278376
-0.165169	0.078021
0.161272	-0.00404535
0.184537	0.0227786
0.0608836	0.0289246
0.0622265	0.0467441
0.0933532	0.0225343
0.197165	-0.00316785
0.047226	0.0231598
0.0636794	0.0285456
0.0754697	0.0586216
0.0413515	0.047912
-0.00213429	0.0413755
0.060401	0.0346118
0.649477	0.0435661
0.115699	0.0171743
0.219747	0.0289066
0.116212	0.0722228
0.145281	0.00135784
0.059368	0.0471102
0.126218	0.0422825
0.0622644	0.0551395
0.0254444	0.0324694
0.176601	-0.00787342
0.365245	0.00807895
0.0923439	0.027108
0.0680748	0.0224206
0.204068	-0.0033338
0.0996604	0.0199526
-0.0217309	0.0509921
0.169874	0.0326648
0.0621828	0.0738813
0.104788	0.0150472
-0.000306896	0.0566199
0.172708	-0.00449899
0.210674	-0.00926792
0.0996379	0.0697326
0.0382901	0.0412652
0.0722282	0.0536105
0.0420772	0.0672645
0.126791	0.0190544
0.117749	0.0290652
0.0543687	0.0709652
0.058125	0.0335137
0.0192795	0.0143202
0.798082	0.00289306
0.145714	0.021947
0.0764662	0.0363374
0.0671312	0.0138558
0.103575	0.0174056
0.016111	0.0619119
0.0554156	0.0197095
0.107704	0.0167981
-0.0022587	0.0508615
0.179221	0.0128496
0.170864	0.0145352
0.161585	0.0273065
0.263939	-0.0111061
0.133054	0.0123132
0.0613285	0.0311305
-0.00396165	0.0449968
0.0289792	0.0362168
0.104532	0.013685
0.171416	0.00928503
0.0832935	0.0258211
0.0573697	0.0113352
0.0714599	0.016377
0.0664382	0.0245237
0.00800803	0.0289769
-0.11212	0.0588638
-0.0164349	0.0325883
0.135002	0.0202716
0.467108	-0.0386387
0.084466	0.0349758
0.014073	-0.0277977
0.00780832	0.0322157
0.0734216	0.0135734
0.093172	0.0431421
-0.145904	0.0251094
0.0423133	-0.00707419
0.0838351	0.02063
0.276443	-0.00846789
0.0516709	0.0696454
0.159627	-0.000303658
0.434859	-0.0328694
0.125268	0.0302402
0.0464077	0.0230196
0.0271021	0.0405498
0.0817424	0.00413052
0.110244	0.00210871
0.0840169	0.0285501
0.135364	0.00423062
0.13025	0.0246341
0.100007	0.0226021
0.0960301	0.0205631
0.0643195	-0.00639463
0.189433	-0.0432934
0.0957764	-0.00661743
0.131819	-0.00773897
0.0937851	-0.00762391
0.00707653	0.108859
0.0967634	-0.0134108
0.152835	0.000115374
0.0722353	0.0147867
0.0491387	0.0207814
0.00395484	0.0503845
0.043657	0.0130795
-0.0192724	0.0634742
0.112146	0.00894095
0.117865	-0.00844649
0.044362	0.05874
0.0803885	-0.0120891
0.263291	0.0052089
-0.0223882	0.0500514
0.105187	-0.00830079
-0.0189106	0.0464073
0.0426777	0.029503
0.0333334	0.0204638
0.156749	-0.0685009
0.0660753	0.061695
0.216473	-0.0609769
0.0856526	0.0285087
0.129694	0.0101432
0.1576	-0.004322
0.22447	-0.0182466
0.172528	0.00985625
-0.0361363	0.035118
0.0239762	-0.000577458
0.0296089	0.0144178
-0.0420335	0.0286598
0.466879	0.062696
0.118745	0.00611409
-0.232719	0.0518886
0.170509	-0.0428224
0.204399	0.011859
0.0480579	0.0504314
-0.0794305	0.0646389
0.0962892	-0.0143996
0.250304	-0.00971579
0.131546	0.0020821
0.0187676	0.00959384
0.0409416	0.023684
0.0348819	0.0164285
0.134471	0.0010769
0.183597	-0.0150664
0.15711	-0.0208103
0.195934	-0.0201786
0.0852492	-0.0201069
0.0253468	-0.022762
0.0179796	0.0155783
0.203912	-0.0196869
0.0152191	0.0125271
0.0321711	0.0377657
0.0634443	0.0216617
0.173878	-0.0397474
0.0598885	0.0198658
0.0547377	0.0246983
0.0787729	0.0046534
-0.0333365	-0.00608819
0.199673	-0.0178758
0.00788784	0.0203062
0.168911	-0.023482
0.153082	-0.0392604
0.0830779	0.00187767
0.134606	-0.027749

## Sheet: 5J_lowHighContrastAwake
0.55 Hz		2 Hz
Low contrast	High contrast	Low contrast	High contrast
0.375096	0.237974	-0.797672	-0.0463474
0.905088	0.117378	-0.919956	-0.227273
0.17216	0.0833053	-0.708375	-0.00861565
0.906747	0.0976359	-0.222561	-0.0644153
-0.857413	0.158128	-0.0428833	-0.114808
0.647476	0.0585084	0.416436	-0.0109695
0.0661371	-0.328818	0.766198	-0.00700443
0.450502	0.0624825	-0.711226	-0.0478697
0.657021	0.367681	-0.460697	0.0305842
0.748311	0.201345	-0.275603	0.0879213
0.883797	0.297678	-0.555387	-0.0154289
0.519301	-0.17732	0.132821	0.00935931
0.440825	0.211873	-0.804814	0.111138
0.555089	0.648748	-0.592377	-0.0825145
0.00894724	0.11363	0.161491	-0.0777063
-0.0743901	0.132491	-0.51286	-0.150268
0.67459	0.169581	-0.657355	-0.261567
-0.703937	-0.0273292	0.800029	-0.0648456
-0.30335	-0.321681	-0.179172	0.0588799
-0.821051	0.102599	-0.449298	-0.238288
-0.109247	0.0535847	0.357891	0.0664169
0.819031	0.467995	-0.473606	0.228095
0.890507	0.126136	0.407304	-0.121054
0.350826	-0.115145	0.313122	-0.167254
0.00766417	-0.113528	-0.00110426	0.114359
-0.541358	-0.0201209	0.487054	0.0147378
-0.20376	-0.00170996	-0.243996	-0.050142
0.381362	-0.139852	-0.17219	0.0444915
0.65403	0.679569	0.0333261	-0.0706815
-0.00911744	0.317099	0.799393	-0.163645
0.411345	0.297642	-0.0422394	0.1127
0.316832	0.146329	0.274726	0.116271
0.601293	0.0576043	0.540194	-0.00487326
-0.064496	-0.0347213	-0.84369	-0.386201
-0.315566	-0.181521	-0.404364	-0.229423
0.709286	0.0483083	-0.687143	-0.0966125
0.477306	0.293661	0.297041	-0.150572
0.891804	0.193345	-0.77347	-0.189259
0.344762	0.478108	0.943846	0.236684
-0.360405	-0.0582255	-0.679209	-0.214126
-0.0610143	-0.0431846	0.184254	-0.117197
0.0298149	-0.00462394	-0.74261	-0.275685
0.438139	0.0377885	-0.689894	-0.196236
-0.0982754	0.0514125	-0.545028	0.138438
-0.247267	-0.117935	-0.989166	0.375258
0.54855	0.330944	-0.996494	-0.105942
0.359149	-0.0534034	-0.0296376	-0.116857
-0.730158	0.0436072	0.156635	-0.0766639
0.705399	0.365883	0.122769	-0.165746
-0.723595	-0.320895	0.243938	-0.129624
0.52638	0.25671	0.822576	-0.226527
0.259188	0.42435	-0.0928568	-0.2007
0.547576	0.552382	-0.127256	-0.121459
-0.203363	0.0850814	-0.103178	-0.140981
-0.857259	-0.0865119	0.240707	-0.0143018
0.947212	0.259677	-0.829319	0.108995
0.808146	0.170344	0.354961	-0.0656766
0.118133	0.0267568	0.402458	0.0304187
-0.262462	0.129963	0.0448149	-0.0991251
0.247299	-0.0855464	-0.135209	-0.119893
-0.0880759	0.194932	-0.340492	-0.0625972
-0.374936	0.110431	0.306478	-0.0929882
-0.223483	-0.177329	0.538867	-0.0579354
-0.28232	-0.0539718	0.347179	-0.104541
0.521089	0.55588	0.242816	0.181326
-0.381318	0.178674	0.488345	-0.0617403
0.00916079	-0.433363	0.639049	-0.123812
0.120155	-0.222981	0.488915	0.0252933
-0.401273	0.176716	0.543608	0.0343993
0.341547	0.139743	0.683163	0.0242425
0.566093	0.182836	0.220487	-0.0810105
0.316823	0.335225	-0.0173114	-0.0147948
-0.388375	0.172194	-0.845246	0.0592792
0.615088	0.235555	-0.20018	-0.135298
-0.0286448	-0.0308439	0.482719	-0.0569664
0.884617	0.298994	-0.190338	-0.160377
0.167643	0.205924	-0.54893	0.163178
0.478104	-0.12931	0.417112	0.0670324
0.538978	-0.172961	0.771289	-0.0963184
-0.445275	0.0973587	-0.233538	-0.12809
0.646478	0.0317898	-0.0470646	0.143688
0.85113	0.216268	-0.0171055	-0.0765143
0.841534	-0.0700422	0.544009	-0.000680616
0.995467	0.368051	-0.84322	-0.0101244
0.240591	-0.149598	-0.77934	0.386693
0.844872	0.215304	-0.744719	-0.252276
0.922969	0.158546	0.426789	0.137892
0.489605	0.237057	-0.627441	0.0300564
0.653586	0.0706003	0.538754	0.362205
-0.347898	-0.0526016	0.229729	-0.0425088
0.749267	0.0418672	0.640898	0.0181893
0.700839	0.0926656	0.499994	-0.137857
0.610726	0.0494857	-0.404626	-0.0913052
0.73779	-0.176676	0.244952	-0.0595286
0.0701447	-0.283462	-0.757541	-0.200211
0.558054	-0.0129706	0.50671	-0.243708
0.638539	0.0108043	-0.496378	-0.517677
-0.0168983	0.0315167	-0.214404	-0.206323
-0.996845	0.025096	0.419471	-0.240614
0.678065	0.122215	-0.144587	-0.205619
0.334458	-0.0354613	-0.126524	0.0235405
-0.0892808	-0.18292	0.790122	-0.221489
0.519531	0.0586226	-0.911239	-0.150331
0.309783	0.243876	-0.733207	-0.317577
0.383508	-0.000628652	0.407493	-0.0808561
0.951329	-0.180505	0.232393	-0.0918437
-0.972317	-0.0676687	0.220094	-0.249841
-0.79703	-0.0608972	-0.432491	-0.21342
0.120585	-0.00700885	0.531722	0.00120561
0.307841	0.230206	0.165165	0.112554
0.297594	0.148528	0.429098	-0.184846
-0.183226	0.244234	-0.132581	0.0818019
0.541108	0.232339	0.680562	0.401418
-0.00935971	0.132951	0.185096	0.13983
0.664476	0.172375	0.829882	-0.301145
0.701285	0.265505	-0.867723	-0.0304
0.644193	0.0624713	-0.752445	0.143739
-0.364661	0.211275	0.514676	0.231672
0.231616	-0.194726	-0.502915	-0.034878
0.620738	0.176234	-0.0290408	0.0643711
-0.430266	0.0920729	0.0222588	0.00736026
0.738356	0.0720279	0.270561	0.186456
-0.369135	-0.105933	0.889025	0.357992
0.0176642	0.341653	-0.58847	-0.0249538
0.732766	-0.00951248	0.902812	0.407257
-0.1702	-0.499334	-0.723533	0.230381
0.111148	0.210871	-0.211635	0.0272295
0.567177	-0.225052	-0.47898	-0.0691352
0.108683	0.0631561	-0.221678	0.0134503
-0.134283	-0.0402769	-0.21407	0.337056
0.296539	0.0458327	-0.893095	0.139431
0.413592	0.0187608	-0.223408	0.0175216
0.515852	0.0110501	-0.146165	0.145052
0.832283	-0.161884	0.306349	-0.0773885
-0.0482708	0.0545115	0.0825883	0.151657
0.179832	-0.00179094	-0.486724	-0.0374601
-0.0529233	-0.144931	0.68871	0.217598
0.840272	0.279592	0.257175	0.219431
-0.111949	0.189828	0.321244	0.297565
-0.177784	-0.187683	0.0718098	0.184113
0.529363	-0.0239406	0.807614	-0.180909
-0.252474	0.070747	0.23803	0.117974
-0.129993	0.497737	0.810201	0.538534
-0.751202	0.156894	0.461064	-0.044676
0.657373	0.2349	0.587853	0.149077
0.206707	-0.0234872	0.401394	0.235492
0.00219609	-0.0449503	0.684851	0.353166
0.1065	0.0917871	0.223298	0.0674026
0.663157	0.345599	0.478656	0.295238
0.934334	0.324562	-0.267146	0.00304418
0.49939	0.142818	-0.330629	0.5673
0.751797	0.18065	-0.251951	-0.349562
0.0411277	-0.0241173	0.150579	0.0567512
0.65518	0.359096	-0.909366	0.219916
0.456423	0.198728	-0.477879	0.152632
-0.161364	0.0410403	-0.333633	0.476931
0.648313	0.26083	0.107716	-0.665429
0.796773	0.379219	-0.822213	-0.114414
0.94522	0.109905	0.060347	0.12006
0.396761	0.00833383	0.186701	-0.0171114
0.571107	0.239977	0.225269	0.477573
0.762929	0.458216	0.77203	0.164015
0.663652	0.403409	-0.858822	0.424435
0.655678	0.0460035	-0.842084	-0.346192
0.631949	0.269307	-0.448923	0.0486775
-0.217539	0.378365	0.730105	0.00270004
0.458378	0.303939	0.397214	-0.204446
0.390594	-0.00523941	0.394373	-0.373356
0.350485	-0.529763	0.233484	0.110719
0.489885	0.516802	0.500516	0.0232844
0.58236	-0.0891811	0.163212	-0.148775
0.649746	0.444708	0.389228	0.0123927
0.894183	-0.0016998	-0.633545	-0.217224
0.521682	0.377585	0.585535	-0.805768
0.754548	-0.537492	0.330489	-0.171399
0.659065	0.0355281	0.560481	-0.621011
-0.104834	0.0792863	-0.426848	-0.148207
0.993182	0.15442	-0.42935	-0.45799
-0.0510783	-0.512088	0.395256	-0.363665
0.963294	0.138979	-0.37949	0.015309
-0.426743	-0.53163	-0.420123	-0.0909206
0.971818	0.0982335	0.674523	0.0932442
0.114504	-0.689648	-0.588952	-0.115736
0.582227	-0.344773	-0.534798	-0.101234
0.420058	-0.456593	-0.367851	0.110443
0.736369	0.914728	-0.0965073	-0.284055
0.141634	-0.508927	-0.326772	-0.241205
0.97281	0.194105	-0.31261	-0.168441
0.585333	-0.38778	-0.979338	0.0343848
0.899834	0.487601	0.819381	-0.282848
0.034864	0.127091	0.251591	-0.194681
0.76744	-0.315396	0.304093	-0.104567
0.742757	0.758139	0.449512	0.0696884
0.06122	-0.902662	0.768627	0.248942
0.722829	-0.443877	-0.412704	0.0253218
0.298037	-0.857778	-0.846278	-0.208791
0.0424077	-0.414721	-0.117119	-0.0159093
0.437777	0.441588	0.357552	-0.352672
-0.493656	-0.308683	-0.667895	-0.693174
0.540415	-0.172024	-0.515853	-0.0127462
0.634645	-0.739941	-0.0345095	0.253108
0.50809	-0.971384	-0.607539	-0.143574
0.0813155	-0.40309	-0.00833062	-0.150656
0.331172	-0.299941	-0.376956	0.162062
0.498288	-0.273421	-0.854066	0.243874
0.102274	-0.301879	-0.0337086	0.427062
0.227675	-0.172784	-0.0498623	0.856378
-0.60505	0.175754	-0.875382	-0.0972177
0.564068	-0.297606	0.498291	0.398231
-0.0873825	-0.206136	0.532542	0.23269
0.5768	-0.703042	-0.56371	-0.104203
0.480712	-0.0226108	0.0805056	0.423282
-0.143163	-0.41123	0.236037	0.677698
		-0.277798	0.663812
		0.280568	0.126216
		-0.328656	0.0510253
		-0.792664	0.927524
		0.540983	0.114435
		0.568717	-0.11641
		-0.497627	0.175708
		0.269002	0.363878
		-0.247748	-0.0150688
		-0.384389	0.222048
		0.547126	0.0870826
		0.274313	-0.100244
		-0.141305	0.36489
		0.145541	-0.154552
		0.432943	0.699912
		-0.611908	-0.133193
		0.142675	-0.643079
		0.795281	0.260774
		0.371807	0.182446
		-0.673119	-0.116407
		-0.958405	0.503712
		0.023002	0.197558
		-0.0345172	-0.00904746
		0.618333	0.054321
		0.596095	0.0845593
		0.19391	0.138832
		-0.0799694	-0.384645
		-0.483284	-0.147954
		-0.595886	0.345122
		-0.136338	0.301222
		-0.253752	0.0944643
		-0.828817	0.157916
		0.526562	-0.143107
		-0.834407	0.220278
		-0.723992	0.0513547
		0.318484	0.0256141
		-0.276102	0.280848
		0.244689	-0.00992917
		-0.899671	0.396405
		-0.765876	-0.043413
		-0.94683	-0.0408243
		-0.740311	0.274245
		0.754072	-0.0769687
		0.775892	0.317309
		0.100023	-0.12511
		0.732776	0.0791036
		0.807719	0.322582
		0.983023	-0.326619
		-0.94815	-0.155561
		-0.757855	0.0520941
		-0.0350396	0.265068
		-0.447239	0.107207
		0.629373	-0.129549
		0.272695	-0.7123
		0.0680971	0.253263
		0.801467	0.444936
		0.366854	-0.000547618
		0.970367	0.0681061
		0.629504	-0.00111262
		-0.027786	0.0995232
		-0.474959	-0.264448
		-0.474026	-0.0747049
		-0.564892	0.0590313
		0.747307	0.130764
		0.205171	0.347849
		0.123054	0.0354391
		-0.0513776	-0.311652
		0.504868	0.089453
		0.131114	0.0583774
		0.905578	-0.635376
		-0.57231	-0.0566577
		0.540047	-0.0457818
		-0.301925	-0.0081778
		0.858885	0.149775
		-0.860144	-0.180928
		-0.406727	-0.224963
		0.209843	0.686628
		0.555034	0.309064
		0.180493	0.0497677
		-0.3721	0.0384158
		-0.903887	0.136674
		-0.80251	-0.0760311
		0.470036	0.503902
		0.32749	-0.327526
		0.413049	0.223877
		0.097401	-0.00673697
		-0.483896	0.0864647
		0.677635	0.0637478
		0.218609	0.0017428
		-0.284969	0.249098
		0.417287	-0.037785
		0.0347362	-0.170315
		0.6188	0.211401
		-0.197143	0.0962919
		0.0401861	0.0450398
		0.589467	0.218239
		0.195276	0.323402
		-0.113619	0.531053
		0.898784	0.219746
