# Supplementary material for: Pupil size modulation drives retinal activity in mice and shapes human perception
Source: Nat Commun. 2025 Aug 8;16:7334. doi: 10.1038/s41467-025-62736-4 (PMC12334691; doi:10.1038/s41467-025-62736-4)
Supplement: Supplementary file 4 — Source Data [file 41467_2025_62736_MOESM4_ESM.zip › allDataFigure7.xlsx]

## Sheet: 7C_mouse 2Hz
Mouse 2Hz mean	all
-0.216135	0.299629	0.452361	0.0660736	-0.271195	-1.29745	-0.48369	-0.0893075	-0.568325	-0.00800868	-0.155754	0.322317	-0.350208	-0.396986	-0.374991	-0.256184	-0.288747	-0.27382
-0.194442	0.331866	0.553135	0.115979	-0.274538	-1.21526	-0.452742	-0.0249482	-0.606482	-0.0081479	-0.0654183	0.242751	-0.333799	-0.398561	-0.374641	-0.251335	-0.277501	-0.265873
-0.17796	0.368023	0.649427	0.169213	-0.283984	-1.13716	-0.422805	0.0202925	-0.624334	-0.00923236	0.0200778	0.118684	-0.317164	-0.425257	-0.379816	-0.246484	-0.267062	-0.257742
-0.166415	0.406355	0.739916	0.225602	-0.297491	-1.06371	-0.393027	0.0393862	-0.618503	-0.00857577	0.0967751	-0.0442021	-0.300575	-0.473226	-0.388576	-0.24159	-0.25807	-0.249543
-0.159368	0.444086	0.822809	0.28445	-0.312662	-0.99531	-0.362667	0.0261609	-0.588418	-0.00416837	0.161539	-0.235556	-0.284403	-0.537266	-0.398938	-0.236635	-0.250922	-0.241346
-0.156233	0.477568	0.895961	0.344415	-0.326971	-0.932102	-0.331226	-0.0233589	-0.536506	0.00503894	0.212146	-0.441369	-0.269004	-0.611111	-0.408995	-0.231603	-0.245684	-0.233163
-0.156312	0.502574	0.957101	0.403457	-0.338039	-0.873811	-0.298543	-0.109844	-0.467954	0.0189945	0.247272	-0.645509	-0.254628	-0.687842	-0.417042	-0.22646	-0.242055	-0.224969
-0.15884	0.514702	1.00409	0.458841	-0.343895	-0.819783	-0.264845	-0.229998	-0.390066	0.0365786	0.266404	-0.831566	-0.241364	-0.760422	-0.421699	-0.22115	-0.23938	-0.216726
-0.163047	0.509867	1.03521	0.507233	-0.343196	-0.769097	-0.230735	-0.376476	-0.311257	0.0558101	0.269725	-0.984732	-0.22912	-0.822288	-0.422004	-0.215594	-0.23673	-0.208417
-0.168209	0.484815	1.04941	0.544888	-0.335333	-0.720767	-0.197121	-0.538428	-0.239858	0.0741996	0.257985	-1.09347	-0.217651	-0.86794	-0.41747	-0.209709	-0.233027	-0.200082
-0.173689	0.437592	1.04646	0.567914	-0.320431	-0.673967	-0.165087	-0.702587	-0.182895	0.0891947	0.232385	-1.15069	-0.206623	-0.893431	-0.408087	-0.203433	-0.227196	-0.191831
-0.178958	0.367894	1.02707	0.572612	-0.299226	-0.628216	-0.135736	-0.854758	-0.145045	0.0986447	0.194487	-1.1544	-0.195685	-0.896718	-0.394274	-0.196747	-0.218341	-0.18385
-0.183601	0.277246	0.992799	0.555854	-0.272863	-0.583478	-0.110029	-0.981483	-0.127947	0.101203	0.146153	-1.1076	-0.184553	-0.877782	-0.376779	-0.189701	-0.205895	-0.176373
-0.187305	0.168969	0.945937	0.515449	-0.242654	-0.540155	-0.0886599	-1.07161	-0.129972	0.0965904	0.0895046	-1.01763	-0.173068	-0.838529	-0.356556	-0.18242	-0.189733	-0.169641
-0.189834	0.0479384	0.889252	0.450479	-0.209862	-0.498956	-0.0719734	-1.11758	-0.146488	0.0856608	0.0268971	-0.895045	-0.161221	-0.782471	-0.334624	-0.1751	-0.170219	-0.163855
-0.191015	-0.0798575	0.825686	0.361531	-0.175535	-0.460693	-0.0599617	-1.11619	-0.170591	0.0702464	-0.0391053	-0.752161	-0.149149	-0.714233	-0.311947	-0.167986	-0.148187	-0.159119
-0.190722	-0.207886	0.75804	0.250809	-0.140443	-0.42603	-0.0523172	-1.06877	-0.194165	0.0528004	-0.105771	-0.601564	-0.137092	-0.638972	-0.289335	-0.161331	-0.124843	-0.155409
-0.188877	-0.329698	0.688681	0.122075	-0.105111	-0.395255	-0.0485299	-0.980811	-0.209131	0.0358989	-0.17027	-0.45474	-0.125327	-0.561772	-0.267389	-0.155362	-0.10162	-0.152557
-0.185459	-0.439535	0.619348	-0.0195677	-0.0699214	-0.368118	-0.0479979	-0.861074	-0.208671	0.0217005	-0.229779	-0.321	-0.114104	-0.487111	-0.246483	-0.150233	-0.0799877	-0.150268
-0.18052	-0.532825	0.551057	-0.168058	-0.0352669	-0.343778	-0.0501195	-0.720342	-0.188268	0.0114753	-0.281635	-0.206815	-0.103587	-0.418459	-0.226788	-0.146001	-0.0612667	-0.148157
-0.174207	-0.606521	0.484146	-0.316877	-0.0016887	-0.320863	-0.0543453	-0.570092	-0.146414	0.0053085	-0.323515	-0.115587	-0.0938168	-0.358056	-0.208309	-0.14261	-0.0464628	-0.145814
-0.166777	-0.65924	0.418449	-0.459624	0.0300318	-0.297642	-0.0601805	-0.421218	-0.0848899	0.00204646	-0.353625	-0.0478533	-0.0847159	-0.306872	-0.190945	-0.139904	-0.0361529	-0.142869
-0.158596	-0.691213	0.353543	-0.590583	0.0588643	-0.272281	-0.0671454	-0.283001	-0.00859817	-0.000497924	-0.370878	-0.00181009	-0.0761163	-0.264742	-0.174538	-0.13765	-0.0304356	-0.139049
-0.150129	-0.704069	0.289039	-0.705219	0.0836112	-0.243131	-0.0747139	-0.162429	0.0750111	-0.00512036	-0.374991	0.0259299	-0.0678182	-0.230624	-0.158917	-0.135575	-0.0289518	-0.134224
-0.141908	-0.700521	0.224849	-0.80053	0.103069	-0.209007	-0.0822592	-0.0639062	0.156851	-0.0146693	-0.366492	0.0395118	-0.0596587	-0.202939	-0.143925	-0.133413	-0.0309658	-0.128424
-0.134483	-0.683989	0.161367	-0.875209	0.11624	-0.169402	-0.0890334	0.0106863	0.227314	-0.031474	-0.34661	0.0430652	-0.051576	-0.179911	-0.129428	-0.130932	-0.0354923	-0.121824
-0.128369	-0.658252	0.0995272	-0.929591	0.122542	-0.124612	-0.0942004	0.0616384	0.27746	-0.0568742	-0.317047	0.0400965	-0.0436531	-0.159871	-0.115316	-0.127964	-0.0414426	-0.114705
-0.123979	-0.627126	0.0407335	-0.965415	0.121993	-0.0757354	-0.0969257	0.0908887	0.300128	-0.0909428	-0.279673	0.0331202	-0.0361293	-0.141478	-0.101497	-0.124408	-0.0477689	-0.107407
-0.121575	-0.594227	-0.0133468	-0.985427	0.115299	-0.0245512	-0.0965119	0.101432	0.290832	-0.132452	-0.236205	0.0235526	-0.0293746	-0.123833	-0.0878927	-0.12022	-0.0535836	-0.100264
-0.121223	-0.562795	-0.0610781	-0.99292	0.103857	0.026704	-0.0925513	0.0967547	0.248349	-0.179077	-0.187926	0.0118505	-0.0238283	-0.106492	-0.0744444	-0.1154	-0.0582386	-0.0935519
-0.122778	-0.535567	-0.101192	-0.991277	0.0896428	0.075633	-0.0850604	0.0803762	0.174914	-0.227786	-0.135534	-0.00216277	-0.0199135	-0.0893935	-0.061129	-0.109976	-0.061359	-0.087447
-0.125894	-0.514686	-0.133103	-0.983584	0.075004	0.12	-0.0745589	0.055528	0.0760159	-0.275316	-0.0791469	-0.0188651	-0.0179424	-0.0727315	-0.047979	-0.103999	-0.0628317	-0.0820084
-0.130054	-0.501629	-0.157141	-0.972377	0.0623975	0.158034	-0.0620659	0.0249933	-0.0401728	-0.318647	-0.0184973	-0.0383895	-0.0180297	-0.0568073	-0.0351053	-0.0975469	-0.0627582	-0.0771766
-0.134623	-0.49714	-0.174659	-0.959531	0.0540997	0.188659	-0.0490038	-0.00891311	-0.163661	-0.355353	0.0467175	-0.0602525	-0.0200327	-0.0418989	-0.0227104	-0.0907405	-0.0613825	-0.0727939
-0.138916	-0.501189	-0.187989	-0.946264	0.0519371	0.211631	-0.0370172	-0.0442608	-0.283681	-0.383801	0.116381	-0.0831259	-0.0235308	-0.0281679	-0.0110855	-0.0837607	-0.0590122	-0.0686378
-0.142265	-0.512961	-0.200257	-0.933237	0.0570694	0.227549	-0.0277368	-0.0793635	-0.38979	-0.403153	0.189494	-0.104797	-0.0278524	-0.0156174	-0.000587345	-0.07686	-0.0559439	-0.0644622
-0.144091	-0.530914	-0.215083	-0.920686	0.0698467	0.237749	-0.0225279	-0.112636	-0.472906	-0.413229	0.263808	-0.122325	-0.0321469	-0.00410068	0.00840709	-0.0703559	-0.0524056	-0.0600423
-0.143963	-0.552911	-0.236223	-0.90853	0.0897516	0.244108	-0.0222693	-0.142493	-0.526174	-0.414259	0.335647	-0.132376	-0.0354949	0.00663129	0.015562	-0.0646017	-0.0485228	-0.0552143
-0.141648	-0.576428	-0.267209	-0.896444	0.11542	0.248769	-0.0272013	-0.167327	-0.545596	-0.406645	0.399996	-0.131677	-0.037039	0.0168627	0.0206505	-0.0599335	-0.0443104	-0.0499069
-0.137143	-0.598835	-0.311035	-0.88386	0.144737	0.25385	-0.0368721	-0.18556	-0.530342	-0.390762	0.450878	-0.117527	-0.0361151	0.0268466	0.0236163	-0.0566002	-0.0396878	-0.0441588
-0.130683	-0.617691	-0.369922	-0.869934	0.174983	0.261168	-0.0501879	-0.195773	-0.482761	-0.366891	0.481983	-0.0882774	-0.0323613	0.0367563	0.0246148	-0.0546883	-0.0345107	-0.0381199
-0.122733	-0.631038	-0.445165	-0.853496	0.203046	0.272005	-0.0655563	-0.19688	-0.408058	-0.335276	0.487488	-0.0437198	-0.0257853	0.0466661	0.0240243	-0.0540609	-0.0286125	-0.0320345
-0.113943	-0.637619	-0.537049	-0.833032	0.225654	0.286958	-0.0810958	-0.188304	-0.313696	-0.296296	0.46293	0.014697	-0.0167727	0.0565633	0.02242	-0.0543247	-0.021846	-0.026209
-0.105091	-0.636999	-0.644816	-0.806743	0.239658	0.305861	-0.0948712	-0.170114	-0.208584	-0.250709	0.406006	0.0838401	-0.00603458	0.0663831	0.0205142	-0.0548414	-0.0141198	-0.0209691
-0.0969987	-0.629554	-0.766659	-0.772686	0.242319	0.327801	-0.105118	-0.143113	-0.102114	-0.199897	0.317159	0.159077	0.00550348	0.0760571	0.019069	-0.0547864	-0.00542335	-0.0166114
-0.0904424	-0.616348	-0.899734	-0.729023	0.231601	0.351197	-0.110422	-0.108823	-0.00317415	-0.146037	0.199838	0.234653	0.0168517	0.0855576	0.0187982	-0.0532534	0.00415873	-0.0133594
-0.0860593	-0.598895	-1.04021	-0.674323	0.206431	0.373944	-0.109834	-0.0693866	0.0807685	-0.0921408	0.0603695	0.304218	0.0271217	0.0949276	0.0202719	-0.0493881	0.0144442	-0.0113279
-0.0842705	-0.578873	-1.18336	-0.607891	0.166895	0.393597	-0.102912	-0.0273785	0.144398	-0.0419253	-0.0925461	0.361465	0.0356776	0.104287	0.0238432	-0.0425317	0.0251586	-0.0105028
-0.0852218	-0.557814	-1.32376	-0.530053	0.114342	0.407594	-0.0897077	0.01446	0.185013	0.000491314	-0.248662	0.400789	0.0422433	0.113819	0.0296073	-0.0323464	0.0359468	-0.0107363
-0.0887538	-0.536844	-1.45553	-0.442334	0.0513578	0.413488	-0.0707023	0.0535346	0.202658	0.0310421	-0.397207	0.417913	0.0469461	0.123736	0.0373986	-0.0189007	0.0463877	-0.0117581
-0.0944029	-0.516493	-1.57278	-0.347488	-0.0183915	0.409189	-0.0467208	0.0877283	0.199925	0.0462455	-0.527949	0.410411	0.0502856	0.134239	0.0468259	-0.00269409	0.0560124	-0.0132006
-0.101432	-0.496612	-1.67	-0.249344	-0.0904567	0.393196	-0.0188407	0.115708	0.181442	0.0437358	-0.632173	0.378055	0.0530333	0.14549	0.0573363	0.0153852	0.0643275	-0.0146339
-0.108891	-0.476407	-1.74262	-0.152487	-0.160014	0.364791	0.0116907	0.137158	0.153164	0.0226951	-0.703428	0.322946	0.0560791	0.157584	0.0682975	0.0341666	0.0708441	-0.0156075
-0.115693	-0.454573	-1.78739	-0.0617968	-0.222342	0.324181	0.0435267	0.152897	0.121541	-0.015896	-0.737998	0.249417	0.0602527	0.170543	0.0790826	0.0523507	0.0751159	-0.0156949
-0.120712	-0.429504	-1.80272	0.0180841	-0.273318	0.272582	0.07528	0.164831	0.0927243	-0.069245	-0.735058	0.163687	0.0661518	0.18432	0.089147	0.0686851	0.0767864	-0.0145375
-0.122876	-0.399557	-1.78878	0.0832982	-0.309847	0.212211	0.105574	0.175717	0.0719002	-0.132982	-0.696547	0.0733163	0.0740089	0.198815	0.0980848	0.0821347	0.0756425	-0.0118844
-0.121266	-0.363323	-1.74742	0.131243	-0.330193	0.146199	0.133092	0.188751	0.0628334	-0.201611	-0.626812	-0.0134993	0.0836208	0.213881	0.105662	0.0920182	0.0716691	-0.00762199
-0.115191	-0.319862	-1.68188	0.160909	-0.334122	0.0784017	0.156635	0.207009	0.0676558	-0.269103	-0.532082	-0.0887089	0.094355	0.22933	0.111824	0.0980917	0.0650946	-0.00179109
-0.104254	-0.268894	-1.59628	0.173031	-0.322878	0.0131421	0.175172	0.232829	0.0868825	-0.329545	-0.419839	-0.145182	0.105232	0.244938	0.116675	0.100569	0.0564184	0.00541463
-0.0883841	-0.210896	-1.49515	0.170037	-0.298961	-0.0451338	0.187903	0.267233	0.119603	-0.37774	-0.298143	-0.177394	0.115074	0.260433	0.120446	0.100082	0.0464085	0.0136715
-0.0678427	-0.147098	-1.3829	0.155792	-0.265759	-0.0922393	0.194315	0.309521	0.163784	-0.409692	-0.17496	-0.181938	0.122691	0.275499	0.123444	0.0975817	0.0360632	0.0225697
-0.043199	-0.0793814	-1.26338	0.135171	-0.227096	-0.124645	0.194229	0.357126	0.216604	-0.422928	-0.0575381	-0.157826	0.127074	0.289779	0.126001	0.094214	0.0265348	0.0316749
-0.0152766	-0.0100749	-1.13962	0.113513	-0.186743	-0.139848	0.187848	0.40581	0.274779	-0.41663	0.0481326	-0.10655	0.127573	0.302904	0.128422	0.0911686	0.0190191	0.040598
0.0149228	0.0583195	-1.01375	0.0960283	-0.147988	-0.136654	0.175775	0.450199	0.334829	-0.391605	0.137728	-0.0319017	0.124015	0.314528	0.130947	0.0895365	0.0146226	0.0490625
0.0463098	0.123438	-0.887007	0.0872316	-0.113294	-0.115354	0.15903	0.484598	0.393283	-0.350091	0.208826	0.0603955	0.116748	0.324383	0.133718	0.0901831	0.0142236	0.0569553
0.0778026	0.183364	-0.759907	0.0904697	-0.084107	-0.0777306	0.139018	0.503943	0.446809	-0.29545	0.260945	0.163217	0.106614	0.332334	0.136771	0.0936555	0.0183473	0.0643519
0.108414	0.236881	-0.632518	0.107607	-0.0608115	-0.0269111	0.117475	0.504738	0.492305	-0.23176	0.29535	0.268662	0.0948386	0.338426	0.140034	0.10013	0.0270757	0.0715079
0.137318	0.283636	-0.504709	0.1389	-0.0428333	0.0329351	0.0963648	0.485774	0.526946	-0.163351	0.314665	0.368719	0.0828604	0.342903	0.143355	0.109404	0.0400098	0.0788191
0.163896	0.324184	-0.376406	0.183063	-0.028855	0.0970194	0.0777305	0.4485	0.548229	-0.0943339	0.322312	0.455927	0.072137	0.346208	0.146532	0.120933	0.056296	0.0867566
0.187753	0.359894	-0.247786	0.23752	-0.0171046	0.160426	0.0635145	0.396945	0.554036	-0.0281503	0.321874	0.523985	0.0639442	0.348925	0.14936	0.133909	0.0747158	0.0957884
0.208704	0.39274	-0.119399	0.298786	-0.0056695	0.218614	0.055357	0.337193	0.542726	0.0327757	0.316477	0.568272	0.0592097	0.35171	0.151685	0.14736	0.0938312	0.1063
0.22675	0.424985	0.00779469	0.362925	0.00720704	0.267871	0.0544044	0.276489	0.513283	0.0872458	0.308306	0.586236	0.0584032	0.355177	0.153461	0.160274	0.112166	0.11853
0.242037	0.458816	0.132448	0.426035	0.0228809	0.305667	0.0611541	0.222124	0.465504	0.135308	0.298346	0.577622	0.0614996	0.3598	0.154795	0.171717	0.128392	0.132521
0.254813	0.495976	0.25292	0.484685	0.0421398	0.330867	0.0753656	0.180296	0.40022	0.178076	0.286399	0.544508	0.0680196	0.365818	0.155979	0.180944	0.141501	0.148105
0.2654	0.537448	0.367405	0.536275	0.0651267	0.343791	0.0960562	0.155165	0.319513	0.21737	0.271389	0.491126	0.0771383	0.373188	0.157495	0.187476	0.150923	0.164914
0.274172	0.583241	0.474091	0.579269	0.0913591	0.346109	0.12159	0.148264	0.226878	0.255232	0.251868	0.423458	0.0878418	0.381582	0.159989	0.191156	0.156583	0.182412
0.281548	0.632314	0.571334	0.613291	0.119837	0.340597	0.149851	0.158386	0.127274	0.293409	0.226623	0.348646	0.0991028	0.390443	0.164214	0.192163	0.158886	0.199951
0.287996	0.682672	0.657827	0.639086	0.149221	0.330779	0.178481	0.181961	0.0269975	0.332912	0.195236	0.274233	0.110045	0.399085	0.170939	0.190984	0.158633	0.216845
0.294035	0.731601	0.732769	0.658346	0.17806	0.3205	0.205147	0.213851	-0.0666549	0.373732	0.158455	0.207359	0.120066	0.406825	0.180843	0.188373	0.156889	0.232443
0.300235	0.77605	0.795979	0.673445	0.205027	0.313475	0.227797	0.248405	-0.145959	0.414803	0.118287	0.153972	0.128904	0.413111	0.194406	0.185267	0.154823	0.246205
0.307196	0.813082	0.847965	0.687105	0.229127	0.312863	0.244883	0.280564	-0.203527	0.454199	0.0777724	0.118209	0.13663	0.417632	0.21181	0.182699	0.15354	0.257772
0.315513	0.840335	0.889914	0.702038	0.249848	0.320914	0.255505	0.306806	-0.233194	0.489531	0.0404927	0.102018	0.143584	0.420385	0.232883	0.181702	0.153949	0.267016
0.325726	0.856425	0.923591	0.720606	0.267217	0.338725	0.259474	0.325753	-0.23089	0.518458	0.00991902	0.105097	0.150261	0.421683	0.257081	0.183212	0.156661	0.274061
0.338247	0.861223	0.951167	0.744532	0.281764	0.36612	0.257295	0.338319	-0.195383	0.539188	-0.0112341	0.125161	0.157189	0.422108	0.283529	0.187983	0.161952	0.279283
0.353304	0.855948	0.974987	0.774696	0.294379	0.401687	0.250062	0.347385	-0.128727	0.550862	-0.0214908	0.158489	0.164798	0.422414	0.311114	0.196523	0.169773	0.283272
0.370886	0.843055	0.99732	0.811022	0.306113	0.442951	0.239314	0.357064	-0.0363316	0.553751	-0.0208024	0.200633	0.173344	0.423404	0.33861	0.209044	0.179815	0.286755
0.390716	0.82594	1.02014	0.852476	0.317942	0.486672	0.226843	0.371699	0.0734094	0.549218	-0.0103899	0.247193	0.182856	0.425797	0.364823	0.225448	0.191603	0.290503
0.412262	0.808472	1.04499	0.897166	0.330551	0.529228	0.214506	0.394812	0.189913	0.539483	0.00771905	0.294483	0.193155	0.430113	0.388726	0.245324	0.204603	0.295215
0.434778	0.794445	1.07289	0.942524	0.344186	0.567053	0.204051	0.428177	0.301548	0.527233	0.031338	0.34001	0.203897	0.436593	0.409566	0.267983	0.21832	0.301408
0.457378	0.787016	1.10442	0.985568	0.358608	0.597062	0.19698	0.47124	0.396964	0.515155	0.0587782	0.382676	0.214652	0.445167	0.426925	0.29251	0.232376	0.309323
0.479133	0.788206	1.13982	1.0232	0.373149	0.617033	0.19446	0.520968	0.46644	0.505513	0.0893358	0.422699	0.224986	0.455479	0.440724	0.317833	0.246538	0.318869
0.499169	0.798556	1.17918	1.05251	0.386871	0.625881	0.197291	0.572181	0.503047	0.499809	0.123473	0.461284	0.234528	0.466952	0.451176	0.342813	0.260712	0.329614
0.516762	0.816974	1.22256	1.07108	0.398774	0.623813	0.20592	0.618292	0.503456	0.498614	0.162639	0.500132	0.24302	0.478891	0.45871	0.366339	0.274895	0.340834
0.5314	0.840808	1.27015	1.07721	0.408018	0.612331	0.220478	0.652341	0.468279	0.50159	0.208762	0.540887	0.250328	0.490606	0.463867	0.387424	0.289103	0.351614
0.542828	0.866136	1.32226	1.07006	0.414091	0.594081	0.240841	0.668115	0.401905	0.507674	0.263532	0.584634	0.256437	0.501522	0.467206	0.405305	0.303294	0.360985
0.55105	0.888227	1.37923	1.04977	0.416899	0.572566	0.266673	0.661188	0.311857	0.515408	0.327656	0.63155	0.261424	0.511276	0.469226	0.419508	0.317309	0.368088
0.556303	0.902118	1.44129	1.01739	0.416748	0.551755	0.297444	0.629682	0.207779	0.523316	0.400249	0.680752	0.265426	0.519774	0.470337	0.429908	0.330849	0.372333
0.559002	0.903211	1.50831	0.974774	0.414229	0.535619	0.332425	0.574645	0.100222	0.530268	0.478523	0.730385	0.268613	0.527201	0.470855	0.436731	0.343499	0.373523
0.559677	0.887818	1.57953	0.924435	0.410029	0.52767	0.370654	0.499993	-0.000620721	0.535746	0.557864	0.777908	0.271172	0.533993	0.471051	0.440528	0.354798	0.371938
0.558897	0.853578	1.65343	0.869271	0.404724	0.530537	0.410889	0.412037	-0.0860271	0.539951	0.632289	0.820512	0.273305	0.540761	0.471212	0.442101	0.36435	0.368337
0.557204	0.79969	1.7276	0.812346	0.398579	0.545656	0.451576	0.318673	-0.149593	0.543729	0.695242	0.855615	0.27524	0.548188	0.47171	0.442391	0.371938	0.363892
0.555053	0.726951	1.79882	0.756651	0.391416	0.573097	0.490854	0.22839	-0.187708	0.548317	0.74057	0.881297	0.277241	0.556912	0.473053	0.442344	0.377636	0.360055
0.552771	0.637602	1.86324	0.704908	0.382575	0.61156	0.526605	0.149236	-0.199642	0.554969	0.763525	0.896636	0.279605	0.567413	0.475883	0.442773	0.381865	0.358352
0.550541	0.535049	1.91675	0.659433	0.370979	0.658539	0.556577	0.0878925	-0.18726	0.564514	0.761624	0.901856	0.282648	0.579901	0.480925	0.444223	0.38539	0.360153
0.548391	0.423487	1.95535	0.622054	0.355312	0.710626	0.57856	0.0489857	-0.15447	0.576959	0.735197	0.898277	0.28666	0.594236	0.488866	0.446879	0.389229	0.366429
0.546204	0.307519	1.97568	0.594079	0.334269	0.763916	0.590617	0.0347046	-0.106494	0.59121	0.687526	0.888072	0.291834	0.609859	0.500174	0.450496	0.394485	0.377522
0.543733	0.19181	1.97534	0.576314	0.306865	0.81448	0.591324	0.0447476	-0.0491087	0.604996	0.624534	0.873876	0.298181	0.625754	0.51488	0.454379	0.402114	0.392979
0.540618	0.0808076	1.95327	0.569079	0.272727	0.858827	0.580007	0.0765718	0.0120489	0.615036	0.55407	0.858332	0.305433	0.640426	0.532358	0.457401	0.412665	0.41145
0.536403	-0.0214562	1.90987	0.572239	0.232335	0.894316	0.556928	0.12588	0.0720145	0.617454	0.484871	0.843629	0.31296	0.6519	0.551138	0.458056	0.426029	0.43069
0.530552	-0.111498	1.84694	0.585208	0.187152	0.919469	0.523395	0.187256	0.126841	0.608382	0.425392	0.831148	0.319715	0.657757	0.568791	0.454526	0.441243	0.447658
0.522469	-0.186473	1.76752	0.60695	0.139609	0.934133	0.481775	0.254866	0.173746	0.584665	0.382666	0.821244	0.324224	0.65519	0.581939	0.444779	0.456399	0.458733
0.511522	-0.244251	1.67547	0.635979	0.0929398	0.939472	0.435402	0.323118	0.211103	0.544537	0.361391	0.813236	0.324625	0.641118	0.586396	0.426657	0.468672	0.460002
0.497075	-0.283496	1.57504	0.670388	0.0508716	0.93779	0.388369	0.38723	0.238313	0.488132	0.363361	0.805573	0.318777	0.612354	0.57746	0.397987	0.47449	0.447638
0.478536	-0.303743	1.47037	0.70793	0.0172251	0.932187	0.345215	0.443634	0.255629	0.417722	0.38735	0.796172	0.304415	0.565832	0.550338	0.356693	0.469841	0.418302
0.455409	-0.305468	1.36507	0.746169	-0.00452301	0.926116	0.310527	0.490177	0.263949	0.337595	0.429418	0.782867	0.279355	0.49889	0.500667	0.300918	0.450679	0.369553
0.427362	-0.290119	1.26182	0.782689	-0.0116441	0.922877	0.288479	0.526129	0.264642	0.253587	0.483606	0.763897	0.241719	0.409607	0.425075	0.229169	0.413402	0.300218
0.394289	-0.260074	1.1622	0.815361	-0.00246759	0.925147	0.282345	0.551974	0.259395	0.172308	0.542874	0.738365	0.190155	0.297139	0.321714	0.140476	0.35532	0.210679
0.356374	-0.218504	1.06664	0.842605	0.0234473	0.934612	0.294042	0.569047	0.250097	0.100199	0.600152	0.706589	0.124024	0.162039	0.19069	0.0345581	0.275078	0.103031
0.314127	-0.169141	0.974534	0.86361	0.0652907	0.951757	0.323749	0.579052	0.238742	0.042563	0.649337	0.670294	0.0435303	0.00649282	0.0343269	-0.088011	0.172953	-0.0189185
0.2684	-0.115953	0.884462	0.87847	0.121119	0.975855	0.369663	0.583539	0.227336	0.00273878	0.686083	0.632595	-0.0502384	-0.165569	-0.14279	-0.225671	0.0509924	-0.149833
0.220355	-0.0627839	0.794574	0.888179	0.18807	1.00515	0.427938	0.583419	0.217797	-0.0184366	0.708311	0.597757	-0.155346	-0.348522	-0.334008	-0.3758	-0.0870368	-0.283226
0.1714	-0.0129872	0.702957	0.894501	0.262629	1.03719	0.492838	0.578605	0.211822	-0.0227806	0.716338	0.570725	-0.269126	-0.535291	-0.531027	-0.534711	-0.235886	-0.412005
0.123078	0.0308795	0.60802	0.899697	0.340892	1.06927	0.557121	0.567844	0.210731	-0.0144946	0.712651	0.556467	-0.38836	-0.717757	-0.724513	-0.697763	-0.389219	-0.529141
0.0769374	0.0672595	0.508817	0.906168	0.418812	1.09883	0.612619	0.54879	0.21531	0.000500744	0.701356	0.559178	-0.50948	-0.887327	-0.904832	-0.859549	-0.540122	-0.628394
0.0343882	0.0956724	0.405277	0.916055	0.492395	1.1239	0.650979	0.518323	0.225675	0.0155309	0.687381	0.581439	-0.628777	-1.03558	-1.06283	-1.01419	-0.681651	-0.704994
-0.00343203	0.116657	0.298327	0.930861	0.557875	1.1433	0.664487	0.473077	0.241188	0.0242862	0.675566	0.623447	-0.742585	-1.15496	-1.19057	-1.15571	-0.807371	-0.756209
-0.0357629	0.131596	0.189882	0.951172	0.611878	1.15673	0.646882	0.410094	0.260477	0.0219182	0.669771	0.682429	-0.847441	-1.2394	-1.282	-1.27842	-0.911832	-0.781702
-0.0622901	0.142458	0.0827176	0.976511	0.651578	1.16472	0.594063	0.327502	0.281528	0.00592524	0.672134	0.752356	-0.94022	-1.28485	-1.33342	-1.37736	-0.990943	-0.783632
-0.0831728	0.1515	-0.0197639	1.00537	0.674872	1.16837	0.504598	0.225099	0.301876	-0.0233323	0.682602	0.824062	-1.01826	-1.28971	-1.3438	-1.44871	-1.04224	-0.766471
-0.099034	0.160959	-0.113856	1.03542	0.680533	1.16907	0.379961	0.104733	0.31883	-0.0626015	0.698806	0.885799	-1.07951	-1.25503	-1.31488	-1.4902	-1.06503	-0.736572
-0.110921	0.172791	-0.195918	1.06387	0.668334	1.16812	0.224458	-0.0295946	0.329713	-0.106224	0.716312	0.924226	-1.12266	-1.18456	-1.25114	-1.50141	-1.06046	-0.701517
-0.120244	0.188458	-0.262752	1.0879	0.639106	1.1665	0.0448383	-0.17194	0.332069	-0.147092	0.72922	0.925771	-1.14731	-1.08462	-1.15949	-1.48398	-1.03149	-0.669346
-0.128702	0.208786	-0.311952	1.10516	0.594695	1.16461	-0.150365	-0.314927	0.323811	-0.177923	0.731017	0.878196	-1.15415	-0.963784	-1.0489	-1.44172	-0.982736	-0.647757
-0.138191	0.233909	-0.342163	1.11415	0.537814	1.16224	-0.351698	-0.450498	0.303316	-0.192653	0.715573	0.772212	-1.14503	-0.832392	-0.929856	-1.3805	-0.920304	-0.643369
-0.150706	0.263278	-0.353228	1.11455	0.471801	1.15866	-0.549739	-0.570803	0.269442	-0.187697	0.678109	0.602896	-1.12305	-0.701961	-0.813668	-1.30799	-0.851452	-0.661146
-0.168221	0.29574	-0.346191	1.10727	0.400298	1.15282	-0.736026	-0.669115	0.221524	-0.162836	0.615993	0.370724	-1.09245	-0.584431	-0.711719	-1.23316	-0.78419	-0.704021
-0.192561	0.329665	-0.323162	1.09439	0.326905	1.14364	-0.903835	-0.740647	0.159326	-0.121564	0.529231	0.0820242	-1.05836	-0.491358	-0.634652	-1.16561	-0.726764	-0.772764
-0.22525	0.363115	-0.287045	1.0789	0.254853	1.13026	-1.04872	-0.78316	0.0830179	-0.0707922	0.420593	-0.251223	-1.02654	-0.43306	-0.591562	-1.11475	-0.687065	-0.866074
-0.26736	0.394037	-0.241191	1.06425	0.18674	1.11235	-1.16871	-0.797272	-0.00684215	-0.0199343	0.295346	-0.612267	-1.0028	-0.417789	-0.589247	-1.08893	-0.672001	-0.980852
-0.319365	0.420451	-0.189006	1.05389	0.124375	1.0902	-1.26424	-0.78644	-0.109284	0.0204796	0.160662	-0.981049	-0.992557	-0.450996	-0.63161	-1.09459	-0.686893	-1.1126
-0.381023	0.440625	-0.133598	1.05073	0.0687325	1.06475	-1.33767	-0.756588	-0.222884	0.0404622	0.0248043	-1.33607	-1.00029	-0.534773	-0.719281	-1.13549	-0.734959	-1.25589
-0.451299	0.453203	-0.0774984	1.05676	0.0200275	1.03744	-1.39271	-0.715429	-0.345715	0.0322197	-0.103776	-1.65645	-1.02911	-0.667534	-0.84951	-1.21224	-0.816969	-1.4048
-0.528371	0.457279	-0.022517	1.07267	-0.0221158	1.00999	-1.4336	-0.671561	-0.475327	-0.00847766	-0.217297	-1.9239	-1.08047	-0.844004	-1.01638	-1.32212	-0.931126	-1.55334
-0.609709	0.452386	0.0302612	1.0977	-0.0584394	0.98409	-1.46443	-0.633438	-0.608776	-0.0814452	-0.309351	-2.12442	-1.15412	-1.05554	-1.21132	-1.45923	-1.07319	-1.6958
-0.692248	0.438421	0.0803411	1.12971	-0.0898168	0.961134	-1.48847	-0.608334	-0.742749	-0.181917	-0.375393	-2.24948	-1.24814	-1.29078	-1.42387	-1.615	-1.23685	-1.82702
-0.772643	0.415496	0.127582	1.16538	-0.117056	0.941958	-1.50776	-0.601442	-0.873764	-0.301121	-0.412987	-2.29668	-1.35932	-1.53654	-1.64262	-1.7791	-1.41429	-1.94269
-0.847577	0.38374	0.171908	1.20063	-0.140781	0.9267	-1.52297	-0.615219	-0.998453	-0.427531	-0.421836	-2.26968	-1.48348	-1.7789	-1.85618	-1.9404	-1.59691	-2.03944
-0.914091	0.343113	0.213041	1.23111	-0.16141	0.914754	-1.5335	-0.649071	-1.11389	-0.548611	-0.403632	-2.17766	-1.61598	-2.00438	-2.05413	-2.08818	-1.776	-2.11512
-0.969899	0.293231	0.250286	1.25275	-0.179236	0.904835	-1.53779	-0.69943	-1.21787	-0.652768	-0.361807	-2.03427	-1.75211	-2.20095	-2.22775	-2.21319	-1.94341	-2.1688
-1.01363	0.233297	0.282443	1.26229	-0.194584	0.895124	-1.53379	-0.760215	-1.30919	-0.731192	-0.301205	-1.85628	-1.88743	-2.35898	-2.37049	-2.30853	-2.09208	-2.20094
-1.04499	0.16212	0.307843	1.25766	-0.208	0.883477	-1.51952	-0.823637	-1.38767	-0.779249	-0.227758	-1.66202	-2.01794	-2.47183	-2.4783	-2.3703	-2.21638	-2.21327
-1.06474	0.0782797	0.324507	1.23821	-0.220418	0.867646	-1.49352	-0.881227	-1.45411	-0.797194	-0.148143	-1.46991	-2.14018	-2.5362	-2.54953	-2.39779	-2.3123	-2.20877
-1.07468	-0.0196061	0.330409	1.20471	-0.233255	0.845507	-1.45521	-0.924964	-1.51002	-0.790061	-0.0694698	-1.29707	-2.2512	-2.55219	-2.58482	-2.39345	-2.37748	-2.19142
-1.07734	-0.132526	0.323773	1.15917	-0.248396	0.815245	-1.40506	-0.948342	-1.55722	-0.76677	0.00103796	-1.1581	-2.34842	-2.52305	-2.58669	-2.36242	-2.4112	-2.16587
-1.07575	-0.260707	0.303374	1.10454	-0.268045	0.775504	-1.34459	-0.947238	-1.59733	-0.738618	0.0563526	-1.06428	-2.42958	-2.45478	-2.55921	-2.31184	-2.41422	-2.1371
-1.07307	-0.403287	0.268757	1.0442	-0.294476	0.725484	-1.27612	-0.920455	-1.63137	-0.717429	0.089955	-1.02289	-2.49267	-2.35554	-2.50758	-2.25008	-2.38877	-2.10996
-1.07229	-0.558116	0.220355	0.981569	-0.329709	0.66499	-1.20247	-0.869885	-1.6594	-0.71371	0.0961432	-1.03699	-2.53592	-2.23505	-2.43779	-2.18581	-2.3384	-2.08874
-1.07593	-0.721712	0.159466	0.919665	-0.375173	0.594435	-1.12659	-0.80026	-1.68044	-0.735121	0.070328	-1.10539	-2.55797	-2.10385	-2.35632	-2.12722	-2.26789	-2.07679
-1.08587	-0.889411	0.0881131	0.860819	-0.431429	0.514799	-1.05118	-0.718542	-1.69256	-0.785522	0.00929899	-1.22293	-2.55797	-1.97269	-2.26983	-2.08129	-2.18315	-2.07624
-1.10321	-1.05569	0.00879943	0.806521	-0.497985	0.427548	-0.978467	-0.633022	-1.69326	-0.864704	-0.0885558	-1.38101	-2.53591	-1.85181	-2.18492	-2.05335	-2.09094	-2.08787
-1.12833	-1.21464	-0.0757719	0.757409	-0.573261	0.334521	-0.910048	-0.552266	-1.67998	-0.968807	-0.223092	-1.56833	-2.49277	-1.75038	-2.10783	-2.04672	-1.99864	-2.11108
-1.1609	-1.36049	-0.162963	0.713387	-0.654687	0.237781	-0.846905	-0.484022	-1.65064	-1.09129	-0.392327	-1.77177	-2.43082	-1.67593	-2.04419	-2.06265	-1.91375	-2.14407
-1.20002	-1.48817	-0.250402	0.673836	-0.738936	0.139449	-0.789542	-0.434252	-1.60422	-1.2242	-0.592445	-1.97746	-2.35362	-1.63387	-1.99863	-2.10034	-1.84342	-2.1841
-1.24437	-1.59374	-0.336082	0.637859	-0.822247	0.041524	-0.738209	-0.406386	-1.541	-1.35955	-0.817887	-2.1718	-2.26608	-1.62719	-1.97454	-2.15724	-1.79386	-2.22783
-1.29235	-1.67476	-0.41836	0.604533	-0.900786	-0.0542937	-0.693147	-0.400903	-1.46271	-1.49049	-1.06155	-2.34252	-2.17424	-1.65628	-1.97377	-2.22927	-1.76978	-2.27169
-1.34222	-1.73046	-0.495889	0.573121	-0.970988	-0.146755	-0.654818	-0.415289	-1.37231	-1.61212	-1.31507	-2.47948	-2.08496	-1.71886	-1.99644	-2.31128	-1.77395	-2.31226
-1.39218	-1.76165	-0.567503	0.54321	-1.02985	-0.235183	-0.624059	-0.444386	-1.27358	-1.72192	-1.56922	-2.57539	-2.00543	-1.81028	-2.04091	-2.39744	-1.8069	-2.34653
-1.44046	-1.77057	-0.632144	0.514785	-1.07515	-0.319538	-0.602144	-0.4811	-1.17061	-1.81962	-1.81439	-2.62621	-1.9426	-1.92388	-2.10393	-2.48172	-1.86688	-2.37217
-1.48546	-1.7605	-0.688836	0.48822	-1.10553	-0.400424	-0.590739	-0.517408	-1.06726	-1.90684	-2.04111	-2.63127	-1.90262	-2.05157	-2.18084	-2.55835	-1.95002	-2.38765
-1.52576	-1.73537	-0.736765	0.464206	-1.12059	-0.479023	-0.591783	-0.54555	-0.966815	-1.98628	-2.24065	-2.59316	-1.89016	-2.18454	-2.26607	-2.62227	-2.05077	-2.39237
-1.56031	-1.69919	-0.775433	0.443637	-1.12089	-0.556963	-0.607293	-0.559279	-0.871842	-2.06092	-2.40557	-2.51731	-1.908	-2.31402	-2.35358	-2.66957	-2.16243	-2.38664
-1.58846	-1.65572	-0.804859	0.427474	-1.10789	-0.636135	-0.639148	-0.55501	-0.784393	-2.13306	-2.53023	-2.4115	-1.95662	-2.43197	-2.43746	-2.69778	-2.27785	-2.3717
-1.61009	-1.608	-0.825777	0.416603	-1.08396	-0.718472	-0.688869	-0.532728	-0.70646	-2.20359	-2.61113	-2.28512	-2.03406	-2.53168	-2.51239	-2.70619	-2.39006	-2.34966
-1.62566	-1.55821	-0.839763	0.411719	-1.05236	-0.805714	-0.757416	-0.496488	-0.640603	-2.27135	-2.64715	-2.14842	-2.13604	-2.60822	-2.57409	-2.69582	-2.49287	-2.32338
-1.63623	-1.50758	-0.849237	0.413236	-1.01716	-0.899204	-0.845019	-0.454427	-0.590587	-2.33293	-2.63957	-2.01178	-2.25623	-2.65868	-2.61961	-2.66946	-2.58127	-2.29636
-1.64342	-1.45648	-0.857318	0.421248	-0.983173	-0.999717	-0.951056	-0.418207	-0.561843	-2.38273	-2.59189	-1.88489	-2.38683	-2.68222	-2.64749	-2.63131	-2.65174	-2.27252
-1.64931	-1.40471	-0.867528	0.435524	-0.95575	-1.10736	-1.07399	-0.401926	-0.561571	-2.41352	-2.50954	-1.77619	-2.51923	-2.67994	-2.65776	-2.58663	-2.70228	-2.25593
-1.65626	-1.35179	-0.883383	0.455541	-0.940538	-1.22153	-1.21136	-0.420557	-0.598383	-2.41735	-2.39935	-1.69228	-2.64484	-2.65468	-2.65186	-2.54117	-2.73238	-2.2505
-1.66669	-1.29747	-0.907935	0.480545	-0.943123	-1.34098	-1.3599	-0.488091	-0.681426	-2.38686	-2.26903	-1.63762	-2.75585	-2.61065	-2.63239	-2.50054	-2.74281	-2.25958
-1.68286	-1.242	-0.943338	0.509617	-0.968599	-1.46386	-1.5157	-0.615601	-0.81908	-2.31674	-2.12652	-1.6143	-2.84591	-2.55309	-2.60288	-2.46961	-2.73539	-2.28562
-1.70662	-1.18652	-0.99052	0.541736	-1.02112	-1.5879	-1.67448	-0.809464	-1.0174	-2.20515	-1.9794	-1.62209	-2.91068	-2.48784	-2.5674	-2.45192	-2.71268	-2.32979
-1.73923	-1.13317	-1.04902	0.575838	-1.10346	-1.71058	-1.83196	-1.07	-1.27854	-2.05499	-1.83431	-1.6586	-2.9481	-2.42099	-2.53026	-2.4493	-2.6777	-2.39172
-1.78115	-1.08505	-1.11702	0.610867	-1.2167	-1.82925	-1.98425	-1.39076	-1.59946	-1.87458	-1.69647	-1.71963	-2.95842	-2.3585	-2.49564	-2.46165	-2.63368	-2.46934
-1.83203	-1.04601	-1.19159	0.645818	-1.36	-1.94136	-2.12817	-1.75853	-1.97122	-1.67769	-1.56942	-1.79958	-2.94399	-2.30581	-2.46726	-2.48689	-2.58384	-2.55894
-1.89066	-1.02028	-1.26904	0.679803	-1.53054	-2.04465	-2.26156	-2.15419	-2.37891	-1.48271	-1.45484	-1.892	-2.90879	-2.26755	-2.4481	-2.52127	-2.53119	-2.65537
-1.95507	-1.01194	-1.34542	0.712119	-1.72375	-2.13722	-2.38344	-2.55432	-2.80256	-1.31106	-1.35273	-1.9901	-2.85789	-2.24721	-2.4401	-2.55975	-2.47846	-2.7524
-2.02269	-1.02439	-1.41701	0.74234	-1.93357	-2.21775	-2.49398	-2.93335	-3.21863	-1.18493	-1.26169	-2.08724	-2.7968	-2.24684	-2.44407	-2.5966	-2.42797	-2.8433
-2.09053	-1.05984	-1.48072	0.770402	-2.15293	-2.2855	-2.59435	-3.26606	-3.60224	-1.12457	-1.1795	-2.17733	-2.73083	-2.26693	-2.45955	-2.62608	-2.38163	-2.9214
-2.15545	-1.11891	-1.53438	0.796658	-2.37433	-2.34041	-2.6864	-3.53016	-3.92959	-1.14562	-1.10388	-2.25522	-2.66465	-2.30618	-2.48486	-2.64312	-2.34092	-2.98075
-2.21443	-1.20041	-1.57692	0.821884	-2.59034	-2.38302	-2.77226	-3.70858	-4.18043	-1.25678	-1.03323	-2.31694	-2.60195	-2.36163	-2.51723	-2.64387	-2.30698	-3.01668
-2.26482	-1.30134	-1.60827	0.847188	-2.79416	-2.41444	-2.85392	-3.79134	-4.3401	-1.45817	-0.967443	-2.35981	-2.54524	-2.42873	-2.55309	-2.62619	-2.2806	-3.02629
-2.30459	-1.41711	-1.62922	0.873817	-2.98004	-2.4362	-2.93282	-3.77659	-4.40104	-1.7408	-0.908441	-2.38261	-2.49596	-2.50168	-2.58838	-2.58993	-2.2624	-3.00868
-2.33254	-1.54196	-1.64114	0.902852	-3.14354	-2.45006	-3.00954	-3.67095	-4.36344	-2.08705	-0.860491	-2.38552	-2.45465	-2.57388	-2.61895	-2.53691	-2.25281	-2.96511
-2.34838	-1.66946	-1.64561	0.934828	-3.28169	-2.45784	-3.08366	-3.48885	-4.23508	-2.47236	-0.830077	-2.37012	-2.42124	-2.63846	-2.64102	-2.4708	-2.25217	-2.89884
-2.35279	-1.79314	-1.64413	0.969319	-3.39299	-2.4612	-3.15369	-3.25113	-4.0303	-2.86771	-0.825352	-2.33919	-2.39529	-2.68889	-2.65147	-2.39672	-2.26069	-2.81486
-2.34733	-1.90708	-1.63783	1.00456	-3.47727	-2.46147	-3.21727	-2.98291	-3.76839	-3.24273	-0.855166	-2.29654	-2.37631	-2.71958	-2.64819	-2.32065	-2.27842	-2.71937
-2.33424	-2.00637	-1.62728	1.03723	-3.53546	-2.45951	-3.2714	-2.71105	-3.47146	-3.56889	-0.927797	-2.24661	-2.36384	-2.72635	-2.6302	-2.24881	-2.3051	-2.6192
-2.31617	-2.08746	-1.6124	1.06236	-3.56929	-2.45564	-3.31282	-2.46132	-3.16218	-3.82243	-1.04952	-2.19412	-2.35749	-2.7068	-2.59764	-2.18695	-2.34	-2.52114
-2.29581	-2.14824	-1.5925	1.07358	-3.58098	-2.44962	-3.33845	-2.25582	-2.86158	-3.98657	-1.22327	-2.14352	-2.35686	-2.66047	-2.55171	-2.13967	-2.38182	-2.43127
-2.27556	-2.18806	-1.56637	1.0636	-3.57293	-2.44068	-3.34576	-2.11069	-2.58722	-4.05293	-1.44757	-2.09849	-2.36137	-2.58884	-2.49437	-2.1099	-2.42853	-2.35437
-2.25715	-2.20745	-1.53244	1.02493	-3.54748	-2.42762	-3.33309	-2.03453	-2.35187	-4.02185	-1.71595	-2.06152	-2.37008	-2.4951	-2.42812	-2.09857	-2.47737	-2.29345
-2.24144	-2.20781	-1.48904	0.950735	-3.50668	-2.40888	-3.29991	-2.02776	-2.16285	-3.90174	-2.01702	-2.03355	-2.38155	-2.38383	-2.35561	-2.10448	-2.52491	-2.24953
-2.22825	-2.19106	-1.43455	0.835796	-3.45226	-2.38276	-3.24692	-2.08283	-2.02197	-3.70769	-2.33512	-2.01379	-2.39381	-2.26051	-2.27941	-2.12445	-2.56725	-2.22161
-2.21642	-2.1593	-1.36768	0.677298	-3.38559	-2.34751	-3.17597	-2.18547	-1.92616	-3.4594	-2.65162	-1.99983	-2.40435	-2.13102	-2.20177	-2.15373	-2.6003	-2.20681
-2.20399	-2.11455	-1.28763	0.475429	-3.30773	-2.30147	-3.08989	-2.3166	-1.86848	-3.17895	-2.94659	-1.98786	-2.41035	-2.00117	-2.12448	-2.18655	-2.62015	-2.20086
-2.18847	-2.05858	-1.19426	0.233609	-3.21963	-2.24331	-2.99222	-2.4549	-1.83948	-2.88844	-3.20074	-1.97319	-2.40892	-1.87623	-2.04882	-2.21677	-2.62343	-2.19861
-2.16721	-1.9929	-1.08818	-0.0416682	-3.12223	-2.17208	-2.8868	-2.57946	-1.82868	-2.6079	-3.39725	-1.95082	-2.3974	-1.76061	-1.97558	-2.23863	-2.60767	-2.19468
-2.13784	-1.9188	-0.970779	-0.34139	-3.01668	-2.08744	-2.77742	-2.67233	-1.82591	-2.35364	-3.52331	-1.91612	-2.37371	-1.65762	-1.90516	-2.24728	-2.57154	-2.18413
-2.09857	-1.83741	-0.844181	-0.654889	-2.90442	-1.98972	-2.66743	-2.72057	-1.82244	-2.13707	-3.57122	-1.8654	-2.33658	-1.56934	-1.83769	-2.23934	-2.51498	-2.16299
-2.04847	-1.7499	-0.711128	-0.970887	-2.78723	-1.88003	-2.5595	-2.71751	-1.81174	-1.96415	-3.53889	-1.79644	-2.28576	-1.49663	-1.77314	-2.21307	-2.43931	-2.12868
-1.9876	-1.6575	-0.574771	-1.27857	-2.6672	-1.76026	-2.45546	-2.66317	-1.78986	-1.83534	-3.42978	-1.70877	-2.22209	-1.43924	-1.71147	-2.16851	-2.34703	-2.08023
-1.91702	-1.56165	-0.438419	-1.56849	-2.5466	-1.63298	-2.35631	-2.5638	-1.7554	-1.74619	-3.25229	-1.60381	-2.14742	-1.39593	-1.65272	-2.10725	-2.24172	-2.01829
-1.8386	-1.46396	-0.305255	-1.83327	-2.42763	-1.50128	-2.2623	-2.43063	-1.70909	-1.68826	-3.01877	-1.48473	-2.06447	-1.36472	-1.59699	-2.03219	-2.12772	-1.94491
-1.75487	-1.36616	-0.178067	-2.06791	-2.31223	-1.36849	-2.1732	-2.27812	-1.6533	-1.65044	-2.74428	-1.35623	-1.97658	-1.34309	-1.5445	-1.94707	-2.00987	-1.86322
-1.66867	-1.27005	-0.0590263	-2.26976	-2.20181	-1.23783	-2.08852	-2.12195	-1.59124	-1.62049	-2.44531	-1.224	-1.88741	-1.32827	-1.49552	-1.85606	-1.89317	-1.77697
-1.58289	-1.17731	0.0504577	-2.4382	-2.09711	-1.11211	-2.00773	-1.97705	-1.52635	-1.58653	-2.13855	-1.09432	-1.80067	-1.3174	-1.45029	-1.76335	-1.78252	-1.69003
-1.50016	-1.08939	0.149772	-2.57418	-1.99809	-0.99334	-1.93049	-1.85592	-1.46169	-1.53847	-1.83987	-0.973384	-1.71978	-1.30779	-1.40896	-1.6727	-1.68244	-1.60598
-1.42269	-1.00729	0.23904	-2.67958	-1.90406	-0.882608	-1.85666	-1.76742	-1.39954	-1.4692	-1.56347	-0.866804	-1.64766	-1.29707	-1.37153	-1.58726	-1.59681	-1.52774
-1.35209	-0.931504	0.318972	-2.75669	-1.81375	-0.779976	-1.78633	-1.71614	-1.34126	-1.37535	-1.32139	-0.779077	-1.5866	-1.28332	-1.33782	-1.50934	-1.52873	-1.45731
-1.28937	-0.861851	0.390667	-2.80775	-1.72568	-0.684604	-1.71968	-1.70226	-1.28722	-1.25762	-1.1231	-0.713178	-1.53804	-1.26515	-1.30745	-1.44032	-1.48029	-1.3957
-1.23487	-0.797501	0.455394	-2.83469	-1.63835	-0.59502	-1.65688	-1.72201	-1.23708	-1.12061	-0.975352	-0.67026	-1.50263	-1.24176	-1.27987	-1.38073	-1.45246	-1.343
-1.18842	-0.737014	0.514408	-2.83909	-1.55064	-0.509489	-1.59789	-1.7684	-1.18998	-0.972238	-0.882031	-0.649516	-1.48017	-1.21289	-1.25446	-1.33027	-1.445	-1.29846
-1.14936	-0.678489	0.568792	-2.82224	-1.46196	-0.426424	-1.54239	-1.83222	-1.14495	-0.82271	-0.844146	-0.648225	-1.46967	-1.1788	-1.23056	-1.28801	-1.45642	-1.26078
-1.11672	-0.61979	0.619383	-2.78531	-1.37238	-0.344755	-1.48977	-1.90319	-1.10115	-0.683355	-0.859816	-0.661982	-1.46947	-1.14019	-1.20756	-1.25255	-1.48403	-1.22835
-1.08929	-0.558835	0.666734	-2.72966	-1.28265	-0.264187	-1.43915	-1.971	-1.0582	-0.565273	-0.924331	-0.685133	-1.47735	-1.09807	-1.18494	-1.2222	-1.5241	-1.1995
-1.06574	-0.493904	0.711139	-2.65698	-1.19401	-0.185297	-1.38956	-2.02632	-1.01627	-0.478078	-1.03032	-0.711358	-1.49067	-1.05363	-1.16235	-1.19521	-1.57208	-1.17275
-1.04478	-0.423931	0.752681	-2.56943	-1.10798	-0.109457	-1.34008	-2.06158	-0.976145	-0.428818	-1.16806	-0.734373	-1.50659	-1.00817	-1.13953	-1.16995	-1.62292	-1.14694
-1.02516	-0.348718	0.791292	-2.46967	-1.02608	-0.038602	-1.29003	-2.07157	-0.939192	-0.421201	-1.326	-0.748638	-1.52226	-0.962897	-1.11639	-1.14503	-1.67149	-1.12132
-1.00581	-0.269047	0.826818	-2.36069	-0.949567	0.0251057	-1.23915	-2.05368	-0.907147	-0.455217	-1.49143	-0.750001	-1.535	-0.918919	-1.09293	-1.11946	-1.71299	-1.09555
-0.985865	-0.186642	0.859067	-2.24564	-0.879239	0.0796605	-1.18762	-2.00802	-0.881912	-0.527186	-1.65144	-0.736168	-1.54255	-0.877122	-1.06922	-1.09266	-1.74333	-1.06969
-0.964689	-0.103984	0.887845	-2.12752	-0.815382	0.12357	-1.13611	-1.93714	-0.86529	-0.630228	-1.79385	-0.70692	-1.54314	-0.838145	-1.04537	-1.0645	-1.75949	-1.04406
-0.941928	-0.023998	0.912987	-2.00893	-0.757818	0.156127	-1.08564	-1.84564	-0.858717	-0.755104	-1.90825	-0.664047	-1.5357	-0.802364	-1.02153	-1.03527	-1.75971	-1.01917
-0.917479	0.0503586	0.934376	-1.89186	-0.706091	0.177558	-1.03744	-1.73949	-0.863051	-0.891311	-1.9869	-0.611004	-1.51982	-0.769898	-0.997889	-1.00553	-1.7436	-0.995545
-0.891479	0.116527	0.951972	-1.77757	-0.659726	0.189028	-0.99276	-1.62539	-0.878405	-1.02828	-2.02535	-0.552333	-1.49578	-0.740637	-0.974625	-0.976062	-1.71207	-0.973681
-0.86426	0.172739	0.965843	-1.6666	-0.618513	0.192509	-0.952639	-1.50999	-0.904079	-1.15651	-2.0228	-0.492944	-1.46443	-0.714285	-0.95195	-0.94769	-1.66716	-0.95393
-0.836291	0.218302	0.976189	-1.55888	-0.582737	0.190549	-0.917743	-1.3993	-0.938578	-1.26843	-1.98196	-0.43738	-1.42709	-0.690414	-0.930078	-0.921165	-1.61175	-0.936479
-0.808101	0.253705	0.983357	-1.45398	-0.553303	0.185971	-0.888242	-1.2981	-0.979718	-1.35897	-1.9086	-0.389171	-1.38536	-0.668529	-0.909216	-0.897048	-1.54918	-0.921334
-0.780207	0.280536	0.987815	-1.35126	-0.5317	0.181563	-0.863758	-1.20963	-1.02482	-1.42562	-1.81072	-0.350385	-1.34093	-0.648124	-0.889544	-0.875643	-1.48296	-0.908344
-0.753039	0.301202	0.990068	-1.25019	-0.519803	0.17979	-0.843398	-1.1354	-1.07094	-1.46818	-1.69739	-0.321447	-1.29547	-0.628749	-0.871194	-0.856965	-1.41635	-0.897236
-0.72689	0.318492	0.99051	-1.15049	-0.519505	0.182571	-0.825869	-1.07532	-1.11516	-1.48812	-1.57768	-0.301261	-1.25043	-0.610047	-0.854228	-0.84076	-1.35217	-0.887661
-0.70189	0.335049	0.989219	-1.05222	-0.532259	0.191136	-0.809648	-1.02784	-1.15483	-1.48783	-1.45952	-0.287594	-1.20699	-0.591791	-0.838634	-0.826562	-1.29256	-0.879242
-0.678012	0.352829	0.985722	-0.955798	-0.558592	0.205967	-0.793199	-0.990342	-1.1878	-1.46989	-1.34889	-0.277671	-1.16602	-0.573887	-0.824329	-0.813777	-1.23891	-0.871606
-0.655113	0.372648	0.97877	-0.861884	-0.597686	0.226823	-0.775197	-0.959549	-1.2125	-1.43641	-1.24935	-0.268864	-1.12811	-0.556358	-0.81117	-0.801788	-1.19188	-0.864415
-0.633002	0.393881	0.966185	-0.771262	-0.64713	0.252833	-0.754719	-0.931964	-1.22805	-1.38875	-1.16199	-0.25936	-1.09353	-0.539308	-0.798988	-0.790041	-1.15147	-0.857375
-0.611513	0.41438	0.94483	-0.684668	-0.702911	0.282634	-0.73139	-0.904256	-1.23411	-1.32744	-1.08578	-0.24866	-1.06237	-0.52287	-0.787618	-0.778131	-1.11713	-0.85024
-0.59059	0.430616	0.910733	-0.602652	-0.759671	0.314549	-0.705431	-0.873574	-1.23082	-1.25249	-1.01821	-0.237831	-1.03457	-0.507158	-0.776925	-0.765842	-1.08796	-0.842807
-0.570346	0.438043	0.859406	-0.525494	-0.811228	0.346776	-0.677623	-0.837747	-1.21855	-1.16391	-0.956151	-0.229426	-1.01	-0.49221	-0.766829	-0.753168	-1.06286	-0.834913
-0.551092	0.431611	0.786317	-0.453192	-0.851293	0.377576	-0.649172	-0.795387	-1.19781	-1.06234	-0.896664	-0.22706	-0.988468	-0.477968	-0.757304	-0.740287	-1.04071	-0.826426
-0.533338	0.406362	0.687484	-0.385518	-0.874287	0.405452	-0.621513	-0.745897	-1.16909	-0.949627	-0.83772	-0.234716	-0.969802	-0.464264	-0.74837	-0.727518	-1.02047	-0.817246
-0.517742	0.358012	0.560116	-0.322132	-0.876125	0.429308	-0.596083	-0.689416	-1.13288	-0.829341	-0.778626	-0.255862	-0.953816	-0.450843	-0.740065	-0.71525	-1.0013	-0.807308
-0.505043	0.283427	0.403197	-0.26271	-0.854859	0.448569	-0.574094	-0.626733	-1.08972	-0.706897	-0.720162	-0.292556	-0.940319	-0.437402	-0.732416	-0.703867	-0.9826	-0.796588
-0.49596	0.180946	0.217924	-0.207067	-0.811074	0.463271	-0.556367	-0.559196	-1.04032	-0.589403	-0.664384	-0.344693	-0.929088	-0.42365	-0.725401	-0.693687	-0.964015	-0.78511
-0.49109	0.0504974	0.00791571	-0.155232	-0.747958	0.474088	-0.54324	-0.488627	-0.985704	-0.485122	-0.614179	-0.409557	-0.91984	-0.409365	-0.718926	-0.684905	-0.945427	-0.772952
-0.490818	-0.106472	-0.220861	-0.107458	-0.671047	0.482317	-0.534562	-0.417267	-0.927283	-0.402636	-0.572651	-0.481796	-0.912217	-0.394447	-0.712818	-0.677568	-0.926894	-0.760249
-0.495241	-0.287227	-0.460457	-0.0641642	-0.587654	0.489788	-0.529779	-0.347712	-0.866884	-0.3498	-0.542461	-0.553851	-0.905773	-0.378949	-0.706833	-0.671572	-0.908587	-0.747176
-0.504127	-0.488076	-0.701576	-0.0258114	-0.506055	0.49872	-0.528078	-0.282856	-0.806641	-0.332644	-0.525239	-0.616821	-0.899986	-0.363078	-0.700686	-0.666676	-0.890721	-0.733938
-0.516914	-0.704736	-0.934379	0.00725481	-0.434542	0.51151	-0.528569	-0.225798	-0.748795	-0.354371	-0.521169	-0.661631	-0.894285	-0.347171	-0.694097	-0.662534	-0.87349	-0.720738
-0.532736	-0.932667	-1.14938	0.0349672	-0.380449	0.530479	-0.530456	-0.179706	-0.695434	-0.414634	-0.52882	-0.680343	-0.888095	-0.331646	-0.686841	-0.658732	-0.857017	-0.707747
-0.550492	-1.16733	-1.33827	0.0576636	-0.349294	0.557586	-0.533183	-0.14762	-0.64822	-0.509198	-0.545254	-0.667402	-0.880893	-0.316928	-0.678801	-0.654824	-0.841323	-0.695078
-0.568931	-1.40433	-1.49459	0.0761457	-0.344122	0.594147	-0.536504	-0.132218	-0.608168	-0.630081	-0.566393	-0.62062	-0.872262	-0.303382	-0.670002	-0.650364	-0.826324	-0.682758
-0.586762	-1.6395	-1.61416	0.0916471	-0.365167	0.640589	-0.540483	-0.135535	-0.575526	-0.766178	-0.587595	-0.541732	-0.861943	-0.291244	-0.660628	-0.644937	-0.81184	-0.670732
-0.602763	-1.86882	-1.69521	0.105708	-0.409834	0.696278	-0.545406	-0.1587	-0.549782	-0.904309	-0.604325	-0.436444	-0.849859	-0.280586	-0.651007	-0.638181	-0.797629	-0.65887
-0.615882	-2.08842	-1.73822	0.119976	-0.473039	0.759461	-0.551635	-0.20171	-0.529796	-1.03057	-0.612832	-0.313951	-0.836125	-0.271306	-0.641578	-0.629813	-0.78343	-0.64701
-0.62532	-2.29449	-1.74557	0.135968	-0.547826	0.82734	-0.559425	-0.263282	-0.514014	-1.13179	-0.610688	-0.185985	-0.821036	-0.263148	-0.632833	-0.619659	-0.769009	-0.635001
-0.630588	-2.48331	-1.72099	0.15484	-0.626206	0.896286	-0.568738	-0.340822	-0.500731	-1.19701	-0.597113	-0.0655363	-0.805026	-0.255757	-0.625243	-0.607679	-0.75421	-0.622755
-0.63152	-2.65133	-1.66904	0.177224	-0.700088	0.962178	-0.57911	-0.430501	-0.48834	-1.21859	-0.573022	0.0345944	-0.788619	-0.248745	-0.619195	-0.593991	-0.73898	-0.610292
-0.62826	-2.79536	-1.59456	0.203151	-0.762192	1.02084	-0.589601	-0.527458	-0.475532	-1.19305	-0.540784	0.103224	-0.772374	-0.241764	-0.614926	-0.578884	-0.723394	-0.597759
-0.621208	-2.91277	-1.50225	0.232094	-0.806833	1.06848	-0.598842	-0.626081	-0.461408	-1.12144	-0.503758	0.132024	-0.756829	-0.234561	-0.612485	-0.562812	-0.707653	-0.58542
-0.61094	-3.00179	-1.39641	0.26311	-0.830475	1.10218	-0.605188	-0.720355	-0.445514	-1.00905	-0.465666	0.116424	-0.742452	-0.227019	-0.611722	-0.546369	-0.692056	-0.573614
-0.598112	-3.06171	-1.2808	0.295052	-0.831996	1.12023	-0.606952	-0.804238	-0.42778	-0.864882	-0.429947	0.0560999	-0.729608	-0.219166	-0.612294	-0.530236	-0.67697	-0.562697
-0.583364	-3.09302	-1.15861	0.3268	-0.812647	1.12234	-0.602666	-0.87203	-0.408412	-0.700495	-0.399177	-0.0450139	-0.718537	-0.211156	-0.613707	-0.515115	-0.662774	-0.552962
-0.567225	-3.0974	-1.03254	0.357463	-0.775733	1.10977	-0.591344	-0.918735	-0.387732	-0.528748	-0.374673	-0.179164	-0.70935	-0.20323	-0.615368	-0.501647	-0.649809	-0.544575
-0.550047	-3.0776	-0.904922	0.386509	-0.726066	1.08516	-0.572663	-0.940372	-0.366029	-0.362346	-0.356322	-0.335621	-0.702029	-0.195673	-0.616649	-0.490339	-0.638325	-0.537526
-0.531969	-3.03712	-0.77774	0.413791	-0.669295	1.05233	-0.547063	-0.934253	-0.343424	-0.21248	-0.342666	-0.501822	-0.696447	-0.188758	-0.616954	-0.4815	-0.628451	-0.531611
-0.512909	-2.97988	-0.652699	0.439474	-0.6112	1.01581	-0.515705	-0.899201	-0.319805	-0.0876735	-0.331196	-0.664683	-0.69238	-0.182707	-0.615784	-0.475199	-0.620168	-0.52646
-0.492612	-2.90976	-0.531177	0.463882	-0.557055	0.98044	-0.480324	-0.835703	-0.294826	0.0069967	-0.318808	-0.811933	-0.689531	-0.17766	-0.612777	-0.471261	-0.61332	-0.521585
-0.470714	-2.83022	-0.414153	0.487296	-0.511127	0.950784	-0.442993	-0.745973	-0.267988	0.0702299	-0.30233	-0.933309	-0.687555	-0.173662	-0.607753	-0.46929	-0.60763	-0.516468
-0.446843	-2.74403	-0.302122	0.509754	-0.476354	0.9307	-0.405833	-0.63391	-0.238781	0.104328	-0.279024	-1.02148	-0.68608	-0.170663	-0.600721	-0.468719	-0.602744	-0.510643
-0.420722	-2.65312	-0.195043	0.530897	-0.454216	0.922928	-0.370739	-0.504927	-0.206866	0.114554	-0.247004	-1.07263	-0.684733	-0.168523	-0.591884	-0.468894	-0.598283	-0.503786

## Sheet: 7C_mouse055Hz
Mouse 0.55Hz mean	all
-0.0135641	-0.229357	0.786874	0.749529	0.567563	1.14709	-0.00437341	-1.01327	-0.816465	-1.35619	-1.4729	-1.07979	-1.11029	0.226242	0.0848801	0.917328	1.18016	0.15789	0.608464	-0.12889	1.11656	-0.744388	0.474851	0.736212	-0.179391
-0.017351	-0.197331	0.782781	0.776272	0.608497	1.17886	0.0452363	-0.989157	-0.741196	-1.36984	-1.4746	-1.09721	-1.17108	0.166607	0.0932749	0.725967	1.18052	0.130021	0.43072	-0.226307	0.894585	-0.772951	0.21407	0.413081	-0.774671
-0.0196422	-0.165765	0.768896	0.790814	0.642416	1.19708	0.0947791	-0.92835	-0.645722	-1.33734	-1.42876	-1.07693	-1.18995	0.120185	0.102695	0.549003	1.19428	0.107588	0.288193	-0.321834	0.740076	-0.835662	-0.0221412	0.147355	-1.28508
-0.0202882	-0.136019	0.745494	0.791607	0.669662	1.19901	0.144644	-0.835636	-0.536467	-1.26231	-1.34071	-1.02162	-1.16778	0.0841469	0.113405	0.393452	1.22364	0.0933561	0.196291	-0.408017	0.678049	-0.937245	-0.215526	-0.0472623	-1.67381
-0.019255	-0.109193	0.713152	0.777916	0.690821	1.1829	0.194734	-0.716856	-0.419802	-1.15041	-1.21754	-0.935673	-1.10766	0.0562508	0.126985	0.263493	1.26692	0.0896291	0.16583	-0.475735	0.721654	-1.076	-0.357335	-0.163496	-1.91482
-0.0166229	-0.086039	0.672746	0.74998	0.706601	1.14825	0.24451	-0.578436	-0.30148	-1.00865	-1.06746	-0.824705	-1.01442	0.0355445	0.145868	0.160875	1.31772	0.0979472	0.200984	-0.515327	0.870892	-1.24442	-0.448592	-0.200141	-1.99471
-0.0125764	-0.0669167	0.625428	0.709077	0.717714	1.09583	0.293129	-0.427029	-0.186254	-0.844752	-0.899093	-0.695051	-0.894069	0.0225797	0.172629	0.0855608	1.36497	0.118859	0.297932	-0.517945	1.113	-1.43033	-0.498842	-0.160893	-1.91313
-0.0073852	-0.0517845	0.572608	0.657472	0.724808	1.02767	0.339625	-0.269275	-0.0777115	-0.666711	-0.721042	-0.55334	-0.753362	0.0191388	0.209162	0.0364326	1.39397	0.151812	0.44448	-0.476909	1.42436	-1.61843	-0.523661	-0.0528142	-1.68186
-0.00138106	-0.040233	0.515945	0.598252	0.728432	0.946927	0.383091	-0.111681	0.0216732	-0.482397	-0.541553	-0.406184	-0.599425	0.0275683	0.255963	0.0118856	1.38855	0.195179	0.620793	-0.388825	1.77351	-1.79175	-0.541389	0.115085	-1.32265
0.00506773	-0.0315528	0.457336	0.535072	0.729049	0.857588	0.422835	0.0394181	0.110315	-0.299409	-0.368359	-0.25999	-0.439513	0.049897	0.311664	0.0102241	1.33391	0.246415	0.801246	-0.254342	2.12488	-1.93325	-0.569618	0.332777	-0.864335
0.0115807	-0.0248289	0.39892	0.471842	0.727088	0.764169	0.458476	0.177866	0.187181	-0.12503	-0.208606	-0.120861	-0.280873	0.0869514	0.372961	0.029816	1.21972	0.302337	0.957218	-0.0784474	2.4426	-2.02719	-0.621983	0.589503	-0.339835
0.0177868	-0.0190465	0.343068	0.412407	0.723033	0.671351	0.489973	0.297726	0.251423	0.033733	-0.0687988	0.00544855	-0.130663	0.137678	0.434945	0.0690424	1.04286	0.359457	1.06056	0.1297	2.69412	-2.06045	-0.705727	0.873471	0.21675
0.0233426	-0.0131939	0.292356	0.360247	0.717525	0.583647	0.517602	0.393402	0.30206	0.170128	0.0452817	0.113589	0.00412229	0.198831	0.491801	0.126114	0.809241	0.414347	1.08733	0.357369	2.85305	-2.0237	-0.820377	1.17122	0.772399
0.0279464	-0.00634887	0.249494	0.318255	0.711463	0.50509	0.541886	0.459858	0.337785	0.277707	0.128761	0.198722	0.116792	0.26511	0.537717	0.198847	0.534192	0.463956	1.02129	0.589232	2.9013	-1.91246	-0.957679	1.46707	1.29671
0.0313505	0.00226151	0.217214	0.288607	0.706066	0.438995	0.563516	0.492956	0.356926	0.350526	0.177943	0.256709	0.201198	0.329735	0.567827	0.284469	0.241227	0.505852	0.856756	0.808649	2.83024	-1.72786	-1.10278	1.74296	1.76271
0.0333708	0.0132322	0.198094	0.272721	0.702873	0.38779	0.583271	0.489847	0.35759	0.383499	0.190649	0.284385	0.252085	0.385351	0.578996	0.379507	-0.0407417	0.538348	0.600168	0.999182	2.64091	-1.47705	-1.23647	1.97908	2.14715
0.0338952	0.0269804	0.194324	0.271306	0.703653	0.352931	0.601957	0.449384	0.337954	0.372896	0.166566	0.279894	0.265535	0.425105	0.57027	0.479772	-0.281347	0.56051	0.270242	1.14623	2.34347	-1.17309	-1.33814	2.1553	2.43047
0.0328901	0.0437677	0.207445	0.284469	0.71021	0.334886	0.620368	0.372456	0.296653	0.316902	0.107523	0.243022	0.239434	0.443707	0.542921	0.580426	-0.453249	0.572069	-0.103646	1.23862	1.95596	-0.834181	-1.38913	2.25328	2.5969
0.0304053	0.0637349	0.238076	0.31183	0.724093	0.333185	0.639263	0.262189	0.233208	0.216155	0.0176058	0.175461	0.173887	0.438267	0.500078	0.676119	-0.536384	0.573252	-0.484676	1.27007	1.50256	-0.482249	-1.37584	2.25902	2.63472
0.0265732	0.0869393	0.285666	0.35262	0.746235	0.346516	0.659341	0.12394	0.148389	0.0741196	-0.096945	0.0809369	0.0714923	0.408793	0.44604	0.761188	-0.521257	0.5646	-0.833084	1.24013	1.01143	-0.141021	-1.29236	2.16527	2.53705
0.0216044	0.113387	0.348321	0.405722	0.776574	0.37285	0.681204	-0.0349368	0.0444615	-0.102781	-0.228088	-0.0348722	-0.0626071	0.358252	0.385432	0.829907	-0.410654	0.546789	-1.11135	1.15464	0.512403	0.16624	-1.14207	1.97333	2.3029
0.0157757	0.143056	0.422734	0.469647	0.813724	0.409588	0.705296	-0.205537	-0.0747432	-0.30537	-0.366564	-0.164635	-0.220937	0.29218	0.322385	0.876824	-0.219489	0.52051	-1.28925	1.02543	0.0346572	0.419039	-0.938027	1.69389	1.93846
0.00941244	0.175908	0.504245	0.542443	0.854773	0.45372	0.731798	-0.378043	-0.203968	-0.522262	-0.502654	-0.299893	-0.394174	0.217911	0.259911	0.897165	0.0272151	0.486417	-1.34804	0.869267	-0.395555	0.601663	-0.701932	1.34654	1.45816
0.00286646	0.211891	0.587059	0.621566	0.895271	0.501973	0.760498	-0.542458	-0.336859	-0.740705	-0.627015	-0.431746	-0.571848	0.143521	0.199582	0.88732	0.297833	0.445145	-1.28294	0.706025	-0.756791	0.704695	-0.461733	0.958021	0.885247
-0.00350925	0.250931	0.664596	0.703758	0.929453	0.550981	0.790646	-0.689367	-0.466444	-0.947635	-0.73148	-0.551622	-0.743194	0.0766489	0.141552	0.845342	0.558538	0.397375	-1.10359	0.55642	-1.03386	0.725831	-0.248144	0.559379	0.251518
-0.00938534	0.292917	0.729969	0.78497	0.95071	0.597443	0.820817	-0.810633	-0.585702	-1.13078	-0.809722	-0.652032	-0.898042	0.0233737	0.0848922	0.771394	0.777852	0.343927	-0.832383	0.439412	-1.21868	0.669942	-0.0904395	0.182436	-0.404078
-0.014478	0.337668	0.776541	0.860401	0.952258	0.638283	0.848827	-0.899946	-0.688139	-1.2797	-0.857687	-0.727197	-1.02762	-0.0126925	0.0281178	0.668049	0.930631	0.285836	-0.501011	0.369707	-1.31045	0.548427	-0.0121245	-0.143879	-1.03789
-0.0185654	0.384889	0.798506	0.924663	0.927939	0.670814	0.871724	-0.95318	-0.768292	-1.38657	-0.873761	-0.773468	-1.12521	-0.0309366	-0.0302098	0.54034	1.00093	0.224401	-0.145777	0.355661	-1.31522	0.377955	-0.0271131	-0.396787	-1.60498
-0.0214981	0.434117	0.791441	0.972101	0.873037	0.69289	0.885898	-0.968532	-0.822105	-1.44674	-0.858651	-0.789502	-1.18651	-0.0338177	-0.0909566	0.395522	0.983388	0.161187	0.197423	0.397911	-1.24489	0.178771	-0.13704	-0.562017	-2.06322
-0.0232013	0.484646	0.752759	0.997247	0.784982	0.703045	0.887317	-0.946447	-0.84714	-1.45877	-0.815028	-0.776155	-1.20978	-0.0264586	-0.154068	0.242516	0.883164	0.0979839	0.497715	0.488973	-1.11569	-0.0272237	-0.330214	-0.634936	-2.37746
-0.0236719	0.535471	0.68201	0.995362	0.663828	0.700606	0.871881	-0.889362	-0.842618	-1.42433	-0.747007	-0.736156	-1.1957	-0.0158083	-0.218455	0.0911055	0.71445	0.0367438	0.732793	0.613896	-0.946371	-0.218429	-0.582507	-0.620356	-2.52347
-0.0229696	0.585238	0.581002	0.962997	0.512412	0.68576	0.835857	-0.801327	-0.809312	-1.34763	-0.659536	-0.673599	-1.14695	-0.00949423	-0.282117	-0.0490021	0.498076	-0.0205098	0.89096	0.751979	-0.75624	-0.375362	-0.860155	-0.531105	-2.49087
-0.0212056	0.632231	0.453708	0.89849	0.336173	0.659573	0.776359	-0.687567	-0.749343	-1.23478	-0.557823	-0.593357	-1.06779	-0.0145312	-0.342448	-0.169112	0.258553	-0.0717708	0.971558	0.879356	-0.563179	-0.482212	-1.12417	-0.385691	-2.28476
-0.018529	0.67441	0.305976	0.802324	0.142619	0.623931	0.691785	-0.554044	-0.665933	-1.09303	-0.446846	-0.500502	-0.963481	-0.0360764	-0.396628	-0.262325	0.0210597	-0.115138	0.983892	0.972165	-0.381935	-0.528035	-1.33574	-0.205458	-1.9256
-0.015115	0.70951	0.145073	0.677275	-0.0594488	0.581414	0.582161	-0.407077	-0.563166	-0.930139	-0.331049	-0.399818	-0.839765	-0.0764131	-0.442014	-0.324059	-0.191261	-0.148891	0.945018	1.0099	-0.222849	-0.507564	-1.46189	-0.0117007	-1.44728
-0.0111539	0.735191	-0.0209008	0.528314	-0.260857	0.535094	0.449328	-0.253054	-0.4458	-0.753788	-0.214209	-0.295467	-0.702528	-0.134319	-0.476443	-0.352236	-0.359414	-0.171549	0.876789	0.978474	-0.0912091	-0.421595	-1.4804	0.176862	-0.893495
-0.00684331	0.749241	-0.183644	0.362275	-0.452988	0.488272	0.296938	-0.0982404	-0.319146	-0.571275	-0.0994973	-0.190841	-0.557544	-0.204923	-0.498392	-0.347163	-0.469932	-0.181908	0.802675	0.872615	0.0126486	-0.276945	-1.38338	0.34596	-0.312897
-0.0023821	0.7498	-0.335274	0.187311	-0.62857	0.444191	0.130252	0.0513242	-0.188993	-0.389386	0.0103269	-0.0885976	-0.410407	-0.280095	-0.507005	-0.311165	-0.515501	-0.17905	0.744734	0.697123	0.0925008	-0.0859591	-1.17879	0.486824	0.246514
0.00203285	0.735574	-0.468877	0.0122201	-0.782239	0.405753	-0.044235	0.18988	-0.0615489	-0.214456	0.112651	0.00915677	-0.266571	-0.349338	-0.502018	-0.248079	-0.494928	-0.162345	0.721077	0.466821	0.154777	0.134431	-0.889621	0.59637	0.742817
0.00620931	0.706019	-0.578918	-0.154283	-0.910801	0.375267	-0.219311	0.311996	0.0566431	-0.0525189	0.204747	0.100591	-0.131441	-0.401106	-0.483645	-0.162742	-0.412562	-0.131451	0.744015	0.205081	0.206736	0.364078	-0.550819	0.676587	1.14476
0.00996226	0.661452	-0.661501	-0.30426	-1.01319	0.354292	-0.387627	0.412652	0.158885	0.0905253	0.283595	0.183859	-0.0104436	-0.424383	-0.452497	-0.0605636	-0.277364	-0.0863431	0.818997	-0.0589376	0.254623	0.58136	-0.204437	0.733273	1.4348
0.0131173	0.60308	-0.714462	-0.431123	-1.09018	0.343556	-0.542278	0.487397	0.238617	0.208836	0.345849	0.256856	0.0910042	-0.410351	-0.409566	0.0527637	-0.101747	-0.0273983	0.94432	-0.293991	0.302171	0.765156	0.106392	0.774326	1.61017
0.0155164	0.53294	-0.737318	-0.530034	-1.14385	0.342996	-0.677317	0.532574	0.289839	0.296723	0.387973	0.317106	0.167671	-0.353914	-0.356298	0.171403	0.0996529	0.0444542	1.11157	-0.470904	0.349766	0.896875	0.34365	0.807852	1.68186
0.0170249	0.453751	-0.73109	-0.598109	-1.17708	0.351882	-0.788148	0.545618	0.307639	0.348937	0.406552	0.361796	0.214843	-0.254868	-0.294705	0.289415	0.311215	0.12753	1.3067	-0.566551	0.394436	0.962316	0.479878	0.840375	1.67173
0.0175414	0.368698	-0.698053	-0.634422	-1.19289	0.369023	-0.871757	0.525359	0.288762	0.361157	0.398735	0.387976	0.228788	-0.118494	-0.227471	0.400773	0.51749	0.219177	1.5116	-0.567084	0.430672	0.953107	0.502021	0.875407	1.60814
0.0170075	0.281181	-0.641456	-0.639849	-1.19408	0.392996	-0.926775	0.472296	0.232137	0.330604	0.362736	0.392908	0.207278	0.0445636	-0.15799	0.499429	0.704268	0.315616	1.70607	-0.469901	0.451897	0.867553	0.413056	0.912593	1.52108
0.015417	0.194548	-0.565222	-0.616791	-1.18281	0.422379	-0.953386	0.388767	0.139264	0.256669	0.2983	0.37449	0.150078	0.219201	-0.0902574	0.579502	0.859503	0.411916	1.86993	-0.284067	0.452238	0.710741	0.231196	0.947553	1.43735
0.0128225	0.111845	-0.473692	-0.568841	-1.16056	0.455923	-0.953118	0.278973	0.0143719	0.141449	0.207063	0.331696	0.0593031	0.387488	-0.0286259	0.635602	0.974094	0.502156	1.98521	-0.0291399	0.428204	0.4939	-0.0131926	0.972427	1.37672
0.00933709	0.035613	-0.371386	-0.500437	-1.12811	0.492654	-0.928556	0.148812	-0.135713	-0.00996716	0.092686	0.264943	-0.0604606	0.53083	0.0225851	0.663275	1.04246	0.579804	2.03806	0.267386	0.379879	0.233077	-0.282369	0.977042	1.34957
0.00513065	-0.0322701	-0.262823	-0.416546	-1.08576	0.531867	-0.883035	0.00553513	-0.302005	-0.189538	-0.0392357	0.176312	-0.202305	0.632381	0.0595605	0.659529	1.06287	0.638295	2.02025	0.573631	0.311333	-0.0526839	-0.53689	0.95052	1.35639
0.0004203	-0.0906745	-0.152369	-0.322384	-1.03356	0.573028	-0.820346	-0.142743	-0.474061	-0.386685	-0.181537	0.0695717	-0.357448	0.679317	0.0794708	0.623324	1.03752	0.671735	1.93002	0.857319	0.230162	-0.343417	-0.741203	0.883109	1.38892
-0.00454434	-0.139239	-0.0441259	-0.223188	-0.971572	0.615598	-0.744477	-0.287642	-0.640881	-0.589064	-0.326053	-0.0500132	-0.515937	0.664619	0.080877	0.55596	0.972228	0.675623	1.77229	1.08967	0.146234	-0.620293	-0.868292	0.767958	1.43272
-0.00949925	-0.178325	0.0581606	-0.124013	-0.900152	0.658818	-0.659411	-0.421124	-0.79188	-0.78361	-0.464338	-0.176063	-0.667508	0.588055	0.0639812	0.46124	0.875843	0.647476	1.55796	1.24864	0.0699505	-0.867371	-0.902714	0.602599	1.47049
-0.0141854	-0.20891	0.151176	-0.0295471	-0.820067	0.701505	-0.56896	-0.536059	-0.917809	-0.957705	-0.588412	-0.301611	-0.802512	0.456174	0.0306665	0.345357	0.759313	0.587235	1.30264	1.32121	0.0104164	-1.07284	-0.841724	0.389877	1.48543
-0.0183672	-0.232425	0.232105	0.0560684	-0.732563	0.741904	-0.476633	-0.626675	-1.01151	-1.10033	-0.691446	-0.419691	-0.91275	0.281339	-0.0156983	0.216469	0.634518	0.497374	1.02486	1.30441	-0.0260647	-1.22962	-0.694519	0.138168	1.46407
-0.0218476	-0.250563	0.298694	0.129419	-0.639327	0.777648	-0.385523	-0.688842	-1.0684	-1.20303	-0.768281	-0.523904	-0.992134	0.0799246	-0.0706803	0.0839894	0.512946	0.382677	0.743972	1.20514	-0.0368453	-1.3353	-0.479962	-0.139195	1.39808
-0.0244792	-0.265055	0.349316	0.187973	-0.542364	0.805847	-0.298215	-0.720188	-1.08666	-1.26052	-0.815719	-0.608896	-1.03707	-0.129977	-0.129381	-0.0423113	0.404388	0.249712	0.47813	1.03877	-0.0230019	-1.39151	-0.223292	-0.425252	1.28489
-0.0261703	-0.277461	0.383014	0.230205	-0.443833	0.823308	-0.216707	-0.720052	-1.06713	-1.27102	-0.832568	-0.670675	-1.04654	-0.330987	-0.187136	-0.153286	0.315792	0.106083	0.242564	0.826941	0.0113324	-1.40293	0.047564	-0.701337	1.12723
-0.0268857	-0.288976	0.399546	0.255647	-0.345868	0.826873	-0.142359	-0.68931	-1.01292	-1.23601	-0.819464	-0.706756	-1.0219	-0.508589	-0.240199	-0.24132	0.250462	-0.0404166	0.0483485	0.594703	0.0601498	-1.37618	0.305575	-0.949343	0.931825
-0.0266437	-0.30029	0.399397	0.264852	-0.250427	0.813825	-0.075885	-0.630121	-0.928853	-1.15982	-0.778525	-0.716144	-0.966426	-0.652684	-0.286316	-0.30104	0.207734	-0.182609	-0.0982006	0.367526	0.116951	-1.31873	0.527639	-1.154	0.707652
-0.0255095	-0.311509	0.383768	0.25928	-0.159182	0.782299	-0.0173879	-0.545663	-0.820851	-1.04885	-0.712932	-0.699179	-0.884735	-0.758321	-0.325053	-0.329739	0.183217	-0.314568	-0.195494	0.168438	0.176012	-1.23806	0.696812	-1.30485	0.464241
-0.0235871	-0.322154	0.354525	0.241088	-0.0734746	0.73163	0.0335523	-0.439891	-0.695328	-0.910732	-0.626511	-0.657316	-0.78218	-0.825565	-0.357817	-0.327488	0.169625	-0.431981	-0.246102	0.0156681	0.233278	-1.14121	0.803607	-1.39761	0.210328
-0.0210099	-0.33124	0.314121	0.212889	0.00568126	0.662581	0.0777564	-0.317371	-0.558702	-0.753543	-0.523405	-0.592886	-0.664303	-0.858576	-0.387519	-0.296935	0.158086	-0.532217	-0.255814	-0.0789438	0.28674	-1.0345	0.846343	-1.4347	-0.0468641
-0.0179315	-0.337415	0.265475	0.177492	0.0775507	0.577392	0.116302	-0.183174	-0.417067	-0.585121	-0.40788	-0.508905	-0.536441	-0.864152	-0.417907	-0.242872	0.139791	-0.614095	-0.232512	-0.110649	0.336297	-0.92356	0.830608	-1.4249	-0.301658
-0.0145166	-0.33915	0.211837	0.137678	0.141619	0.47966	0.150382	-0.0428457	-0.276038	-0.412665	-0.284279	-0.408957	-0.403532	-0.85002	-0.452664	-0.171628	0.10771	-0.677446	-0.185056	-0.081568	0.383187	-0.813443	0.767987	-1.38211	-0.549329
-0.0109342	-0.334948	0.156636	0.0960441	0.197548	0.374042	0.181195	0.0976081	-0.140755	-0.242581	-0.157095	-0.297156	-0.270108	-0.823224	-0.494396	-0.0903696	0.0581	-0.722585	-0.122319	0.000342445	0.429173	-0.708665	0.674223	-1.32349	-0.785113
-0.00735055	-0.323542	0.10332	0.0549241	0.245165	0.265836	0.209867	0.231763	-0.0159701	-0.080573	-0.0311187	-0.178183	-0.140441	-0.7889	-0.543726	-0.0063847	-0.00845039	-0.749814	-0.0524575	0.122909	0.475703	-0.613201	0.567047	-1.2672	-1.0031
-0.00392402	-0.304059	0.055211	0.0163969	0.284507	0.160503	0.237438	0.352891	0.0938255	0.0681134	0.0884273	-0.0573336	-0.018765	-0.749628	-0.598661	0.0736133	-0.0866787	-0.759091	0.0175591	0.271656	0.523221	-0.530368	0.463918	-1.23007	-1.1954
-0.000800915	-0.276119	0.0153662	-0.0176474	0.315903	0.0631968	0.264877	0.454196	0.184339	0.198393	0.195839	0.0594693	0.0905238	-0.705439	-0.654414	0.144097	-0.167093	-0.749941	0.0821955	0.431695	0.570784	-0.46265	0.37995	-1.22549	-1.35183
0.00188831	-0.239872	-0.0135474	-0.0454154	0.340079	-0.021633	0.293131	0.529181	0.251513	0.305122	0.285028	0.165758	0.182766	-0.654434	-0.703774	0.201207	-0.237191	-0.721632	0.137443	0.589303	0.616028	-0.411557	0.326266	-1.26182	-1.4604
0.00403237	-0.19596	-0.0293654	-0.0651334	0.358254	-0.0905242	0.323172	0.572131	0.291698	0.383057	0.349804	0.254746	0.253117	-0.593833	-0.738024	0.243061	-0.283298	-0.673587	0.180828	0.732999	0.655481	-0.377583	0.308972	-1.34142	-1.50858
0.00554236	-0.145427	-0.0305274	-0.0750245	0.372188	-0.141146	0.356018	0.578672	0.301956	0.427048	0.384338	0.319722	0.296815	-0.521239	-0.748304	0.26984	-0.292753	-0.605922	0.211388	0.854027	0.685116	-0.360297	0.328858	-1.46039	-1.48532
0.00635506	-0.0895977	-0.0161674	-0.0733684	0.384147	-0.172315	0.392704	0.546316	0.280443	0.432482	0.383758	0.35458	0.309645	-0.435838	-0.727211	0.283626	-0.256101	-0.519992	0.229622	0.946304	0.701009	-0.358566	0.381821	-1.60902	-1.38325
0.0064359	-0.029948	0.0138134	-0.0586527	0.396763	-0.183904	0.434189	0.474927	0.226809	0.395914	0.344801	0.354452	0.288511	-0.339322	-0.670346	0.288001	-0.168959	-0.418797	0.237393	1.00597	0.699949	-0.370843	0.459883	-1.77293	-1.20091
0.00578141	0.032	0.058697	-0.0298033	0.412782	-0.176693	0.481209	0.367002	0.142528	0.315778	0.266421	0.316347	0.232029	-0.236346	-0.577531	0.287422	-0.03323	-0.307155	0.237708	1.03074	0.679875	-0.395437	0.552591	-1.93462	-0.944296
0.00442034	0.0947448	0.116935	0.0135366	0.434719	-0.152191	0.534074	0.227713	0.0310686	0.193031	0.150224	0.239708	0.141031	-0.134451	-0.453421	0.286448	0.142527	-0.191546	0.23434	1.01935	0.640042	-0.430673	0.64856	-2.0754	-0.627412
0.00241313	0.15682	0.186177	0.0707276	0.464449	-0.112469	0.592452	0.0646638	-0.102133	0.0316004	0.000669604	0.126761	0.0188603	-0.0434407	-0.307374	0.288902	0.343661	-0.0796504	0.231259	0.971102	0.580907	-0.474889	0.736902	-2.17739	-0.27153
-0.000150859	0.216758	0.263355	0.13991	0.502793	-0.0600205	0.655169	-0.11262	-0.249943	-0.161503	-0.175052	-0.0173948	-0.128611	0.0256821	-0.152524	0.297106	0.550886	0.0203959	0.231929	0.885842	0.503788	-0.526266	0.808375	-2.22536	0.0967564
-0.00315811	0.273019	0.344825	0.217884	0.549169	0.00236476	0.720073	-0.293432	-0.404018	-0.376458	-0.367464	-0.18502	-0.293289	0.0620738	-0.00419869	0.311286	0.742443	0.100923	0.238563	0.764159	0.410393	-0.582542	0.856168	-2.20832	0.448494
-0.00647751	0.323906	0.426558	0.30014	0.601368	0.0717012	0.783995	-0.466772	-0.55545	-0.601285	-0.565526	-0.366283	-0.465457	0.0564967	0.122109	0.329289	0.896696	0.155696	0.251491	0.607847	0.302364	-0.640719	0.876294	-2.12066	0.755837
-0.00996784	0.367494	0.504385	0.381049	0.65551	0.144918	0.842837	-0.622262	-0.695501	-0.822823	-0.757556	-0.550061	-0.634605	0.00264957	0.212887	0.346677	0.994819	0.180788	0.268784	0.420419	0.180977	-0.696882	0.867665	-1.96274	0.995465
-0.0134853	0.401604	0.574262	0.454228	0.706233	0.218981	0.891806	-0.750995	-0.81631	-1.02787	-0.93223	-0.7249	-0.790373	-0.101811	0.258545	0.357239	1.0232	0.175213	0.286273	0.207527	0.0471114	-0.746226	0.831921	-1.74098	1.15137
-0.0168903	0.42385	0.632554	0.513039	0.747103	0.291031	0.925771	-0.846211	-0.9115	-1.20438	-1.07953	-0.880012	-0.923484	-0.2547	0.25483	0.35387	0.975227	0.141204	0.298006	-0.0228927	-0.0984871	-0.783338	0.773081	-1.46742	1.21661
-0.020052	0.431756	0.676286	0.551177	0.77123	0.358533	0.939738	-0.903713	-0.976591	-1.34247	-1.19153	-1.00617	-1.02653	-0.449272	0.20353	0.329726	0.852215	0.0840818	0.297133	-0.260827	-0.254679	-0.80273	0.697093	-1.15883	1.19373
-0.0228519	0.422966	0.703351	0.563287	0.772012	0.419405	0.929374	-0.922006	-1.0092	-1.43518	-1.2629	-1.09643	-1.09453	-0.67471	0.112327	0.27947	0.663303	0.0116996	0.277087	-0.494767	-0.419263	-0.799521	0.611281	-0.835253	1.094
-0.025184	0.395512	0.712658	0.545526	0.743933	0.472129	0.891532	-0.902156	-1.00898	-1.47891	-1.29118	-1.14652	-1.12516	-0.917095	-0.00613043	0.200441	0.424357	-0.0664635	0.232871	-0.712597	-0.588341	-0.770167	0.523748	-0.518329	0.935516
-0.0269555	0.348115	0.704177	0.496003	0.683289	0.5158	0.824706	-0.847399	-0.977449	-1.47338	-1.27666	-1.15501	-1.11869	-1.16071	-0.135825	0.0935007	0.15603	-0.140444	0.162222	-0.902637	-0.7559	-0.713104	0.44271	-0.229251	0.740664
-0.0280854	0.28047	0.678916	0.41504	0.588746	0.550111	0.729342	-0.762603	-0.917537	-1.42137	-1.22209	-1.12316	-1.07766	-1.38949	-0.259383	-0.0365721	-0.118727	-0.201007	0.0664172	-1.05468	-0.913763	-0.629172	0.375821	0.0133183	0.533338
-0.0285056	0.193484	0.638798	0.305214	0.461634	0.575288	0.607958	-0.653642	-0.833229	-1.32808	-1.13218	-1.05447	-1.00634	-1.58854	-0.360222	-0.181283	-0.377344	-0.240749	-0.0494473	-1.16087	-1.05198	-0.521729	0.329529	0.195212	0.336311
-0.0281624	0.0893995	0.586483	0.171172	0.305937	0.591957	0.465031	-0.526803	-0.729131	-1.20043	-1.01306	-0.954274	-0.910094	-1.74536	-0.424546	-0.329212	-0.600092	-0.254936	-0.176778	-1.21622	-1.15966	-0.396415	0.308508	0.308352	0.169105
-0.0270216	-0.0282083	0.52514	0.0192436	0.12796	0.600996	0.306655	-0.388292	-0.610157	-1.04634	-0.87168	-0.829084	-0.794822	-1.85089	-0.442937	-0.467314	-0.771999	-0.241945	-0.304385	-1.21891	-1.22613	-0.260577	0.315259	0.351748	0.046525
-0.0250751	-0.154583	0.458203	-0.143109	-0.0642754	0.603381	0.140008	-0.243901	-0.481325	-0.874044	-0.715398	-0.68611	-0.66645	-1.90011	-0.411356	-0.582556	-0.88399	-0.203255	-0.419824	-1.17015	-1.24228	-0.122454	0.349902	0.331729	-0.022094
-0.0223499	-0.284077	0.38915	-0.307927	-0.26182	0.600055	-0.0273168	-0.0988465	-0.347681	-0.691678	-0.551628	-0.532816	-0.530623	-1.89218	-0.331474	-0.663642	-0.933151	-0.143017	-0.510962	-1.0739	-1.20186	0.00976549	0.41021	0.261323	-0.0329922
-0.0189173	-0.410553	0.321304	-0.467404	-0.455665	0.591855	-0.18803	0.0422174	-0.21433	-0.506968	-0.387669	-0.376611	-0.392587	-1.83029	-0.21032	-0.70255	-0.922186	-0.0672825	-0.567541	-0.936338	-1.10261	0.128841	0.491861	0.158821	0.0123942
-0.0149001	-0.527851	0.257705	-0.614475	-0.637561	0.579505	-0.335799	0.175081	-0.0864981	-0.327187	-0.23063	-0.224652	-0.257237	-1.7211	-0.0593563	-0.695641	-0.858247	0.0169621	-0.582485	-0.765409	-0.946959	0.229205	0.588876	0.0456647	0.108129
-0.0104774	-0.630273	0.201033	-0.743275	-0.80069	0.563668	-0.46577	0.295807	0.030419	-0.159202	-0.087413	-0.0837406	-0.129254	-1.574	0.106882	-0.644151	-0.751419	0.102767	-0.552792	-0.570249	-0.742237	0.307416	0.694173	-0.0561055	0.244633
-0.00588219	-0.713028	0.153592	-0.849434	-0.940106	0.545062	-0.574866	0.400578	0.130892	-0.00959044	0.0353229	0.0397637	-0.0132772	-1.4002	0.272392	-0.553982	-0.613129	0.18405	-0.47989	-0.360737	-0.500357	0.362301	0.800152	-0.126525	0.409588
-0.00139278	-0.772601	0.117328	-0.930187	-1.05292	0.524592	-0.661838	0.485643	0.209434	0.115305	0.131276	0.140043	0.0860076	-1.21187	0.421341	-0.434828	-0.454783	0.256158	-0.369462	-0.14706	-0.236965	0.394805	0.899241	-0.150169	0.588849
0.00268356	-0.807005	0.0938534	-0.984318	-1.13822	0.503481	-0.727074	0.547379	0.260915	0.209433	0.194749	0.211988	0.163915	-1.0212	0.539579	-0.298776	-0.286778	0.316092	-0.230791	0.0606821	0.0298505	0.407599	0.98435	-0.118077	0.767345
0.00603388	-0.815908	0.0844516	-1.01197	-1.1968	0.483352	-0.772202	0.582505	0.281023	0.26727	0.221024	0.251456	0.215983	-0.839721	0.615846	-0.158621	-0.118008	0.362405	-0.0757741	0.252843	0.281133	0.404544	1.04919	-0.0288833	0.930008
0.00836721	-0.800617	0.0900266	-1.01434	-1.23074	0.466223	-0.799572	0.5884	0.266777	0.28423	0.206843	0.255584	0.238369	-0.677577	0.642593	-0.0261489	0.0441822	0.394849	0.0822683	0.420566	0.498766	0.390058	1.08848	0.110991	1.06272
0.00944361	-0.763939	0.11099	-0.993412	-1.24293	0.454401	-0.811716	0.563488	0.217051	0.257199	0.150919	0.223154	0.228362	-0.543061	0.616353	0.0893244	0.193714	0.413868	0.229804	0.556094	0.667115	0.368498	1.09804	0.28813	1.1533
0.00910069	-0.709919	0.147084	-0.951633	-1.2366	0.45026	-0.810872	0.50762	0.132978	0.185113	0.0543748	0.154903	0.184915	-0.442232	0.537688	0.181946	0.32533	0.420083	0.354219	0.653026	0.774432	0.343611	1.07486	0.483784	1.19244
0.00727397	-0.643484	0.197166	-0.891698	-1.21493	0.455923	-0.798667	0.42236	0.0181606	0.0694511	-0.0789721	0.0537375	0.109105	-0.378681	0.410762	0.249713	0.434188	0.413872	0.444766	0.706527	0.813872	0.318126	1.01711	0.676176	1.17459
0.0040078	-0.570022	0.258989	-0.816418	-1.18077	0.472875	-0.775988	0.311133	-0.121373	-0.085461	-0.242587	-0.0752375	0.00439519	-0.353442	0.242659	0.294212	0.515653	0.395149	0.493291	0.713491	0.784007	0.293569	0.92421	0.843164	1.09852
-0.00054457	-0.49492	0.329046	-0.728672	-1.13651	0.501567	-0.743069	0.179175	-0.277512	-0.272438	-0.42749	-0.224911	-0.123366	-0.365071	0.0425655	0.319807	0.565384	0.363376	0.494737	0.672651	0.688798	0.270336	0.796864	0.964916	0.967657
-0.00613227	-0.423109	0.402516	-0.631432	-1.08402	0.541075	-0.699749	0.0332778	-0.440664	-0.481753	-0.622828	-0.386594	-0.266266	-0.409865	-0.179064	0.332431	0.579714	0.317798	0.447405	0.584656	0.537004	0.248031	0.63718	1.02627	0.789943
-0.0124279	-0.358645	0.47337	-0.527828	-1.02473	0.588878	-0.645843	-0.118653	-0.60056	-0.701785	-0.8167	-0.550653	-0.414943	-0.482246	-0.411276	0.338215	0.556255	0.257839	0.353015	0.452087	0.341134	0.226002	0.448728	1.01851	0.577245
-0.0190558	-0.304379	0.534675	-0.421207	-0.959768	0.640809	-0.581533	-0.268171	-0.747161	-0.919919	-0.997131	-0.707279	-0.559418	-0.575247	-0.643284	0.342211	0.494579	0.183562	0.216549	0.279425	0.116047	0.203961	0.236597	0.940359	0.344361
-0.0256237	-0.261738	0.579072	-0.315148	-0.89011	0.691222	-0.507711	-0.406929	-0.871537	-1.12358	-1.15308	-0.847301	-0.690054	-0.681056	-0.865023	0.34742	0.396816	0.0960778	0.0458796	0.0729453	-0.122594	0.182511	0.00738263	0.798159	0.107681
-0.0317543	-0.230648	0.599422	-0.21341	-0.816736	0.733378	-0.426187	-0.527304	-0.966614	-1.30128	-1.27537	-0.96294	-0.798476	-0.791562	-1.06762	0.354285	0.267985	-0.00220524	-0.14881	-0.159472	-0.359825	0.163408	-0.230902	0.60514	-0.116334
-0.0371127	-0.209624	0.589547	-0.119793	-0.740759	0.760033	-0.339721	-0.622928	-1.02769	-1.44353	-1.35738	-1.0484	-0.878343	-0.898821	-1.24381	0.360705	0.115966	-0.107551	-0.3558	-0.408618	-0.582631	0.149456	-0.469034	0.380001	-0.312672
-0.0414285	-0.195989	0.54496	-0.0379435	-0.663504	0.764155	-0.251877	-0.689079	-1.05266	-1.54349	-1.39546	-1.10023	-0.925838	-0.995433	-1.38827	0.362569	-0.0489677	-0.215116	-0.562759	-0.664305	-0.780775	0.144007	-0.696923	0.144894	-0.469126
-0.0445083	-0.186233	0.463515	0.0288968	-0.586523	0.739704	-0.166725	-0.722882	-1.04195	-1.5973	-1.38907	-1.11742	-0.939839	-1.07482	-1.49787	0.354686	-0.214996	-0.319387	-0.757739	-0.915785	-0.947138	0.150157	-0.904087	-0.0769416	-0.577306
-0.0462414	-0.176454	0.34584	0.0781351	-0.511561	0.682362	-0.0884251	-0.723336	-0.998195	-1.60417	-1.34057	-1.10123	-0.921744	-1.13139	-1.57181	0.33197	-0.369894	-0.414744	-0.930134	-1.15222	-1.07756	0.169829	-1.08026	-0.263657	-0.633223
-0.0465977	-0.162822	0.195501	0.108041	-0.440462	0.590115	-0.0207895	-0.691181	-0.925751	-1.56601	-1.25475	-1.05484	-0.875004	-1.16074	-1.61151	0.29066	-0.502295	-0.496064	-1.07149	-1.36318	-1.17029	0.202977	-1.21604	-0.397144	-0.637395
-0.0456196	-0.142035	0.0188382	0.117891	-0.375051	0.463605	0.0331219	-0.628656	-0.830065	-1.48702	-1.13826	-0.982728	-0.804474	-1.15974	-1.6203	0.229395	-0.602874	-0.559243	-1.1761	-1.53914	-1.22517	0.247127	-1.30363	-0.46502	-0.594507
-0.0434109	-0.111698	-0.175507	0.108022	-0.316989	0.30619	0.0713045	-0.539205	-0.717113	-1.37304	-0.998878	-0.890181	-0.715675	-1.12674	-1.60289	0.149941	-0.66528	-0.601561	-1.2412	-1.67202	-1.2429	0.297411	-1.33736	-0.462046	-0.512692
-0.0401246	-0.0705912	-0.377342	0.0797944	-0.267637	0.1237	0.0929701	-0.427191	-0.592911	-1.23098	-0.844842	-0.782672	-0.614122	-1.06172	-1.56463	0.0574435	-0.686675	-0.62184	-1.26698	-1.75559	-1.22431	0.347122	-1.31423	-0.39083	-0.402544
-0.0359503	-0.0188002	-0.575845	0.0354651	-0.22792	-0.0760792	0.0985547	-0.297661	-0.463176	-1.06822	-0.684302	-0.665443	-0.504805	-0.966392	-1.51073	-0.0398797	-0.6678	-0.620406	-1.2562	-1.78585	-1.17017	0.388726	-1.23414	-0.261696	-0.275976
-0.0311049	0.0422882	-0.760554	-0.021996	-0.198239	-0.284128	0.0895908	-0.156191	-0.333184	-0.892253	-0.524868	-0.543232	-0.391901	-0.8443	-1.44548	-0.131583	-0.612597	-0.598887	-1.21357	-1.76127	-1.08122	0.415122	-1.09998	-0.0917207	-0.14505
-0.025824	0.110128	-0.922292	-0.0891228	-0.178395	-0.491016	0.0684835	-0.00879757	-0.207769	-0.710445	-0.373347	-0.420183	-0.27874	-0.700717	-1.37169	-0.206292	-0.527453	-0.559929	-1.14509	-1.68289	-0.958657	0.420943	-0.917565	0.0970298	-0.0208652
-0.0203555	0.181259	-1.05392	-0.162169	-0.167562	-0.687723	0.0382439	0.138102	-0.091441	-0.529924	-0.235621	-0.299929	-0.167991	-0.54243	-1.2903	-0.253267	-0.420228	-0.506907	-1.05726	-1.55428	-0.804893	0.403623	-0.69539	0.279898	0.0873861
-0.0149541	0.251633	-1.15082	-0.237301	-0.164293	-0.866346	0.00222924	0.277734	0.0114741	-0.357602	-0.116634	-0.185778	-0.0619957	-0.377363	-1.20048	-0.264016	-0.299223	-0.44367	-0.956421	-1.38136	-0.624314	0.364045	-0.444261	0.43244	0.173124
-0.00987423	0.31697	-1.21109	-0.310745	-0.166567	-1.02063	-0.036071	0.403077	0.096737	-0.200218	-0.0204329	-0.0809542	0.0368466	-0.21408	-1.09992	-0.233685	-0.172262	-0.374378	-0.848222	-1.17215	-0.423934	0.306624	-0.176872	0.533323	0.232793
-0.00536277	0.373128	-1.23545	-0.3789	-0.171871	-1.14624	-0.0731874	0.507072	0.160219	-0.064331	0.0497877	0.0112097	0.125751	-0.0612227	-0.985577	-0.161999	-0.0460071	-0.303372	-0.737324	-0.936542	-0.213684	0.238812	0.0927172	0.56696	0.265934
-0.00164846	0.416436	-1.22682	-0.438409	-0.17733	-1.24086	-0.105769	0.582974	0.198077	0.043794	0.0916815	0.08719	0.201373	0.0730523	-0.854498	-0.0535827	0.0743989	-0.235076	-0.627318	-0.68595	-0.00621294	0.170096	0.349671	0.525513	0.274908
0.00106985	0.443975	-1.18977	-0.486221	-0.179887	-1.30399	-0.130653	0.624836	0.207087	0.118442	0.103803	0.143341	0.259847	0.181586	-0.704792	0.0824248	0.185368	-0.173838	-0.52086	-0.433057	0.183857	0.110643	0.57906	0.409953	0.264292
0.00263612	0.453789	-1.12989	-0.519655	-0.176518	-1.3367	-0.144941	0.628072	0.185085	0.154855	0.0857165	0.176135	0.297055	0.258621	-0.536498	0.233397	0.28462	-0.123696	-0.419954	-0.191459	0.341167	0.0698373	0.766623	0.229972	0.240004
0.00294938	0.445007	-1.05306	-0.536493	-0.164506	-1.34123	-0.146117	0.590053	0.131439	0.149739	0.0381279	0.182541	0.309098	0.300079	-0.352236	0.384761	0.370739	-0.0880507	-0.326319	0.0247788	0.451216	0.0549346	0.89963	0.00268171	0.208255
0.00197353	0.417884	-0.964968	-0.535111	-0.141735	-1.32058	-0.132227	0.510606	0.0474602	0.101801	-0.0369913	0.160485	0.292882	0.303698	-0.157542	0.521803	0.442659	-0.0692813	-0.241721	0.201707	0.502084	0.0700597	0.967787	-0.249756	0.17447
-0.000257233	0.373756	-0.870644	-0.514649	-0.106994	-1.27815	-0.102124	0.392354	-0.0633554	0.012209	-0.136345	0.109307	0.246733	0.269064	0.0391831	0.631473	0.499179	-0.0683872	-0.168201	0.326277	0.486026	0.115675	0.964141	-0.503256	0.142325
-0.00363865	0.314925	-0.774247	-0.4752	-0.0602648	-1.21753	-0.0557475	0.240784	-0.195325	-0.11513	-0.255351	0.0301289	0.170909	0.197554	0.227118	0.703929	0.538604	-0.0847485	-0.108124	0.387296	0.400679	0.188559	0.885874	-0.735226	0.113072
-0.00800288	0.244482	-0.679025	-0.418005	-0.00293273	-1.14222	0.00560049	0.0640231	-0.340863	-0.273555	-0.3883	-0.0739546	0.0679156	0.0922532	0.393801	0.73359	0.558576	-0.116094	-0.0640072	0.376507	0.249663	0.282242	0.734873	-0.927711	0.0852845
-0.0131308	0.16608	-0.587424	-0.345595	0.0621035	-1.05563	0.0790471	-0.127706	-0.491027	-0.453944	-0.528633	-0.197909	-0.0574593	-0.0421358	0.526185	0.719589	0.556118	-0.15872	-0.0381556	0.28967	0.0424258	0.387762	0.517949	-1.06974	0.0550943
-0.018769	0.0836794	-0.5013	-0.261857	0.130473	-0.961023	0.16007	-0.322879	-0.63629	-0.645323	-0.669327	-0.335033	-0.198401	-0.199377	0.611845	0.665575	0.527899	-0.207958	-0.032177	0.127488	-0.20668	0.494621	0.246605	-1.15848	0.0169246
-0.0246485	0.00127835	-0.42217	-0.171964	0.196547	-0.861549	0.242596	-0.509636	-0.767408	-0.835715	-0.803332	-0.477449	-0.346604	-0.37181	0.640244	0.578932	0.470695	-0.258802	-0.0464813	-0.103802	-0.479992	0.591784	-0.0637061	-1.19898	-0.0353864
-0.030504	-0.0773595	-0.351443	-0.0821625	0.253825	-0.760263	0.319312	-0.676793	-0.876284	-1.01313	-0.924025	-0.616742	-0.493015	-0.55053	0.603938	0.46957	0.381976	-0.306603	-0.0798997	-0.392329	-0.75859	0.668664	-0.394793	-1.20264	-0.107255
-0.0360904	-0.148951	-0.290577	0.000602182	0.295483	-0.660134	0.382178	-0.81478	-0.956694	-1.16659	-1.02563	-0.74467	-0.628667	-0.725708	0.499617	0.348466	0.260571	-0.347671	-0.129537	-0.721091	-1.02447	0.715996	-0.727309	-1.18462	-0.20205
-0.0411949	-0.210905	-0.241133	0.0691926	0.315012	-0.563998	0.423112	-0.916373	-1.00478	-1.28699	-1.10355	-0.853835	-0.745499	-0.887099	0.328864	0.226188	0.107297	-0.379694	-0.190926	-1.06907	-1.26254	0.726614	-1.0425	-1.16085	-0.32007
-0.0456447	-0.261471	-0.204715	0.11688	0.3069	-0.474478	0.434765	-0.97715	-1.01923	-1.36779	-1.15456	-0.938241	-0.837034	-1.02473	0.0985492	0.111589	-0.0745393	-0.401879	-0.258491	-1.41293	-1.462	0.696041	-1.32389	-1.1451	-0.457985
-0.0493081	-0.299823	-0.18282	0.137971	0.267253	-0.393868	0.411313	-0.995627	-1.00119	-1.40537	-1.17693	-0.993673	-0.898846	-1.12972	-0.179242	0.010849	-0.278877	-0.414823	-0.326243	-1.72907	-1.6171	0.622898	-1.5586	-1.14664	-0.608869
-0.0520935	-0.326059	-0.176622	0.128388	0.19428	-0.324013	0.349146	-0.973077	-0.953819	-1.3991	-1.17034	-1.01786	-0.928755	-1.19513	-0.487782	-0.0730337	-0.496944	-0.420154	-0.388578	-1.99584	-1.72689	0.509054	-1.73819	-1.16889	-0.762809
-0.0539431	-0.341111	-0.186755	0.0861281	0.0885705	-0.2662	0.247364	-0.913089	-0.881739	-1.35104	-1.13577	-1.01044	-0.926755	-1.21665	-0.806794	-0.14026	-0.717665	-0.420039	-0.441011	-2.19566	-1.79434	0.359497	-1.85884	-1.20923	-0.908003
-0.054828	-0.346582	-0.213118	0.0115293	-0.0468836	-0.221092	0.108007	-0.820961	-0.790336	-1.2655	-1.07526	-0.97277	-0.894724	-1.19309	-1.114	-0.193769	-0.92843	-0.416674	-0.480687	-2.31665	-1.82481	0.181918	-1.92091	-1.2598	-1.03216
-0.0547416	-0.344514	-0.254764	-0.0926807	-0.206924	-0.188716	-0.0640276	-0.70301	-0.685105	-1.14844	-0.991723	-0.907591	-0.835975	-1.12653	-1.38701	-0.238395	-1.11616	-0.41186	-0.506565	-2.35368	-1.82438	-0.0139452	-1.92805	-1.30906	-1.12396
-0.0536974	-0.337116	-0.309866	-0.22158	-0.384698	-0.168489	-0.261369	-0.565943	-0.571131	-1.00682	-0.888722	-0.81872	-0.75476	-1.02203	-1.60534	-0.279748	-1.26858	-0.406742	-0.519226	-2.30856	-1.7982	-0.217137	-1.88597	-1.34382	-1.17439
-0.0517279	-0.326482	-0.375777	-0.368467	-0.572302	-0.159284	-0.474822	-0.416336	-0.452766	-0.847989	-0.770335	-0.710711	-0.655802	-0.887142	-1.7524	-0.323005	-1.37551	-0.401748	-0.520384	-2.18944	-1.74939	-0.416358	-1.80132	-1.35137	-1.17776
-0.0488877	-0.314344	-0.449153	-0.525434	-0.76151	-0.159512	-0.694197	-0.260319	-0.33356	-0.679303	-0.64108	-0.588618	-0.543937	-0.73105	-1.81712	-0.371769	-1.43006	-0.396711	-0.512205	-2.00951	-1.67848	-0.600799	-1.68062	-1.32123	-1.13225
-0.0452585	-0.301879	-0.526114	-0.68405	-0.944492	-0.167175	-0.909202	-0.103461	-0.216408	-0.507808	-0.505899	-0.457834	-0.423905	-0.563669	-1.7951	-0.427173	-1.42947	-0.39112	-0.496634	-1.78516	-1.58371	-0.760843	-1.52968	-1.24657	-1.04003
-0.0409553	-0.289609	-0.602415	-0.836039	-1.11444	-0.179914	-1.1103	0.0491622	-0.103878	-0.340157	-0.370161	-0.324007	-0.300302	-0.394675	-1.68908	-0.487378	-1.3755	-0.384441	-0.474872	-1.53394	-1.46197	-0.888623	-1.35347	-1.125	-0.906905
-0.0361324	-0.277409	-0.673611	-0.973904	-1.26603	-0.195011	-1.28944	0.192773	0.00140189	-0.182635	-0.239648	-0.193011	-0.177644	-0.232631	-1.50861	-0.547555	-1.27431	-0.376418	-0.447155	-1.27274	-1.31021	-0.978423	-1.15634	-0.95875	-0.741682
-0.0309864	-0.264611	-0.735211	-1.0914	-1.39563	-0.209401	-1.44051	0.322663	0.0963743	-0.0412563	-0.120472	-0.0708958	-0.0605071	-0.0842548	-1.26905	-0.600405	-1.13575	-0.367293	-0.412889	-1.01624	-1.12719	-1.02698	-0.942636	-0.754435	-0.555291
-0.0257552	-0.250201	-0.782843	-1.18384	-1.50133	-0.219687	-1.55966	0.434025	0.177336	0.0781584	-0.0188712	0.0362132	0.0463624	0.0460776	-0.989938	-0.637164	-0.972161	-0.357889	-0.371086	-0.776101	-0.914943	-1.03368	-0.71742	-0.522397	-0.359849
-0.0207114	-0.233066	-0.812448	-1.2482	-1.58275	-0.222239	-1.64526	0.521916	0.239933	0.169993	0.0591142	0.122313	0.138013	0.156575	-0.693052	-0.64898	-0.796944	-0.349549	-0.321032	-0.560755	-0.679982	-1.00062	-0.487152	-0.275812	-0.167762
-0.0161497	-0.212258	-0.820528	-1.28308	-1.64067	-0.213374	-1.69771	0.581416	0.279406	0.228994	0.108097	0.181844	0.209401	0.247962	-0.400262	-0.628495	-0.623042	-0.343938	-0.262993	-0.37584	-0.433665	-0.932512	-0.260122	-0.0296785	0.00905358
-0.0123686	-0.187233	-0.804464	-1.28847	-1.67664	-0.189665	-1.71909	0.607979	0.291076	0.250593	0.123869	0.210103	0.255671	0.323098	-0.131578	-0.571379	-0.461651	-0.342755	-0.19881	-0.225032	-0.191817	-0.836359	-0.0465063	0.20024	0.159795
-0.00964741	-0.158026	-0.762878	-1.26558	-1.69248	-0.14836	-1.71275	0.597936	0.271	0.231372	0.103943	0.203733	0.272575	0.3863	0.096486	-0.47759	-0.321341	-0.347404	-0.132217	-0.111044	0.0265108	-0.720896	0.14202	0.398464	0.275237
-0.0082218	-0.125329	-0.696019	-1.21653	-1.68993	-0.0878828	-1.68279	0.549089	0.21668	0.169601	0.0480162	0.161187	0.256995	0.442438	0.272063	-0.352128	-0.207737	-0.358694	-0.0687899	-0.0364742	0.200979	-0.595782	0.293099	0.550803	0.348057
-0.00826023	-0.0904809	-0.606095	-1.14415	-1.67042	-0.0083447	-1.63369	0.461261	0.127724	0.0657531	-0.0417343	0.0831144	0.207469	0.495907	0.388529	-0.205116	-0.12375	-0.376617	-0.0155012	-0.004289	0.312333	-0.470636	0.39485	0.645305	0.373059
-0.00984425	-0.0553496	-0.497477	-1.0519	-1.63498	0.0880035	-1.56995	0.33672	0.00631138	-0.0771064	-0.160579	-0.0274267	0.124636	0.549623	0.444557	-0.0511487	-0.0702625	-0.400246	0.0200667	-0.0177915	0.344887	-0.354049	0.437219	0.673121	0.347324
-0.0129555	-0.0221334	-0.376698	-0.943818	-1.58427	0.196487	-1.49579	0.180371	-0.142623	-0.253166	-0.301441	-0.164981	0.011497	0.604201	0.443682	0.0920713	-0.0470484	-0.427766	0.030723	-0.0800607	0.28875	-0.252681	0.413331	0.629247	0.270298
-0.0174717	0.00688841	-0.252201	-0.824538	-1.51884	0.309968	-1.41503	-0.000344374	-0.311542	-0.454002	-0.455364	-0.32196	-0.126562	0.657456	0.393474	0.205643	-0.0536929	-0.456625	0.0107236	-0.192986	0.141467	-0.170611	0.320612	0.513076	0.143832
-0.0231713	0.0296315	-0.133797	-0.69936	-1.43937	0.419121	-1.33096	-0.195839	-0.490787	-0.669023	-0.612205	-0.489152	-0.28203	0.704341	0.304451	0.271683	-0.0902503	-0.483789	-0.0432953	-0.356114	-0.0911891	-0.109031	0.161524	0.328684	-0.0278579
-0.0297488	0.0444696	-0.0318798	-0.574242	-1.34706	0.513037	-1.24633	-0.395037	-0.669357	-0.886189	-0.761469	-0.656411	-0.445785	0.73736	0.188832	0.275546	-0.157466	-0.506047	-0.13166	-0.565597	-0.395403	-0.0663635	-0.0562568	0.0847784	-0.238315
-0.0368359	0.0504563	0.0435461	-0.455711	-1.24384	0.580143	-1.1634	-0.586209	-0.835852	-1.09292	-0.893181	-0.813457	-0.607812	0.747446	0.0592784	0.207733	-0.256489	-0.520342	-0.251388	-0.813491	-0.750495	-0.0387779	-0.320264	-0.205745	-0.479094
-0.0440294	0.0474772	0.083893	-0.35063	-1.13254	0.60934	-1.08396	-0.757879	-0.979494	-1.27708	-0.998699	-0.950681	-0.758032	0.725216	-0.0722643	0.0652159	-0.388127	-0.524077	-0.396348	-1.08764	-1.13094	-0.0210619	-0.614245	-0.526642	-0.740148
-0.0509214	0.0363131	0.0829521	-0.265808	-1.01698	0.591244	-1.00946	-0.899713	-1.09107	-1.42795	-1.07137	-1.05987	-0.887135	0.66245	-0.195535	-0.148019	-0.551832	-0.515373	-0.557848	-1.37223	-1.50899	-0.00769658	-0.91962	-0.859506	-1.01033
-0.0571284	0.0186027	0.0376402	-0.207486	-0.90174	0.519355	-0.941029	-1.00327	-1.1637	-1.53698	-1.10699	-1.13475	-0.987318	0.553619	-0.302639	-0.421291	-0.744663	-0.493274	-0.725562	-1.64898	-1.8575	0.00604057	-1.2172	-1.18519	-1.27803
-0.0623183	-0.00329578	-0.0515802	-0.18074	-0.791928	0.390989	-0.879588	-1.06255	-1.19335	-1.5984	-1.10396	-1.17138	-1.05285	0.397248	-0.3884	-0.738369	-0.960524	-0.457864	-0.888682	-1.89887	-2.15272	0.0231511	-1.48895	-1.48529	-1.53182
-0.0662316	-0.0265344	-0.18068	-0.188903	-0.692723	0.207826	-0.825869	-1.07438	-1.17905	-1.60955	-1.06331	-1.16826	-1.08041	0.196887	-0.450385	-1.07929	-1.18992	-0.410324	-1.03713	-2.10409	-2.37653	0.0443585	-1.71953	-1.74359	-1.7611
-0.0686973	-0.0480736	-0.342452	-0.233088	-0.608884	-0.0240407	-0.780448	-1.03846	-1.12285	-1.57084	-0.988408	-1.12628	-1.06918	-0.0384806	-0.488631	-1.42258	-1.42034	-0.3529	-1.16267	-2.24997	-2.51797	0.0680475	-1.89751	-1.94721	-1.95671
-0.0696402	-0.065016	-0.52727	-0.311911	-0.544245	-0.294572	-0.743747	-0.957352	-1.02951	-1.48566	-0.884642	-1.04857	-1.02078	-0.294744	-0.505151	-1.7476	-1.63733	-0.288795	-1.25975	-2.32658	-2.5739	0.0907402	-2.01598	-2.08741	-2.11135
-0.0690827	-0.0749364	-0.724094	-0.42148	-0.501261	-0.590736	-0.716007	-0.836187	-0.906013	-1.35994	-0.758927	-0.940161	-0.938965	-0.55372	-0.503332	-2.03669	-1.82604	-0.221981	-1.326	-2.32972	-2.54859	0.108034	-2.07272	-2.15997	-2.21983
-0.0671388	-0.0761645	-0.921603	-0.555669	-0.480686	-0.89781	-0.697249	-0.682384	-0.760986	-1.20172	-0.619242	-0.807679	-0.829272	-0.794894	-0.487323	-2.27675	-1.97304	-0.156918	-1.36226	-2.26121	-2.45259	0.115827	-2.06978	-2.16512	-2.27923
-0.064003	-0.0679838	-1.10929	-0.706658	-0.481416	-1.20087	-0.687211	-0.505228	-0.604099	-1.02056	-0.47415	-0.658992	-0.698614	-0.99768	-0.461501	-2.46022	-2.06803	-0.0982028	-1.37215	-2.12839	-2.30083	0.111587	-2.01272	-2.10707	-2.28884
-0.059934	-0.0507194	-1.27838	-0.865673	-0.500543	-1.48623	-0.685295	-0.315435	-0.445433	-0.826979	-0.332346	-0.502853	-0.554856	-1.14392	-0.430074	-2.5852	-2.10525	-0.0501669	-1.3613	-1.94298	-2.11044	0.0953747	-1.90956	-1.99329	-2.25001
-0.0552356	-0.0257031	-1.42244	-1.02382	-0.533615	-1.74269	-0.6905	-0.124672	-0.294914	-0.631911	-0.202225	-0.348546	-0.406426	-1.22028	-0.396827	-2.6548	-2.0842	-0.0164475	-1.33629	-1.71953	-1.89853	0.070386	-1.76965	-1.83357	-2.16598
-0.0502341	0.00487851	-1.53773	-1.17289	-0.575081	-1.96238	-0.701394	0.054979	-0.161773	-0.446131	-0.091465	-0.205478	-0.261937	-1.22026	-0.364964	-2.67587	-2.00976	0.000403336	-1.30346	-1.47357	-1.68024	0.0428397	-1.60268	-1.63904	-2.04163
-0.045256	0.0382321	-1.62304	-1.30605	-0.618876	-2.1411	-0.716104	0.211632	-0.0540643	-0.279725	-0.00661143	-0.0827352	-0.129824	-1.14535	-0.337018	-2.65732	-1.89144	-0.000774341	-1.2678	-1.22004	-1.46735	0.0211679	-1.41781	-1.42125	-1.88331
-0.040605	0.0712662	-1.67946	-1.4183	-0.659067	-2.2782	-0.732365	0.334281	0.0217822	-0.141557	0.0473332	0.0114436	-0.0179593	-1.00533	-0.314761	-2.60833	-1.74217	-0.0195805	-1.23215	-0.971832	-1.2676	0.014611	-1.22311	-1.19133	-1.69852
-0.0365414	0.100921	-1.70973	-1.5067	-0.690477	-2.37605	-0.747607	0.41356	0.0613568	-0.0387673	0.0672876	0.0702345	0.0667518	-0.817448	-0.299098	-2.53669	-1.5766	-0.0540593	-1.19676	-0.738907	-1.08464	0.0314583	-1.02535	-0.959421	-1.49574
-0.033264	0.124477	-1.71759	-1.57027	-0.709219	-2.43914	-0.759117	0.442512	0.0625929	0.0236989	0.0524025	0.0888125	0.118813	-0.604581	-0.289957	-2.44768	-1.40936	-0.100884	-1.15933	-0.527914	-0.918682	0.0772746	-0.829935	-0.734218	-1.28402
-0.0308963	0.139807	-1.70712	-1.60974	-0.713042	-2.4731	-0.764233	0.417322	0.0259841	0.0434759	0.00424897	0.0648776	0.134575	-0.392608	-0.286215	-2.34355	-1.25328	-0.155705	-1.11567	-0.342266	-0.767522	0.153489	-0.64111	-0.522751	-1.07262
-0.0294778	0.145549	-1.68218	-1.62708	-0.701476	-2.48372	-0.760576	0.337878	-0.0453481	0.0210388	-0.0731684	-0.000956125	0.112626	-0.207275	-0.285723	-2.22375	-1.11811	-0.213602	-1.06063	-0.182614	-0.627734	0.256679	-0.462176	-0.3303	-0.870395
-0.0289623	0.14119	-1.64595	-1.62503	-0.675731	-2.47614	-0.746288	0.208093	-0.145776	-0.0402156	-0.173613	-0.10499	0.0540766	-0.0709999	-0.285477	-2.08585	-1.00962	-0.269595	-0.989338	-0.0475546	-0.495866	0.378758	-0.295727	-0.160434	-0.685279
-0.0292219	0.127051	-1.60074	-1.6065	-0.638394	-2.45425	-0.720244	0.0358697	-0.267501	-0.134113	-0.28904	-0.240545	-0.0373428	-2.54051e-05	-0.281951	-1.92685	-0.929268	-0.319126	-0.898418	0.0655836	-0.369374	0.508088	-0.14381	-0.0151441	-0.523623
-0.0300583	0.10421	-1.54791	-1.57426	-0.592967	-2.42052	-0.682198	-0.167317	-0.401099	-0.25209	-0.41023	-0.398377	-0.155412	-0.00233956	-0.271559	-1.74476	-0.874594	-0.358457	-0.786943	0.160001	-0.247177	0.631357	-0.00797731	0.104984	-0.389699
-0.0312212	0.0743503	-1.48804	-1.53053	-0.543303	-2.37601	-0.632847	-0.387227	-0.536239	-0.383822	-0.527557	-0.567363	-0.291806	-0.0766564	-0.251184	-1.53993	-0.839998	-0.384938	-0.656955	0.238845	-0.129809	0.735865	0.110735	0.200547	-0.285365
-0.0324297	0.0395843	-1.42113	-1.47693	-0.493056	-2.32071	-0.573782	-0.607968	-0.662514	-0.51804	-0.631814	-0.735412	-0.436723	-0.212605	-0.218667	-1.31597	-0.817967	-0.397131	-0.513428	0.304826	-0.0191869	0.81179	0.211895	0.273094	-0.209996
-0.0333989	0.00225334	-1.34689	-1.41443	-0.445191	-2.25399	-0.507332	-0.813323	-0.770291	-0.643472	-0.715008	-0.890489	-0.579684	-0.392098	-0.173164	-1.07999	-0.800435	-0.39478	-0.363675	0.360052	0.0819048	0.853983	0.295758	0.32488	-0.160717
-0.0338654	-0.0352685	-1.26507	-1.3435	-0.401638	-2.17511	-0.436311	-0.988104	-0.851493	-0.749789	-0.770999	-1.02164	-0.710424	-0.59168	-0.115275	-0.84207	-0.780088	-0.378667	-0.216351	0.40604	0.170469	0.862904	0.363318	0.35862	-0.132936
-0.0336118	-0.0707571	-1.17564	-1.26432	-0.363134	-2.08372	-0.363708	-1.11942	-0.900221	-0.828479	-0.795954	-1.11987	-0.819757	-0.78551	-0.0469432	-0.614102	-0.751376	-0.35038	-0.0802417	0.443861	0.24396	0.844505	0.416287	0.377253	-0.121106
-0.0324869	-0.102296	-1.07895	-1.17697	-0.32925	-1.98022	-0.29236	-1.19771	-0.913167	-0.873511	-0.78853	-1.17887	-0.900323	-0.948579	0.028878	-0.408255	-0.711133	-0.312035	0.0369014	0.474352	0.300819	0.809044	0.456983	0.38373	-0.119593
-0.0304198	-0.128404	-0.975784	-1.08171	-0.298591	-1.86593	-0.224655	-1.21741	-0.889771	-0.881762	-0.749823	-1.19537	-0.947116	-1.05971	0.1087	-0.235265	-0.658701	-0.266009	0.129276	0.498335	0.340818	0.769005	0.488133	0.380836	-0.123535
-0.0274267	-0.148126	-0.867307	-0.979103	-0.269131	-1.7431	-0.162316	-1.17731	-0.832146	-0.853133	-0.683088	-1.16926	-0.957759	-1.104	0.189003	-0.102955	-0.595638	-0.214692	0.193548	0.516797	0.365145	0.736519	0.5126	0.371058	-0.12952
-0.0236099	-0.161081	-0.754942	-0.870143	-0.23861	-1.61476	-0.106275	-1.08053	-0.744782	-0.79037	-0.593302	-1.10343	-0.932517	-1.07436	0.266661	-0.0152026	-0.525086	-0.160297	0.228944	0.530996	0.376261	0.720754	0.533074	0.35652	-0.135997
-0.0191487	-0.167463	-0.640237	-0.756278	-0.204945	-1.48439	-0.0566766	-0.934134	-0.634098	-0.698635	-0.486633	-1.0033	-0.874068	-0.972115	0.339182	0.0284691	-0.450996	-0.104734	0.236965	0.542487	0.377556	0.725765	0.551757	0.338967	-0.143336
-0.0142839	-0.168005	-0.524729	-0.639365	-0.166568	-1.35555	-0.0129611	-0.748616	-0.507885	-0.584886	-0.369892	-0.876301	-0.787099	-0.806583	0.404748	0.0326476	-0.377359	-0.0495406	0.220851	0.55307	0.372873	0.749262	0.570082	0.3198	-0.153526
-0.00929636	-0.163877	-0.40986	-0.521556	-0.122663	-1.23151	0.0259627	-0.537089	-0.374705	-0.457142	-0.250011	-0.731173	-0.677796	-0.593738	0.46205	0.00521428	-0.307608	0.00412708	0.18494	0.564683	0.365996	0.782545	0.588522	0.300136	-0.169583
-0.00448225	-0.156561	-0.296949	-0.405143	-0.0732618	-1.11485	0.0615109	-0.314457	-0.243296	-0.323745	-0.133603	-0.577288	-0.553292	-0.354195	0.510023	-0.043868	-0.244281	0.0554585	0.134078	0.579259	0.360156	0.811701	0.606515	0.280866	-0.19475
-0.000126195	-0.147686	-0.187228	-0.292376	-0.0191934	-1.00724	0.0952089	-0.0964865	-0.121993	-0.192671	-0.026604	-0.423988	-0.421143	-0.110756	0.547586	-0.103938	-0.188972	0.103926	0.0731643	0.598564	0.357656	0.819878	0.622542	0.262668	-0.231639
0.00352428	-0.138854	-0.0819282	-0.185282	0.0380978	-0.909319	0.128496	0.101145	-0.0182072	-0.070961	0.0659955	-0.279998	-0.288864	0.114223	0.57348	-0.164962	-0.142535	0.149205	0.00689108	0.624034	0.359649	0.790296	0.634359	0.245971	-0.281445
0.0062813	-0.13148	0.0176218	-0.0855136	0.096826	-0.820639	0.16257	0.263812	0.0620363	0.0356874	0.140346	-0.152924	-0.163529	0.301326	0.586315	-0.218613	-0.105418	0.191085	-0.0603423	0.656613	0.366095	0.709459	0.639385	0.230843	-0.343374
0.00803392	-0.126667	0.109904	0.00576651	0.155184	-0.739855	0.198277	0.3789	0.11449	0.123176	0.193872	-0.0488481	-0.0514552	0.436201	0.584789	-0.258976	-0.0780289	0.229378	-0.124395	0.696596	0.375916	0.570027	0.635173	0.216838	-0.414349
0.00875821	-0.125125	0.193177	0.087936	0.211654	-0.664954	0.236055	0.436713	0.136981	0.189101	0.225359	0.0279843	0.0420623	0.511055	0.568066	-0.282835	-0.0609852	0.263832	-0.181317	0.743488	0.387289	0.372839	0.619936	0.202843	-0.48906
0.0085193	-0.127159	0.265508	0.160913	0.265245	-0.593588	0.27592	0.431286	0.129598	0.232729	0.234994	0.0753617	0.11298	0.525383	0.536177	-0.289575	-0.0551652	0.294047	-0.227338	0.795907	0.398052	0.127698	0.593005	0.186996	-0.560337
0.00746476	-0.132707	0.324897	0.225104	0.315634	-0.523436	0.317496	0.36101	0.0947245	0.25487	0.224347	0.0931986	0.158697	0.485809	0.490337	-0.28078	-0.0615408	0.319421	-0.25897	0.85154	0.406144	-0.1472	0.555158	0.166731	-0.619815
0.00581007	-0.141431	0.369467	0.281323	0.363156	-0.452548	0.360072	0.22898	0.0369047	0.257679	0.196294	0.0834994	0.178221	0.405072	0.433063	-0.259652	-0.0808239	0.339127	-0.273256	0.907211	0.409999	-0.427167	0.508736	0.139019	-0.658821
0.00381738	-0.152827	0.397709	0.33069	0.408671	-0.379629	0.402692	0.0429942	-0.0374849	0.244415	0.154844	0.0501859	0.172261	0.300257	0.368036	-0.230359	-0.113031	0.352157	-0.268126	0.959053	0.408846	-0.683938	0.457508	0.100806	-0.669388
0.00176979	-0.166331	0.408726	0.374538	0.453307	-0.304214	0.444254	-0.184873	-0.120746	0.219161	0.10488	-0.00121824	0.14325	0.190494	0.299719	-0.19742	-0.157087	0.357445	-0.242797	1.00283	0.402856	-0.889189	0.406282	0.0496085	-0.645315
-5.63051e-05	-0.181402	0.40245	0.414321	0.498141	-0.226718	0.483625	-0.439117	-0.20452	0.186522	0.0518105	-0.0640365	0.0952329	0.0944165	0.232797	-0.165182	-0.2106	0.354048	-0.198116	1.03438	0.39311	-1.01816	0.360329	-0.0158256	-0.583126
-0.00141779	-0.197562	0.379763	0.451539	0.543874	-0.14835	0.519754	-0.70202	-0.280544	0.151307	0.00114619	-0.130997	0.0336232	0.0277166	0.171562	-0.137408	-0.269878	0.341394	-0.136728	1.05012	0.381425	-1.05285	0.324678	-0.0949168	-0.482857
-0.00212761	-0.214391	0.342523	0.48767	0.590575	-0.0709107	0.55177	-0.955125	-0.341414	0.118208	-0.041957	-0.194851	-0.0351949	0.00112491	0.119363	-0.116987	-0.330219	0.319531	-0.0630026	1.04756	0.370034	-0.984483	0.303416	-0.184864	-0.348511
-0.00207119	-0.231476	0.293458	0.524088	0.637545	0.00349218	0.57907	-1.18082	-0.381268	0.0914853	-0.0731389	-0.248999	-0.104381	0.019084	0.0782249	-0.105732	-0.386426	0.289345	0.0173189	1.02579	0.361224	-0.814726	0.299098	-0.280576	-0.188111
-0.00121488	-0.248341	0.235952	0.561987	0.683334	0.0727588	0.601368	-1.36382	-0.396308	0.0746878	-0.0892111	-0.288039	-0.167233	0.0793018	0.048718	-0.104261	-0.433461	0.252696	0.097726	0.985718	0.356966	-0.555779	0.312352	-0.374989	-0.0132684
0.000394635	-0.264377	0.173749	0.602276	0.725935	0.135096	0.618712	-1.49245	-0.385094	0.0704191	-0.088416	-0.308204	-0.217783	0.173248	0.0300671	-0.111936	-0.467095	0.212425	0.171698	0.930154	0.358623	-0.229135	0.341768	-0.459755	0.161749
0.00263952	-0.278786	0.110619	0.645477	0.763094	0.189249	0.631451	-1.55947	-0.348572	0.0801813	-0.0705362	-0.307599	-0.25133	0.287525	0.0204785	-0.126893	-0.484463	0.172214	0.233493	0.863569	0.366784	0.136749	0.384078	-0.526208	0.321388
0.00534751	-0.290573	0.0500315	0.691633	0.792709	0.234637	0.640165	-1.56253	-0.289853	0.104305	-0.0368389	-0.28625	-0.264843	0.405923	0.017597	-0.146157	-0.484406	0.136295	0.27882	0.79161	0.381222	0.509604	0.434595	-0.566447	0.450501
0.00831384	-0.298577	-0.005111	0.74023	0.81322	0.271375	0.645549	-1.50406	-0.213768	0.14198	0.0101344	-0.245941	-0.257169	0.511865	0.0189987	-0.165875	-0.467574	0.109027	0.305288	0.720425	0.401001	0.856964	0.487867	-0.574375	0.536141
0.0113257	-0.301556	-0.0526598	0.790174	0.823922	0.30019	0.648275	-1.39079	-0.126267	0.191378	0.0669027	-0.189876	-0.229039	0.590886	0.0226276	-0.181665	-0.43629	0.0943885	0.312555	0.655876	0.424669	1.1498	0.538409	-0.546503	0.569238
0.0141858	-0.298303	-0.0912964	0.839813	0.825136	0.322252	0.648842	-1.23293	-0.0337454	0.249859	0.129458	-0.122231	-0.182874	0.632766	0.0271031	-0.189072	-0.394219	0.0954347	0.302179	0.602822	0.4505	1.36579	0.581418	-0.48241	0.54589
0.016733	-0.287787	-0.120508	0.887018	0.818197	0.338949	0.647451	-1.04307	0.0576116	0.314238	0.193702	-0.0476346	-0.122413	0.633005	0.0318617	-0.184088	-0.345914	0.1138	0.277212	0.564578	0.476725	1.49174	0.613344	-0.384811	0.468065
0.0188561	-0.269283	-0.140475	0.929321	0.805244	0.351647	0.643904	-0.835055	0.142403	0.381087	0.255852	0.0293259	-0.052236	0.593398	0.0371328	-0.163667	-0.296319	0.149312	0.241654	0.542675	0.501714	1.525	0.632228	-0.259252	0.343578
0.0205013	-0.242495	-0.151905	0.964079	0.788861	0.36148	0.637576	-0.622884	0.216437	0.447024	0.312772	0.104538	0.022772	0.521653	0.0437784	-0.126175	-0.250279	0.199796	0.199843	0.53696	0.524065	1.47358	0.637767	-0.113524	0.185286
0.0216707	-0.207637	-0.155836	0.988672	0.771603	0.369191	0.627443	-0.419697	0.276973	0.508992	0.362207	0.174678	0.097931	0.430095	0.0530444	-0.0716847	-0.212109	0.261119	0.155921	0.546011	0.542625	1.35497	0.631101	0.0430898	0.00961138
0.0224145	-0.165471	-0.153458	1.0007	0.755512	0.375058	0.612194	-0.236973	0.322789	0.564472	0.402884	0.237394	0.169205	0.333719	0.0662801	-0.00205916	-0.185234	0.327491	0.113425	0.567751	0.556442	1.1938	0.614388	0.200609	-0.165431
0.0228171	-0.117294	-0.14595	0.99817	0.741694	0.378911	0.590395	-0.0839189	0.354067	0.611639	0.434513	0.291353	0.233519	0.247898	0.0846716	0.0791986	-0.17192	0.392022	0.0750641	0.600105	0.564695	1.0185	0.590262	0.349091	-0.322405
0.0229804	-0.0648719	-0.134385	0.979673	0.730047	0.380226	0.560696	0.0329194	0.372169	0.649438	0.457672	0.336163	0.288934	0.186138	0.109025	0.167329	-0.173077	0.447475	0.0426715	0.641528	0.566654	0.857496	0.561273	0.479269	-0.446506
0.023006	-0.0103307	-0.119671	0.944512	0.719199	0.378293	0.522039	0.109858	0.379309	0.677596	0.473623	0.372224	0.334673	0.158241	0.139624	0.256876	-0.18817	0.487112	0.0172965	0.69124	0.56169	0.735259	0.529435	0.583086	-0.527176
0.0229802	0.0440056	-0.102542	0.892796	0.706671	0.372405	0.473851	0.146101	0.378214	0.69657	0.484076	0.400513	0.371015	0.169129	0.176154	0.342348	-0.21522	0.505543	-0.000618721	0.749098	0.549365	0.668867	0.495954	0.654144	-0.559075
0.0229628	0.0958026	-0.0835768	0.825479	0.689248	0.362047	0.416171	0.14361	0.371786	0.707443	0.49094	0.422359	0.399087	0.218488	0.217714	0.418864	-0.250929	0.499432	-0.0110469	0.815081	0.529584	0.665504	0.461197	0.688121	-0.542294
0.0229817	0.142922	-0.0632277	0.744329	0.663507	0.347039	0.349709	0.106838	0.362815	0.711781	0.496091	0.439244	0.420591	0.301208	0.262882	0.4827	-0.290924	0.46798	-0.0142196	0.888503	0.502795	0.721366	0.42488	0.683145	-0.481847
0.0230335	0.183624	-0.0418485	0.651825	0.6264	0.327597	0.275805	0.0423305	0.353764	0.711468	0.501166	0.452626	0.437499	0.408481	0.309827	0.531638	-0.330123	0.413086	-0.0105372	0.967119	0.470167	0.822186	0.386444	0.640116	-0.386606
0.0230887	0.21674	-0.0197052	0.550977	0.575794	0.30431	0.196319	-0.041794	0.346625	0.708534	0.507429	0.463819	0.451767	0.529315	0.356477	0.565065	-0.363215	0.339172	-0.000546903	1.04635	0.433707	0.945402	0.34552	0.562904	-0.267898
0.0231018	0.241793	0.00303056	0.445098	0.510882	0.278024	0.113446	-0.136458	0.342864	0.704978	0.515692	0.473929	0.4651	0.652185	0.400696	0.583834	-0.385207	0.252685	0.0150352	1.11889	0.396258	1.06369	0.302379	0.458337	-0.13801
0.0230227	0.259043	0.0262985	0.337521	0.432376	0.249665	0.0295012	-0.232308	0.343415	0.702606	0.526306	0.483817	0.478779	0.766546	0.440482	0.589907	-0.391975	0.161332	0.0352913	1.17481	0.361345	1.14936	0.258262	0.33588	-0.00882938
0.0228084	0.269451	0.0501691	0.23133	0.34247	0.220036	-0.0532801	-0.320415	0.348731	0.702896	0.539216	0.494114	0.49358	0.864013	0.474161	0.585868	-0.380775	0.0731821	0.0590942	1.20234	0.332862	1.17898	0.215515	0.206965	0.109251
0.0224327	0.274562	0.0748491	0.129111	0.244564	0.189633	-0.132914	-0.392937	0.358864	0.706899	0.554063	0.505238	0.509773	0.939074	0.50054	0.574392	-0.350595	-0.00427687	0.0851441	1.18926	0.314626	1.13733	0.177476	0.0839522	0.208074
0.0218926	0.276324	0.100664	0.0327831	0.142817	0.158524	-0.207762	-0.443663	0.373553	0.715178	0.570306	0.517433	0.527187	0.989312	0.51902	0.557768	-0.302316	-0.0649636	0.112052	1.12471	0.309835	1.02022	0.148137	-0.0211686	0.282112
0.0212108	0.276868	0.128011	-0.0564774	0.041612	0.12632	-0.276559	-0.468416	0.392317	0.727799	0.587356	0.530798	0.545337	1.01517	0.529626	0.537536	-0.238618	-0.10483	0.138458	1.00123	0.320514	0.835473	0.131625	-0.0982018	0.328566
0.0204335	0.278285	0.157279	-0.138209	-0.0549915	0.0922432	-0.338353	-0.465242	0.414529	0.744372	0.604694	0.545315	0.563575	1.01936	0.532969	0.514299	-0.163648	-0.122215	0.163154	0.816527	0.347035	0.60201	0.131585	-0.140064	0.347216
0.0196247	0.282423	0.188759	-0.212533	-0.143705	0.055269	-0.39242	-0.434395	0.439476	0.764129	0.621943	0.560868	0.581238	1.00608	0.530133	0.487715	-0.0824761	-0.117897	0.185191	0.574876	0.387795	0.347094	0.150566	-0.143774	0.340121
0.0188572	0.290722	0.222542	-0.279944	-0.222306	0.0143311	-0.43814	-0.378125	0.466393	0.786042	0.638918	0.577259	0.597788	0.980169	0.522511	0.456661	-0.000454016	-0.0948832	0.203948	0.287522	0.439132	0.102234	0.189507	-0.110914	0.311211
0.0182031	0.304123	0.258441	-0.341068	-0.289751	-0.0314691	-0.47491	-0.300306	0.494487	0.80896	0.655608	0.594225	0.612906	0.94629	0.511629	0.419544	0.0774302	-0.0579628	0.219144	-0.0278229	0.495516	-0.101594	0.247399	-0.0474416	0.265816
0.0177236	0.323014	0.295937	-0.396409	-0.346084	-0.0826787	-0.502088	-0.205953	0.522937	0.83175	0.67214	0.611451	0.62654	0.90834	0.49897	0.374711	0.147072	-0.013112	0.230796	-0.348548	0.550034	-0.238642	0.321177	0.0371366	0.210168
0.0174608	0.347254	0.334174	-0.446155	-0.39221	-0.139367	-0.519014	-0.100707	0.550897	0.853427	0.688705	0.628593	0.638898	0.869073	0.485834	0.32089	0.205567	0.033181	0.239113	-0.649552	0.595091	-0.292217	0.405859	0.131125	0.150886
0.0174323	0.376216	0.371993	-0.490046	-0.429556	-0.201072	-0.525087	0.00967785	0.577499	0.873255	0.705484	0.645294	0.650402	0.829974	0.473226	0.257618	0.251287	0.0745994	0.244355	-0.906194	0.623279	-0.257086	0.494923	0.222296	0.0944676
0.0176286	0.408874	0.408006	-0.527353	-0.459701	-0.266821	-0.51989	0.119772	0.601863	0.890816	0.722577	0.66121	0.661592	0.791374	0.461774	0.185575	0.283742	0.105622	0.246667	-1.09733	0.628263	-0.140116	0.580882	0.29957	0.0467896
0.0180148	0.443891	0.440689	-0.556942	-0.48404	-0.335213	-0.503342	0.224818	0.623127	0.906032	0.739958	0.676028	0.673027	0.752718	0.451663	0.10679	0.303303	0.122034	0.245925	-1.20802	0.6056	0.040897	0.655991	0.354433	0.0126655
0.0185347	0.479719	0.468498	-0.577441	-0.503529	-0.40454	-0.475835	0.32097	0.640501	0.919138	0.757455	0.689486	0.685173	0.712939	0.4426	0.0246724	0.310864	0.121293	0.241634	-1.23147	0.55337	0.259967	0.713021	0.381868	-0.00451354
0.0191194	0.514683	0.489981	-0.587464	-0.518545	-0.47293	-0.438322	0.40541	0.653327	0.93063	0.774765	0.701388	0.69832	0.670849	0.433812	-0.0561344	0.307548	0.102715	0.232916	-1.16992	0.472549	0.486773	0.746019	0.380675	-0.00300752
0.0196955	0.547071	0.503882	-0.585856	-0.528877	-0.538488	-0.392329	0.476386	0.661163	0.941166	0.791502	0.711617	0.712529	0.62549	0.424118	-0.13008	0.294505	0.0674855	0.218621	-1.03448	0.367088	0.691038	0.750978	0.353149	0.0172102
0.0201966	0.575204	0.509244	-0.571935	-0.533829	-0.599425	-0.339883	0.533156	0.663862	0.951464	0.807256	0.720153	0.727621	0.57641	0.412101	-0.191179	0.27283	0.0184973	0.197569	-0.843702	0.24368	0.846794	0.726351	0.304232	0.0545713
0.0205724	0.597516	0.505487	-0.545678	-0.532423	-0.654166	-0.283351	0.575894	0.66163	0.962188	0.821661	0.727086	0.743207	0.523837	0.396387	-0.233585	0.243586	-0.0399642	0.168905	-0.621347	0.11125	0.935946	0.673344	0.240319	0.106201
0.020797	0.61263	0.492484	-0.507822	-0.523642	-0.701431	-0.225212	0.605556	0.655067	0.973853	0.834456	0.732623	0.758753	0.468741	0.37601	-0.252225	0.207908	-0.102659	0.132515	-0.39347	-0.0198128	0.950652	0.595937	0.167962	0.168336
0.020874	0.61943	0.4706	-0.459871	-0.50669	-0.740286	-0.167805	0.623739	0.645155	0.986746	0.845524	0.737095	0.773667	0.412793	0.350791	-0.243413	0.167136	-0.163914	0.0893972	-0.185282	-0.138611	0.894234	0.500622	0.0927016	0.236802
0.0208374	0.617132	0.440717	-0.403988	-0.481205	-0.770175	-0.113077	0.632531	0.63321	1.00089	0.854905	0.740946	0.78739	0.358223	0.321652	-0.205391	0.122949	-0.21819	0.0418927	-0.0181848	-0.234817	0.780527	0.395844	0.0182385	0.307498
0.020748	0.605326	0.404216	-0.342806	-0.447404	-0.790922	-0.0623814	0.634365	0.620771	1.01603	0.862782	0.744713	0.799485	0.307584	0.290739	-0.138717	0.0774738	-0.260623	-0.00635899	0.0926297	-0.299782	0.631801	0.291187	-0.0539335	0.376792
0.0206854	0.584001	0.362914	-0.279168	-0.406132	-0.802706	-0.0163582	0.631868	0.609463	1.0317	0.869441	0.748979	0.809703	0.263471	0.2613	-0.0464325	0.0333283	-0.287503	-0.0508183	0.139713	-0.327586	0.475555	0.196377	-0.124393	0.44181
0.0207362	0.553526	0.318965	-0.215843	-0.358796	-0.806023	0.0250946	0.627718	0.600829	1.04724	0.875214	0.754325	0.818019	0.2282	0.237271	0.0660464	-0.00639565	-0.296631	-0.0868243	0.123816	-0.315893	0.340656	0.120216	-0.195201	0.500577
0.0209805	0.514585	0.274708	-0.15526	-0.307214	-0.80162	0.0627426	0.624489	0.59616	1.06197	0.880424	0.761261	0.824644	0.203531	0.222619	0.191336	-0.0382415	-0.287499	-0.110689	0.0532514	-0.266529	0.253329	0.0695688	-0.268985	0.552022
0.0214787	0.468087	0.232489	-0.0992973	-0.253388	-0.790426	0.0978472	0.624502	0.596361	1.07522	0.885337	0.770162	0.829985	0.190455	0.220554	0.320772	-0.0585865	-0.261315	-0.120946	-0.0577332	-0.185638	0.233522	0.0485785	-0.347879	0.59587
0.0222592	0.41505	0.194478	-0.0491519	-0.199243	-0.773461	0.13193	0.629676	0.601846	1.0865	0.890134	0.781212	0.834592	0.189103	0.232756	0.445311	-0.0639252	-0.220834	-0.11952	-0.191277	-0.083351	0.292106	0.058233	-0.432524	0.632454
0.0233123	0.356479	0.162481	-0.00530128	-0.146369	-0.751756	0.166502	0.641398	0.612508	1.09555	0.894901	0.794367	0.839066	0.198778	0.258805	0.55652	-0.0512171	-0.170061	-0.112514	-0.328571	0.0270875	0.429241	0.0963852	-0.521336	0.662493
0.024588	0.293276	0.137798	0.0324447	-0.0958216	-0.726276	0.202801	0.660407	0.627744	1.10237	0.899657	0.80934	0.84397	0.218104	0.295957	0.647522	-0.0182593	-0.113846	-0.110372	-0.452452	0.130696	0.634106	0.158239	-0.610193	0.686877
0.0260015	0.226187	0.121126	0.0648241	-0.0479928	-0.697866	0.241567	0.686716	0.64655	1.1073	0.904385	0.825625	0.849731	0.245237	0.339361	0.713729	0.0359598	-0.0574306	-0.127192	-0.549569	0.212521	0.886036	0.237226	-0.692611	0.706471
0.0274432	0.155805	0.112524	0.0929599	-0.00259111	-0.667215	0.282903	0.719573	0.667662	1.11087	0.909083	0.842538	0.856572	0.278082	0.382704	0.753261	0.110979	-0.00597534	-0.179151	-0.611838	0.259588	1.15693	0.326102	-0.760421	0.721975
0.0287938	0.0826226	0.111454	0.118183	0.0412708	-0.634854	0.326233	0.757479	0.689719	1.11383	0.91381	0.859293	0.864474	0.314461	0.419205	0.766964	0.204698	0.0358917	-0.282131	-0.637036	0.26276	1.41467	0.418056	-0.804812	0.733823
0.0299407	0.00713715	0.116868	0.141865	0.0848911	-0.601174	0.37037	0.79825	0.711436	1.11695	0.918713	0.875077	0.873179	0.352178	0.442773	0.758052	0.313354	0.0644955	-0.448859	-0.628526	0.218222	1.62723	0.507586	-0.817603	0.742131
0.0307948	-0.0700262	0.127344	0.165282	0.129723	-0.566466	0.413695	0.839149	0.731748	1.12099	0.924041	0.889144	0.882236	0.389003	0.449136	0.731427	0.431672	0.0774891	-0.685973	-0.594199	0.128322	1.76686	0.591	-0.792504	0.746669
0.0313037	-0.147992	0.141251	0.189515	0.177083	-0.530956	0.454408	0.877079	0.749917	1.12652	0.930115	0.900882	0.891082	0.422602	0.436694	0.692821	0.553161	0.0741654	-0.991549	-0.544842	0.00157939	1.814	0.66642	-0.726189	0.746857
0.0314604	-0.225546	0.1569	0.215387	0.227878	-0.494839	0.490828	0.908819	0.765584	1.13389	0.937287	0.909879	0.899142	0.450474	0.406955	0.647906	0.670566	0.0556787	-1.35359	-0.492161	-0.148201	1.7603	0.733352	-0.618987	0.741792
0.031306	-0.301095	0.172692	0.243442	0.282377	-0.458288	0.521692	0.931321	0.778758	1.14315	0.945871	0.915951	0.905936	0.469988	0.364447	0.601526	0.77642	0.0251278	-1.74987	-0.446756	-0.303652	1.61034	0.791926	-0.475106	0.730302
0.0309253	-0.372699	0.187219	0.273956	0.34009	-0.421436	0.5464	0.942008	0.789761	1.15408	0.956063	0.919158	0.911157	0.478549	0.316098	0.557167	0.863669	-0.0125545	-2.14938	-0.416307	-0.446168	1.38173	0.842025	-0.302317	0.711059
0.0304377	-0.438175	0.199324	0.30697	0.399756	-0.384335	0.565169	0.939085	0.799131	1.1662	0.967885	0.919785	0.914734	0.473908	0.270207	0.516719	0.926288	-0.0509575	-2.51528	-0.404238	-0.55849	1.1034	0.882515	-0.111159	0.682768
0.0299818	-0.495258	0.208125	0.342344	0.45947	-0.346908	0.579067	0.921796	0.807509	1.17887	0.981135	0.918315	0.916842	0.454562	0.235154	0.48055	0.959856	-0.0828186	-2.80911	-0.409064	-0.627144	0.8122	0.910798	0.0862457	0.644451
0.0296988	-0.541809	0.213003	0.379822	0.51691	-0.3089	0.589917	0.890615	0.815525	1.19138	0.995384	0.91537	0.917878	0.420173	0.218095	0.447825	0.961987	-0.100896	-2.99565	-0.424554	-0.644309	0.548093	0.922801	0.277593	0.595801
0.0297131	-0.576033	0.213564	0.419104	0.56966	-0.269861	0.600067	0.84732	0.823705	1.20303	1.01001	0.911664	0.918402	0.371877	0.223837	0.416984	0.932593	-0.0990001	-3.04783	-0.44073	-0.608806	0.348605	0.913471	0.451804	0.537575
0.0301169	-0.596687	0.20962	0.4599	0.615557	-0.229168	0.612083	0.794941	0.832411	1.21328	1.02426	0.907934	0.919056	0.312414	0.254092	0.386279	0.873937	-0.0730441	-2.95071	-0.445613	-0.526049	0.243157	0.877674	0.600234	0.471939
0.0309563	-0.60324	0.201167	0.501983	0.653022	-0.186097	0.628374	0.737564	0.841819	1.22177	1.03738	0.904881	0.920476	0.246012	0.307208	0.354261	0.790454	-0.0219304	-2.70408	-0.427445	-0.406986	0.2482	0.81138	0.717513	0.40267
0.032224	-0.595972	0.188404	0.5452	0.681315	-0.139935	0.650836	0.680003	0.851926	1.2284	1.04867	0.903121	0.923208	0.178026	0.378408	0.320148	0.688388	0.051907	-2.32299	-0.377059	-0.266257	0.3639	0.712875	0.801898	0.335105
0.0338586	-0.575985	0.17177	0.589453	0.700676	-0.0901133	0.680535	0.627379	0.862591	1.23329	1.05763	0.903132	0.927645	0.114395	0.460488	0.284019	0.575262	0.142452	-1.8362	-0.289956	-0.11991	0.57297	0.583775	0.855118	0.275763
0.03575
0.0377511
0.0396954
0.0414157
0.0427651
0.0436347
0.0439675
0.0437663
0.043094
0.0420666
0.0408391
0.039587
0.0384852
0.0376878
0.0373111
0.0374221
0.0380337
0.0391068
0.040558
0.0422716
0.0441144
0.0459513
0.0476596
0.0491411
0.0503304
0.0511997
0.0517581
0.0520471
0.052133
0.052096
0.0520181
0.0519724
0.0520134
0.0521707
0.0524475
0.0528217
0.0532517
0.0536843
0.0540624
0.0543334
0.0544551
0.054399
0.0541522
0.0537173
0.0531112
0.0523648
0.0515223
0.0506409
0.0497893
0.0490447
0.048487
0.0481901
0.0482111
0.0485789
0.0492843
0.0502753
0.0514581
0.0527058
0.0538739
0.0548216
0.0554337
0.0556416
0.0554369
0.054877
0.0540789
0.0532033
0.0524294
0.0519253
0.0518185
0.0521712
0.0529637
0.0540908
0.0553693
0.0565574
0.0573822
0.0575716
0.0568854
0.0551428
0.0522419
0.0481702
0.0430059
0.0369106
0.0301157
0.0229047
0.0155939
0.00851349
0.00198924
-0.00367368
-0.0082058
-0.0113873
-0.0130615
-0.0131465
-0.0116457
-0.00865459
-0.00436186
0.000954973
0.00694236
0.0131909
0.0192626
0.0247225
0.0291725
0.032283
0.0338197
0.0336612
0.0318066
0.0283716
0.0235747
0.0177148
0.0111427
0.00423066
-0.0026578
-0.00919427
-0.0151062
-0.0201898
-0.0243152
-0.0274234
-0.0295164
-0.0306433
-0.0308838
-0.0303329
-0.0290888
-0.0272451
-0.0248899
-0.0221099
-0.018998
-0.015664
-0.0122424
-0.00889718
-0.00582012
-0.00322181
-0.00131615
-0.000299919
-0.000330567
-0.00150556
-0.00384665
-0.00729162
-0.0116949
-0.0168367
-0.0224397
-0.0281906
-0.0337633
-0.0388424
-0.0431429
-0.0464267
-0.0485148
-0.0492951
-0.0487275
-0.0468461
-0.0437594
-0.0396472
-0.0347552
-0.0293858
-0.0238834
-0.0186157
-0.0139496
-0.0102248
-0.00772525
-0.00665276
-0.00710598
-0.00906762
-0.0124029
-0.0168704
-0.022145
-0.0278497
-0.0335934
-0.0390077
-0.0437784
-0.0476678
-0.050524
-0.0522792
-0.0529366
-0.052553
-0.0512189
-0.049042
-0.0461355
-0.042614
-0.0385945
-0.0342015
-0.0295727
-0.0248626
-0.0202428
-0.0158967
-0.0120104
-0.00876083
-0.00630305
-0.0047588
-0.00420848
-0.00468725
-0.0061854
-0.00865247
-0.0120035
-0.0161263
-0.0208879
-0.0261394
-0.031719
-0.0374528
-0.0431552
-0.0486295
-0.0536706
-0.0580701
-0.0616259
-0.064154
-0.0655037
-0.0655726
-0.0643202
-0.0617786
-0.0580575
-0.0533428
-0.0478895
-0.0420081
-0.0360467
-0.0303704
-0.0253385
-0.0212827
-0.0184864
-0.0171669
-0.0174605
-0.0194128
-0.0229735
-0.0279975
-0.0342519
-0.0414298
-0.0491686
-0.0570735
-0.0647424
-0.0717919
-0.0778794
-0.0827225
-0.0861117
-0.0879172
-0.0880898
-0.0866575
-0.0837178
-0.0794301
-0.0740062
-0.0677022
-0.0608105
-0.0536517
-0.0465661
-0.0399021
-0.0340029
-0.0291897
-0.025743
-0.0238827
-0.0237497
-0.0253909
-0.0287515
-0.0336736
-0.0399058
-0.0471192
-0.0549319
-0.0629368
-0.0707303
-0.0779392
-0.0842417
-0.0893815
-0.0931746
-0.0955087
-0.0963378
-0.0956738
-0.0935786
-0.090157
-0.0855534
-0.079952
-0.0735779
-0.0667
-0.0596309
-0.0527221
-0.0463534
-0.0409142
-0.0367778
-0.0342713
-0.0336437
-0.0350362
-0.0384606
-0.0437886
-0.0507547
-0.0589739
-0.0679723
-0.0772273
-0.0862112
-0.0944347
-0.101483
-0.107044
-0.110918
-0.113023
-0.113381
-0.112101
-0.109357
-0.105365
-0.10036
-0.094587
-0.0882915
-0.0817179
-0.0751138
-0.0687339
-0.0628426
-0.0577116
-0.0536102
-0.050789
-0.0494582
-0.0497636
-0.0517644
-0.055418
-0.0605736
-0.0669773
-0.0742892
-0.0821084
-0.0900042
-0.0975489
-0.104348
-0.110066
-0.114442
-0.117302
-0.11856
-0.118212
-0.116334
-0.113063
-0.108594
-0.103161
-0.097034
-0.0905087
-0.0838975
-0.0775238
-0.0717125
-0.0667791
-0.0630152
-0.060671
-0.059937
-0.0609254
-0.0636549
-0.0680418
-0.0738984
-0.0809408
-0.0888058
-0.0970749
-0.105303
-0.113049
-0.119907
-0.125531
-0.129656
-0.132111
-0.132824
-0.131821
-0.129214
-0.125194
-0.120009
-0.113948
-0.107328
-0.100476
-0.0937189
-0.0873715
-0.0817294
-0.0770597
-0.0735924
-0.0715105
-0.0709405
-0.0719421
-0.0745012
-0.0785258
-0.0838458
-0.0902199
-0.0973462
-0.104878
-0.112445
-0.119669
-0.126191
-0.131688
-0.135892
-0.138605
-0.139711
-0.139186
-0.137099
-0.13361
-0.128964
-0.12347
-0.117485
-0.111385
-0.105534
-0.100257
-0.09581
-0.0923602
-0.0899722
-0.0886043
-0.0881153
-0.0882808
-0.0888174
-0.089412
-0.0897531
-0.0895609
-0.0886125
-0.0867609
-0.0839457
-0.080194
-0.0756141
-0.0703809
-0.0647164
-0.0588671
-0.0530806
-0.0475835
-0.0425641
-0.0381581
-0.0344422
-0.0314326
-0.0290894
-0.0273266
-0.026025
-0.0250481
-0.0242574
-0.023527
-0.0227546
-0.0218693
-0.0208347
-0.0196477
-0.0183331
-0.0169361
-0.0155127
-0.0141198
-0.0128068
-0.0116086
-0.010542
-0.0096046
-0.00877759
-0.00803
-0.00732511
-0.00662689
-0.00590586
-0.00514313
-0.00433215
-0.00347813
-0.00259539
-0.00170343
-0.000822708
2.89926e-05
0.00083898
0.00160048
0.00231203
0.00297577
0.00359537
0.00417414
0.00471383
0.00521433
0.00567437
0.0060927
0.0064695
0.00680746
0.00711217
0.00739165
0.00765517
0.00791155
0.00816739
0.00842574
0.00868541
0.00894119
0.00918503
0.00940776
0.0096013
0.00976068
0.00988569
0.0099817
0.0100595
0.010134
0.0102226
0.0103424
0.0105081
0.0107296
0.0110114
0.0113522
0.0117467
0.012187
0.0126654
0.0131762
0.0137173
0.0142899
0.0148977
0.0155451
0.0162343
0.0169636
0.017725
0.0185042
0.0192805
0.0200284
0.0207202
0.021328
0.0218267
0.0221949
0.0224168
0.0224824
0.022388
0.0221369
0.0217409
0.0212218
0.0206141
0.0199665
0.0193418
0.018815
0.0184675
0.0183785
0.0186143
0.0192163
0.0201912
0.021504
0.0230775
0.0247973
0.0265239
0.0281093
0.0294162
0.030337
0.0308096
0.0308265
0.0304373
0.0297425
0.028881
0.0280111
0.0272902
0.0268546
0.0268025
0.0271833
0.027993
0.0291777
0.030642
0.0322627
0.0339036
0.0354307
0.0367247
0.0376908
0.0382648
0.0384162
0.0381475
0.0374925
0.0365123
0.0352899
0.0339239
0.0325208
0.0311874
0.0300221
0.0291076
0.0285051
0.0282511
0.0283568
0.0288108
0.0295832
0.0306307
0.0319024
0.0333436
0.0348992
0.0365154
0.0381406
0.0397259
0.0412259
0.0425992
0.0438095
0.044826
0.0456236
0.0461828
0.0464888
0.0465304
0.0462991
0.0457889
0.0449963
0.0439227
0.0425762
0.0409754
0.0391531
0.0371592
0.0350632
0.0329543
0.0309385
0.0291329
0.0276574
0.0266231
0.0261204
0.0262065
0.0268963
0.0281561
0.0299032
0.0320104
0.0343156
0.0366351
0.0387782
0.0405628
0.0418277
0.0424433
0.0423181
0.0414024
0.0396891
0.0372139
0.0340533
0.0303232
0.0261753
0.0217924
0.0173809
0.0131603
0.00935022
0.00615469
0.00374597
0.00224886
0.00172792
0.00217929
0.00352857
0.00563566
0.00830629
0.0113093
0.0143977
0.0173304
0.0198929
0.021913
0.0232713
0.0239046
0.0238033
0.0230041
0.0215798
0.0196281
0.0172615
0.0145983
0.0117562
0.00884823
0.00597905
0.00324383
0.000727451
-0.00149531
-0.00335894
-0.00480608
-0.00578673
-0.00625827
-0.00618693
-0.00555112
-0.00434673
-0.00259384
-0.000344077
0.00231289
0.0052455
0.0082809
0.0112116
0.0138088
0.0158422
0.0171045
0.0174366
0.0167509
0.0150466
0.012415
0.00903192
0.00513836
0.00101153
-0.00306822
-0.00684933
-0.0101342
-0.0127935
-0.014768
-0.0160589
-0.0167095
-0.0167835
-0.0163447
-0.0154424
-0.0141065
-0.0123519
-0.010191
-0.00765241
-0.00479898
-0.00174273
0.00134858
0.00425519
0.00672019
0.00847416
0.00926647
0.00889887
0.00725646
0.00433108
0.000233103
-0.00481096
-0.0104755
-0.0163659
-0.0220582
-0.0271433
-0.0312692
-0.0341763
-0.0357211
-0.0358844
-0.0347647
-0.0325568
-0.0295211
-0.0259456
-0.0221093
-0.0182496
-0.0145397
-0.011078
-0.00789136
-0.0049496
-0.00219025
0.000452973
0.0030224
0.00551494

## Sheet: 7C_human 2Hz
Human 2Hz	All
2.16343	1.5195	0.825242	0.733053	0.567506	0.767208	1.05719	2.09691	1.24636	1.21689	0.569878	1.34851	0.636999	-2.13654	-0.172872	-1.80791
2.16308	1.47756	0.825242	0.733053	0.582071	0.767208	1.05499	2.06812	1.24592	1.21676	0.574929	1.29758	0.654988	-2.13924	-0.166378	-1.76467
2.16434	1.46799	0.80055	0.785641	0.582071	0.769837	1.05531	2.06146	1.23965	1.24279	0.584886	1.18874	0.713122	-2.01644	-0.113197	-1.7811
2.16838	1.45546	0.797097	0.933544	0.631004	0.785192	1.05213	2.11471	1.22511	1.31006	0.600736	1.03479	0.764061	-1.84933	-0.0510879	-1.76183
2.16705	1.38711	0.757699	0.949027	0.648473	0.805801	1.04752	2.05127	1.20209	1.31309	0.617016	0.84083	0.808975	-1.77086	0.00261793	-1.7548
2.16793	1.38711	0.737478	0.959415	0.755843	0.827637	1.04434	2.00725	1.17568	1.27647	0.644133	0.624536	0.791548	-1.61356	0.0391079	-1.68203
2.17029	1.38711	0.692858	0.980243	0.868155	0.853816	1.04308	1.89627	1.15634	1.25853	0.677993	0.530162	0.745345	-1.45843	0.0937746	-1.54933
2.17177	1.38711	0.701974	0.980243	1.00577	0.871226	1.04097	1.72763	1.14361	1.26077	0.706924	0.415151	0.728922	-1.3551	0.121994	-1.48215
2.17208	1.34625	0.692206	0.988852	1.08861	0.886491	1.04019	1.59323	1.13726	1.27951	0.725838	0.279396	0.76715	-1.34107	0.136781	-1.38956
2.17289	1.32479	0.645805	1.06242	1.24847	0.900513	1.04297	1.42378	1.14016	1.2739	0.743246	0.121769	0.722858	-1.24906	0.18357	-1.35499
2.1701	1.15193	0.607985	1.05689	1.24847	0.901592	1.04704	1.32841	1.15119	1.29493	0.758741	-0.0618538	0.71014	-1.14304	0.221834	-1.3201
2.16797	1.09202	0.597097	1.05689	1.24847	0.894875	1.05137	1.17258	1.16726	1.29917	0.775103	-0.266208	0.695338	-1.07287	0.26427	-1.294
2.16785	1.0079	0.597097	1.01093	1.41429	0.89114	1.0579	0.986789	1.18718	1.28686	0.788515	-0.432675	0.719491	-1.02205	0.346122	-1.26202
2.16527	0.963344	0.559565	0.962372	1.41332	0.892625	1.06408	0.768623	1.21835	1.31274	0.798118	-0.58568	0.638919	-1.01993	0.376272	-1.16081
2.16386	0.884621	0.518579	0.947646	1.49306	0.890714	1.0747	0.551043	1.26044	1.34362	0.807087	-0.723157	0.650855	-1.0445	0.397054	-1.09899
2.16433	0.854489	0.510361	0.929441	1.46254	0.884793	1.093	0.401775	1.31149	1.40304	0.818762	-0.813956	0.656222	-1.05699	0.433397	-0.96769
2.20195	0.870329	0.565761	0.91413	1.45651	0.884081	1.10968	0.370036	1.3648	1.43248	0.825565	NaN	0.727579	-1.03994	0.504708	-0.856489
2.20651	0.86994	0.600417	0.893801	1.44036	0.883733	1.12701	0.390756	1.41216	1.49049	0.858924	NaN	0.826023	-1.02491	0.554105	-0.763312
2.18397	0.868582	0.600417	0.893801	1.4546	0.896946	1.15018	0.653694	1.45453	1.49326	0.895073	-0.217673	0.862362	-0.966117	0.61096	-0.620556
2.18899	0.892684	0.623764	0.867916	1.47331	0.920642	1.17668	0.677131	1.49689	1.52269	0.907821	-0.106758	0.781473	-0.864988	0.685871	-0.531493
2.19716	0.893542	0.705807	0.90109	1.48578	0.949794	1.20082	0.819038	1.53255	1.55557	0.922751	0.0935824	0.778089	-0.809533	0.764597	-0.3887
2.20293	0.920572	0.767277	0.922424	1.49187	0.990592	1.22492	0.863508	1.55665	1.54732	0.938612	0.282097	0.750578	-0.777578	0.782017	-0.25858
2.2095	0.928145	0.851376	0.965696	1.49187	1.03967	1.24618	0.942725	1.57446	1.5145	0.954814	0.483017	0.717745	-0.741935	0.782017	-0.0427587
2.21516	0.943502	0.913389	1.05194	1.48843	1.09245	1.26743	1.02156	1.58382	1.47084	0.972563	0.682549	0.658917	-0.683202	0.806921	0.0537264
2.2206	0.959017	1.02181	1.14002	1.49855	1.14671	1.2878	1.09143	1.55861	1.41079	0.99896	0.82419	0.607616	-0.59842	0.825629	0.154748
2.22298	0.958977	0.989727	1.14002	1.49855	1.20098	1.30795	1.15675	1.56174	1.30743	1.03496	0.940107	0.480877	-0.57527	0.855579	0.319601
2.22615	0.940755	1.03966	1.21627	1.54887	1.25606	1.31209	1.15193	1.5595	1.22308	1.09093	1.03415	0.327758	-0.552994	0.870364	0.471929
2.22759	0.935669	1.00971	1.26085	1.57416	1.30824	1.31484	1.02434	1.55322	1.23984	1.20232	1.10626	0.217565	-0.605174	0.82184	0.61537
2.22841	0.940255	1.02824	1.32223	1.58197	1.36027	1.31578	0.87194	1.5432	1.19641	1.21092	1.15971	0.174918	-0.588993	0.791123	0.713329
2.25017	0.982913	1.02824	1.35725	1.55304	1.40857	1.30784	0.55602	1.52707	1.12477	NaN	1.33264	0.223951	-0.558752	0.801613	0.799388
2.25164	0.97009	1.01322	1.35725	1.52109	1.4504	1.29115	0.412524	1.49857	1.08394	NaN	1.48247	0.347681	-0.534601	0.815396	0.892502
2.25309	0.979922	0.940188	1.39398	1.51544	1.48535	1.27368	0.24045	1.46113	1.12345	NaN	1.57112	0.475063	-0.44249	0.787098	0.949769
2.23205	1.01291	0.911789	1.4425	1.50154	1.51259	1.25041	0.0575312	1.4194	1.13468	1.03941	1.62337	0.583141	-0.313003	0.7893	0.99634
2.23308	1.04411	0.861042	1.47728	1.50154	1.53302	1.22371	-0.0949852	1.3498	1.14988	1.10671	1.63313	0.75269	-0.205486	0.7893	0.976811
2.23314	1.05961	0.792486	1.41734	1.48062	1.5437	1.19702	-0.0624199	1.19627	1.2329	1.15823	1.60527	0.911206	-0.109646	0.772728	1.01829
2.23244	1.09916	0.724559	1.41358	1.4727	1.54794	1.17032	-0.0339385	0.931098	1.28495	1.18248	1.57118	1.07356	-0.0156703	0.807594	1.05265
2.23749	1.13774	0.728485	1.41358	1.49114	1.55219	1.13962	-0.0472211	1.07694	1.34926	1.21287	1.52938	1.1789	0.148485	0.807594	1.06241
2.24262	1.1776	0.737114	1.39956	1.46729	1.55108	1.1175	0.00327614	1.19014	1.39101	1.23622	1.48441	1.36527	0.275727	0.861282	1.06761
2.24719	1.20919	0.777458	1.39956	1.46188	1.54307	1.09385	0.0804754	1.24702	1.3415	1.25049	1.44161	1.53813	0.439449	0.994689	1.02485
2.25228	1.2332	0.894761	1.40002	1.46935	1.52993	1.0702	0.202144	1.27325	1.35658	1.27105	1.40433	1.57228	0.572068	1.12916	1.02941
2.25468	1.21159	0.963421	1.37092	1.48051	1.50536	1.04822	0.326466	1.27872	1.39281	1.29132	1.36907	1.554	0.680134	1.19219	1.04693
2.25879	1.20352	1.07906	1.39915	1.48993	1.47606	1.02949	0.498382	1.28062	1.37439	1.30846	1.34163	1.58848	0.781092	1.28803	1.07409
2.26021	1.19699	1.16694	1.41532	1.443	1.44219	1.01076	0.562032	1.27852	1.30327	1.3249	1.33873	1.59413	0.820168	1.36911	1.13772
2.26409	1.18222	1.32853	1.46597	1.40298	1.40798	0.99647	0.682556	1.2743	1.25547	1.37151	1.34172	1.68306	0.868069	1.44153	1.18152
2.26702	1.1733	1.44685	1.46597	1.40298	1.37316	0.989306	0.821024	1.26303	1.23913	1.40948	1.35086	1.65043	0.895069	1.49092	1.26674
2.26787	1.1437	1.45068	1.54069	1.36837	1.34111	0.982142	0.811286	1.2465	1.21923	1.44614	1.36503	1.65891	0.94322	1.50039	1.35317
2.27019	1.11295	1.45068	1.54761	1.36022	1.30959	0.974978	0.895653	1.25338	1.16769	1.48927	1.39245	1.73198	0.97211	1.59323	1.41185
2.27003	1.07001	1.45068	1.57924	1.25742	1.27806	0.97315	0.982657	1.2275	1.09767	1.52707	1.42259	1.82017	0.973039	1.62894	1.45322
2.27414	1.05557	1.57264	1.59873	1.20694	1.25144	0.975805	1.21492	1.18192	1.03437	1.56523	1.45731	1.90071	1.07721	1.70794	1.50336
2.27542	1.05354	1.57264	1.59873	1.18143	1.22504	0.980995	1.24154	1.13314	1.04511	1.61202	1.49788	1.86173	1.16251	1.72112	1.59725
2.27805	1.04462	1.62213	1.62784	1.15578	1.20235	0.991669	1.37759	1.09363	0.977806	1.65471	1.54174	1.91966	1.25683	1.76521	1.6239
2.28161	1.05467	1.70529	1.65634	1.11377	1.18634	1.00902	1.54383	1.06793	0.989062	1.68659	1.58479	1.92975	1.33848	1.78426	1.65687
2.28261	1.04377	1.71568	1.65818	1.00022	1.17206	1.03159	1.61339	1.04525	0.990442	1.71545	1.61968	1.94636	1.4685	1.79304	1.68053
2.28359	1.02911	1.68307	1.61994	0.920643	1.16446	1.05335	1.7235	1.02717	1.00945	1.73808	1.64714	1.95559	1.6162	1.80406	1.69004
2.2836	1.00334	1.65839	1.52529	0.882261	1.1514	1.07685	1.81678	1.00947	1.02499	1.75127	1.66423	1.91209	1.68731	1.84257	1.71872
2.2856	1.01023	1.65839	1.46046	0.882261	1.14094	1.10055	1.75357	0.997006	1.07782	1.75415	1.66402	2.04356	1.82084	1.88814	1.69021
2.28395	1.02353	1.68982	1.34332	0.739944	1.12159	1.12424	1.6683	0.990858	1.07984	1.73889	1.64986	1.99961	1.96149	1.96911	1.66644
2.28284	1.03679	1.68079	1.30799	0.665414	1.09236	1.14683	1.55568	0.985806	1.07794	1.70834	1.61712	2.02901	2.0861	2.00567	1.64919
2.27907	1.08059	1.68381	1.13926	0.568721	1.06312	1.16461	1.38121	0.979498	1.08085	1.66386	1.57168	1.96534	2.20283	2.00561	1.64959
2.27298	1.07164	1.65762	1.13926	0.520824	1.03353	1.17309	1.13217	0.969539	1.07812	1.61055	1.50503	1.83861	2.26135	1.93194	1.5836
2.26438	1.02813	1.61403	1.0422	0.413824	1.00485	1.18147	0.934687	0.956766	1.01744	1.53915	1.41584	1.7841	2.23885	1.93194	1.46859
2.25429	0.988037	1.59351	0.947197	0.308166	0.96822	1.18119	0.600445	0.919887	0.98127	1.45081	1.31207	1.64843	2.21356	1.92997	1.39075
2.24415	0.964564	1.55339	0.86716	0.290904	0.923832	1.17199	0.227751	0.864529	0.938347	1.35642	1.19648	1.5514	2.12019	1.94798	1.28172
2.2334	0.964564	1.52892	0.781637	0.261496	0.865607	1.15061	-0.0926072	0.79737	0.857912	1.25205	1.0729	1.37497	2.00452	1.98038	1.22063
2.21785	0.933074	1.53723	0.611469	0.198583	0.795331	1.12188	-0.298072	0.715548	0.718066	1.14146	0.942678	1.23018	1.84453	1.73796	1.14371
2.20266	0.908766	1.52581	0.519883	0.143584	0.723109	1.0807	-0.429221	0.626929	0.593356	1.02273	0.821308	1.03987	1.75286	1.42933	1.05632
2.18305	0.864059	1.30867	0.327023	0.143584	0.63926	1.03693	-0.590958	0.531785	0.423538	0.898658	0.707821	0.743642	1.58192	1.13165	1.00792
2.16574	0.8379	1.11978	0.238654	0.113148	0.55532	0.993164	-0.772049	0.432891	0.299159	0.783858	0.600426	0.565422	1.36826	0.792831	1.01802
2.14832	0.832727	0.936123	0.110192	0.108056	0.475697	0.944486	-0.910375	0.334522	0.189551	0.672465	0.503365	0.273096	1.14031	0.488879	1.00379
2.13107	0.798661	0.704939	-0.103237	0.0799965	0.396074	0.882567	-0.948842	0.243401	0.117628	0.577517	0.413277	0.0670539	0.915183	0.237506	0.942051
2.11822	0.74461	0.507147	-0.103237	0.0576604	0.316451	0.815175	-0.910373	0.151766	0.0637671	0.485338	0.344997	-0.104571	0.705295	0.102964	0.868437
2.10735	0.69442	0.294368	-0.251845	0.0183837	0.24006	0.74591	-0.73997	0.0641022	-0.0219915	0.406772	0.302375	-0.273124	0.594056	0.102964	0.833243
2.10241	0.687791	0.252351	-0.383941	-0.0261774	0.169686	0.679078	-0.363442	-0.000429071	-0.0301402	0.340698	0.277439	-0.352474	0.470467	0.102964	0.809793
2.09727	0.687791	0.252351	-0.485742	-0.0654268	0.107143	0.609116	-0.226513	-0.0571682	-0.141498	0.292566	0.264972	-0.375991	0.433509	0.102964	0.793651
2.09556	0.687791	0.252351	-0.489869	-0.0526305	0.0603382	0.539133	0.00099023	-0.107051	-0.204998	0.265049	0.262953	-0.393699	0.385829	0.157545	0.754288
2.0934	0.679743	0.252351	-0.530546	-0.0526305	0.025444	0.47498	0.0895935	-0.142688	-0.214311	0.250896	0.259621	-0.420189	0.373879	0.152161	0.758114
2.09342	0.603977	0.252351	-0.493402	-0.0436415	-0.00163316	0.420314	0.168008	-0.170951	-0.246263	0.250962	0.246072	-0.320071	0.364103	0.253568	0.758887
2.09281	0.558738	0.22106	-0.496311	-0.0471686	-0.0141049	0.362959	0.300913	-0.192245	-0.268798	0.270271	0.239873	-0.273093	0.38523	0.307119	0.719274
2.09466	0.533286	0.288098	-0.496311	-0.0430957	-0.0143506	0.305604	0.490826	-0.211854	-0.287391	0.291596	0.23117	-0.241176	0.455186	0.407463	0.658349
2.09535	0.449611	0.276774	-0.472845	0.000778744	-0.00710466	0.254259	0.650011	-0.227374	-0.305927	0.316932	0.218695	-0.209797	0.503168	0.481596	0.609974
2.09617	0.338351	0.242588	-0.393941	0.000778744	0.00066607	0.21625	0.758961	-0.247181	-0.294784	0.335301	0.207051	-0.132129	0.541655	0.547043	0.60927
2.09659	0.296953	0.164275	-0.368099	0.0495253	0.00833798	0.190322	0.68351	-0.258046	-0.332631	0.35663	0.180202	-0.0575934	0.558512	0.629828	0.670577
2.09468	0.270252	0.199399	-0.28574	0.0657785	0.015381	0.162277	0.576728	-0.267135	-0.336295	0.368257	0.132269	-0.0252958	0.545332	0.483443	0.675112
2.09101	0.270252	0.249186	-0.208083	0.111868	0.0269082	0.133782	0.176737	-0.280967	-0.412075	0.380422	0.0641115	0.0105552	0.543435	0.350209	0.686598
2.08894	0.270252	0.249186	-0.184949	0.121349	0.0389181	0.108984	0.0738342	-0.290655	-0.449413	0.379705	-0.0111751	-0.0129525	0.596941	0.304463	0.680374
2.08587	0.270252	0.0869298	-0.137843	0.135099	0.0534122	0.0921886	-0.0658425	-0.2953	-0.428436	0.362069	-0.093847	-0.015669	0.641164	0.242324	0.683633
2.08327	0.224628	-0.0225632	-0.08651	0.121537	0.0651609	0.0742981	-0.0790855	-0.307122	-0.42287	0.3356	-0.167312	-0.013542	0.704089	0.226332	0.645358
2.08148	0.229708	-0.0670181	-0.0681496	0.162165	0.0759179	0.0578784	-0.127042	-0.318553	-0.416459	0.302732	-0.229094	-0.0802825	0.774966	0.162589	0.645142
2.08102	0.244244	-0.0530491	-0.0347745	0.190977	0.0817725	0.0454425	-0.122777	-0.327886	-0.420209	0.249303	-0.294306	-0.15189	0.837857	0.126542	0.684765
2.07664	0.181556	-0.153699	-0.0118296	0.221125	0.0851047	0.0300054	-0.175107	-0.332384	-0.47184	0.187402	-0.344665	-0.168877	0.813417	0.0503609	0.698415
2.07427	0.161194	-0.217276	0.019217	0.206662	0.0852025	0.0100451	-0.216096	-0.338216	-0.478861	0.125059	-0.387728	-0.147214	0.766037	0.0775575	0.692209
2.0699	0.171929	-0.292809	0.0368314	0.206662	0.0847973	-0.0127746	-0.389527	-0.338203	-0.554803	0.0519539	-0.4257	-0.183024	0.751629	0.0610838	0.684367
2.06523	0.15323	-0.309443	0.0688364	0.110112	0.0845515	-0.0421235	-0.548756	-0.344451	-0.575808	-0.0279375	-0.445264	-0.225995	0.758784	0.0652521	0.631918
2.06354	0.15323	-0.333198	0.0639145	0.102489	0.0809088	-0.0683882	-0.650178	-0.353443	-0.618539	-0.101622	-0.444752	-0.132944	0.805241	0.0568523	0.627613
2.06055	0.0691601	-0.401631	0.0463957	0.040505	0.071456	-0.0993023	-0.670188	-0.36533	-0.624993	-0.175233	-0.423044	-0.0564867	0.868749	0.0515362	0.62312
2.05648	-0.0305025	-0.412655	0.0133303	0.0050133	0.0622389	-0.129979	-0.772429	-0.380985	-0.611587	-0.236269	-0.390492	-0.0683617	0.819495	0.0194986	0.661553
2.05437	-0.0800918	-0.403522	0.017495	0.033698	0.0478703	-0.163291	-0.838199	-0.405407	-0.59862	-0.292445	-0.341622	-0.0785154	0.769189	-0.0077785	0.67743
2.05263	-0.0883809	-0.373277	0.0194039	0.0378298	0.0368874	-0.194125	-0.997875	-0.425619	-0.588632	-0.34619	-0.294742	-0.0770483	0.744496	-0.0165476	0.690909
2.04909	-0.145892	-0.339973	0.0194039	-0.0110079	0.0264872	-0.228472	-1.18859	-0.444574	-0.563924	-0.400936	-0.25124	-0.063067	0.679629	-0.0314614	0.685331
2.0431	-0.262794	-0.38133	0.0194039	-0.0110079	0.0197968	-0.265057	-1.47459	-0.467532	-0.575766	-0.439142	-0.202303	-0.00410542	0.579177	-0.109349	0.670298
2.03592	-0.335135	-0.383511	-0.0180232	-0.0622313	0.0115266	-0.301541	-1.68804	-0.496675	-0.571602	-0.470561	-0.16506	-0.10209	0.531538	-0.179789	0.563014
2.0282	-0.435047	-0.391784	-0.102455	-0.0622313	0.00189278	-0.333893	-1.90085	-0.523038	-0.616416	-0.501479	-0.131614	-0.185542	0.489099	-0.275189	0.481225
2.02268	-0.467054	-0.394371	-0.12729	-0.152721	-0.0154949	-0.360885	-1.95589	-0.552123	-0.62376	-0.514528	-0.106637	-0.234085	0.4471	-0.350022	0.379472
2.01626	-0.521929	-0.405471	-0.12729	-0.217377	-0.0299901	-0.382201	-1.91257	-0.577395	-0.68007	-0.521549	-0.0940779	-0.268727	0.395569	-0.485586	0.209548
2.01008	-0.569337	-0.392385	-0.151758	-0.282098	-0.0408753	-0.403566	-1.86295	-0.598187	-0.701031	-0.533023	-0.0925449	-0.397266	0.325109	-0.57318	0.0538572
2.00351	-0.62423	-0.324864	-0.225574	-0.373839	-0.0553163	-0.420467	-1.86561	-0.614585	-0.715799	-0.549402	-0.104547	-0.525763	0.22918	-0.618133	-0.0996796
1.99932	-0.641401	-0.29226	-0.248874	-0.465084	-0.0723254	-0.437987	-1.79575	-0.628068	-0.705988	-0.577228	-0.129484	-0.572422	0.200433	-0.661927	-0.246108
1.99499	-0.661588	-0.291525	-0.277975	-0.570596	-0.0901012	-0.45748	-1.66129	-0.633344	-0.724815	-0.60709	-0.172002	-0.592361	0.150341	-0.683666	-0.382375
1.99195	-0.708439	-0.233954	-0.343003	-0.553654	-0.109064	-0.481352	-1.50291	-0.634012	-0.708664	-0.645571	-0.221142	-0.670417	0.0763469	-0.686952	-0.512947
1.98763	-0.725409	-0.243665	-0.355009	-0.553654	-0.128027	-0.500924	-1.35971	-0.636431	-0.700658	-0.684329	-0.269279	-0.757614	-0.0685982	-0.708582	-0.675052
1.98338	-0.754229	-0.254334	-0.369024	-0.553654	-0.163784	-0.523889	-1.18969	-0.630541	-0.726583	-0.73637	-0.32578	-0.880096	-0.135069	-0.682534	-0.844792
1.97938	-0.812284	-0.254672	-0.40557	-0.585629	-0.216678	-0.544962	-1.07404	-0.618543	-0.730339	-0.796641	-0.380902	-0.87065	-0.240746	-0.672103	-0.940476
1.97715	-0.82513	-0.270641	-0.419259	-0.610259	-0.273047	-0.566253	-0.923168	-0.604538	-0.705202	-0.864559	-0.431258	-0.858097	-0.274316	-0.646852	-1.0504
1.97471	-0.862233	-0.229087	-0.394387	-0.610895	-0.330596	-0.589907	-0.954815	-0.584579	-0.716548	-0.938352	-0.468003	-0.851814	-0.32355	-0.635896	-1.08826
1.9721	-0.884538	-0.338293	-0.370537	-0.62581	-0.404454	-0.614229	-0.994653	-0.562841	-0.680429	-1.01129	-0.502676	-0.886066	-0.345566	-0.569819	-1.06955
1.97061	-0.869809	-0.388096	-0.370537	-0.619436	-0.486956	-0.640771	-1.16295	-0.54299	-0.650598	-1.078	-0.535916	-0.892538	-0.305855	-0.517082	-1.00482
1.96898	-0.871275	-0.459625	-0.315068	-0.616054	-0.567109	-0.670134	-1.22005	-0.523905	-0.643245	-1.14016	-0.565859	-0.885599	-0.264978	-0.488673	-0.999164
1.96661	-0.852872	-0.529513	-0.325203	-0.63529	-0.645587	-0.700693	-1.21531	-0.502772	-0.667817	-1.19582	-0.592154	-0.906081	-0.243288	-0.438824	-1.01695
1.96506	-0.863448	-0.51622	-0.302529	-0.642457	-0.721185	-0.72727	-1.30816	-0.484281	-0.679938	-1.2472	-0.610494	-0.881134	-0.228157	-0.401611	-1.02378
1.96197	-0.864002	-0.637021	-0.296697	-0.669103	-0.796783	-0.749696	-1.26551	-0.469994	-0.692421	-1.27947	-0.62564	-0.847125	-0.221139	-0.429612	-1.0681
1.95681	-0.90455	-0.782125	-0.290153	-0.685724	-0.872382	-0.773608	-1.36428	-0.454564	-0.76616	-1.30504	-0.646731	-0.808475	-0.19625	-0.509153	-1.06222
1.95369	-0.954573	-0.900476	-0.264871	-0.744664	-0.921598	-0.794332	-1.36705	-0.44516	-0.73715	-1.3122	-0.670557	-0.739848	-0.207152	-0.577228	-1.0531
1.95227	-0.959919	-0.989948	-0.264871	-0.818629	-0.943452	-0.816061	-1.31651	-0.437276	-0.703426	-1.29976	-0.690864	-0.681702	-0.198381	-0.635097	-1.02599
1.94917	-1.00237	-1.08278	-0.264871	-0.820248	-0.953	-0.839378	-1.41347	-0.430653	-0.746164	-1.27067	-0.717701	-0.604741	-0.191909	-0.753185	-0.992989
1.95005	-1.01164	-1.11078	-0.283699	-0.820248	-0.945444	-0.863507	-1.1234	-0.431191	-0.750435	-1.24126	-0.761349	-0.542458	-0.157441	-0.817184	-1.0117
1.94886	-1.02803	-1.11951	-0.512042	-0.831855	-0.921271	-0.890979	-1.05474	-0.435985	-0.742215	-1.20714	-0.809955	-0.469455	-0.107946	-0.892778	-0.92957
1.94664	-1.06133	-1.16609	-0.684167	-0.899112	-0.891245	-0.916358	-0.897358	-0.439534	-0.704943	-1.17394	-0.866399	-0.410053	-0.14721	-0.930171	-0.93351
1.94492	-1.05967	-1.16881	-0.865151	-0.951064	-0.851194	-0.93794	-0.857163	-0.446518	-0.667803	-1.13615	-0.930776	-0.368783	-0.213591	-0.93973	-0.910514
1.9432	-1.11517	-1.14912	-1.01944	-1.0076	-0.801421	-0.952525	-0.836299	-0.462503	-0.597648	-1.0986	-0.993433	-0.304978	-0.279709	-0.989045	-0.861193
1.93902	-1.17615	-1.20507	-1.13927	-1.08504	-0.758885	-0.967455	-0.803806	-0.481848	-0.516748	-1.05724	-1.05523	-0.326708	-0.424337	-1.04703	-0.852967
1.93379	-1.24673	-1.20405	-1.2899	-1.15506	-0.726782	-0.979811	-1.00802	-0.503019	-0.486225	-1.02029	-1.11498	-0.266643	-0.562121	-1.13112	-0.796386
1.93119	-1.29491	-1.17959	-1.37066	-1.21044	-0.700479	-0.988562	-1.09879	-0.527534	-0.350667	-0.979229	-1.16605	-0.301855	-0.652807	-1.15144	-0.82318
1.92998	-1.31901	-1.13628	-1.37066	-1.18723	-0.69616	-0.994229	-1.21269	-0.555093	-0.253623	-0.949322	-1.2125	-0.360279	-0.7218	-1.17134	-0.834652
1.92695	-1.35956	-1.08192	-1.36026	-1.19188	-0.703246	-0.997579	-1.39252	-0.585846	-0.244686	-0.930773	-1.2664	-0.390568	-0.757273	-1.20181	-0.867478
1.92612	-1.40575	-1.03543	-1.35035	-1.19429	-0.723543	-0.999407	-1.37034	-0.622789	-0.172281	-0.923643	-1.31874	-0.468484	-0.81846	-1.15884	-0.855826
1.92315	-1.44533	-1.04087	-1.35035	-1.19429	-0.761694	-1.00046	-1.55634	-0.663024	-0.1508	-0.918303	-1.36314	-0.542093	-0.878773	-1.10637	-0.815662
1.92238	-1.47762	-1.05818	-1.28671	-1.19429	-0.812615	-0.998471	-1.41017	-0.704469	-0.109158	-0.925115	-1.4046	-0.587788	-0.911377	-1.02296	-0.908704
1.92322	-1.46514	-1.03432	-1.17548	-1.19955	-0.867012	-0.996248	-1.23697	-0.754349	-0.0417999	-0.938809	-1.43785	-0.61425	-0.966467	-0.996041	-0.941699
1.92423	-1.51252	-1.01448	-1.09041	-1.15286	-0.932383	-0.995696	-0.964534	-0.805644	0.0307638	-0.964726	-1.45895	-0.59042	-1.02122	-0.973869	-1.00402
1.92143	-1.50887	-1.02807	-1.00942	-1.13606	-1.01031	-1.00137	-0.974888	-0.849124	-0.0284012	-0.989896	-1.4793	-0.584734	-1.05454	-0.996947	-1.06121
1.91761	-1.48534	-1.04454	-1.06434	-1.14918	-1.08668	-1.00561	-0.976616	-0.884558	-0.0915748	-1.01814	-1.50142	-0.595287	-1.01828	-1.04884	-1.10663
1.91447	-1.46897	-1.05335	-1.03359	-1.22112	-1.15285	-1.01287	-0.795108	-0.919121	-0.161606	-1.05614	-1.52426	-0.671275	-1.01804	-1.05242	-1.17551
1.91107	-1.45881	-1.0412	-1.04696	-1.22712	-1.21301	-1.02169	-0.68946	-0.951623	-0.307386	-1.10325	-1.55017	-0.741572	-1.02273	-1.07612	-1.16721
1.9073	-1.4169	-1.08768	-1.04696	-1.26031	-1.25983	-1.03305	-0.598873	-0.978439	-0.464086	-1.14773	-1.56322	-0.812741	-0.988192	-1.10992	-1.18849
1.90694	-1.36348	-1.08836	-1.00688	-1.27916	-1.30745	-1.04543	-0.381363	-1.00369	-0.557578	-1.19148	-1.56343	-0.833392	-0.993141	-1.11448	-1.18442
1.90401	-1.27502	-1.09685	-1.1093	-1.29276	-1.3526	-1.05855	-0.305277	-1.02679	-0.620946	-1.22567	-1.56468	-0.866299	-0.97118	-1.21277	-1.21191
1.90285	-1.18685	-1.05912	-1.17227	-1.29276	-1.3907	-1.07404	-0.261671	-1.04417	-0.632952	-1.25478	-1.56892	-0.883755	-0.949043	-1.27685	-1.25508
1.90025	-1.07147	-1.04444	-1.18149	-1.34862	-1.41797	-1.09353	-0.376416	-1.06299	-0.731478	-1.2704	-1.57299	-0.888019	-0.963561	-1.36165	-1.22091
1.89711	-1.01667	-1.02704	-1.21383	-1.35914	-1.4432	-1.1157	-0.49903	-1.07702	-0.826597	-1.27146	-1.57458	-0.91388	-0.972308	-1.4456	-1.20511
1.89318	-0.929812	-1.02783	-1.28907	-1.38445	-1.4629	-1.13953	-0.592426	-1.08971	-0.905439	-1.25868	-1.5736	-1.02099	-1.02351	-1.54932	-1.17237
1.89099	-0.874171	-1.05085	-1.33952	-1.41715	-1.4782	-1.1624	-0.463051	-1.10816	-0.928643	-1.24252	-1.56929	-1.10414	-1.08224	-1.64954	-1.14429
1.8881	-0.858608	-1.10664	-1.32284	-1.46681	-1.48808	-1.18637	-0.330217	-1.13599	-1.05406	-1.22477	-1.55974	-1.17394	-1.11583	-1.70511	-1.1168
1.88533	-0.854105	-1.20489	-1.32284	-1.40084	-1.49743	-1.2092	-0.447732	-1.16265	-1.13998	-1.1935	-1.54477	-1.21696	-1.11939	-1.77407	-1.06545
1.88334	-0.868582	-1.30428	-1.32319	-1.40084	-1.50595	-1.23605	-0.417473	-1.18846	-1.22121	-1.15691	-1.52555	-1.19664	-1.15732	-1.81139	-1.00379
1.88188	-0.88801	-1.34308	-1.32319	-1.40084	-1.51425	-1.26743	-0.46531	-1.21952	-1.28174	-1.11967	-1.51639	-1.15828	-1.19041	-1.82505	-0.935102
1.87923	-0.930725	-1.38395	-1.32319	-1.40084	-1.52076	-1.30129	-0.560496	-1.2541	-1.38781	-1.07753	-1.50936	-1.22018	-1.17229	-1.80419	-0.867174
1.88072	-0.951836	-1.37756	-1.23744	-1.38677	-1.51975	-1.33762	-0.534622	-1.28626	-1.50238	-1.04099	-1.49084	-1.24883	-1.11075	-1.69776	-0.788955
1.8814	-1.0053	-1.39858	-1.13199	-1.39723	-1.51276	-1.3711	-0.462082	-1.3198	-1.61365	-1.00564	-1.45774	-1.26376	-1.07038	-1.61893	-0.731348
1.88583	-1.0505	-1.39887	-1.08638	-1.2978	-1.5044	-1.40089	-0.113501	-1.34753	-1.62921	-0.980878	-1.40797	-1.29622	-1.05655	-1.55913	-0.648943
1.88664	-1.13215	-1.43184	-1.04756	-1.23574	-1.49243	-1.42813	-0.0254123	-1.3706	-1.67498	-0.970672	-1.34745	-1.36943	-1.03707	-1.49814	-0.577002
1.8884	-1.20062	-1.48875	-1.02385	-1.2362	-1.47713	-1.44997	0.344315	-1.38953	-1.7454	-0.971306	-1.27967	-1.39263	-0.990596	-1.45259	-0.53676
1.8866	-1.29498	-1.56081	-0.999557	-1.23416	-1.46062	-1.46645	0.271703	-1.40041	-1.82323	-0.979921	-1.2031	-1.47521	-0.964541	-1.33933	-0.535654
1.88779	-1.32555	-1.56917	-1.05398	-1.13764	-1.44043	-1.48061	0.223465	-1.40513	-1.8227	-0.988105	-1.11627	-1.52635	-0.929105	-1.26829	-0.526304
1.89026	-1.37465	-1.53708	-1.05398	-1.13764	-1.41959	-1.49536	0.33603	-1.41017	-1.80471	-1.00348	-1.01688	-1.58067	-0.870425	-1.18893	-0.495531
1.89316	-1.3944	-1.52671	-1.00877	-1.10238	-1.40084	-1.50599	0.384297	-1.41469	-1.78629	-1.01962	-0.910314	-1.60491	-0.78761	-1.11302	-0.524658
1.89667	-1.43396	-1.4922	-1.13445	-1.05995	-1.3835	-1.50968	0.535803	-1.41548	-1.71895	-1.03296	-0.795086	-1.58547	-0.729225	-1.04783	-0.494674
1.90094	-1.44338	-1.48833	-1.17265	-1.05338	-1.36244	-1.51089	0.679713	-1.41471	-1.63688	-1.04833	-0.680557	-1.57987	-0.650685	-0.98854	-0.447468
1.906	-1.44618	-1.49336	-1.23372	-1.0205	-1.34157	-1.50067	0.749688	-1.41714	-1.51405	-1.06075	-0.566695	-1.5154	-0.607756	-0.888715	-0.401519
1.91076	-1.42613	-1.48626	-1.30825	-0.928676	-1.32515	-1.48544	0.767873	-1.41478	-1.41505	-1.06977	-0.454129	-1.51079	-0.553379	-0.834547	-0.344092
1.91186	-1.4252	-1.48311	-1.40664	-0.891485	-1.30575	-1.46154	0.486064	-1.40213	-1.34201	-1.06211	-0.34601	-1.52377	-0.484705	-0.774888	-0.357322
1.91645	-1.37317	-1.51562	-1.5118	-0.891023	-1.27957	-1.42799	0.512935	-1.38901	-1.32436	-1.03568	-0.245643	-1.45779	-0.342726	-0.713372	-0.305525
1.92181	-1.29648	-1.52532	-1.57472	-0.834053	-1.25466	-1.37414	0.20358	-1.37248	-1.25814	-0.995145	-0.153066	-1.43877	-0.197473	-0.624815	-0.1885
1.93151	-1.19354	-1.49506	-1.57472	-0.854264	-1.22382	-1.3159	0.329242	-1.35483	-1.15674	-0.94332	-0.0638454	-1.38224	-0.00565537	-0.57376	-0.0486557
1.94446	-1.11084	-1.2503	-1.48268	-0.830073	-1.17417	-1.29842	0.356575	-1.32875	-1.06525	-0.887589	0.0150267	-1.27558	0.214483	-0.488202	0.0973418
1.95434	-1.04955	-1.21476	-1.36288	-0.825506	-1.16133	-1.27574	0.385774	-1.2971	-0.959137	-0.82956	0.0783833	-1.17313	0.368887	-0.402574	0.244147
1.96874	-0.88613	-0.901524	-1.24173	-0.825095	-1.14436	-1.24784	0.390306	-1.26102	-0.884126	-0.77306	0.133003	-1.05086	0.618078	-0.329929	0.406655
1.98097	-0.792953	-0.649496	-1.09903	-0.844614	-1.12432	-1.21475	0.42439	-1.22333	-0.850029	-0.717092	0.174493	-0.933065	0.835288	-0.24409	0.540977
1.99465	-0.609778	-0.324844	-1.05032	-0.781897	-1.10231	-1.16937	0.403029	-1.16549	-0.787516	-0.66238	0.215409	-0.835437	1.05071	-0.199342	0.649618
2.00635	-0.479148	-0.0622378	-0.860489	-0.781897	-1.07756	-1.12243	0.3954	-1.09744	-0.803276	-0.608263	0.248818	-0.75788	1.23827	-0.167045	0.74638
2.01869	-0.333787	0.214799	-0.769208	-0.749779	-1.04049	-1.06359	0.409168	-1.03914	-0.732782	-0.560587	0.273432	-0.670616	1.39235	-0.125107	0.826138
2.02827	-0.217398	0.402824	-0.634168	-0.783582	-1.00047	-0.993249	0.470803	-1.00879	-0.759352	-0.524595	0.286713	-0.605148	1.51068	-0.0859995	0.948037
2.03384	-0.1272	0.402531	-0.599821	-0.774404	-0.959389	-0.900322	0.482985	-0.98246	-0.732993	-0.503137	0.30108	-0.582059	1.59105	-0.0806813	0.993749
2.03638	-0.0895872	0.402531	-0.605351	-0.790893	-0.889108	-0.863095	0.490855	-0.965268	-0.746574	-0.489435	0.310571	-0.587995	1.64036	-0.0870015	1.0367

## Sheet: 7c_human 055Hz
Human 0.55Hz	All
1.93214	1.26222	0.65267	-1.53296	0.618422	-1.83253	-2.01786	0.0489882	-0.629111	0.94919	0.0165294	-2.99853	NaN	-2.89731	-1.641
1.93187	1.25009	0.660065	-1.52577	0.630018	-1.81098	-1.99876	0.0578228	-0.63103	0.93609	-0.0429972	-2.9927	NaN	-2.92012	-1.64545
1.93526	1.26297	0.680628	-1.50507	0.619575	-1.76888	-1.9133	0.0810863	-0.578164	0.921318	0.0484469	-2.97481	NaN	-2.83115	-1.68659
1.94114	1.26917	0.721609	-1.46772	0.610445	-1.7118	-1.77336	0.106727	-0.502385	0.906854	0.157798	-2.94601	NaN	-2.58388	-1.77732
1.94745	1.26552	0.779533	-1.41887	0.597174	-1.63426	-1.59669	0.14	-0.432074	0.95077	0.260149	-2.91025	NaN	-2.37755	-1.86845
1.95632	1.26276	0.856594	-1.36283	0.60972	-1.54391	-1.39992	0.179955	-0.346745	0.989499	0.376226	-2.87485	NaN	-1.97181	-2.01995
1.96291	1.27147	0.945516	-1.30627	0.598425	-1.43678	-1.19066	0.239114	-0.262812	1.08	0.503541	-2.83745	NaN	-1.74643	-2.22234
1.97133	1.28946	1.03706	-1.24164	0.589239	-1.32715	-0.970446	0.307802	-0.179046	1.08055	0.700796	-2.79909	NaN	-1.35478	-2.46903
1.93156	1.29426	1.12311	-1.17694	0.584555	-1.21558	-0.756351	0.393631	-0.107129	0.994082	0.900784	-2.76228	-3.22988	-1.15072	-2.70712
1.93609	1.36159	1.20241	-1.12136	0.577126	-1.1094	-0.562131	0.489362	-0.0281522	0.770882	1.0491	-2.72963	-3.24101	-0.944154	-2.93738
1.93697	1.35017	1.26979	-1.07643	0.574946	-1.00839	-0.389329	0.597652	0.0397892	0.53808	1.04471	-2.7031	-3.24917	-0.899029	-3.12977
1.93743	1.39277	1.32976	-1.03636	0.583162	-0.917217	-0.253972	0.699729	0.0816254	0.346134	0.947665	-2.67745	-3.25819	-0.942681	-3.25239
1.93912	1.41104	1.38244	-1.00266	0.679627	-0.848958	-0.129462	0.793821	0.119964	0.166985	0.957252	-2.64939	-3.25881	-0.97958	-3.3787
1.938	1.40157	1.42458	-0.973071	0.70809	-0.792435	-0.0481303	0.886557	0.12947	-0.0232612	0.860276	-2.6185	-3.25087	-1.05397	-3.50332
1.93832	1.38457	1.45433	-0.956741	0.748711	-0.742829	0.00310086	0.972916	0.136774	-0.213763	0.833147	-2.57606	-3.23686	-1.11741	-3.55722
1.93973	1.36868	1.47065	-0.951614	0.836147	-0.70103	0.0362627	1.04922	0.151966	-0.391563	0.853979	-2.52025	-3.21942	-1.2025	-3.5712
1.9427	1.33435	1.47528	-0.953697	0.94732	-0.66683	0.0608786	1.11389	0.154771	-0.524888	0.854745	-2.44415	-3.19557	-1.27747	-3.49393
1.94441	1.31141	1.47039	-0.959225	1.01405	-0.65824	0.0720971	1.14859	0.167462	-0.710908	0.871885	-2.35106	-3.16881	-1.33904	-3.45744
1.94517	1.25011	1.45667	-0.969756	1.01405	-0.648655	0.0647668	1.15772	0.184718	-0.864981	0.850157	-2.25056	-3.13713	-1.43399	-3.36043
1.94952	1.20431	1.43989	-0.984148	1.17762	-0.63332	0.0600015	1.12903	0.213622	-0.899758	0.853753	-2.14022	-3.08958	-1.54915	-3.20315
1.95436	1.16363	1.42199	-0.991873	1.29049	-0.617348	0.0514354	1.07497	0.238359	-0.816583	0.882744	-2.02325	-3.02733	-1.58967	-3.10026
1.95773	1.11812	1.40426	-0.99318	1.27164	-0.599292	0.0317263	0.989345	0.255277	-0.703875	0.959283	-1.90079	-2.95197	-1.65448	-3.01224
1.95954	1.03258	1.38759	-0.991904	1.2439	-0.572981	0.0133061	0.880321	0.278562	-0.709538	1.04566	-1.78099	-2.86779	-1.72068	-2.96083
1.96156	0.998156	1.37081	-0.985659	1.24182	-0.540106	-0.0130236	0.753589	0.312387	-0.721929	1.08129	-1.66423	-2.77763	-1.82557	-2.89962
1.96423	0.923932	1.35953	-0.981639	1.24182	-0.509012	-0.0399958	0.605891	0.341963	-0.728165	1.22269	-1.54967	-2.6871	-1.9303	-2.80346
1.96476	0.881226	1.35521	-0.965143	1.20215	-0.47992	-0.0747835	0.450939	0.359616	-0.72632	1.32135	-1.44773	-2.59855	-2.06719	-2.786
1.96477	0.853067	1.34942	-0.941551	1.15099	-0.452535	-0.113012	0.289399	0.368356	-0.759521	1.37244	-1.35717	-2.51055	-2.1904	-2.76306
1.96329	0.841077	1.33997	-0.910035	1.02697	-0.440523	-0.16029	0.132697	0.384304	-0.803658	1.43068	-1.28327	-2.43133	-2.27624	-2.79735
1.96374	0.829545	1.33048	-0.876221	1.02697	-0.424006	-0.200647	-0.00227642	0.385619	-0.798258	1.45172	-1.23027	-2.36105	-2.39449	-2.7472
1.96505	0.866176	1.31329	-0.841296	0.94298	-0.407288	-0.233087	-0.111904	0.389517	-0.769097	1.39364	-1.18881	-2.30194	-2.46783	-2.61313
1.96529	0.886393	1.29167	-0.803656	0.80154	-0.40566	-0.252727	-0.179664	0.392087	-0.733302	1.33198	-1.15743	-2.25797	-2.49049	-2.52742
1.96738	0.90356	1.2617	-0.767458	0.730148	-0.412382	-0.235338	-0.209728	0.397101	-0.674054	1.37911	-1.1335	-2.23033	-2.54005	-2.40709
1.96895	0.919438	1.22567	-0.736511	0.61078	-0.426037	-0.183571	-0.19927	0.410726	-0.624329	1.35353	-1.11514	-2.21896	-2.57939	-2.26473
1.97149	0.95388	1.17907	-0.71007	0.480314	-0.457054	-0.101965	-0.152556	0.418641	-0.498269	1.33084	-1.10097	-2.21633	-2.54153	-2.14925
1.97621	0.978925	1.13247	-0.688716	0.483996	-0.491654	-0.0112606	-0.0760114	0.419075	-0.365276	1.33894	-1.09458	-2.22859	-2.44173	-2.02684
1.98014	1.01609	1.07571	-0.671372	0.456568	-0.528842	0.102142	0.026567	0.426279	-0.230878	1.26734	-1.09572	-2.24615	-2.31933	-1.92927
1.98447	1.01609	1.00948	-0.662776	0.396754	-0.564987	0.240068	0.149666	0.437619	-0.102517	1.22092	-1.10092	-2.26576	-2.19833	-1.77338
1.98936	1.03274	0.944352	-0.652454	0.370557	-0.599557	0.387208	0.289246	0.454212	0.0481977	1.21095	-1.11593	-2.29351	-2.03445	-1.6724
1.994	1.06249	0.875457	-0.650208	0.353797	-0.625197	0.544421	0.423335	0.466023	0.226655	1.18868	-1.13034	-2.31733	-1.9325	-1.56432
1.99931	1.07603	0.809992	-0.650915	0.353797	-0.65055	0.693501	0.54192	0.481396	0.387745	1.21059	-1.13522	-2.33176	-1.78622	-1.47072
2.00357	1.10166	0.751023	-0.654365	0.353645	-0.671891	0.838757	0.650362	0.484147	0.542496	1.20386	-1.12912	-2.34018	-1.65274	-1.43842
2.00723	1.12587	0.69995	-0.659826	0.346784	-0.679877	0.954144	0.741415	0.484363	0.676351	1.17668	-1.1173	-2.33749	-1.55824	-1.39791
2.01026	1.14067	0.669967	-0.670379	0.388992	-0.67767	1.00809	0.811102	0.481967	0.801917	1.03476	-1.09754	-2.32709	-1.47741	-1.3479
2.01336	1.16992	0.65894	-0.679216	0.439102	-0.665824	1.02644	0.860948	0.474114	0.926211	0.90866	-1.07578	-2.30416	-1.3754	-1.3361
2.01732	1.19555	0.665452	-0.690248	0.541929	-0.631003	1.00457	0.901329	0.463551	1.02818	0.802106	-1.04759	-2.26919	-1.30088	-1.2988
2.02104	1.1943	0.671965	-0.704579	0.570674	-0.586218	0.9603	0.939811	0.452773	1.13641	0.689171	-1.01331	-2.21398	-1.17596	-1.26477
2.02488	1.20107	0.695967	-0.712608	0.618322	-0.528063	0.89053	0.977978	0.441408	1.24545	0.564642	-0.967812	-2.14949	-1.14501	-1.19494
2.02909	1.194	0.735819	-0.7179	0.691971	-0.456677	0.792373	1.01999	0.434657	1.34206	0.424947	-0.912323	-2.07771	-1.04662	-1.17454
2.03408	1.21507	0.787616	-0.725513	0.71875	-0.372384	0.68379	1.06959	0.422115	1.41975	0.261772	-0.840297	-1.98674	-0.978184	-1.09857
2.03932	1.18505	0.862672	-0.724608	0.758032	-0.285291	0.567685	1.13431	0.410853	1.46676	0.1262	-0.763997	-1.89126	-0.897286	-1.02323
2.04458	1.19226	0.937729	-0.718211	0.758032	-0.204521	0.460244	1.21599	0.394603	1.4868	-0.00881113	-0.692624	-1.79921	-0.799278	-0.951979
2.04926	1.17025	1.02183	-0.701292	0.696014	-0.130473	0.357056	1.30883	0.380433	1.48006	-0.0144461	-0.630501	-1.70435	-0.709993	-0.911186
2.0549	1.10655	1.09122	-0.673628	0.697192	-0.0604403	0.268328	1.40096	0.357793	1.45053	0.0621682	-0.575908	-1.60867	-0.628522	-0.837173
2.05985	1.05667	1.12718	-0.637397	0.688368	0.00543239	0.207444	1.49064	0.324987	1.38376	0.160208	-0.529993	-1.50874	-0.508852	-0.82768
2.06517	1.01862	1.13113	-0.599351	0.694264	0.0642805	0.146508	1.58913	0.287668	1.31169	0.279734	-0.483567	-1.41571	-0.394663	-0.791416
2.06859	0.974803	1.1217	-0.544838	0.650138	0.096192	0.0986086	1.68927	0.257057	1.22414	0.29862	-0.437105	-1.32696	-0.334819	-0.739191
2.07071	0.915655	1.10777	-0.471746	0.550651	0.110342	0.060848	1.78379	0.229933	1.11539	0.276189	-0.383086	-1.24914	-0.307555	-0.666527
2.07313	0.846792	1.06762	-0.388799	0.550651	0.105158	0.0333348	1.87801	0.199187	1.00015	0.371673	-0.334466	-1.175	-0.221483	-0.708861
2.07571	0.798353	1.01117	-0.296955	0.550651	0.0767374	0.0107916	1.95455	0.172407	0.891559	0.504154	-0.28947	-1.10324	-0.191761	-0.704654
2.0765	0.798353	0.937475	-0.19137	0.524159	0.0190973	-0.0219181	2.00981	0.157012	0.776831	0.621128	-0.249552	-1.04346	-0.187841	-0.758719
2.07504	0.70227	0.836887	-0.0849665	0.462768	-0.060624	-0.0675461	2.04602	0.136295	0.67488	0.745977	-0.213	-0.985619	-0.178581	-0.826318
2.0756	0.686096	0.733977	0.0296179	0.418636	-0.133979	-0.136237	2.06366	0.132318	0.568023	0.81426	-0.172653	-0.925687	-0.157021	-0.812958
2.07609	0.641547	0.623712	0.144567	0.424089	-0.203735	-0.18922	2.06499	0.135757	0.461397	0.837678	-0.126785	-0.868681	-0.151258	-0.786163
2.07551	0.622529	0.521565	0.261063	0.368054	-0.272235	-0.251061	2.06562	0.154013	0.355554	0.807021	-0.0735565	-0.807864	-0.142764	-0.803139
2.07612	0.563747	0.439693	0.375732	0.304396	-0.343462	-0.302382	2.07134	0.19279	0.258907	0.806379	-0.0155667	-0.747086	-0.13168	-0.756323
2.07668	0.510412	0.375858	0.489625	0.150825	-0.41405	-0.348643	2.06291	0.241601	0.164644	0.855483	0.0396616	-0.675152	-0.109413	-0.707117
2.08079	0.521939	0.31731	0.594647	0.275348	-0.46152	-0.395093	2.04233	0.287048	0.0770366	0.964358	0.0890252	-0.606474	-0.0642459	-0.706991
2.08616	0.509646	0.257463	0.683827	0.531345	-0.502801	-0.434231	2.01043	0.32449	0.00166899	1.18324	0.124049	-0.533039	-0.00644511	-0.743912
2.09023	0.472963	0.211452	0.760583	0.589561	-0.524881	-0.477395	1.96083	0.35668	-0.0577158	1.31757	0.15414	-0.463941	0.0555614	-0.66505
2.09467	0.507524	0.173148	0.826668	0.696958	-0.533281	-0.506275	1.90703	0.368811	-0.107743	1.44274	0.177871	-0.400571	0.118469	-0.637665
2.10012	0.546433	0.143009	0.878048	0.745616	-0.523305	-0.501893	1.85747	0.360985	-0.134827	1.58119	0.192628	-0.340497	0.236299	-0.563101
2.10664	0.60217	0.126441	0.919112	0.843916	-0.48673	-0.460371	1.82197	0.356772	-0.150846	1.65175	0.20604	-0.286318	0.341432	-0.462666
2.11247	0.651399	0.120689	0.946307	0.981727	-0.446652	-0.362578	1.8023	0.330253	-0.151155	1.74012	0.212924	-0.238499	0.417593	-0.433993
2.1158	0.691612	0.114937	0.953146	0.981727	-0.407141	-0.293023	1.78475	0.295691	-0.139053	1.8093	0.211837	-0.192766	0.49778	-0.427907
2.11871	0.744395	0.120724	0.943253	0.981727	-0.364578	-0.19974	1.76406	0.241623	-0.108361	1.87169	0.196987	-0.161463	0.568478	-0.422671
2.12013	0.802183	0.128365	0.922952	0.981727	-0.319216	-0.10948	1.73664	0.164632	-0.0567697	1.90091	0.174468	-0.14122	0.607232	-0.447018
2.12134	0.802183	0.140382	0.895069	0.974221	-0.27075	0.000613089	1.71284	0.0789703	0.00240579	1.92598	0.153889	-0.131814	0.650741	-0.436134
2.12324	0.853579	0.157912	0.858468	0.999897	-0.233208	0.127725	1.68354	-0.011392	0.0748984	1.93261	0.138788	-0.120443	0.674746	-0.425621
2.12379	0.876902	0.200799	0.816239	0.964687	-0.195667	0.257577	1.64911	-0.0870072	0.151532	1.86487	0.128902	-0.114743	0.67428	-0.40241
2.12358	0.847469	0.246082	0.771992	0.980757	-0.170825	0.409418	1.61931	-0.153205	0.214598	1.73392	0.121075	-0.101118	0.655012	-0.399796
2.12347	0.831642	0.286088	0.72014	0.938559	-0.145324	0.549763	1.59583	-0.196655	0.263374	1.6336	0.117433	-0.0790757	0.612452	-0.368593
2.12317	0.792505	0.32603	0.661539	0.928287	-0.129131	0.664585	1.57248	-0.227077	0.294698	1.58126	0.118667	-0.0525712	0.543711	-0.346831
2.12301	0.725323	0.369112	0.60306	0.919413	-0.120741	0.743801	1.53646	-0.255719	0.30742	1.62905	0.118766	-0.0222884	0.497862	-0.332406
2.1218	0.681496	0.401286	0.540909	0.916322	-0.117223	0.75886	1.48194	-0.266317	0.313299	1.519	0.117391	0.021941	0.45387	-0.305432
2.11932	0.669841	0.428475	0.487763	0.908778	-0.113819	0.769373	1.42667	-0.274486	0.313258	1.18026	0.11934	0.0706142	0.419832	-0.291536
2.11747	0.578312	0.439798	0.432289	0.889074	-0.11477	0.751252	1.37414	-0.26991	0.311895	1.11335	0.13065	0.123229	0.365909	-0.27425
2.11714	0.578312	0.449749	0.38084	0.889074	-0.124636	0.72352	1.32167	-0.243993	0.289434	1.06924	0.144492	0.177606	0.288821	-0.231914
2.1155	0.559562	0.450064	0.332028	0.87033	-0.13889	0.683789	1.26905	-0.207884	0.259797	0.947825	0.149828	0.234002	0.248229	-0.225178
2.11435	0.493302	0.442965	0.285102	0.874675	-0.149597	0.645586	1.23037	-0.171995	0.230435	0.889712	0.142026	0.285164	0.218825	-0.193636
2.11358	0.476754	0.410821	0.240826	0.868967	-0.160005	0.597646	1.20469	-0.147067	0.20448	0.818329	0.127833	0.334283	0.209737	-0.153811
2.11269	0.421327	0.372387	0.194134	0.843969	-0.159997	0.52779	1.18394	-0.12694	0.181594	0.869797	0.108823	0.374159	0.208896	-0.118928
2.11156	0.392541	0.335182	0.164117	0.828706	-0.165933	0.478485	1.16248	-0.121182	0.183621	0.854024	0.0808604	0.402615	0.241581	-0.115539
2.11158	0.39665	0.302479	0.144963	0.804608	-0.163026	0.452762	1.13627	-0.112135	0.200858	0.847801	0.0507962	0.424572	0.295323	-0.0946247
2.11003	0.375694	0.265014	0.134333	0.793313	-0.159423	0.455288	1.10997	-0.105192	0.232118	0.742809	0.0178215	0.441388	0.287156	-0.0839764
2.11044	0.383282	0.235372	0.142697	0.738142	-0.150959	0.509415	1.08846	-0.0983093	0.272319	0.807903	-0.008066	0.441182	0.299879	-0.0641355
2.11306	0.374643	0.210762	0.15996	0.679399	-0.142078	0.608232	1.06365	-0.0785336	0.322566	1.10885	-0.0322633	0.433025	0.287881	-0.00510164
2.1144	0.390694	0.194034	0.19908	0.631166	-0.133151	0.735501	1.02099	-0.0525066	0.353135	1.1358	-0.0516875	0.421461	0.323316	0.0196464
2.1177	0.402464	0.188161	0.250138	0.593167	-0.11384	0.871993	0.964963	-0.0335003	0.398683	1.17075	-0.0663181	0.410467	0.523756	0.0187991
2.11954	0.398077	0.203027	0.312787	0.574575	-0.0871445	0.99788	0.891031	-0.022073	0.445598	1.16266	-0.0753114	0.391995	0.637046	0.00661561
2.121	0.402652	0.230599	0.383897	0.507323	-0.0529722	1.09526	0.798937	-0.00972137	0.485811	1.14781	-0.0729239	0.373026	0.736059	0.0101316
2.12244	0.402652	0.270999	0.456618	0.507323	-0.0138518	1.19658	0.689209	0.00608388	0.516781	1.15343	-0.060356	0.354748	0.775303	-0.00648898
2.12435	0.40243	0.328806	0.533007	0.478873	0.0259909	1.303	0.566423	0.0294434	0.556836	1.10736	-0.0386174	0.337707	0.850444	0.00028404
2.12708	0.404536	0.389202	0.603272	0.44634	0.081169	1.38748	0.454196	0.0522218	0.581704	1.1171	-0.00284839	0.325866	0.930378	0.0173885
2.12735	0.380416	0.455358	0.670501	0.39422	0.141708	1.45086	0.338312	0.0710817	0.603693	1.04875	0.037385	0.315848	0.909094	0.0234699
2.13035	0.405102	0.525223	0.740879	0.387143	0.207785	1.50437	0.216576	0.0891339	0.631819	1.17175	0.0861349	0.30677	0.862521	0.061767
2.13332	0.348861	0.596073	0.795374	0.502802	0.275526	1.52817	0.0931446	0.0939276	0.659118	1.25184	0.131485	0.306979	0.863996	0.07652
2.13709	0.314804	0.669942	0.838232	0.707217	0.348903	1.51407	-0.0300028	0.0793254	0.670194	1.3101	0.176796	0.315263	0.863996	0.102349
2.14138	0.308116	0.748052	0.861198	0.917409	0.426225	1.48963	-0.127224	0.0544103	0.701678	1.35456	0.214756	0.334369	0.847474	0.144651
2.14485	0.306558	0.817471	0.874546	1.10623	0.500019	1.47364	-0.19872	0.0284353	0.730797	1.3534	0.250143	0.357072	0.796986	0.185183
2.14757	0.292976	0.878327	0.87998	1.10537	0.569189	1.47845	-0.238088	0.00609581	0.768005	1.39942	0.296253	0.383663	0.759723	0.25029
2.15342	0.333724	0.927135	0.879032	1.24585	0.630711	1.49345	-0.254328	-0.00265686	0.815328	1.4848	0.34314	0.417435	0.74417	0.324595
2.15833	0.350892	0.968514	0.867541	1.24585	0.687657	1.51593	-0.239209	-0.00671092	0.880732	1.5436	0.390974	0.450917	0.808601	0.387431
2.16275	0.347889	0.997032	0.847667	1.25203	0.740583	1.54576	-0.206962	-0.0129139	0.947564	1.6134	0.438803	0.488205	0.873012	0.420668
2.16573	0.335991	1.02555	0.818133	1.25316	0.78095	1.58916	-0.200971	-0.0027046	1.01722	1.64211	0.481226	0.524748	0.90737	0.42727
2.17074	0.335991	1.04076	0.772497	1.25316	0.81334	1.64719	-0.18121	0.0177313	1.08857	1.76493	0.522361	0.557571	1.00188	0.477005
2.17428	0.335991	1.05126	0.69991	1.32903	0.825966	1.68943	-0.14503	0.045981	1.14771	1.73455	0.560975	0.58807	1.08749	0.488087
2.17696	0.373453	1.04499	0.607633	1.28956	0.82206	1.72972	-0.101775	0.0873838	1.19887	1.77208	0.606524	0.611743	1.14921	0.505156
2.17708	0.378159	1.02512	0.502795	1.17768	0.810696	1.75854	-0.0497085	0.141265	1.2688	1.78677	0.634586	0.626987	1.18216	0.495665
2.17555	0.341658	0.98433	0.385763	1.06396	0.786803	1.75575	-0.0112413	0.196777	1.33414	1.81894	0.653452	0.627426	1.20446	0.483876
2.17265	0.271124	0.934901	0.266141	1.0106	0.754538	1.71108	0.0146622	0.253619	1.39727	1.80244	0.663849	0.618843	1.20446	0.462524
2.16909	0.271124	0.864801	0.140182	0.901024	0.719512	1.6493	0.0237583	0.303728	1.45669	1.85126	0.6532	0.60417	1.20446	0.418576
2.1634	0.247803	0.784477	0.00938529	0.901024	0.682623	1.58172	0.0193683	0.344424	1.49897	1.7566	0.629393	0.578756	1.16519	0.32654
2.15692	0.194541	0.694852	-0.117832	0.901024	0.614064	1.47765	-0.0149343	0.377967	1.52233	1.68704	0.585857	0.553343	1.17215	0.240265
2.14827	0.197724	0.588977	-0.246795	0.823403	0.535568	1.34315	-0.0581805	0.403814	1.52703	1.60305	0.52861	0.523304	1.07188	0.174404
2.13709	0.118673	0.483101	-0.377972	0.666875	0.456282	1.18049	-0.0898786	0.410515	1.52536	1.48488	0.469552	0.486298	0.95162	0.119778
2.12609	0.118673	0.368409	-0.496949	0.629305	0.383174	0.977	-0.129822	0.420078	1.50732	1.29855	0.40225	0.456379	0.780299	0.027424
2.11604	0.118673	0.254581	-0.600318	0.629305	0.322129	0.781054	-0.181008	0.404047	1.47969	1.13999	0.332452	0.436032	0.616775	-0.0545716
2.10536	0.0844977	0.149059	-0.679129	0.63105	0.29306	0.577745	-0.230094	0.366234	1.44342	0.928406	0.260793	0.420078	0.430171	-0.13501
2.09374	-0.0983743	0.0485896	-0.737983	0.651234	0.263991	0.385742	-0.279374	0.308113	1.38396	0.747489	0.210539	0.409795	0.216614	-0.201963
2.08454	-0.216797	-0.0346464	-0.776545	0.675609	0.243506	0.21469	-0.318773	0.211276	1.30456	0.495905	0.172105	0.417185	0.115369	-0.260811
2.07872	-0.25651	-0.109495	-0.809545	0.649073	0.230655	0.0572473	-0.352602	0.0680141	1.20955	0.416082	0.146939	0.439062	0.0740769	-0.270402
2.07471	-0.25651	-0.162294	-0.828548	0.683459	0.232727	-0.132631	-0.381376	-0.0904688	1.08706	0.33039	0.133668	0.480339	0.026093	-0.258863
2.0699	-0.414191	-0.193897	-0.837084	0.683459	0.248755	-0.328758	-0.403094	-0.26077	0.957114	0.401807	0.132041	0.528168	-0.0718619	-0.230598
2.06836	-0.462312	-0.212713	-0.833186	0.683459	0.320081	-0.499327	-0.39892	-0.433417	0.813542	0.368375	0.156215	0.578084	-0.0614823	-0.191611
2.06914	-0.360804	-0.207502	-0.807422	0.641735	0.422197	-0.650861	-0.383363	-0.598137	0.657862	0.361402	0.198211	0.628001	-0.0614742	-0.160651
2.07259	-0.230777	-0.20229	-0.760566	0.621675	0.533769	-0.789235	-0.350397	-0.686326	0.489589	0.407677	0.246013	0.682984	-0.0518391	-0.0991256
2.07766	-0.106597	-0.17178	-0.708815	0.651711	0.650324	-0.893263	-0.300536	-0.881103	0.315737	0.49613	0.320132	0.739693	-0.016114	-0.0197904
2.08186	-0.00897209	-0.133383	-0.650778	0.606942	0.768113	-1.00425	-0.226945	-1.02296	0.142424	0.448387	0.41506	0.790763	0.0258753	0.0780273
2.08706	0.0350614	-0.0855231	-0.593561	0.559647	0.871425	-1.10439	-0.13821	-1.11426	-0.0229972	0.497696	0.516058	0.843619	0.0976745	0.171408
2.09316	0.192432	-0.0226032	-0.527203	0.517428	0.978559	-1.19109	-0.0419982	-1.14518	-0.187018	0.495637	0.626406	0.897034	0.13942	0.217067
2.10117	0.375639	0.0477246	-0.450521	0.472462	1.08716	-1.26988	0.066066	-1.07372	-0.323089	0.576534	0.74188	0.940529	0.159049	0.277805
2.10938	0.405168	0.124084	-0.358434	0.494248	1.20128	-1.3205	0.189279	-0.887248	-0.439327	0.476915	0.865223	0.975977	0.210969	0.385559
2.11808	0.438191	0.197243	-0.266687	0.533365	1.30729	-1.3191	0.32549	-0.640814	-0.514788	0.414865	0.989057	0.999644	0.277997	0.428338
2.1273	0.475321	0.265104	-0.163353	0.580824	1.40054	-1.27651	0.477116	-0.352162	-0.567783	0.330882	1.11209	1.02254	0.321443	0.472597
2.13847	0.585056	0.334386	-0.0474471	0.580824	1.4783	-1.21819	0.625056	-0.037447	-0.601523	0.249215	1.23122	1.04477	0.337256	0.625682
2.15095	0.639039	0.397828	0.0593014	0.664936	1.53524	-1.14257	0.789474	0.271913	-0.602132	0.269326	1.34801	1.06809	0.348867	0.797634
2.16187	0.717204	0.46565	0.158512	0.711647	1.58331	-1.03942	0.936893	0.392066	-0.570777	0.295093	1.45975	1.09175	0.381137	0.94235
2.17204	0.748425	0.528459	0.250764	0.765191	1.61338	-0.92011	1.07653	0.677048	-0.501769	0.255106	1.55215	1.11077	0.42594	1.03449
2.18265	0.767497	0.58795	0.339838	0.884083	1.63791	-0.764336	1.20084	0.944247	-0.396903	0.284657	1.6181	1.12836	0.462733	1.11149
2.19118	0.820522	0.642766	0.426364	0.897713	1.657	-0.577062	1.30919	1.17951	-0.268379	0.258465	1.66848	1.1414	0.453343	1.1886
2.19849	0.870378	0.691287	0.488731	0.906161	1.66457	-0.409301	1.40602	1.36748	-0.117219	0.295584	1.69661	1.14926	0.480077	1.21458
2.20388	0.884105	0.733887	0.531103	0.939574	1.67028	-0.256199	1.48218	1.49979	0.0156601	0.419615	1.72299	1.15592	0.445931	1.19809
2.20892	0.901386	0.765434	0.537659	0.985147	1.66409	-0.12665	1.54031	1.56573	0.136309	0.621011	1.73792	1.15742	0.431287	1.20189
2.21138	0.855599	0.798743	0.521569	1.02133	1.62869	-0.0327421	1.58967	1.59623	0.24502	0.769985	1.75322	1.15342	0.402931	1.20189
2.21014	0.857096	0.818975	0.465156	0.969864	1.57936	-0.00200907	1.61353	1.58596	0.345151	0.832102	1.76945	1.14379	0.350075	1.15264
2.20696	0.690537	0.826914	0.37721	0.969864	1.49763	-0.00591036	1.61925	1.55349	0.43471	0.924837	1.77486	1.12801	0.292478	1.15514
2.19847	0.618986	0.828477	0.277284	0.753115	1.40433	-0.0335684	1.58026	1.52632	0.504339	0.863169	1.76687	1.10304	0.167379	1.09053
2.18935	0.454861	0.811139	0.174176	0.536866	1.30117	-0.0968558	1.54823	1.50942	0.541189	0.832917	1.75255	1.07378	0.0698359	1.06721
2.17678	0.327025	0.778695	0.0665364	0.320428	1.18497	-0.202707	1.50371	1.48604	0.540932	0.795786	1.72538	1.044	-0.0807107	0.904472
2.16285	0.284482	0.716817	-0.0425167	0.0246188	1.06534	-0.359261	1.45429	1.43183	0.501988	0.733248	1.69974	1.01422	-0.216309	0.717179
2.148	0.214373	0.652217	-0.151576	-0.243185	0.933669	-0.572161	1.39038	1.36801	0.430819	0.693062	1.6647	0.978787	-0.329836	0.517646
2.13312	0.120298	0.584328	-0.247069	-0.489049	0.791986	-0.755474	1.31167	1.30129	0.337044	0.595018	1.6647	0.937163	-0.423195	0.30775
2.12004	0.0645591	0.501582	-0.337758	-0.610336	0.646483	-0.906037	1.22307	1.21908	0.245648	0.41552	1.6647	0.890161	-0.468073	0.113394
2.10687	-0.0226664	0.410621	-0.409117	-0.618225	0.505418	-1.03272	1.11734	1.13162	0.16687	0.243061	1.6647	0.844759	-0.571395	-0.116949
2.09642	-0.122955	0.314293	-0.463144	-0.633848	0.387622	-1.11894	0.984904	1.0285	0.0759256	0.0529294	1.6647	0.798052	-0.666757	-0.160363
2.0715	-0.122955	0.220471	-0.489505	-0.770179	0.282696	-1.14434	0.842733	0.929652	-0.0160288	-0.192786	0.685823	0.756046	-0.747545	-0.292831
2.06493	-0.146438	0.134973	-0.502885	-0.780981	0.203435	-1.1334	0.70289	0.815751	-0.086219	-0.323244	0.708431	0.717571	-0.817859	-0.31361
2.05858	-0.204356	0.061048	-0.508747	-0.802374	0.142152	-1.10643	0.572448	0.677555	-0.141374	-0.425208	0.774409	0.692128	-0.84218	-0.417489
2.05569	-0.202334	0.0104203	-0.503735	-0.768315	0.104778	-1.06185	0.431624	0.519492	-0.168061	-0.50346	0.846552	0.675159	-0.896276	-0.416557
2.05268	-0.221476	-0.0248654	-0.468656	-0.841281	0.103357	-0.985797	0.288281	0.360816	-0.182239	-0.544775	0.903373	0.658191	-0.895822	-0.438826
2.05266	-0.256169	-0.0231708	-0.407873	-0.799546	0.110906	-0.879308	0.138336	0.224759	-0.177902	-0.570849	0.947986	0.641223	-0.872776	-0.413905
2.0551	-0.194851	-0.00755881	-0.323917	-0.767807	0.140232	-0.740362	0.00167079	0.0987465	-0.151626	-0.563814	0.981448	0.634706	-0.836581	-0.386904
2.05868	-0.194851	0.0173756	-0.22102	-0.746292	0.20416	-0.618317	-0.111167	-0.00963694	-0.107489	-0.508498	1.01048	0.64535	-0.803246	-0.323214
2.06534	-0.0997748	0.0789553	-0.0919219	-0.674987	0.283137	-0.517657	-0.200039	-0.0814365	-0.0546177	-0.495896	1.0328	0.666433	-0.753588	-0.226851
2.07256	-0.0488073	0.158761	0.0553422	-0.674281	0.386087	-0.432122	-0.261829	-0.131781	-0.00499603	-0.448023	1.05733	0.690499	-0.67916	-0.102329
2.08247	0.00762705	0.238567	0.20023	-0.525318	0.505514	-0.367087	-0.293178	-0.14531	0.0592357	-0.337285	1.07776	0.728357	-0.581498	-0.00458215
2.09515	0.0568058	0.346233	0.344245	-0.392612	0.642732	-0.318916	-0.300117	-0.130356	0.129022	-0.0656272	1.14024	0.772533	-0.459055	0.106628
2.10955	0.172157	0.459725	0.497835	-0.250794	0.796087	-0.275618	-0.28926	-0.0751281	0.191924	0.161584	1.20812	0.825916	-0.314532	0.221141
2.12412	0.315103	0.582123	0.656372	-0.123309	0.955798	-0.235405	-0.261288	0.026874	0.253776	0.328277	1.26601	0.880497	-0.15861	0.32329
2.1368	0.420904	0.71069	0.816001	-0.0904754	1.109	-0.187098	-0.219819	0.170555	0.309807	0.438559	1.31309	0.936515	-0.0689115	0.450116
2.15043	0.46652	0.844012	0.959074	0.14657	1.25192	-0.140945	-0.157228	0.342975	0.377864	0.553024	1.36013	0.993608	0.00954104	0.530976
2.16379	0.546091	0.969087	1.08104	0.26275	1.39484	-0.0884478	-0.0781917	0.519846	0.454475	0.674989	1.40674	1.05159	0.159699	0.593492
2.17664	0.611676	1.0842	1.19254	0.436034	1.54215	-0.0326357	0.00171411	0.714483	0.524906	0.757085	1.45932	1.10619	0.22368	0.676153
2.19017	0.700016	1.19472	1.29342	0.657606	1.67691	0.0275674	0.0766407	0.914837	0.601152	0.826679	1.51126	1.13326	0.364403	0.747013
2.2011
2.21187
2.22007
2.22658
2.23067
2.23317
2.23212
2.22859
2.22283
2.21275
2.19196
2.18094
2.16699
2.15173
2.13552
2.11683
2.09944
2.0822
2.06867
2.05861
2.05063
2.04647
2.04527
2.0473
2.05045
2.05663
2.066
2.07924
2.0959
2.11287
2.1296
2.14568
2.16065
2.17541
2.19047
2.203
2.21441
2.22402
2.23197
2.23605
2.23648
2.23459
2.22861
2.22006
2.2103
2.19309
2.17025
2.14491
2.11625
2.08725
2.05772
2.03131
2.01029
1.9944
1.98266
1.97135
1.96236
1.9561
1.95425
1.95422
1.96058
1.9713
1.98702
2.00503
2.02372
2.04047
2.05663
2.07484
2.08937
2.10429
2.12006
2.13286
2.14609
2.16457
2.17573
2.18524
2.19115
2.1937
2.19359
2.1906
2.18204
2.16964
2.15416
2.13618
2.11041
2.08312
2.05897
2.03362
2.01202
1.99402
1.9803
1.95158
1.94254
1.93576
1.93454
1.9346
1.9403
1.94829
1.95887
1.9713
1.98504
2.00468
2.02759
2.04736
2.06724
2.09022
2.11289
2.13546
2.15204
2.16538
2.17669
2.18665
2.19307
2.19645
2.19693
2.19429
2.1866
2.17708
2.14723
2.12743
2.09893
2.07017
2.04053
2.01093
1.98797
1.96985
1.95362
1.94003
1.93032
1.92279
1.91815
1.9186
1.92228
1.92964
1.93883
1.95038
1.96675
1.98426
2.00614
2.02815
2.05299
2.07578
2.0962
2.11318
2.12818
2.14152
2.15502
2.16579
2.1726
2.17826
2.17822
2.17621
2.1718
2.1651
2.1543
2.1386
2.12181
2.09683
2.07124
2.04757
2.01538
1.98604
1.96029
1.93782
1.9183
1.90453
1.89719
1.89539
1.89647
1.90172
1.91141
1.92585
1.94475
1.97009
1.99439
2.01696
2.03976
2.06287
2.08712
2.11068
2.13131
2.14717
2.16021
2.17095
2.18084
2.18917
2.19245
2.19297
2.19
2.17962
2.16721
2.1481
2.12703
2.10296
2.0699
2.03825
2.00662
1.97421
1.94814
1.9278
1.90991
1.9005
1.89427
1.89195
1.89612
1.90216
1.91174
1.92698
1.94318
1.96057
1.98049
2.00577
2.02838
2.05518
2.07571
2.09512
2.12491
2.14209
2.15603
2.16674
2.17428
2.17809
2.17945
2.17852
2.1753
2.16909
2.15777
2.13633
2.10889
2.07666
2.04192
2.00636
1.97074
1.94148
1.91746
1.89902
1.88675
1.87732
1.87221
1.87269
1.8752
1.8825
1.89477
1.91218
1.93213
1.95222
1.97475
1.99838
2.02239
2.05124
2.07627
2.10282
2.12414
2.14256
2.15815
2.17035
2.17925
2.18443
2.1858
2.18371
2.17622
2.16569
2.15274
2.13545
2.11414
2.08293
2.04905
2.01187
1.97696
1.94365
1.91365
1.88581
1.86606
1.85658
1.85339
1.85514
1.86059
1.87016
1.88283
1.89723
1.91552
1.9344
1.95378
1.98114
2.00793
2.03203
2.05526
2.07648
2.09283
2.10077
2.10517
2.10904
2.10863
2.10401
2.08473
2.06368
2.0439
2.02167
2.0004
1.97581
1.96292
1.95655
1.95587
1.95554
1.95415
1.95961
1.97411
1.98982
2.00748
2.02274
2.03721
2.04912
2.0591
2.06651
2.07008
2.07179

## Sheet: 7E_FFTpercent
Shuffle	2Hz Mouse	055Hz Mouse	2Hz Human	055Hz Human
1.4827	0	29.123	1.4268	30.0237
1.2755	0	50.0801	1.4177	24.8719
2.3942	0	34.8959	1.3542	27.1947
1.3821		44.0335
1.5741		45.2198

## Sheet: 7D_FFTmouse055Hz
mean	all
15.8975	50.2457	13.8257	12.0484	23.4815	10.9089	16.1435	16.0747	29.1644	11.1738	27.0193	28.8646	28.2432	2.00059	3.68879	8.31068	9.56213	14.9646	0.630874	7.12178	17.0403	6.59562	16.7841	20.3701	27.8951	5.23437	25.5312	6.70412	5.99366	2.94254	29.6233
12.1731	20.2372	20.1566	18.4105	22.3464	22.5518	24.6679	13.6481	14.9646	15.3502	15.4931	17.9839	16.4719	6.37066	11.1179	9.85641	10.7296	12.1923	6.32352	15.9594	14.9885	6.89413	7.58723	7.29787	8.59558	9.24532	10.9379	10.7313	11.5657	13.6836	12.6981
5.68024	5.01449	3.49772	3.21588	4.78338	3.46356	8.47607	8.82827	11.0567	10.1816	10.6357	11.7322	11.8971	2.79125	1.78376	2.59269	1.86329	3.1239	0.968262	7.91223	9.94071	8.8424	11.6134	9.0386	7.57694	6.44999	5.992	6.80476	5.70377	7.08013	6.34819
1.71784	2.57582	3.94225	1.85156	2.29763	4.36881	3.28713	3.41211	5.569	5.34545	5.2871	4.57619	4.8117	1.77589	1.28746	0.65893	0.218506	0.894835	2.88144	3.4285	1.57195	3.95789	6.07136	6.16582	5.05076	3.0598	2.33193	3.13055	3.43205	2.25859	1.85268
1.16774	0.588456	1.3193	5.73503	3.97808	2.5191	2.94756	0.953702	3.21153	2.15697	2.17484	2.14473	2.44571	1.90297	0.206708	0.267887	0.358806	0.955006	1.91793	4.28558	3.3308	5.01385	2.08015	0.550234	2.90437	0.857843	1.4911	1.98528	1.97619	1.77067	1.14028
1.52229	1.48121	1.77817	1.01625	0.69814	3.84957	2.47545	1.58618	3.48863	2.43757	3.64756	2.77113	2.83204	1.03607	1.23309	1.3603	1.35684	1.03402	2.01858	2.48929	3.97349	3.30805	1.91431	3.04159	1.60542	1.41735	1.60039	1.80685	1.297	2.04673	1.73247
1.53424	5.73819	3.48169	3.55536	1.5205	1.67998	2.42132	1.45039	2.50559	2.51341	2.22325	1.60748	2.74315	1.00813	0.419196	1.28564	1.39366	1.38066	1.35393	1.10583	1.27604	6.28155	3.56703	3.3955	5.05344	1.17819	1.15851	2.06509	0.964585	0.699989	1.1778
0.925707	3.46712	3.35723	3.27964	5.05935	3.02697	2.94606	0.710411	1.44737	2.12995	0.489938	1.11855	1.26317	0.656092	0.972812	0.210058	1.15004	0.343634	0.365705	1.3519	2.52264	6.92779	1.21852	1.69024	2.35141	0.811517	0.466726	1.1794	0.714139	0.919461	0.639364
0.202494	4.8538	2.4032	3.4989	4.79608	3.0596	1.31672	0.35011	0.820184	1.20161	0.713014	0.726638	0.818917	0.973003	0.990865	0.583874	1.16229	1.35087	1.04601	1.64653	0.517975	4.45089	3.28397	2.47397	3.42404	0.156186	1.0137	1.00146	0.129809	0.0501426	0.270602
0.453481	4.65027	3.58193	3.45508	2.32727	1.32911	1.47475	1.4442	1.78161	1.31931	1.35688	0.44438	1.36538	0.394324	0.82063	1.10435	1.62304	0.470494	0.696932	1.47737	2.82792	2.67781	1.27854	1.5988	5.40467	0.566608	0.130464	0.845805	0.499059	0.337851	0.512452
0.928359	1.49672	1.48603	1.09552	0.537597	0.444265	1.95852	0.900585	1.68653	1.00341	1.4456	0.665403	0.994934	0.71673	0.442873	1.45891	1.4147	1.84901	0.0654099	1.37466	0.681474	3.48813	0.787372	3.52578	2.67536	0.954054	0.667418	0.13704	0.780501	1.06698	0.953591
0.243324	1.60618	0.773083	1.42818	0.519881	2.13664	0.994662	0.43627	0.859336	0.72955	0.636881	0.125765	0.493027	0.522802	0.442992	0.854473	2.04723	1.70055	2.04668	1.64816	2.16895	3.6346	1.44026	1.56296	2.77629	0.730859	0.185966	0.223155	0.409402	0.750074	0.414485
0.602526	3.2291	2.30184	1.36251	0.372988	1.37169	1.38026	1.63602	1.74379	1.66956	1.62691	1.24272	1.17403	0.793626	0.752255	0.997021	0.387274	1.46369	0.706422	1.67058	2.55597	5.75356	2.60727	2.62681	1.71944	0.944387	0.671142	0.792055	0.363877	0.376463	0.413127
0.547434	1.16407	1.12663	0.989807	2.47482	2.06949	1.68836	1.96332	1.79966	1.32225	1.56116	1.71778	1.64654	0.239868	0.962972	1.47552	1.21253	0.704121	0.980355	1.95177	3.45827	4.28628	1.37485	1.61748	2.22091	1.12966	1.02409	0.76792	0.723392	0.851403	0.485641
1.20647	2.54449	1.77947	1.73527	1.79112	2.38603	1.31436	2.11926	1.16701	0.895361	0.986323	0.841994	0.719697	2.38914	1.3576	1.72934	0.525746	1.70078	1.61903	4.42797	4.35541	3.05838	5.95199	8.2623	5.83199	0.871967	1.75962	0.556583	1.41672	0.624286	1.17708
4.55878	4.71468	4.26771	4.66701	4.23904	3.87615	4.34438	11.4341	11.6362	11.5354	11.4445	11.2498	11.8052	1.97289	4.4006	3.94357	2.66011	4.26415	2.16039	8.15012	8.29032	7.52091	5.9683	4.78971	6.95055	6.5378	7.63505	6.88951	6.08021	5.91469	7.35128
1.89298	1.88291	2.18199	1.83223	2.42811	2.80048	2.71023	6.00578	6.27778	6.22238	6.37034	6.46768	5.94049	1.86226	2.33239	1.87376	2.41766	1.6948	2.28114	6.16556	4.41721	2.68038	5.92081	8.12754	4.71772	4.33996	4.23894	4.09253	3.80569	3.95062	4.29338
1.21364	0.318156	0.41456	0.999053	0.08909	0.501926	0.524059	3.13779	3.13959	3.25283	3.1792	3.02684	3.01201	0.687638	0.586777	0.434375	0.804591	0.82693	0.557736	1.28119	1.49915	4.99692	4.14542	2.99131	3.82151	1.54805	1.89561	2.2719	1.95041	1.54981	1.33307
0.278225	0.928685	0.309396	0.41876	0.32895	0.408227	0.300228	0.241645	0.347343	0.513155	0.516404	0.118935	0.394139	0.174759	0.759559	0.421967	0.707538	1.12198	0.980104	1.07759	0.438689	2.44528	0.869873	3.79816	3.57038	0.411934	0.382429	0.666165	0.183541	0.293869	0.348717
0.507286	1.04851	0.744526	0.249121	0.0432966	0.236465	0.600398	1.16071	0.741492	0.893931	0.751946	0.976607	0.598979	0.0975422	1.1662	0.97402	0.670805	0.757863	1.13003	0.475128	1.75302	0.508567	2.89011	3.46146	2.50655	0.985254	0.991202	1.08943	1.08296	1.06327	0.846208
0.186719	1.08896	0.696722	0.276589	0.307481	0.62373	0.325825	1.08109	0.766458	1.00027	1.13205	0.949636	0.67916	0.436252	0.900413	0.89858	0.308013	0.933747	0.37704	1.44283	1.94633	3.58605	2.57154	2.02999	1.54345	0.859859	0.775227	0.970853	0.950359	0.536684	0.359647
0.295834	0.664171	0.557325	0.107233	0.563674	0.289668	0.161511	0.667817	0.356045	0.556164	0.328577	0.330315	0.46705	1.04239	1.22595	0.471495	0.206381	1.00915	0.979378	0.493318	2.7612	3.29892	2.57818	1.58446	1.76307	0.559089	0.0848852	0.535573	0.294652	0.28949	0.284087
0.262237	1.21452	0.160132	0.14825	0.842532	0.219083	0.279366	0.0169965	0.202241	0.27314	0.186438	0.349847	0.124153	0.212305	0.509002	0.325542	0.497929	0.583782	0.946135	1.63824	1.89974	3.12706	2.38781	2.33396	1.02533	0.211338	0.491778	0.192039	0.234377	0.559124	0.302129
0.417991	0.991145	0.224276	0.515944	0.405354	0.117806	0.511447	0.350055	0.298734	0.345119	0.203121	0.518619	0.312074	0.540976	0.688194	0.693925	1.08506	0.338285	0.499763	1.45093	1.78791	1.92994	3.18748	2.43161	1.02988	0.755805	0.253315	0.411438	0.284303	0.261326	0.446448
0.334869	0.66402	0.642599	0.392429	0.729934	0.512506	0.350728	0.4906	0.246413	0.474029	0.287082	0.435562	0.307088	0.85056	0.734147	0.956628	1.01784	0.57635	0.137826	1.61983	0.0832974	2.77938	3.17312	0.754606	2.39489	0.287531	0.195161	0.362299	0.397988	0.378644	0.346634
0.126849	0.516499	0.415768	0.187583	0.396952	0.487263	0.440524	0.14025	0.14669	0.272392	0.19508	0.255342	0.386233	0.181321	0.548298	0.922574	0.557384	0.810076	0.201644	0.251606	1.49901	1.05936	2.36574	1.15092	2.47724	0.273755	0.268005	0.282594	0.0703632	0.199684	0.336135
0.115076	0.490577	0.178438	0.118537	0.214458	0.28177	0.213834	0.0751479	0.139061	0.194974	0.141121	0.174928	0.298508	0.291246	0.6584	0.292561	0.235485	0.449619	0.375451	0.832792	1.47033	1.00997	1.29605	0.709268	0.982952	0.333532	0.142276	0.285627	0.297083	0.153481	0.148428
0.0849735	0.299138	0.116641	0.195785	0.148041	0.178389	0.249078	0.151537	0.310137	0.234536	0.225996	0.184658	0.302567	0.539531	0.148279	0.155021	0.294403	0.262563	0.632663	0.954388	1.03203	0.785413	1.94348	0.711732	0.50033	0.145701	0.173963	0.204506	0.0939061	0.180111	0.156557
0.198357	0.532599	0.0514766	0.0918949	0.0322115	0.117521	0.186971	0.0946466	0.213299	0.199301	0.20486	0.153889	0.22001	0.289562	0.217071	0.224457	0.351608	0.351915	0.631183	0.356044	0.110191	1.33355	0.715207	1.37786	0.928514	0.257543	0.150024	0.100553	0.0721113	0.0791146	0.207877
0.0937921	0.350399	0.183266	0.152195	0.201286	0.227949	0.283607	0.112317	0.175373	0.0889664	0.0392709	0.0673539	0.147333	0.0711722	0.325034	0.126918	0.0721622	0.173255	0.337215	1.19813	0.710351	0.612142	0.542106	0.185687	0.292148	0.142971	0.186517	0.0868917	0.0512669	0.0916596	0.189984
0.187037	0.509948	0.31491	0.142187	0.31895	0.367375	0.329514	0.408565	0.510954	0.489756	0.469749	0.467329	0.486059	0.321975	0.0534537	0.32497	0.129184	0.252385	0.0054804	0.356184	0.087276	0.382948	0.124951	0.264876	0.652619	0.445637	0.327759	0.388079	0.374017	0.37386	0.323639
0.0954118	0.301656	0.102162	0.132844	0.0352816	0.119598	0.061057	0.214243	0.125856	0.149342	0.174153	0.194999	0.155807	0.203654	0.204176	0.160792	0.216978	0.239033	0.129431	0.586441	0.677878	0.426953	0.350472	0.427526	0.478641	0.190782	0.149598	0.107692	0.143321	0.120539	0.115703
0.0660611	0.352449	0.0782134	0.0431236	0.160617	0.250335	0.189745	0.0299064	0.0545635	0.0246131	0.0382156	0.118052	0.0958771	0.0409942	0.127505	0.116498	0.06463	0.152553	0.108045	0.207854	0.306262	0.109013	0.499444	0.119021	0.339463	0.0515898	0.0660153	0.114247	0.069643	0.0965754	0.157038
0.101766	0.284971	0.109573	0.0500203	0.151088	0.217934	0.161072	0.050984	0.135748	0.0909698	0.0972913	0.152183	0.145649	0.044195	0.030311	0.0627482	0.100051	0.0986995	0.170748	0.0665011	0.159064	0.14597	0.189838	0.292688	0.222359	0.107343	0.105786	0.160112	0.101374	0.153217	0.158583
0.0950437	0.286038	0.0776593	0.0524322	0.137427	0.203324	0.16087	0.0634809	0.127386	0.106671	0.105506	0.146913	0.147847	0.0349778	0.0127142	0.0523639	0.0394549	0.154979	0.12124	0.149754	0.164531	0.229379	0.142272	0.171709	0.240744	0.0960873	0.0865965	0.143954	0.0864449	0.111685	0.142646
0.0749707	0.282903	0.0822045	0.0356679	0.130139	0.185332	0.147312	0.0436585	0.115468	0.0948622	0.0981174	0.128148	0.13953	0.0359203	0.0494114	0.0631633	0.0624972	0.130437	0.07755	0.20088	0.00277943	0.162894	0.168557	0.0752995	0.142418	0.0739774	0.0609596	0.123944	0.0807526	0.0903267	0.0984969
0.0799142	0.277076	0.0833834	0.0429684	0.117266	0.175998	0.144287	0.0295366	0.105784	0.0784113	0.0810618	0.120183	0.128096	0.0137815	0.0406668	0.0432961	0.0641626	0.130494	0.106258	0.247139	0.136611	0.11835	0.100094	0.103696	0.0851145	0.0704456	0.0749137	0.111592	0.0784629	0.0799855	0.118519
0.0811623	0.266972	0.082481	0.043237	0.118786	0.176576	0.143021	0.0279304	0.104264	0.0770804	0.0743842	0.113077	0.123929	0.0130686	0.02721	0.0393259	0.0717267	0.129168	0.0664275	0.125539	0.143804	0.0333624	0.0266258	0.112316	0.0498772	0.0585876	0.0782801	0.112573	0.0751988	0.0876108	0.109995
0.0800585	0.261274	0.0776479	0.0395025	0.12105	0.173751	0.139491	0.0242293	0.10349	0.0767592	0.0739714	0.111953	0.119258	0.0128977	0.0283628	0.0492804	0.0638101	0.121476	0.0617052	0.0864204	0.123926	0.0252802	0.0911472	0.125774	0.0825563	0.0635704	0.076183	0.108768	0.076841	0.0915989	0.110971
0.0769999	0.255583	0.075147	0.0343171	0.110465	0.167352	0.131558	0.0260186	0.100205	0.0737737	0.0714741	0.109872	0.116199	0.0117918	0.0301075	0.0488331	0.0505491	0.11505	0.0627108	0.114746	0.116485	0.0233221	0.0718024	0.109316	0.0839301	0.0644138	0.0685209	0.104779	0.0692177	0.0838174	0.105375
0.0750268	0.247135	0.0751614	0.0383051	0.111663	0.164976	0.127253	0.0242846	0.0987191	0.0721557	0.0708344	0.107179	0.114223	0.0105613	0.028691	0.048125	0.0590559	0.116138	0.0667487	0.0999948	0.106173	0.0344445	0.0498601	0.105359	0.0709329	0.0596412	0.0672102	0.100372	0.0657481	0.0817609	0.101737
0.0731418	0.241588	0.0720735	0.0349059	0.109255	0.158283	0.124685	0.0236722	0.0961256	0.070335	0.0677781	0.104848	0.111164	0.013221	0.0286957	0.0501253	0.0567828	0.111425	0.0660051	0.0810857	0.0978677	0.0318295	0.0553195	0.10498	0.0765928	0.0565566	0.0661571	0.0996026	0.0664564	0.0779774	0.100817
0.0709684	0.236848	0.0712601	0.0348131	0.106801	0.155195	0.120255	0.022695	0.0939026	0.0687122	0.0661465	0.102597	0.108613	0.0118627	0.0299141	0.0493421	0.0527253	0.110174	0.0626559	0.076429	0.0907416	0.0387841	0.0481664	0.100394	0.076628	0.0569458	0.0634392	0.0983075	0.0660819	0.0788523	0.0981694
0.0706199	0.230882	0.0695379	0.0333604	0.104785	0.151888	0.1188	0.0222359	0.0914786	0.0671102	0.0647621	0.100405	0.106152	0.0116528	0.0263044	0.049978	0.0524396	0.105865	0.0619616	0.0718043	0.101146	0.038183	0.0346687	0.101076	0.0814766	0.0561644	0.0629393	0.0944478	0.0633946	0.0768794	0.0975238
0.0686185	0.225503	0.0679905	0.0324981	0.101785	0.148422	0.114827	0.0215793	0.0894237	0.0657027	0.0632854	0.0980709	0.103963	0.0107413	0.0256542	0.0480027	0.0500225	0.102417	0.0575365	0.0687814	0.0943894	0.0401041	0.0286415	0.0958518	0.0797917	0.0545326	0.061044	0.0929435	0.0626088	0.074405	0.0944144
0.0666649	0.220313	0.0659546	0.0316166	0.0997634	0.145114	0.111917	0.0186758	0.0865542	0.0632984	0.0607313	0.0945085	0.100174	0.0106911	0.0253674	0.049068	0.0507651	0.0997283	0.0587467	0.0631816	0.0914491	0.0390321	0.0300804	0.0901312	0.0755034	0.0526968	0.0592531	0.090122	0.0609684	0.0723571	0.092845
0.0659013	0.215947	0.0652816	0.0302151	0.0978838	0.14214	0.109634	0.020713	0.0862454	0.0635326	0.0611635	0.0950232	0.100737	0.00933108	0.0253647	0.0476327	0.0486212	0.0970527	0.0567622	0.0609408	0.0900813	0.0391344	0.0301551	0.0871481	0.0769698	0.0518314	0.0584167	0.0889741	0.059394	0.0718311	0.0908756
0.0640907	0.211113	0.0633948	0.0294891	0.0958754	0.139042	0.107166	0.0191991	0.0840055	0.0618997	0.0594617	0.0919553	0.0977658	0.0106399	0.0246845	0.0458377	0.0470431	0.0961372	0.0554835	0.0565454	0.085481	0.0397722	0.029552	0.0861256	0.0760879	0.0510991	0.0571435	0.0869504	0.058877	0.0700381	0.0889135
0.0628818	0.206789	0.0621618	0.0286992	0.0941179	0.136117	0.104741	0.0185899	0.082512	0.0605008	0.0581571	0.0898711	0.0956187	0.0103401	0.0240617	0.0457675	0.0464527	0.093792	0.0541079	0.0547574	0.0845386	0.0389441	0.0272641	0.0821257	0.0761692	0.0501547	0.0559857	0.0852254	0.057677	0.0685561	0.0873452
0.0615584	0.202658	0.0609316	0.0280061	0.0924313	0.133281	0.102533	0.0180036	0.080916	0.0593436	0.0569765	0.0882515	0.0938025	0.00964849	0.0232745	0.0446722	0.045873	0.0912289	0.052687	0.0520496	0.0826461	0.0374651	0.0243335	0.0806533	0.0733784	0.0490487	0.0547057	0.0833656	0.0564741	0.0671686	0.0857488
0.0603808	0.198612	0.0597953	0.027439	0.0905341	0.130707	0.100364	0.0176023	0.0793472	0.0582358	0.0558962	0.0866726	0.0921136	0.00918921	0.0225789	0.043879	0.0445636	0.0891617	0.0517123	0.0501268	0.0817733	0.0375232	0.023202	0.0779617	0.0729721	0.0479191	0.0534909	0.081788	0.0552758	0.0659527	0.0841407
0.0592744	0.194745	0.0586906	0.0268159	0.0888416	0.128261	0.0983173	0.0170731	0.0778515	0.0570867	0.0547344	0.0850211	0.090393	0.00878181	0.0224916	0.043199	0.0436651	0.0875143	0.0507423	0.0477108	0.080333	0.0356086	0.0213815	0.0759061	0.0716993	0.0470834	0.0524696	0.0801798	0.0542776	0.0647045	0.0824716
0.0581321	0.191023	0.0575535	0.0261691	0.0872616	0.125722	0.0963799	0.0166564	0.0764411	0.0560374	0.0537009	0.0834525	0.0887229	0.00878015	0.0222494	0.04276	0.0428875	0.085433	0.0497483	0.0460566	0.0781467	0.0362511	0.0205604	0.0740937	0.0700497	0.0463633	0.0514714	0.0787092	0.0533719	0.0634982	0.0810399
0.0570589	0.187522	0.0564664	0.0255846	0.0856799	0.123422	0.0944425	0.0162449	0.0751003	0.0550349	0.0527711	0.081956	0.0871362	0.00850842	0.0217249	0.0419515	0.0419783	0.0838883	0.0487672	0.044455	0.076914	0.0362378	0.0195942	0.0722871	0.0692561	0.0455369	0.050535	0.0773161	0.0523859	0.0624056	0.0796127
0.0560396	0.184087	0.0554741	0.0250228	0.0842195	0.121198	0.0927135	0.0158751	0.0738408	0.0540881	0.0518494	0.0805153	0.0856282	0.0083839	0.0214331	0.0412583	0.0411865	0.0822596	0.0477246	0.0426999	0.0757193	0.0360829	0.0185825	0.0708406	0.068058	0.0446237	0.0496066	0.0759407	0.0514927	0.0612514	0.0782571
0.0550579	0.180831	0.0545058	0.0244837	0.0827346	0.119033	0.0910215	0.0155278	0.0725765	0.0531678	0.0509346	0.0791495	0.0841749	0.00823881	0.0210369	0.0406592	0.0404794	0.0807366	0.0468227	0.04149	0.0741598	0.0357728	0.0178696	0.0692088	0.0670093	0.0438349	0.0486843	0.0745987	0.0506242	0.0602185	0.0768929
0.0540947	0.177667	0.053561	0.0240136	0.0813423	0.116992	0.0893606	0.0151709	0.0713551	0.0522569	0.0500779	0.0777939	0.082775	0.00794701	0.0207646	0.0399565	0.0398159	0.0792514	0.0460305	0.0402221	0.0727193	0.0358188	0.0169933	0.0677112	0.0661073	0.0431766	0.0478302	0.0733286	0.0497519	0.0591883	0.0756336
0.0531898	0.174648	0.0526749	0.0235337	0.0800164	0.115012	0.0877798	0.0148291	0.0701746	0.0513933	0.0492354	0.0765036	0.0814087	0.00779771	0.0204214	0.0393498	0.0390467	0.0778681	0.0452337	0.0387717	0.0716423	0.0354921	0.0160926	0.0663307	0.0652512	0.0424476	0.0470283	0.0721003	0.0489422	0.0581878	0.0743941
0.0523202	0.17173	0.0517988	0.0230859	0.0787438	0.113094	0.0862588	0.0145221	0.0690579	0.0505712	0.0484409	0.0752727	0.0801012	0.00763591	0.0201173	0.0387781	0.0383677	0.0765162	0.0444826	0.0374982	0.0704917	0.0350274	0.015475	0.0649394	0.0642789	0.0417557	0.0462339	0.0709318	0.048174	0.05726	0.0732071
0.0514725	0.168925	0.0509599	0.0226428	0.0775009	0.111254	0.0848127	0.0142243	0.0679739	0.0497722	0.0476674	0.0740782	0.0788361	0.00750028	0.0198341	0.0382517	0.0377108	0.0751906	0.0437172	0.0365257	0.0693361	0.0347122	0.0149095	0.0635263	0.0633501	0.0410876	0.0454813	0.0697865	0.0474001	0.0563508	0.0720576
0.0506464	0.166219	0.0501598	0.0222284	0.0762968	0.10947	0.083404	0.0139298	0.0669154	0.0489789	0.0469067	0.0729205	0.0776052	0.00734166	0.0195322	0.0376678	0.0370987	0.0739451	0.0429557	0.035495	0.0681853	0.0344084	0.0142695	0.0622791	0.0624638	0.0404274	0.0447178	0.0686768	0.0466673	0.055452	0.0709343
0.0498605	0.1636	0.0493715	0.0218338	0.0751348	0.107765	0.0820601	0.0136687	0.065922	0.0482525	0.0462031	0.071805	0.0764349	0.00721608	0.019268	0.037123	0.0365136	0.0727527	0.0422209	0.0344627	0.067075	0.0341066	0.0136733	0.0611004	0.061575	0.0398515	0.0440414	0.0676396	0.0459707	0.0546168	0.0698776
0.0490933	0.161072	0.0486247	0.0214513	0.0740109	0.106104	0.0807594	0.0134028	0.0649299	0.0475153	0.045494	0.0707233	0.0752902	0.00707626	0.0189783	0.0366049	0.0359273	0.0715988	0.0415616	0.0335244	0.0660785	0.0337876	0.0131242	0.0599479	0.0607121	0.0392279	0.043342	0.0665964	0.0452703	0.0537836	0.0688187
0.0483575	0.158638	0.0479001	0.0210833	0.072925	0.10451	0.0795088	0.0131517	0.0639781	0.0468127	0.0448205	0.0696798	0.0741831	0.00694269	0.0187198	0.0361058	0.0353654	0.0704597	0.0409234	0.0326235	0.0650509	0.0334662	0.012634	0.058857	0.059898	0.0386544	0.0426867	0.0656103	0.0446152	0.0529875	0.067819
0.0476503	0.156286	0.0471966	0.0207282	0.0718729	0.102966	0.0783002	0.0129122	0.0630609	0.046137	0.0441704	0.0686697	0.073116	0.00683495	0.0184669	0.0356134	0.0348411	0.0693945	0.0402901	0.0318258	0.0641161	0.0331816	0.0122043	0.0578259	0.0590997	0.038099	0.0420508	0.0646546	0.0439746	0.0522192	0.0668473
0.0469618	0.154008	0.0465158	0.0203901	0.0708564	0.101469	0.0771308	0.0126865	0.0621728	0.045482	0.0435418	0.0676943	0.0720823	0.00670784	0.0182099	0.0351337	0.0343189	0.0683555	0.0396825	0.0310277	0.0631983	0.0328663	0.0117565	0.0568261	0.0583489	0.0375593	0.0414373	0.063732	0.0433522	0.0514769	0.065903
0.046297	0.151808	0.0458597	0.0200618	0.0698704	0.100026	0.0760031	0.0124664	0.0613116	0.0448466	0.0429327	0.0667494	0.0710819	0.00660115	0.017978	0.0346738	0.0338108	0.0673472	0.039086	0.0302984	0.0622961	0.032543	0.0113836	0.0558592	0.0575769	0.0370315	0.0408415	0.0628339	0.0427499	0.0507548	0.0649878
0.0456511	0.149678	0.0452221	0.0197475	0.0689168	0.0986296	0.0749126	0.0122556	0.060476	0.0442309	0.0423428	0.0658333	0.0701112	0.00649216	0.0177408	0.0342222	0.0333266	0.0663746	0.0385129	0.029595	0.0614176	0.0322201	0.0110303	0.0549283	0.0568196	0.0365217	0.040266	0.0619656	0.0421673	0.0500534	0.064104
0.0450276	0.147615	0.0446056	0.019445	0.0679926	0.0972738	0.073858	0.0120526	0.0596665	0.043635	0.0417701	0.0649452	0.0691702	0.00638827	0.0175183	0.0337826	0.0328585	0.0654405	0.0379645	0.0289173	0.0605696	0.0319	0.0106765	0.0540408	0.056117	0.0360334	0.0397115	0.0611271	0.0416039	0.0493788	0.0632467
0.0444228	0.145616	0.0440086	0.0191531	0.0670959	0.0959629	0.0728378	0.011858	0.0588818	0.0430571	0.0412165	0.0640842	0.0682581	0.00628682	0.0172946	0.0333593	0.0324044	0.0645244	0.0374324	0.0282834	0.0597597	0.0315928	0.0103369	0.0531837	0.055407	0.0355584	0.0391725	0.0603125	0.0410551	0.0487231	0.0624145
0.0438367	0.14368	0.0434277	0.0188697	0.0662254	0.0946915	0.0718505	0.0116702	0.058121	0.0424968	0.0406791	0.0632491	0.0673732	0.00619035	0.0170836	0.0329423	0.0319658	0.0636484	0.0369216	0.0276783	0.0589721	0.031302	0.0100352	0.0523538	0.0547315	0.0350949	0.0386512	0.0595219	0.0405227	0.0480863	0.0616068
0.0432682	0.141803	0.0428663	0.0185979	0.0653813	0.0934581	0.0708932	0.0114898	0.0573819	0.041953	0.0401572	0.0624388	0.0665146	0.00609474	0.0168786	0.032543	0.0315381	0.0627986	0.0364193	0.0270881	0.0582086	0.0309953	0.00973725	0.0515606	0.0540684	0.0346454	0.0381447	0.0587563	0.0400072	0.0474692	0.0608227
0.0427173	0.139983	0.0423214	0.0183342	0.0645617	0.0922628	0.0699661	0.0113155	0.0566641	0.041425	0.039651	0.0616527	0.0656807	0.00600659	0.0166746	0.03215	0.0311272	0.0619736	0.0359365	0.0265313	0.0574704	0.0306931	0.00946723	0.0507976	0.0534148	0.0342113	0.0376548	0.0580128	0.0395065	0.0468703	0.0600623
0.042182	0.138216	0.0417923	0.0180794	0.0637655	0.0911033	0.0690673	0.0111474	0.0559672	0.0409126	0.0391598	0.0608892	0.0648713	0.00592163	0.0164781	0.0317679	0.0307272	0.0611728	0.0354663	0.0260063	0.0567485	0.0304064	0.00921952	0.0500573	0.0527847	0.0337886	0.0371787	0.0572912	0.0390204	0.0462888	0.0593235
0.0416623	0.136501	0.041278	0.0178333	0.0629921	0.089977	0.0681958	0.0109855	0.0552905	0.0404146	0.0386826	0.0601476	0.0640848	0.00583828	0.0162856	0.031398	0.0303389	0.0603988	0.0350119	0.0254983	0.056049	0.0301223	0.00897667	0.0493453	0.0521725	0.033378	0.0367171	0.056591	0.0385473	0.0457243	0.0586059
0.041158	0.134836	0.0407792	0.0175949	0.0622408	0.0888838	0.0673503	0.0108293	0.0546325	0.039931	0.0382192	0.0594275	0.0633208	0.00575763	0.0161004	0.0310367	0.0299636	0.0596466	0.034572	0.0250144	0.0553701	0.0298405	0.00874544	0.0486573	0.0515806	0.0329792	0.0362691	0.0559098	0.0380877	0.0451756	0.0579076
0.0406678	0.13322	0.0402946	0.0173639	0.0615101	0.0878215	0.0665293	0.0106776	0.0539927	0.0394608	0.0377686	0.0587268	0.0625772	0.00568098	0.0159183	0.0306851	0.0295975	0.0589168	0.0341454	0.0245521	0.0547108	0.0295637	0.00852966	0.0479904	0.0510002	0.0325915	0.0358338	0.0552486	0.0376422	0.044642	0.0572294
0.0401916	0.131649	0.0398233	0.0171405	0.0607996	0.0867894	0.0657322	0.0105317	0.0533706	0.0390037	0.0373309	0.0580463	0.0618552	0.00560606	0.0157426	0.030343	0.0292435	0.058209	0.0337302	0.0241077	0.0540706	0.0292909	0.00832355	0.0473458	0.0504342	0.0322148	0.0354112	0.0546061	0.0372076	0.0441238	0.05657
0.0397285	0.130122	0.0393652	0.0169238	0.0601089	0.0857861	0.0649582	0.0103904	0.0527655	0.0385591	0.036905	0.0573843	0.0611527	0.00553371	0.0155707	0.0300096	0.0288985	0.0575213	0.0333267	0.0236816	0.0534494	0.0290223	0.00812603	0.0467227	0.0498837	0.0318483	0.0350004	0.0539808	0.0367854	0.0436197	0.055928
0.0392781	0.128638	0.0389196	0.016714	0.0594366	0.0848105	0.0642059	0.0102538	0.0521768	0.0381267	0.0364909	0.0567402	0.060469	0.00546406	0.0154035	0.0296848	0.0285639	0.0568524	0.032935	0.0232722	0.0528418	0.0287603	0.0079389	0.0461211	0.0493456	0.0314915	0.0346011	0.0533726	0.0363744	0.0431293	0.0553037
0.0388403	0.127194	0.0384861	0.0165102	0.0587825	0.0838617	0.0634747	0.0101213	0.0516038	0.0377059	0.0360878	0.0561134	0.0598036	0.00539584	0.0152405	0.0293682	0.0282388	0.0562035	0.0325548	0.0228798	0.0522536	0.0285011	0.00776174	0.0455376	0.0488227	0.0311446	0.0342128	0.0527812	0.0359748	0.0426521	0.0546961
0.0384141	0.125789	0.0380645	0.0163126	0.0581456	0.0829386	0.0627638	0.00999322	0.051046	0.0372963	0.0356956	0.0555034	0.059156	0.00533039	0.0150816	0.0290596	0.0279226	0.0555724	0.0321855	0.0225013	0.0516805	0.0282476	0.00759315	0.0449712	0.0483125	0.0308069	0.0338352	0.0522056	0.0355855	0.0421876	0.0541045
0.0379993	0.124423	0.0376539	0.0161207	0.0575255	0.0820401	0.0620724	0.00986901	0.0505027	0.0368975	0.0353138	0.0549094	0.0585253	0.00526672	0.0149267	0.0287588	0.0276148	0.0549583	0.0318263	0.0221375	0.0511235	0.027999	0.00743177	0.0444224	0.0478147	0.0304781	0.0334675	0.0516453	0.0352063	0.0417355	0.0535283
0.0375954	0.123092	0.0372542	0.0159344	0.0569215	0.0811656	0.0613997	0.00974865	0.0499736	0.0365091	0.0349419	0.0543309	0.057911	0.00520485	0.0147754	0.0284654	0.0273153	0.0543613	0.0314765	0.0217874	0.0505808	0.0277535	0.00727723	0.0438907	0.0473295	0.0301577	0.0331098	0.0510995	0.0348371	0.0412953	0.0529672
0.0372022	0.121797	0.036865	0.0157535	0.0563331	0.0803139	0.060745	0.00963189	0.0494581	0.0361307	0.0345796	0.0537675	0.0573126	0.00514474	0.0146282	0.0281792	0.0270241	0.0537801	0.0311364	0.0214504	0.050052	0.0275134	0.00713085	0.0433754	0.0468559	0.0298456	0.0327615	0.050568	0.0344775	0.0408664	0.0524204
0.0368192	0.120535	0.0364858	0.0155777	0.0557597	0.0794845	0.0601077	0.00951864	0.0489556	0.035762	0.0342267	0.0532185	0.0567294	0.00508657	0.0144845	0.0279003	0.0267406	0.0532146	0.0308053	0.0211257	0.0495376	0.0272779	0.00699058	0.0428747	0.0463942	0.0295417	0.0324224	0.0500503	0.034127	0.0404485	0.0518876
0.036446	0.119306	0.0361163	0.0154069	0.0552008	0.0786764	0.0594872	0.00940875	0.0484659	0.0354028	0.0338827	0.0526834	0.056161	0.00503022	0.0143443	0.0276281	0.0264644	0.0526639	0.0304832	0.0208126	0.0490363	0.0270469	0.00685636	0.0423883	0.0459435	0.0292454	0.032092	0.0495457	0.0337852	0.0400413	0.0513683
0.0360822	0.118109	0.0357563	0.0152407	0.054656	0.0778889	0.0588828	0.00930206	0.0479885	0.0350525	0.0335475	0.0521618	0.0556069	0.0049755	0.0142075	0.0273623	0.0261956	0.0521276	0.0301697	0.0205105	0.0485471	0.0268207	0.00672799	0.041916	0.0455035	0.0289565	0.03177	0.0490538	0.0334522	0.0396443	0.0508619
0.0357277	0.116942	0.0354053	0.0150791	0.0541247	0.0771214	0.058294	0.00919843	0.0475229	0.034711	0.0332206	0.0516533	0.0550665	0.00492216	0.0140738	0.027103	0.0259336	0.0516052	0.0298642	0.0202186	0.0480708	0.0265983	0.00660487	0.0414576	0.0450742	0.0286748	0.0314563	0.0485744	0.0331273	0.0392573	0.0503681
0.035382	0.115804	0.035063	0.0149219	0.0536065	0.0763731	0.0577202	0.00909776	0.0470687	0.0343779	0.0329018	0.0511573	0.0545395	0.00487039	0.0139435	0.0268499	0.0256783	0.0510962	0.0295665	0.0199369	0.0476064	0.0263802	0.00648683	0.0410117	0.0446548	0.0284001	0.0311505	0.0481068	0.0328105	0.0388799	0.0498865
0.0350449	0.114695	0.0347293	0.0147689	0.053101	0.0756434	0.0571609	0.00899991	0.0466257	0.0340531	0.0325909	0.0506735	0.0540254	0.00482001	0.0138161	0.0266027	0.0254295	0.0506001	0.0292764	0.0196649	0.0471533	0.0261664	0.00637377	0.0405782	0.0442454	0.0281322	0.0308523	0.0476508	0.0325014	0.0385118	0.0494167
0.034716	0.113613	0.0344037	0.01462	0.0526078	0.0749317	0.0566157	0.00890478	0.0461934	0.0337361	0.0322875	0.0502015	0.0535237	0.00477103	0.0136918	0.0263614	0.0251869	0.0501165	0.0289938	0.0194018	0.0467115	0.0259566	0.00626525	0.0401567	0.0438454	0.0278707	0.0305615	0.0472059	0.0321998	0.0381526	0.0489582
0.0343952	0.112557	0.034086	0.014475	0.0521264	0.0742374	0.056084	0.00881229	0.0457715	0.0334268	0.0319915	0.0497409	0.0530342	0.00472337	0.0135704	0.0261257	0.0249503	0.0496449	0.0287182	0.0191474	0.0462806	0.0257507	0.00616096	0.0397466	0.0434549	0.0276156	0.0302779	0.0467718	0.0319055	0.0378022	0.0485108
0.0340822	0.111528	0.033776	0.0143337	0.0516566	0.0735599	0.0555654	0.00872231	0.0453596	0.0331249	0.0317025	0.0492914	0.0525563	0.00467697	0.0134517	0.0258955	0.0247196	0.049185	0.0284495	0.0189011	0.0458599	0.0255488	0.00606084	0.0393476	0.0430733	0.0273665	0.0300011	0.0463482	0.0316182	0.0374601	0.048074
0.0337767	0.110523	0.0334735	0.0141961	0.0511979	0.0728988	0.0550595	0.00863475	0.0449575	0.0328302	0.0314205	0.0488525	0.0520898	0.00463183	0.0133358	0.0256706	0.0244944	0.0487364	0.0281875	0.0186628	0.0454494	0.0253509	0.00596447	0.0389592	0.0427005	0.0271234	0.0297311	0.0459346	0.0313377	0.0371262	0.0476476
0.0334784	0.109542	0.0331781	0.014062	0.05075	0.0722534	0.0545658	0.00854953	0.0445649	0.0325424	0.0311451	0.048424	0.0516343	0.00458784	0.0132225	0.0254508	0.0242748	0.0482986	0.0279318	0.018432	0.0450487	0.0251567	0.00587177	0.0385809	0.0423361	0.026886	0.0294675	0.0455309	0.0310639	0.0368002	0.0472312
0.0331872	0.108585	0.0328898	0.0139314	0.0503126	0.0716233	0.0540841	0.00846656	0.0441814	0.0322614	0.0308762	0.0480056	0.0511894	0.00454497	0.0131118	0.025236	0.0240605	0.0478715	0.0276824	0.0182085	0.0446574	0.0249663	0.00578253	0.0382126	0.04198	0.0266542	0.0292101	0.0451367	0.0307964	0.0364819	0.0468245
0.0329029	0.10765	0.0326082	0.013804	0.0498854	0.0710081	0.0536138	0.00838576	0.0438069	0.0319869	0.0306135	0.047597	0.0507548	0.0045032	0.0130036	0.0250261	0.0238512	0.0474545	0.027439	0.0179918	0.0442754	0.0247796	0.00569658	0.0378538	0.0416319	0.0264278	0.0289589	0.0447517	0.0305351	0.036171	0.0464273
0.0326251	0.106737	0.0323331	0.0136797	0.049468	0.0704073	0.0531547	0.00830706	0.0434409	0.0317188	0.030357	0.0471977	0.0503303	0.00446251	0.0128978	0.0248209	0.0236469	0.0470475	0.0272014	0.0177818	0.0439022	0.0245965	0.00561378	0.0375042	0.0412916	0.0262066	0.0287135	0.0443756	0.0302799	0.0358673	0.0460393
0.0323538	0.105845	0.0320644	0.0135586	0.0490602	0.0698204	0.0527064	0.00823038	0.0430834	0.0314569	0.0301063	0.0468077	0.0499155	0.00442284	0.0127943	0.0246203	0.0234475	0.0466501	0.0269694	0.0175781	0.0435377	0.024417	0.00553392	0.0371635	0.0409589	0.0259905	0.0284739	0.0440082	0.0300305	0.0355706	0.0456601
0.0320888	0.104974	0.0318019	0.0134404	0.0486617	0.069247	0.0522685	0.00815565	0.0427339	0.0312009	0.0298614	0.0464266	0.0495102	0.00438417	0.0126932	0.0244242	0.0232527	0.046262	0.026743	0.0173805	0.0431816	0.0242409	0.00545688	0.0368313	0.0406335	0.0257793	0.0282398	0.0436493	0.0297868	0.0352807	0.0452895
0.0318298	0.104123	0.0315454	0.013325	0.0482722	0.0686868	0.0518409	0.00808282	0.0423924	0.0309508	0.029622	0.0460541	0.0491141	0.00434644	0.0125943	0.0242324	0.0230624	0.0458829	0.0265218	0.0171887	0.0428336	0.0240682	0.00538254	0.0365075	0.0403153	0.0255729	0.0280111	0.0432984	0.0295486	0.0349974	0.0449274
0.0315767	0.103291	0.0312947	0.0132125	0.0478915	0.0681394	0.051423	0.0080118	0.0420586	0.0307062	0.029388	0.0456901	0.0487268	0.00430964	0.0124975	0.0240448	0.0228765	0.0455126	0.0263058	0.0170025	0.0424935	0.0238989	0.00531078	0.0361916	0.0400042	0.0253712	0.0277876	0.0429556	0.0293157	0.0347205	0.0445734
0.0313293	0.102478	0.0310497	0.0131026	0.0475194	0.0676043	0.0510148	0.00794255	0.0417322	0.0304672	0.0291593	0.0453342	0.0483483	0.00427373	0.0124029	0.0238614	0.0226948	0.0451508	0.0260948	0.0168218	0.0421611	0.0237328	0.00524143	0.0358835	0.0396997	0.0251739	0.0275692	0.0426204	0.0290881	0.0344498	0.0442273
0.0310875	0.101684	0.0308102	0.0129954	0.0471555	0.0670813	0.0506159	0.007875	0.0414131	0.0302335	0.0289357	0.0449863	0.0479781	0.00423869	0.0123103	0.0236819	0.0225173	0.0447972	0.0258886	0.0166462	0.0418362	0.0235699	0.00517444	0.0355829	0.0394019	0.0249811	0.0273557	0.0422928	0.0288655	0.0341851	0.0438889
0.030851	0.100907	0.030576	0.0128907	0.0467996	0.06657	0.050226	0.00780911	0.041101	0.030005	0.0287171	0.044646	0.0476162	0.00420449	0.0122197	0.0235063	0.0223439	0.0444517	0.0256871	0.0164755	0.0415185	0.0234102	0.00510965	0.0352896	0.0391106	0.0247925	0.0271469	0.0419724	0.0286479	0.0339264	0.043558
0.0306199	0.100148	0.030347	0.0127885	0.0464516	0.06607	0.0498448	0.00774482	0.0407958	0.0297816	0.0285033	0.0443133	0.0472622	0.0041711	0.012131	0.0233345	0.0221743	0.0441139	0.0254902	0.0163097	0.0412079	0.0232535	0.00504701	0.0350033	0.0388255	0.0246081	0.0269429	0.0416591	0.028435	0.0336733	0.0432343
0.0303938	0.0994051	0.0301231	0.0126886	0.0461113	0.0655812	0.0494722	0.00768207	0.0404973	0.029563	0.0282941	0.043988	0.046916	0.0041385	0.0120443	0.0231664	0.0220085	0.0437838	0.0252978	0.0161485	0.0409041	0.0230998	0.00498639	0.0347239	0.0385465	0.0244278	0.0267434	0.0413527	0.0282268	0.0334258	0.0429178
0.0301727	0.098679	0.0299041	0.012591	0.0457783	0.0651031	0.0491079	0.00762083	0.0402053	0.0293492	0.0280896	0.0436697	0.0465774	0.00410666	0.0119594	0.023002	0.0218464	0.0434609	0.0251096	0.0159917	0.040607	0.0229492	0.00492772	0.034451	0.0382734	0.0242514	0.0265482	0.0410531	0.0280232	0.0331838	0.0426081
0.0299564	0.0979689	0.0296898	0.0124957	0.0454526	0.0646355	0.0487517	0.00756104	0.0399196	0.0291401	0.0278895	0.0433583	0.0462461	0.00407556	0.0118763	0.022841	0.0216879	0.0431453	0.0249257	0.0158392	0.0403164	0.0228014	0.0048709	0.0341846	0.0380062	0.0240788	0.0263574	0.0407599	0.027824	0.032947	0.0423052
0.0297449	0.0972743	0.0294803	0.0124026	0.0451339	0.0641781	0.0484033	0.00750267	0.0396401	0.0289355	0.0276937	0.0430537	0.0459219	0.00404518	0.0117949	0.0226834	0.0215329	0.0428366	0.0247459	0.0156908	0.0400321	0.0226564	0.00481586	0.0339244	0.0377446	0.02391	0.0261707	0.0404732	0.027629	0.0327153	0.0420088
0.0295379	0.0965948	0.0292753	0.0123116	0.0448221	0.0637307	0.0480626	0.00744567	0.0393666	0.0287353	0.0275022	0.0427557	0.0456048	0.0040155	0.0117153	0.0225292	0.0213813	0.0425347	0.02457	0.0155465	0.039754	0.0225143	0.00476254	0.0336703	0.0374886	0.0237447	0.0259881	0.0401926	0.0274383	0.0324887	0.0417188
0.0293355	0.09593	0.0290747	0.0122227	0.044517	0.0632929	0.0477293	0.00739	0.039099	0.0285394	0.0273147	0.0424641	0.0452944	0.00398649	0.0116373	0.0223782	0.021233	0.0422394	0.024398	0.0154059	0.0394819	0.0223748	0.00471086	0.033422	0.0372379	0.0235831	0.0258095	0.0399181	0.0272517	0.0322669	0.0414351
0.0291373	0.0952796	0.0288784	0.0121357	0.0442184	0.0628645	0.0474032	0.00733562	0.0388371	0.0283477	0.0271313	0.0421787	0.0449907	0.00395815	0.011561	0.0222304	0.021088	0.0419506	0.0242298	0.0152691	0.0392156	0.0222381	0.00466074	0.0331794	0.0369925	0.0234249	0.0256347	0.0396494	0.027069	0.0320499	0.0411573
0.0289434	0.0946431	0.0286863	0.0120508	0.0439262	0.0624454	0.0470842	0.00728249	0.0385807	0.0281601	0.0269518	0.0418994	0.0446934	0.00393045	0.0114862	0.0220857	0.020946	0.041668	0.0240653	0.0151359	0.0389551	0.022104	0.00461214	0.0329424	0.0367522	0.02327	0.0254637	0.0393865	0.0268902	0.0318375	0.0408855
0.0287537	0.0940203	0.0284984	0.0119677	0.0436401	0.0620352	0.0467721	0.00723059	0.0383298	0.0279765	0.0267761	0.041626	0.0444025	0.00390337	0.011413	0.021944	0.0208072	0.0413915	0.0239043	0.0150061	0.0387001	0.0219724	0.00456499	0.0327108	0.036517	0.0231185	0.0252963	0.0391292	0.0267153	0.0316296	0.0406194
0.028568	0.0934108	0.0283144	0.0118864	0.0433602	0.0616338	0.0464667	0.00717987	0.0380842	0.0277968	0.0266042	0.0413585	0.0441177	0.0038769	0.0113414	0.0218053	0.0206713	0.041121	0.0237468	0.0148798	0.0384505	0.0218434	0.00451922	0.0324844	0.0362866	0.0229701	0.0251325	0.0388774	0.026544	0.0314261	0.040359
0.0283862	0.0928143	0.0281343	0.011807	0.0430861	0.0612409	0.0461679	0.0071303	0.0378437	0.0276208	0.0264358	0.0410966	0.0438389	0.00385101	0.0112712	0.0216694	0.0205383	0.0408562	0.0235927	0.0147566	0.0382062	0.0217168	0.0044748	0.0322631	0.036061	0.0228249	0.0249722	0.0386308	0.0263763	0.031227	0.0401041
0.0282083	0.0922304	0.0279581	0.0117293	0.0428177	0.0608563	0.0458754	0.00708185	0.0376083	0.0274486	0.026271	0.0408402	0.0435659	0.0038257	0.0112025	0.0215364	0.0204082	0.0405972	0.023442	0.0146366	0.0379671	0.0215927	0.00443167	0.0320468	0.03584	0.0226827	0.0248153	0.0383895	0.0262122	0.031032	0.0398545
0.0280341	0.0916589	0.0277855	0.0116533	0.042555	0.0604799	0.0455892	0.0070345	0.0373778	0.02728	0.0261097	0.0405891	0.0432987	0.00380095	0.0111351	0.0214061	0.0202809	0.0403436	0.0232944	0.0145196	0.037733	0.021471	0.00438978	0.0318353	0.0356236	0.0225436	0.0246617	0.0381533	0.0260515	0.0308411	0.0396101
0.0278636	0.0910995	0.0276166	0.011579	0.0422978	0.0601113	0.045309	0.00698821	0.0371522	0.0271149	0.0259518	0.0403434	0.0430371	0.00377675	0.0110692	0.0212785	0.0201562	0.0400955	0.02315	0.0144056	0.0375039	0.0213516	0.00434908	0.0316285	0.0354117	0.0224073	0.0245113	0.037922	0.0258941	0.0306543	0.0393708
0.0276967	0.0905518	0.0274512	0.0115063	0.042046	0.0597506	0.0450348	0.00694296	0.0369313	0.0269533	0.0257971	0.0401028	0.0427809	0.00375307	0.0110046	0.0211535	0.0200342	0.0398526	0.0230087	0.0142945	0.0372795	0.0212345	0.00430954	0.0314263	0.0352042	0.0222739	0.0243642	0.0376955	0.0257401	0.0304713	0.0391366
0.0275333	0.0900156	0.0272893	0.0114351	0.0417994	0.0593973	0.0447664	0.00689871	0.0367149	0.026795	0.0256457	0.0398672	0.0425301	0.00372991	0.0109413	0.0210312	0.0199148	0.0396148	0.0228704	0.0141861	0.0370599	0.0211196	0.0042711	0.0312285	0.0350008	0.0221432	0.0242201	0.0374738	0.0255892	0.0302922	0.0389072
0.0273733	0.0894907	0.0271308	0.0113656	0.041558	0.0590515	0.0445036	0.00685544	0.0365031	0.02664	0.0254974	0.0396365	0.0422845	0.00370726	0.0108794	0.0209113	0.0197979	0.0393821	0.022735	0.0140804	0.0368448	0.021007	0.00423374	0.0310351	0.0348017	0.0220153	0.024079	0.0372567	0.0254415	0.0301167	0.0386826
0.0272166	0.0889767	0.0269755	0.0112975	0.0413215	0.058713	0.0442464	0.00681314	0.0362956	0.0264883	0.0253522	0.0394106	0.042044	0.0036851	0.0108187	0.0207939	0.0196834	0.0391543	0.0226025	0.0139773	0.0366342	0.0208965	0.00419741	0.030846	0.0346067	0.02189	0.0239409	0.0370441	0.0252968	0.029945	0.0384626
0.0270632	0.0884735	0.0268235	0.0112309	0.04109	0.0583814	0.0439945	0.00677176	0.0360925	0.0263397	0.02521	0.0391894	0.0418084	0.00366342	0.0107592	0.0206788	0.0195714	0.0389312	0.0224728	0.0138767	0.0364281	0.0207882	0.00416208	0.030661	0.0344156	0.0217674	0.0238056	0.036836	0.0251552	0.0297768	0.0382472
0.026913	0.0879808	0.0266747	0.0111657	0.0408632	0.0580568	0.043748	0.0067313	0.0358935	0.0261942	0.0250708	0.0389728	0.0415778	0.00364221	0.010701	0.0205662	0.0194617	0.0387129	0.0223459	0.0137786	0.0362261	0.0206819	0.00412772	0.03048	0.0342284	0.0216473	0.0236732	0.0366322	0.0250164	0.0296121	0.0380363
0.0267659	0.0874983	0.026529	0.0111019	0.0406412	0.057739	0.0435066	0.00669173	0.0356987	0.0260517	0.0249345	0.0387607	0.0413519	0.00362146	0.0106439	0.0204558	0.0193543	0.0384991	0.0222216	0.0136829	0.0360284	0.0205777	0.00409428	0.030303	0.0340451	0.0215296	0.0235435	0.0364326	0.0248806	0.0294508	0.0378297
0.0266219	0.087026	0.0263863	0.0110395	0.0404237	0.0574277	0.0432703	0.00665302	0.0355079	0.0259121	0.0248009	0.0385529	0.0411307	0.00360115	0.010588	0.0203477	0.0192492	0.0382898	0.0220999	0.0135895	0.0358348	0.0204755	0.00406175	0.0301299	0.0338655	0.0214144	0.0234166	0.0362371	0.0247475	0.0292929	0.0376274
0.0264808	0.0865634	0.0262465	0.0109785	0.0402108	0.057123	0.0430389	0.00661516	0.035321	0.0257755	0.0246702	0.0383495	0.0409141	0.00358128	0.0105332	0.0202419	0.0191462	0.0380849	0.0219808	0.0134984	0.0356452	0.0203753	0.00403009	0.0299604	0.0336896	0.0213016	0.0232923	0.0360457	0.0246173	0.0291382	0.0374293
0.0263427	0.0861105	0.0261097	0.0109187	0.0400022	0.0568246	0.0428123	0.00657813	0.035138	0.0256416	0.0245421	0.0381503	0.0407019	0.00356184	0.0104796	0.0201381	0.0190454	0.0378842	0.0218642	0.0134094	0.0354596	0.020277	0.00399927	0.0297947	0.0335173	0.0211911	0.0231705	0.0358582	0.0244897	0.0289867	0.0372353
0.0262075	0.085667	0.0259757	0.0108603	0.039798	0.0565323	0.0425905	0.00654191	0.0349588	0.0255106	0.0244167	0.0379552	0.0404941	0.00354281	0.010427	0.0200366	0.0189467	0.0376878	0.02175	0.0133226	0.0352778	0.0201807	0.00396927	0.0296326	0.0333484	0.0210829	0.0230513	0.0356747	0.0243647	0.0288384	0.0370453
0.026075	0.0852327	0.0258445	0.010803	0.039598	0.0562462	0.0423734	0.00650647	0.0347832	0.0253822	0.0242939	0.0377641	0.0402907	0.00352419	0.0103756	0.019937	0.0188501	0.0374955	0.0216383	0.0132378	0.0350998	0.0200862	0.00394006	0.0294739	0.0331831	0.0209769	0.0229346	0.0354949	0.0242423	0.0286932	0.0368592
0.0259453	0.0848075	0.025716	0.010747	0.0394021	0.055966	0.0421607	0.00647181	0.0346113	0.0252565	0.0241737	0.037577	0.0400914	0.00350597	0.0103251	0.0198396	0.0187555	0.0373072	0.0215288	0.0131551	0.0349254	0.0199936	0.00391162	0.0293187	0.0330211	0.0208731	0.0228203	0.0353189	0.0241225	0.0285509	0.0366769
0.0258183	0.0843911	0.0255901	0.0106922	0.0392103	0.0556916	0.0419525	0.0064379	0.034443	0.0251334	0.0240559	0.0373938	0.0398963	0.00348815	0.0102757	0.0197441	0.0186629	0.0371228	0.0214217	0.0130744	0.0347547	0.0199027	0.00388392	0.0291669	0.0328625	0.0207715	0.0227084	0.0351465	0.0240051	0.0284116	0.0364985
0.025694	0.0839834	0.0254669	0.0106386	0.0390224	0.055423	0.0417487	0.00640473	0.0342782	0.0250129	0.0239406	0.0372144	0.0397052	0.0034707	0.0102274	0.0196506	0.0185722	0.0369424	0.0213169	0.0129955	0.0345876	0.0198137	0.00385694	0.0290183	0.0327071	0.020672	0.0225988	0.0349777	0.0238902	0.0282752	0.0363237
0.0255722	0.0835843	0.0253463	0.0105861	0.0388385	0.0551599	0.0415492	0.00637229	0.0341167	0.0248949	0.0238276	0.0370387	0.0395181	0.00345363	0.01018	0.019559	0.0184834	0.0367657	0.0212142	0.0129186	0.0344239	0.0197264	0.00383066	0.028873	0.0325549	0.0205746	0.0224916	0.0348124	0.0237776	0.0281417	0.0361526
0.025453	0.0831935	0.0252282	0.0105347	0.0386583	0.0549024	0.0413538	0.00634055	0.0339587	0.0247793	0.023717	0.0368667	0.0393348	0.00343692	0.0101336	0.0194693	0.0183965	0.0365927	0.0211137	0.0128434	0.0342636	0.0196409	0.00380506	0.0287308	0.0324059	0.0204791	0.0223865	0.0346506	0.0236674	0.0280109	0.035985
0.0253363	0.0828108	0.0251125	0.0104845	0.038482	0.0546502	0.0411626	0.0063095	0.0338039	0.0246661	0.0236088	0.0366982	0.0391554	0.00342057	0.0100881	0.0193815	0.0183114	0.0364233	0.0210154	0.01277	0.0341067	0.019557	0.00378012	0.0285916	0.0322599	0.0203857	0.0222837	0.0344921	0.0235595	0.0278828	0.0358209
0.025222	0.0824362	0.0249993	0.0104353	0.0383093	0.0544034	0.0409753	0.00627912	0.0336523	0.0245553	0.0235028	0.0365333	0.0389797	0.00340458	0.0100436	0.0192955	0.0182281	0.0362575	0.0209191	0.0126984	0.0339531	0.0194748	0.00375582	0.0284555	0.0321169	0.0202942	0.022183	0.034337	0.0234538	0.0277574	0.0356602
0.0251102	0.0820695	0.0248884	0.0103872	0.0381402	0.0541617	0.0407921	0.00624942	0.033504	0.0244468	0.023399	0.0363719	0.0388078	0.00338893	0.00999998	0.0192113	0.0181466	0.0360953	0.0208249	0.0126284	0.0338027	0.0193943	0.00373214	0.0283224	0.0319769	0.0202047	0.0220844	0.0341851	0.0233504	0.0276347	0.0355029
0.0250007	0.0817105	0.0247799	0.0103401	0.0379747	0.0539251	0.0406127	0.00622036	0.0333587	0.0243406	0.0232974	0.0362138	0.0386394	0.00337361	0.00995729	0.0191288	0.0180668	0.0359364	0.0207326	0.0125601	0.0336555	0.0193153	0.00370907	0.0281921	0.0318398	0.020117	0.0219879	0.0340364	0.0232491	0.0275145	0.0353489
0.0248934	0.0813591	0.0246737	0.010294	0.0378127	0.0536935	0.0404371	0.00619193	0.0332165	0.0242367	0.0231979	0.036059	0.0384745	0.00335863	0.00991549	0.019048	0.0179887	0.035781	0.0206424	0.0124935	0.0335113	0.019238	0.00368659	0.0280647	0.0317056	0.0200311	0.0218935	0.0338908	0.0231499	0.0273969	0.0351981
0.0247885	0.0810152	0.0245697	0.010249	0.037654	0.0534668	0.0402653	0.00616414	0.0330773	0.0241349	0.0231005	0.0359076	0.0383132	0.00334398	0.00987456	0.018969	0.0179122	0.0356288	0.020554	0.0124284	0.0333703	0.0191622	0.00366468	0.0279401	0.0315742	0.0199471	0.021801	0.0337483	0.0230529	0.0272817	0.0350506
0.0246858	0.0806786	0.0244679	0.0102049	0.0374988	0.053245	0.0400971	0.00613695	0.032941	0.0240353	0.0230052	0.0357593	0.0381552	0.00332964	0.0098345	0.0188916	0.0178374	0.0354799	0.0204676	0.0123648	0.0332322	0.019088	0.00364332	0.0278182	0.0314456	0.0198649	0.0217105	0.0336088	0.0229579	0.027169	0.0349061
0.0245853	0.0803492	0.0243683	0.0101617	0.0373469	0.0530279	0.0399325	0.00611037	0.0328077	0.0239378	0.0229119	0.0356142	0.0380007	0.00331561	0.00979527	0.0188158	0.0177642	0.0353342	0.020383	0.0123027	0.0330971	0.0190153	0.00362252	0.027699	0.0313197	0.0197844	0.021622	0.0334723	0.0228649	0.0270587	0.0347647
0.0244869	0.0800268	0.0242709	0.0101195	0.0371982	0.0528154	0.0397715	0.00608437	0.0326772	0.0238424	0.0228207	0.0354722	0.0378494	0.00330189	0.00975688	0.0187417	0.0176925	0.0351916	0.0203002	0.0122421	0.0329648	0.0189441	0.00360224	0.0275824	0.0311964	0.0197056	0.0215353	0.0333388	0.0227739	0.0269508	0.0346264
0.0243907	0.0797114	0.0241755	0.0100783	0.0370527	0.0526076	0.039614	0.00605895	0.0325495	0.0237491	0.0227313	0.0353333	0.0377014	0.00328848	0.00971931	0.0186691	0.0176225	0.0350521	0.0202193	0.012183	0.0328354	0.0188743	0.00358247	0.0274683	0.0310758	0.0196285	0.0214506	0.0332081	0.0226849	0.0268452	0.034491
0.0242966	0.0794029	0.0240822	0.0100379	0.0369103	0.0524042	0.0394598	0.0060341	0.0324245	0.0236578	0.022644	0.0351974	0.0375566	0.00327536	0.00968254	0.0185981	0.0175539	0.0349157	0.0201401	0.0121252	0.0327088	0.018806	0.00356321	0.0273569	0.0309578	0.0195531	0.0213676	0.0330802	0.0225978	0.0267418	0.0343585
0.0242045	0.0791011	0.023991	0.00999847	0.036771	0.0522052	0.0393091	0.00600981	0.0323023	0.0235684	0.0225585	0.0350644	0.0374149	0.00326253	0.00964656	0.0185286	0.0174868	0.0347822	0.0200626	0.0120688	0.032585	0.0187392	0.00354444	0.0272479	0.0308423	0.0194793	0.0212865	0.0329551	0.0225126	0.0266407	0.0342289
0.0241144	0.0788058	0.0239017	0.0099599	0.0366348	0.0520107	0.0391617	0.00598607	0.0321827	0.023481	0.0224748	0.0349343	0.0372763	0.00324998	0.00961137	0.0184607	0.0174212	0.0346517	0.0199869	0.0120138	0.0324639	0.0186737	0.00352615	0.0271413	0.0307293	0.0194071	0.0212071	0.0328328	0.0224292	0.0265419	0.0341022
0.0240263	0.0785171	0.0238144	0.00992218	0.0365015	0.0518203	0.0390175	0.00596286	0.0320657	0.0233955	0.0223931	0.0348071	0.0371407	0.00323772	0.00957693	0.0183942	0.0173571	0.034524	0.0199128	0.0119601	0.0323454	0.0186097	0.00350832	0.0270372	0.0306188	0.0193366	0.0211295	0.0327131	0.0223477	0.0264451	0.0339782
0.0239401	0.0782348	0.023729	0.00988532	0.0363712	0.0516343	0.0388765	0.00594018	0.0319514	0.0233119	0.0223131	0.0346826	0.0370082	0.00322573	0.00954326	0.0183292	0.0172944	0.0343992	0.0198404	0.0119077	0.0322295	0.018547	0.00349096	0.0269354	0.0305107	0.0192675	0.0210536	0.0325961	0.0222679	0.0263506	0.033857
0.0238559	0.0779588	0.0236455	0.00984928	0.0362438	0.0514523	0.0387387	0.00591802	0.0318396	0.0232302	0.0222349	0.034561	0.0368786	0.00321402	0.00951033	0.0182656	0.017233	0.0342772	0.0197696	0.0118566	0.0321163	0.0184857	0.00347403	0.0268359	0.030405	0.0192	0.0209794	0.0324816	0.02219	0.0262581	0.0337384
0.0237735	0.077689	0.0235639	0.00981408	0.0361193	0.0512745	0.038604	0.00589637	0.0317302	0.0231503	0.0221584	0.0344421	0.0367519	0.00320257	0.00947813	0.0182034	0.0171731	0.0341579	0.0197004	0.0118067	0.0320056	0.0184257	0.00345754	0.0267387	0.0303017	0.0191341	0.0209069	0.0323698	0.0221137	0.0261677	0.0336225
0.023693	0.0774253	0.0234842	0.00977968	0.0359976	0.0511006	0.0384723	0.00587522	0.0316234	0.0230722	0.0220837	0.0343259	0.036628	0.00319138	0.00944665	0.0181427	0.0171145	0.0340414	0.0196327	0.011758	0.0318973	0.018367	0.00344148	0.0266438	0.0302006	0.0190696	0.020836	0.0322605	0.0220392	0.0260794	0.0335092
0.0236144	0.0771676	0.0234062	0.00974607	0.0358786	0.0509308	0.0383437	0.00585457	0.031519	0.0229959	0.0220107	0.0342123	0.036507	0.00318046	0.00941588	0.0180833	0.0170573	0.0339275	0.0195667	0.0117105	0.0317916	0.0183096	0.00342584	0.0265511	0.0301019	0.0190065	0.0207667	0.0321536	0.0219664	0.025993	0.0333985
0.0235375	0.0769159	0.0233301	0.00971325	0.0357623	0.0507648	0.038218	0.0058344	0.0314169	0.0229213	0.0219393	0.0341013	0.0363888	0.00316978	0.00938582	0.0180252	0.0170014	0.0338162	0.0195021	0.0116642	0.0316883	0.0182535	0.0034106	0.0264605	0.0300054	0.018945	0.0206991	0.0320493	0.0218953	0.0259087	0.0332904
0.0234625	0.0766699	0.0232557	0.0096812	0.0356488	0.0506027	0.0380952	0.00581471	0.0313173	0.0228485	0.0218696	0.0339929	0.0362732	0.00315936	0.00935644	0.0179685	0.0169468	0.0337075	0.0194391	0.0116191	0.0315873	0.0181987	0.00339576	0.0263721	0.0299112	0.0188848	0.0206329	0.0319473	0.0218258	0.0258262	0.0331847
0.0233892	0.0764298	0.0231831	0.00964991	0.0355379	0.0504444	0.0379753	0.00579549	0.0312199	0.0227774	0.0218016	0.033887	0.0361604	0.00314919	0.00932775	0.0179132	0.0168934	0.0336014	0.0193775	0.011575	0.0314888	0.0181451	0.0033813	0.0262858	0.0298191	0.0188261	0.0205684	0.0318477	0.021758	0.0257458	0.0330815
0.0233176	0.0761953	0.0231121	0.00961937	0.0354296	0.0502899	0.0378583	0.00577673	0.0311249	0.0227079	0.0217351	0.0337836	0.0360503	0.00313926	0.00929974	0.0178591	0.0168414	0.0334978	0.0193174	0.0115321	0.0313925	0.0180927	0.00336724	0.0262016	0.0297292	0.0187687	0.0205054	0.0317505	0.0216917	0.0256672	0.0329808
0.0232477	0.0759665	0.0230429	0.00958957	0.0353239	0.050139	0.0377441	0.00575844	0.0310321	0.0226401	0.0216702	0.0336827	0.0359427	0.00312957	0.00927238	0.0178063	0.0167905	0.0333967	0.0192588	0.0114903	0.0312986	0.0180416	0.00335354	0.0261194	0.0296414	0.0187127	0.0204438	0.0316556	0.021627	0.0255905	0.0328824
0.0231796	0.0757431	0.0229753	0.00956049	0.0352208	0.0499917	0.0376326	0.00574059	0.0309415	0.0225739	0.0216069	0.0335842	0.0358378	0.00312012	0.00924569	0.0177548	0.0167409	0.033298	0.0192015	0.0114495	0.0312069	0.0179917	0.00334021	0.0260392	0.0295558	0.0186581	0.0203838	0.0315629	0.0215639	0.0255156	0.0327864
0.0231131	0.0755252	0.0229094	0.00953213	0.0351201	0.0498481	0.0375238	0.00572318	0.0308532	0.0225094	0.0215452	0.0334882	0.0357354	0.0031109	0.00921963	0.0177045	0.0166926	0.0332017	0.0191457	0.0114099	0.0311175	0.017943	0.00332725	0.025961	0.0294722	0.0186048	0.0203252	0.0314726	0.0215023	0.0254426	0.0326928
0.0230482	0.0753127	0.0228451	0.00950448	0.035022	0.049708	0.0374178	0.00570622	0.030767	0.0224464	0.0214849	0.0333945	0.0356356	0.00310191	0.00919422	0.0176555	0.0166454	0.0331078	0.0190912	0.0113712	0.0310302	0.0178954	0.00331463	0.0258848	0.0293906	0.0185528	0.0202681	0.0313844	0.0214422	0.0253714	0.0326015
0.0229849	0.0751055	0.0227825	0.00947753	0.0349263	0.0495714	0.0373144	0.00568968	0.030683	0.022385	0.0214262	0.0333031	0.0355382	0.00309314	0.00916944	0.0176076	0.0165994	0.0330163	0.0190382	0.0113336	0.0309452	0.017849	0.00330236	0.0258105	0.0293111	0.0185021	0.0202124	0.0312985	0.0213837	0.0253019	0.0325124
0.0229233	0.0749036	0.0227214	0.00945127	0.034833	0.0494383	0.0372136	0.00567357	0.0306011	0.0223252	0.0213689	0.033214	0.0354433	0.00308461	0.00914528	0.017561	0.0165545	0.032927	0.0189864	0.0112969	0.0308623	0.0178038	0.00329043	0.0257381	0.0292336	0.0184526	0.0201581	0.0312147	0.0213266	0.0252342	0.0324256
0.0228632	0.0747068	0.0226618	0.00942568	0.0347421	0.0493086	0.0371154	0.00565788	0.0305213	0.0222669	0.0213131	0.0331272	0.0353508	0.00307629	0.00912174	0.0175156	0.0165109	0.0328401	0.018936	0.0112613	0.0307815	0.0177597	0.00327883	0.0256676	0.0291581	0.0184045	0.0201052	0.0311331	0.021271	0.0251683	0.032341
0.0228047	0.0745152	0.0226039	0.00940077	0.0346535	0.0491822	0.0370198	0.0056426	0.0304436	0.0222101	0.0212588	0.0330427	0.0352607	0.00306819	0.00909881	0.0174714	0.0164683	0.0327555	0.0188869	0.0112266	0.0307028	0.0177167	0.00326757	0.0255989	0.0290845	0.0183576	0.0200537	0.0310536	0.0212168	0.025104	0.0322586
0.0227477	0.0743286	0.0225474	0.00937652	0.0345673	0.0490592	0.0369267	0.00562774	0.0303679	0.0221548	0.0212059	0.0329604	0.035173	0.0030603	0.00907648	0.0174283	0.0164269	0.032673	0.0188391	0.0111929	0.0306262	0.0176749	0.00325662	0.0255321	0.0290129	0.0183119	0.0200035	0.0309762	0.021164	0.0250414	0.0321784
0.0226923	0.074147	0.0224925	0.00935293	0.0344834	0.0489395	0.0368361	0.00561327	0.0302943	0.022101	0.0211544	0.0328803	0.0350877	0.00305263	0.00905474	0.0173863	0.0163866	0.0325928	0.0187926	0.0111601	0.0305516	0.0176341	0.00324599	0.0254671	0.0289431	0.0182675	0.0199547	0.0309009	0.0211127	0.0249806	0.0321003
0.0226384	0.0739703	0.022439	0.00932998	0.0344018	0.048823	0.0367479	0.00559921	0.0302226	0.0220486	0.0211043	0.0328024	0.0350046	0.00304517	0.0090336	0.0173455	0.0163474	0.0325148	0.0187474	0.0111283	0.0304791	0.0175944	0.00323567	0.0254039	0.0288753	0.0182242	0.0199072	0.0308276	0.0210627	0.0249213	0.0320243
0.0225859	0.0737986	0.0223871	0.00930767	0.0343224	0.0487098	0.0366622	0.00558554	0.0301529	0.0219977	0.0210555	0.0327266	0.0349239	0.00303792	0.00901303	0.0173059	0.0163092	0.0324389	0.0187034	0.0110973	0.0304086	0.0175559	0.00322566	0.0253425	0.0288093	0.0181822	0.019861	0.0307564	0.0210141	0.0248637	0.0319505
0.0225349	0.0736317	0.0223365	0.00928599	0.0342453	0.0485997	0.0365789	0.00557225	0.0300852	0.0219482	0.0210082	0.032653	0.0348454	0.00303087	0.00899304	0.0172673	0.0162722	0.0323652	0.0186607	0.0110673	0.03034	0.0175183	0.00321594	0.0252827	0.0287452	0.0181413	0.0198161	0.0306871	0.0209669	0.0248078	0.0318787
0.0224854	0.0734695	0.0222875	0.00926494	0.0341703	0.0484928	0.036498	0.00555936	0.0300194	0.0219001	0.0209622	0.0325814	0.0347692	0.00302403	0.00897362	0.0172298	0.0162362	0.0322936	0.0186192	0.0110382	0.0302735	0.0174819	0.00320653	0.0252248	0.0286829	0.0181016	0.0197725	0.0306198	0.0209211	0.0247534	0.031809
0.0224374	0.0733121	0.0222399	0.00924451	0.0340976	0.0483891	0.0364195	0.00554684	0.0299556	0.0218535	0.0209176	0.032512	0.0346952	0.00301738	0.00895477	0.0171935	0.0162013	0.0322241	0.0185789	0.01101	0.0302088	0.0174465	0.0031974	0.0251685	0.0286224	0.0180631	0.0197302	0.0305545	0.0208765	0.0247006	0.0317413
0.0223907	0.0731594	0.0221936	0.00922469	0.034027	0.0482884	0.0363433	0.0055347	0.0298936	0.0218082	0.0208742	0.0324446	0.0346233	0.00301094	0.00893647	0.0171582	0.0161674	0.0321567	0.0185398	0.0109826	0.0301461	0.0174121	0.00318857	0.0251139	0.0285637	0.0180257	0.0196892	0.0304912	0.0208334	0.0246494	0.0316756
0.0223455	0.0730113	0.0221488	0.00920547	0.0339586	0.0481907	0.0362695	0.00552293	0.0298335	0.0217643	0.0208322	0.0323793	0.0345537	0.00300469	0.00891873	0.0171239	0.0161345	0.0320913	0.0185019	0.0109561	0.0300853	0.0173788	0.00318001	0.025061	0.0285068	0.0179894	0.0196493	0.0304297	0.0207915	0.0245997	0.0316119
0.0223017	0.0728678	0.0221054	0.00918686	0.0338922	0.0480961	0.0361979	0.00551153	0.0297753	0.0217218	0.0207915	0.032316	0.0344862	0.00299864	0.00890154	0.0170908	0.0161027	0.0320279	0.0184652	0.0109304	0.0300264	0.0173465	0.00317174	0.0250098	0.0284517	0.0179543	0.0196108	0.0303702	0.0207509	0.0245516	0.0315502
0.0222593	0.0727289	0.0220634	0.00916884	0.033828	0.0480045	0.0361286	0.0055005	0.0297189	0.0216806	0.0207521	0.0322547	0.0344209	0.00299278	0.00888489	0.0170587	0.0160718	0.0319665	0.0184296	0.0109055	0.0299693	0.0173152	0.00316374	0.0249601	0.0283983	0.0179203	0.0195734	0.0303125	0.0207116	0.024505	0.0314904
0.0222183	0.0725945	0.0220227	0.0091514	0.0337659	0.0479159	0.0360615	0.00548983	0.0296644	0.0216407	0.020714	0.0321954	0.0343577	0.00298711	0.00886878	0.0170276	0.016042	0.0319072	0.0183952	0.0108815	0.0299141	0.0172849	0.00315602	0.0249121	0.0283466	0.0178874	0.0195373	0.0302568	0.0206736	0.0244599	0.0314326
0.0221786	0.0724645	0.0219834	0.00913455	0.0337058	0.0478302	0.0359967	0.00547951	0.0296116	0.0216022	0.0206771	0.032138	0.0342966	0.00298163	0.0088532	0.0169976	0.0160132	0.0318498	0.0183619	0.0108584	0.0298608	0.0172556	0.00314856	0.0248658	0.0282967	0.0178555	0.0195023	0.0302028	0.0206368	0.0244164	0.0313767
0.0221402	0.072339	0.0219454	0.00911828	0.0336478	0.0477475	0.0359341	0.00546955	0.0295607	0.021565	0.0206415	0.0320826	0.0342376	0.00297634	0.00883816	0.0169685	0.0159853	0.0317944	0.0183298	0.010836	0.0298092	0.0172273	0.00314137	0.024821	0.0282484	0.0178248	0.0194686	0.0301507	0.0206013	0.0243743	0.0313227
0.0221033	0.0722179	0.0219087	0.00910257	0.0335918	0.0476676	0.0358737	0.00545994	0.0295116	0.0215291	0.0206071	0.0320292	0.0341806	0.00297123	0.00882364	0.0169405	0.0159584	0.0317409	0.0182988	0.0108144	0.0297595	0.0172	0.00313444	0.0247777	0.0282018	0.0177951	0.019436	0.0301005	0.020567	0.0243336	0.0312706
0.0220676	0.0721011	0.0218734	0.00908744	0.0335378	0.0475906	0.0358154	0.00545068	0.0294642	0.0214945	0.020574	0.0319777	0.0341257	0.00296631	0.00880964	0.0169135	0.0159325	0.0316894	0.0182689	0.0107936	0.0297115	0.0171737	0.00312777	0.0247361	0.0281569	0.0177665	0.0194046	0.030052	0.020534	0.0242945	0.0312203
0.0220333	0.0719887	0.0218394	0.00907287	0.0334858	0.0475165	0.0357594	0.00544176	0.0294185	0.0214611	0.0205421	0.0319281	0.0340728	0.00296158	0.00879616	0.0168875	0.0159076	0.0316397	0.0182402	0.0107736	0.0296654	0.0171483	0.00312135	0.024696	0.0281137	0.017739	0.0193744	0.0300054	0.0205022	0.0242568	0.031172
0.0220002	0.0718805	0.0218067	0.00905885	0.0334358	0.0474452	0.0357054	0.00543319	0.0293746	0.021429	0.0205114	0.0318803	0.0340219	0.00295702	0.00878319	0.0168625	0.0158836	0.031592	0.0182125	0.0107544	0.0296209	0.0171239	0.00311519	0.0246574	0.0280721	0.0177125	0.0193453	0.0299605	0.0204716	0.0242205	0.0311254
0.0219685	0.0717767	0.0217752	0.00904539	0.0333878	0.0473767	0.0356536	0.00542495	0.0293325	0.0213982	0.020482	0.0318345	0.0339731	0.00295264	0.00877073	0.0168385	0.0158605	0.0315461	0.0181859	0.010736	0.0295783	0.0171004	0.00310927	0.0246204	0.0280321	0.0176871	0.0193174	0.0299174	0.0204422	0.0241857	0.0310808
0.0219381	0.071677	0.0217451	0.00903248	0.0333417	0.047311	0.0356039	0.00541706	0.029292	0.0213687	0.0204537	0.0317905	0.0339262	0.00294844	0.00875878	0.0168154	0.0158384	0.0315021	0.0181604	0.0107183	0.0295374	0.0170779	0.00310361	0.0245848	0.0279938	0.0176627	0.0192906	0.029876	0.020414	0.0241522	0.0310379
0.0219089	0.0715816	0.0217162	0.00902012	0.0332976	0.0472481	0.0355563	0.00540949	0.0292533	0.0213404	0.0204266	0.0317484	0.0338813	0.00294442	0.00874733	0.0167934	0.0158172	0.03146	0.018136	0.0107013	0.0294982	0.0170564	0.00309819	0.0245508	0.0279571	0.0176393	0.0192649	0.0298364	0.020387	0.0241202	0.0309968
0.0218811	0.0714903	0.0216886	0.0090083	0.0332554	0.0471879	0.0355108	0.00540226	0.0292162	0.0213133	0.0204007	0.0317081	0.0338384	0.00294058	0.00873638	0.0167723	0.015797	0.0314197	0.0181127	0.0106852	0.0294607	0.0170358	0.00309301	0.0245183	0.027922	0.0176169	0.0192404	0.0297985	0.0203611	0.0240896	0.0309575
0.0218545	0.0714032	0.0216622	0.00899702	0.0332151	0.0471304	0.0354673	0.00539536	0.0291809	0.0212875	0.020376	0.0316697	0.0337974	0.00293691	0.00872593	0.0167521	0.0157777	0.0313812	0.0180904	0.0106697	0.0294249	0.0170161	0.00308807	0.0244873	0.0278885	0.0175956	0.019217	0.0297624	0.0203365	0.0240604	0.0309201
0.0218291	0.0713202	0.0216371	0.00898627	0.0331768	0.0470757	0.035426	0.00538879	0.0291472	0.0212629	0.0203524	0.031633	0.0337583	0.00293342	0.00871598	0.0167329	0.0157592	0.0313446	0.0180692	0.010655	0.0293908	0.0169973	0.00308337	0.0244577	0.0278565	0.0175753	0.0191947	0.0297279	0.020313	0.0240325	0.0308843
0.021805	0.0712413	0.0216132	0.00897605	0.0331403	0.0470237	0.0353866	0.00538254	0.0291152	0.0212395	0.02033	0.0315982	0.0337212	0.0029301	0.00870651	0.0167146	0.0157417	0.0313098	0.018049	0.0106411	0.0293584	0.0169795	0.00307891	0.0244296	0.0278262	0.0175559	0.0191735	0.0296952	0.0202907	0.0240061	0.0308504
0.0217822	0.0711665	0.0215906	0.00896637	0.0331057	0.0469744	0.0353493	0.00537662	0.0290848	0.0212173	0.0203088	0.0315652	0.033686	0.00292695	0.00869754	0.0166973	0.0157251	0.0312768	0.0180298	0.0106278	0.0293277	0.0169626	0.00307468	0.0244029	0.0277974	0.0175376	0.0191533	0.0296641	0.0202695	0.023981	0.0308182
0.0217606	0.0710958	0.0215691	0.00895721	0.033073	0.0469277	0.035314	0.00537102	0.0290561	0.0211963	0.0202887	0.031534	0.0336528	0.00292397	0.00868905	0.016681	0.0157095	0.0312455	0.0180118	0.0106153	0.0292986	0.0169466	0.00307069	0.0243777	0.0277702	0.0175203	0.0191343	0.0296348	0.0202495	0.0239572	0.0307878
0.0217402	0.0710291	0.021549	0.00894857	0.0330421	0.0468837	0.0352808	0.00536574	0.029029	0.0211765	0.0202698	0.0315045	0.0336214	0.00292116	0.00868104	0.0166655	0.0156947	0.0312161	0.0179947	0.0106036	0.0292712	0.0169315	0.00306692	0.024354	0.0277445	0.0175039	0.0191164	0.0296071	0.0202306	0.0239349	0.0307591
0.0217211	0.0709664	0.02153	0.00894046	0.0330131	0.0468424	0.0352495	0.00536078	0.0290035	0.0211579	0.020252	0.0314768	0.0335919	0.00291852	0.00867352	0.016651	0.0156807	0.0311884	0.0179787	0.0105925	0.0292455	0.0169173	0.00306339	0.0243317	0.0277204	0.0174886	0.0190995	0.0295811	0.0202129	0.0239138	0.0307321
0.0217031	0.0709077	0.0215122	0.00893286	0.032986	0.0468037	0.0352202	0.00535613	0.0289797	0.0211405	0.0202354	0.0314509	0.0335643	0.00291605	0.00866648	0.0166374	0.0156677	0.0311625	0.0179636	0.0105821	0.0292214	0.016904	0.00306008	0.0243108	0.0276978	0.0174742	0.0190838	0.0295567	0.0201963	0.0238941	0.0307068
0.0216864	0.070853	0.0214957	0.00892578	0.0329607	0.0467676	0.035193	0.00535181	0.0289575	0.0211243	0.0202198	0.0314268	0.0335385	0.00291375	0.00865991	0.0166248	0.0156556	0.0311383	0.0179497	0.0105725	0.0291989	0.0168916	0.003057	0.0242913	0.0276767	0.0174608	0.019069	0.029534	0.0201808	0.0238758	0.0306833
0.0216709	0.0708022	0.0214803	0.00891921	0.0329372	0.0467342	0.0351677	0.00534779	0.0289369	0.0211093	0.0202054	0.0314044	0.0335147	0.00291161	0.00865382	0.016613	0.0156443	0.031116	0.0179367	0.0105635	0.0291781	0.0168802	0.00305414	0.0242732	0.0276572	0.0174484	0.0190554	0.0295129	0.0201664	0.0238588	0.0306614
0.0216567	0.0707555	0.0214662	0.00891316	0.0329156	0.0467033	0.0351443	0.00534409	0.0289179	0.0210954	0.0201922	0.0313838	0.0334927	0.00290965	0.00864821	0.0166022	0.015634	0.0310953	0.0179247	0.0105553	0.0291588	0.0168696	0.00305151	0.0242566	0.0276392	0.0174369	0.0190428	0.0294935	0.0201532	0.0238431	0.0306413
0.0216436	0.0707126	0.0214532	0.00890762	0.0328958	0.0466751	0.035123	0.0053407	0.0289005	0.0210827	0.02018	0.0313648	0.0334725	0.00290784	0.00864307	0.0165923	0.0156245	0.0310764	0.0179138	0.0105477	0.0291413	0.0168599	0.0030491	0.0242413	0.0276227	0.0174264	0.0190313	0.0294757	0.020141	0.0238287	0.0306229
0.0216317	0.0706737	0.0214414	0.00890258	0.0328778	0.0466495	0.0351036	0.00533763	0.0288847	0.0210711	0.020169	0.0313477	0.0334542	0.00290621	0.0086384	0.0165833	0.0156158	0.0310592	0.0179038	0.0105409	0.0291253	0.0168511	0.00304692	0.0242275	0.0276077	0.0174169	0.0190209	0.0294596	0.02013	0.0238157	0.0306061
0.021621	0.0706388	0.0214308	0.00889806	0.0328616	0.0466264	0.0350861	0.00533486	0.0288705	0.0210608	0.020159	0.0313322	0.0334377	0.00290474	0.0086342	0.0165752	0.0156081	0.0310438	0.0178949	0.0105347	0.0291109	0.0168431	0.00304495	0.024215	0.0275943	0.0174083	0.0190114	0.0294451	0.0201201	0.0238039	0.0305911
0.0216115	0.0706077	0.0214214	0.00889404	0.0328472	0.0466059	0.0350706	0.0053324	0.0288579	0.0210515	0.0201502	0.0313185	0.0334231	0.00290343	0.00863047	0.016568	0.0156012	0.0310301	0.0178869	0.0105292	0.0290981	0.0168361	0.00304321	0.024204	0.0275823	0.0174007	0.0190031	0.0294322	0.0201113	0.0237935	0.0305777
0.0216032	0.0705805	0.0214132	0.00889052	0.0328347	0.046588	0.0350571	0.00533026	0.0288469	0.0210435	0.0201425	0.0313065	0.0334103	0.00290229	0.00862721	0.0165617	0.0155951	0.0310181	0.01788	0.0105244	0.029087	0.01683	0.00304168	0.0241943	0.0275719	0.0173941	0.0189958	0.0294209	0.0201037	0.0237844	0.030566
0.0215961	0.0705573	0.0214062	0.00888751	0.0328239	0.0465726	0.0350455	0.00532842	0.0288374	0.0210366	0.0201359	0.0312963	0.0333994	0.00290131	0.00862441	0.0165563	0.01559	0.0310078	0.017874	0.0105203	0.0290774	0.0168247	0.00304038	0.024186	0.0275629	0.0173884	0.0189895	0.0294112	0.0200971	0.0237766	0.030556
0.0215902	0.0705379	0.0214003	0.008885	0.032815	0.0465599	0.0350358	0.00532688	0.0288295	0.0210308	0.0201304	0.0312877	0.0333903	0.00290049	0.00862209	0.0165518	0.0155857	0.0309993	0.0178691	0.0105169	0.0290695	0.0168203	0.00303929	0.0241791	0.0275554	0.0173836	0.0189843	0.0294032	0.0200916	0.0237701	0.0305477
0.0215855	0.0705224	0.0213956	0.008883	0.0328078	0.0465496	0.0350281	0.00532566	0.0288233	0.0210262	0.020126	0.0312809	0.033383	0.00289984	0.00862023	0.0165483	0.0155822	0.0309924	0.0178651	0.0105142	0.0290631	0.0168168	0.00303842	0.0241736	0.0275495	0.0173798	0.0189802	0.0293968	0.0200872	0.0237649	0.030541
0.0215819	0.0705107	0.0213921	0.00888149	0.0328024	0.046542	0.0350223	0.00532474	0.0288185	0.0210228	0.0201227	0.0312757	0.0333775	0.00289935	0.00861883	0.0165456	0.0155797	0.0309873	0.0178621	0.0105121	0.0290583	0.0168142	0.00303777	0.0241695	0.027545	0.017377	0.018977	0.0293919	0.0200839	0.023761	0.030536
0.0215796	0.070503	0.0213897	0.00888049	0.0327988	0.0465369	0.0350184	0.00532413	0.0288154	0.0210205	0.0201205	0.0312723	0.0333739	0.00289902	0.0086179	0.0165438	0.0155779	0.0309839	0.0178602	0.0105108	0.0290551	0.0168124	0.00303734	0.0241667	0.027542	0.0173751	0.0189749	0.0293887	0.0200817	0.0237584	0.0305326
0.0215784	0.0704991	0.0213886	0.00887999	0.032797	0.0465343	0.0350165	0.00532382	0.0288138	0.0210193	0.0201194	0.0312706	0.033372	0.00289886	0.00861744	0.0165429	0.0155771	0.0309822	0.0178592	0.0105101	0.0290535	0.0168115	0.00303712	0.0241653	0.0275405	0.0173741	0.0189739	0.0293871	0.0200806	0.0237571	0.030531
0.0215784	0.0704991	0.0213886	0.00887999	0.032797	0.0465343	0.0350165	0.00532382	0.0288138	0.0210193	0.0201194	0.0312706	0.033372	0.00289886	0.00861744	0.0165429	0.0155771	0.0309822	0.0178592	0.0105101	0.0290535	0.0168115	0.00303712	0.0241653	0.0275405	0.0173741	0.0189739	0.0293871	0.0200806	0.0237571	0.030531
0.0215796	0.070503	0.0213897	0.00888049	0.0327988	0.0465369	0.0350184	0.00532413	0.0288154	0.0210205	0.0201205	0.0312723	0.0333739	0.00289902	0.0086179	0.0165438	0.0155779	0.0309839	0.0178602	0.0105108	0.0290551	0.0168124	0.00303734	0.0241667	0.027542	0.0173751	0.0189749	0.0293887	0.0200817	0.0237584	0.0305326
0.0215819	0.0705107	0.0213921	0.00888149	0.0328024	0.046542	0.0350223	0.00532474	0.0288185	0.0210228	0.0201227	0.0312757	0.0333775	0.00289935	0.00861883	0.0165456	0.0155797	0.0309873	0.0178621	0.0105121	0.0290583	0.0168142	0.00303777	0.0241695	0.027545	0.017377	0.018977	0.0293919	0.0200839	0.023761	0.030536
0.0215855	0.0705224	0.0213956	0.008883	0.0328078	0.0465496	0.0350281	0.00532566	0.0288233	0.0210262	0.020126	0.0312809	0.033383	0.00289984	0.00862023	0.0165483	0.0155822	0.0309924	0.0178651	0.0105142	0.0290631	0.0168168	0.00303842	0.0241736	0.0275495	0.0173798	0.0189802	0.0293968	0.0200872	0.0237649	0.030541
0.0215902	0.0705379	0.0214003	0.008885	0.032815	0.0465599	0.0350358	0.00532688	0.0288295	0.0210308	0.0201304	0.0312877	0.0333903	0.00290049	0.00862209	0.0165518	0.0155857	0.0309993	0.0178691	0.0105169	0.0290695	0.0168203	0.00303929	0.0241791	0.0275554	0.0173836	0.0189843	0.0294032	0.0200916	0.0237701	0.0305477
0.0215961	0.0705573	0.0214062	0.00888751	0.0328239	0.0465726	0.0350455	0.00532842	0.0288374	0.0210366	0.0201359	0.0312963	0.0333994	0.00290131	0.00862441	0.0165563	0.01559	0.0310078	0.017874	0.0105203	0.0290774	0.0168247	0.00304038	0.024186	0.0275629	0.0173884	0.0189895	0.0294112	0.0200971	0.0237766	0.030556
0.0216032	0.0705805	0.0214132	0.00889052	0.0328347	0.046588	0.0350571	0.00533026	0.0288469	0.0210435	0.0201425	0.0313065	0.0334103	0.00290229	0.00862721	0.0165617	0.0155951	0.0310181	0.01788	0.0105244	0.029087	0.01683	0.00304168	0.0241943	0.0275719	0.0173941	0.0189958	0.0294209	0.0201037	0.0237844	0.030566
0.0216115	0.0706077	0.0214214	0.00889404	0.0328472	0.0466059	0.0350706	0.0053324	0.0288579	0.0210515	0.0201502	0.0313185	0.0334231	0.00290343	0.00863047	0.016568	0.0156012	0.0310301	0.0178869	0.0105292	0.0290981	0.0168361	0.00304321	0.024204	0.0275823	0.0174007	0.0190031	0.0294322	0.0201113	0.0237935	0.0305777
0.021621	0.0706388	0.0214308	0.00889806	0.0328616	0.0466264	0.0350861	0.00533486	0.0288705	0.0210608	0.020159	0.0313322	0.0334377	0.00290474	0.0086342	0.0165752	0.0156081	0.0310438	0.0178949	0.0105347	0.0291109	0.0168431	0.00304495	0.024215	0.0275943	0.0174083	0.0190114	0.0294451	0.0201201	0.0238039	0.0305911
0.0216317	0.0706737	0.0214414	0.00890258	0.0328778	0.0466495	0.0351036	0.00533763	0.0288847	0.0210711	0.020169	0.0313477	0.0334542	0.00290621	0.0086384	0.0165833	0.0156158	0.0310592	0.0179038	0.0105409	0.0291253	0.0168511	0.00304692	0.0242275	0.0276077	0.0174169	0.0190209	0.0294596	0.02013	0.0238157	0.0306061
0.0216436	0.0707126	0.0214532	0.00890762	0.0328958	0.0466751	0.035123	0.0053407	0.0289005	0.0210827	0.02018	0.0313648	0.0334725	0.00290784	0.00864307	0.0165923	0.0156245	0.0310764	0.0179138	0.0105477	0.0291413	0.0168599	0.0030491	0.0242413	0.0276227	0.0174264	0.0190313	0.0294757	0.020141	0.0238287	0.0306229
0.0216567	0.0707555	0.0214662	0.00891316	0.0329156	0.0467033	0.0351443	0.00534409	0.0289179	0.0210954	0.0201922	0.0313838	0.0334927	0.00290965	0.00864821	0.0166022	0.015634	0.0310953	0.0179247	0.0105553	0.0291588	0.0168696	0.00305151	0.0242566	0.0276392	0.0174369	0.0190428	0.0294935	0.0201532	0.0238431	0.0306413
0.0216709	0.0708022	0.0214803	0.00891921	0.0329372	0.0467342	0.0351677	0.00534779	0.0289369	0.0211093	0.0202054	0.0314044	0.0335147	0.00291161	0.00865382	0.016613	0.0156443	0.031116	0.0179367	0.0105635	0.0291781	0.0168802	0.00305414	0.0242732	0.0276572	0.0174484	0.0190554	0.0295129	0.0201664	0.0238588	0.0306614
0.0216864	0.070853	0.0214957	0.00892578	0.0329607	0.0467676	0.035193	0.00535181	0.0289575	0.0211243	0.0202198	0.0314268	0.0335385	0.00291375	0.00865991	0.0166248	0.0156556	0.0311383	0.0179497	0.0105725	0.0291989	0.0168916	0.003057	0.0242913	0.0276767	0.0174608	0.019069	0.029534	0.0201808	0.0238758	0.0306833
0.0217031	0.0709077	0.0215122	0.00893286	0.032986	0.0468037	0.0352202	0.00535613	0.0289797	0.0211405	0.0202354	0.0314509	0.0335643	0.00291605	0.00866648	0.0166374	0.0156677	0.0311625	0.0179636	0.0105821	0.0292214	0.016904	0.00306008	0.0243108	0.0276978	0.0174742	0.0190838	0.0295567	0.0201963	0.0238941	0.0307068
0.0217211	0.0709664	0.02153	0.00894046	0.0330131	0.0468424	0.0352495	0.00536078	0.0290035	0.0211579	0.020252	0.0314768	0.0335919	0.00291852	0.00867352	0.016651	0.0156807	0.0311884	0.0179787	0.0105925	0.0292455	0.0169173	0.00306339	0.0243317	0.0277204	0.0174886	0.0190995	0.0295811	0.0202129	0.0239138	0.0307321
0.0217402	0.0710291	0.021549	0.00894857	0.0330421	0.0468837	0.0352808	0.00536574	0.029029	0.0211765	0.0202698	0.0315045	0.0336214	0.00292116	0.00868104	0.0166655	0.0156947	0.0312161	0.0179947	0.0106036	0.0292712	0.0169315	0.00306692	0.024354	0.0277445	0.0175039	0.0191164	0.0296071	0.0202306	0.0239349	0.0307591
0.0217606	0.0710958	0.0215691	0.00895721	0.033073	0.0469277	0.035314	0.00537102	0.0290561	0.0211963	0.0202887	0.031534	0.0336528	0.00292397	0.00868905	0.016681	0.0157095	0.0312455	0.0180118	0.0106153	0.0292986	0.0169466	0.00307069	0.0243777	0.0277702	0.0175203	0.0191343	0.0296348	0.0202495	0.0239572	0.0307878
0.0217822	0.0711665	0.0215906	0.00896637	0.0331057	0.0469744	0.0353493	0.00537662	0.0290848	0.0212173	0.0203088	0.0315652	0.033686	0.00292695	0.00869754	0.0166973	0.0157251	0.0312768	0.0180298	0.0106278	0.0293277	0.0169626	0.00307468	0.0244029	0.0277974	0.0175376	0.0191533	0.0296641	0.0202695	0.023981	0.0308182
0.021805	0.0712413	0.0216132	0.00897605	0.0331403	0.0470237	0.0353866	0.00538254	0.0291152	0.0212395	0.02033	0.0315982	0.0337212	0.0029301	0.00870651	0.0167146	0.0157417	0.0313098	0.018049	0.0106411	0.0293584	0.0169795	0.00307891	0.0244296	0.0278262	0.0175559	0.0191735	0.0296952	0.0202907	0.0240061	0.0308504
0.0218291	0.0713202	0.0216371	0.00898627	0.0331768	0.0470757	0.035426	0.00538879	0.0291472	0.0212629	0.0203524	0.031633	0.0337583	0.00293342	0.00871598	0.0167329	0.0157592	0.0313446	0.0180692	0.010655	0.0293908	0.0169973	0.00308337	0.0244577	0.0278565	0.0175753	0.0191947	0.0297279	0.020313	0.0240325	0.0308843
0.0218545	0.0714032	0.0216622	0.00899702	0.0332151	0.0471304	0.0354673	0.00539536	0.0291809	0.0212875	0.020376	0.0316697	0.0337974	0.00293691	0.00872593	0.0167521	0.0157777	0.0313812	0.0180904	0.0106697	0.0294249	0.0170161	0.00308807	0.0244873	0.0278885	0.0175956	0.019217	0.0297624	0.0203365	0.0240604	0.0309201
0.0218811	0.0714903	0.0216886	0.0090083	0.0332554	0.0471879	0.0355108	0.00540226	0.0292162	0.0213133	0.0204007	0.0317081	0.0338384	0.00294058	0.00873638	0.0167723	0.015797	0.0314197	0.0181127	0.0106852	0.0294607	0.0170358	0.00309301	0.0245183	0.027922	0.0176169	0.0192404	0.0297985	0.0203611	0.0240896	0.0309575
0.0219089	0.0715816	0.0217162	0.00902012	0.0332976	0.0472481	0.0355563	0.00540949	0.0292533	0.0213404	0.0204266	0.0317484	0.0338813	0.00294442	0.00874733	0.0167934	0.0158172	0.03146	0.018136	0.0107013	0.0294982	0.0170564	0.00309819	0.0245508	0.0279571	0.0176393	0.0192649	0.0298364	0.020387	0.0241202	0.0309968
0.0219381	0.071677	0.0217451	0.00903248	0.0333417	0.047311	0.0356039	0.00541706	0.029292	0.0213687	0.0204537	0.0317905	0.0339262	0.00294844	0.00875878	0.0168154	0.0158384	0.0315021	0.0181604	0.0107183	0.0295374	0.0170779	0.00310361	0.0245848	0.0279938	0.0176627	0.0192906	0.029876	0.020414	0.0241522	0.0310379
0.0219685	0.0717767	0.0217752	0.00904539	0.0333878	0.0473767	0.0356536	0.00542495	0.0293325	0.0213982	0.020482	0.0318345	0.0339731	0.00295264	0.00877073	0.0168385	0.0158605	0.0315461	0.0181859	0.010736	0.0295783	0.0171004	0.00310927	0.0246204	0.0280321	0.0176871	0.0193174	0.0299174	0.0204422	0.0241857	0.0310808
0.0220002	0.0718805	0.0218067	0.00905885	0.0334358	0.0474452	0.0357054	0.00543319	0.0293746	0.021429	0.0205114	0.0318803	0.0340219	0.00295702	0.00878319	0.0168625	0.0158836	0.031592	0.0182125	0.0107544	0.0296209	0.0171239	0.00311519	0.0246574	0.0280721	0.0177125	0.0193453	0.0299605	0.0204716	0.0242205	0.0311254
0.0220333	0.0719887	0.0218394	0.00907287	0.0334858	0.0475165	0.0357594	0.00544176	0.0294185	0.0214611	0.0205421	0.0319281	0.0340728	0.00296158	0.00879616	0.0168875	0.0159076	0.0316397	0.0182402	0.0107736	0.0296654	0.0171483	0.00312135	0.024696	0.0281137	0.017739	0.0193744	0.0300054	0.0205022	0.0242568	0.031172
0.0220676	0.0721011	0.0218734	0.00908744	0.0335378	0.0475906	0.0358154	0.00545068	0.0294642	0.0214945	0.020574	0.0319777	0.0341257	0.00296631	0.00880964	0.0169135	0.0159325	0.0316894	0.0182689	0.0107936	0.0297115	0.0171737	0.00312777	0.0247361	0.0281569	0.0177665	0.0194046	0.030052	0.020534	0.0242945	0.0312203
0.0221033	0.0722179	0.0219087	0.00910257	0.0335918	0.0476676	0.0358737	0.00545994	0.0295116	0.0215291	0.0206071	0.0320292	0.0341806	0.00297123	0.00882364	0.0169405	0.0159584	0.0317409	0.0182988	0.0108144	0.0297595	0.0172	0.00313444	0.0247777	0.0282018	0.0177951	0.019436	0.0301005	0.020567	0.0243336	0.0312706
0.0221402	0.072339	0.0219454	0.00911828	0.0336478	0.0477475	0.0359341	0.00546955	0.0295607	0.021565	0.0206415	0.0320826	0.0342376	0.00297634	0.00883816	0.0169685	0.0159853	0.0317944	0.0183298	0.010836	0.0298092	0.0172273	0.00314137	0.024821	0.0282484	0.0178248	0.0194686	0.0301507	0.0206013	0.0243743	0.0313227
0.0221786	0.0724645	0.0219834	0.00913455	0.0337058	0.0478302	0.0359967	0.00547951	0.0296116	0.0216022	0.0206771	0.032138	0.0342966	0.00298163	0.0088532	0.0169976	0.0160132	0.0318498	0.0183619	0.0108584	0.0298608	0.0172556	0.00314856	0.0248658	0.0282967	0.0178555	0.0195023	0.0302028	0.0206368	0.0244164	0.0313767
0.0222183	0.0725945	0.0220227	0.0091514	0.0337659	0.0479159	0.0360615	0.00548983	0.0296644	0.0216407	0.020714	0.0321954	0.0343577	0.00298711	0.00886878	0.0170276	0.016042	0.0319072	0.0183952	0.0108815	0.0299141	0.0172849	0.00315602	0.0249121	0.0283466	0.0178874	0.0195373	0.0302568	0.0206736	0.0244599	0.0314326
0.0222593	0.0727289	0.0220634	0.00916884	0.033828	0.0480045	0.0361286	0.0055005	0.0297189	0.0216806	0.0207521	0.0322547	0.0344209	0.00299278	0.00888489	0.0170587	0.0160718	0.0319665	0.0184296	0.0109055	0.0299693	0.0173152	0.00316374	0.0249601	0.0283983	0.0179203	0.0195734	0.0303125	0.0207116	0.024505	0.0314904
0.0223017	0.0728678	0.0221054	0.00918686	0.0338922	0.0480961	0.0361979	0.00551153	0.0297753	0.0217218	0.0207915	0.032316	0.0344862	0.00299864	0.00890154	0.0170908	0.0161027	0.0320279	0.0184652	0.0109304	0.0300264	0.0173465	0.00317174	0.0250098	0.0284517	0.0179543	0.0196108	0.0303702	0.0207509	0.0245516	0.0315502
0.0223455	0.0730113	0.0221488	0.00920547	0.0339586	0.0481907	0.0362695	0.00552293	0.0298335	0.0217643	0.0208322	0.0323793	0.0345537	0.00300469	0.00891873	0.0171239	0.0161345	0.0320913	0.0185019	0.0109561	0.0300853	0.0173788	0.00318001	0.025061	0.0285068	0.0179894	0.0196493	0.0304297	0.0207915	0.0245997	0.0316119
0.0223907	0.0731594	0.0221936	0.00922469	0.034027	0.0482884	0.0363433	0.0055347	0.0298936	0.0218082	0.0208742	0.0324446	0.0346233	0.00301094	0.00893647	0.0171582	0.0161674	0.0321567	0.0185398	0.0109826	0.0301461	0.0174121	0.00318857	0.0251139	0.0285637	0.0180257	0.0196892	0.0304912	0.0208334	0.0246494	0.0316756
0.0224374	0.0733121	0.0222399	0.00924451	0.0340976	0.0483891	0.0364195	0.00554684	0.0299556	0.0218535	0.0209176	0.032512	0.0346952	0.00301738	0.00895477	0.0171935	0.0162013	0.0322241	0.0185789	0.01101	0.0302088	0.0174465	0.0031974	0.0251685	0.0286224	0.0180631	0.0197302	0.0305545	0.0208765	0.0247006	0.0317413
0.0224854	0.0734695	0.0222875	0.00926494	0.0341703	0.0484928	0.036498	0.00555936	0.0300194	0.0219001	0.0209622	0.0325814	0.0347692	0.00302403	0.00897362	0.0172298	0.0162362	0.0322936	0.0186192	0.0110382	0.0302735	0.0174819	0.00320653	0.0252248	0.0286829	0.0181016	0.0197725	0.0306198	0.0209211	0.0247534	0.031809
0.0225349	0.0736317	0.0223365	0.00928599	0.0342453	0.0485997	0.0365789	0.00557225	0.0300852	0.0219482	0.0210082	0.032653	0.0348454	0.00303087	0.00899304	0.0172673	0.0162722	0.0323652	0.0186607	0.0110673	0.03034	0.0175183	0.00321594	0.0252827	0.0287452	0.0181413	0.0198161	0.0306871	0.0209669	0.0248078	0.0318787
0.0225859	0.0737986	0.0223871	0.00930767	0.0343224	0.0487098	0.0366622	0.00558554	0.0301529	0.0219977	0.0210555	0.0327266	0.0349239	0.00303792	0.00901303	0.0173059	0.0163092	0.0324389	0.0187034	0.0110973	0.0304086	0.0175559	0.00322566	0.0253425	0.0288093	0.0181822	0.019861	0.0307564	0.0210141	0.0248637	0.0319505
0.0226384	0.0739703	0.022439	0.00932998	0.0344018	0.048823	0.0367479	0.00559921	0.0302226	0.0220486	0.0211043	0.0328024	0.0350046	0.00304517	0.0090336	0.0173455	0.0163474	0.0325148	0.0187474	0.0111283	0.0304791	0.0175944	0.00323567	0.0254039	0.0288753	0.0182242	0.0199072	0.0308276	0.0210627	0.0249213	0.0320243
0.0226923	0.074147	0.0224925	0.00935293	0.0344834	0.0489395	0.0368361	0.00561327	0.0302943	0.022101	0.0211544	0.0328803	0.0350877	0.00305263	0.00905474	0.0173863	0.0163866	0.0325928	0.0187926	0.0111601	0.0305516	0.0176341	0.00324599	0.0254671	0.0289431	0.0182675	0.0199547	0.0309009	0.0211127	0.0249806	0.0321003
0.0227477	0.0743286	0.0225474	0.00937652	0.0345673	0.0490592	0.0369267	0.00562774	0.0303679	0.0221548	0.0212059	0.0329604	0.035173	0.0030603	0.00907648	0.0174283	0.0164269	0.032673	0.0188391	0.0111929	0.0306262	0.0176749	0.00325662	0.0255321	0.0290129	0.0183119	0.0200035	0.0309762	0.021164	0.0250414	0.0321784
0.0228047	0.0745152	0.0226039	0.00940077	0.0346535	0.0491822	0.0370198	0.0056426	0.0304436	0.0222101	0.0212588	0.0330427	0.0352607	0.00306819	0.00909881	0.0174714	0.0164683	0.0327555	0.0188869	0.0112266	0.0307028	0.0177167	0.00326757	0.0255989	0.0290845	0.0183576	0.0200537	0.0310536	0.0212168	0.025104	0.0322586
0.0228632	0.0747068	0.0226618	0.00942568	0.0347421	0.0493086	0.0371154	0.00565788	0.0305213	0.0222669	0.0213131	0.0331272	0.0353508	0.00307629	0.00912174	0.0175156	0.0165109	0.0328401	0.018936	0.0112613	0.0307815	0.0177597	0.00327883	0.0256676	0.0291581	0.0184045	0.0201052	0.0311331	0.021271	0.0251683	0.032341
0.0229233	0.0749036	0.0227214	0.00945127	0.034833	0.0494383	0.0372136	0.00567357	0.0306011	0.0223252	0.0213689	0.033214	0.0354433	0.00308461	0.00914528	0.017561	0.0165545	0.032927	0.0189864	0.0112969	0.0308623	0.0178038	0.00329043	0.0257381	0.0292336	0.0184526	0.0201581	0.0312147	0.0213266	0.0252342	0.0324256
0.0229849	0.0751055	0.0227825	0.00947753	0.0349263	0.0495714	0.0373144	0.00568968	0.030683	0.022385	0.0214262	0.0333031	0.0355382	0.00309314	0.00916944	0.0176076	0.0165994	0.0330163	0.0190382	0.0113336	0.0309452	0.017849	0.00330236	0.0258105	0.0293111	0.0185021	0.0202124	0.0312985	0.0213837	0.0253019	0.0325124
0.0230482	0.0753127	0.0228451	0.00950448	0.035022	0.049708	0.0374178	0.00570622	0.030767	0.0224464	0.0214849	0.0333945	0.0356356	0.00310191	0.00919422	0.0176555	0.0166454	0.0331078	0.0190912	0.0113712	0.0310302	0.0178954	0.00331463	0.0258848	0.0293906	0.0185528	0.0202681	0.0313844	0.0214422	0.0253714	0.0326015
0.0231131	0.0755252	0.0229094	0.00953213	0.0351201	0.0498481	0.0375238	0.00572318	0.0308532	0.0225094	0.0215452	0.0334882	0.0357354	0.0031109	0.00921963	0.0177045	0.0166926	0.0332017	0.0191457	0.0114099	0.0311175	0.017943	0.00332725	0.025961	0.0294722	0.0186048	0.0203252	0.0314726	0.0215023	0.0254426	0.0326928
0.0231796	0.0757431	0.0229753	0.00956049	0.0352208	0.0499917	0.0376326	0.00574059	0.0309415	0.0225739	0.0216069	0.0335842	0.0358378	0.00312012	0.00924569	0.0177548	0.0167409	0.033298	0.0192015	0.0114495	0.0312069	0.0179917	0.00334021	0.0260392	0.0295558	0.0186581	0.0203838	0.0315629	0.0215639	0.0255156	0.0327864
0.0232477	0.0759665	0.0230429	0.00958957	0.0353239	0.050139	0.0377441	0.00575844	0.0310321	0.0226401	0.0216702	0.0336827	0.0359427	0.00312957	0.00927238	0.0178063	0.0167905	0.0333967	0.0192588	0.0114903	0.0312986	0.0180416	0.00335354	0.0261194	0.0296414	0.0187127	0.0204438	0.0316556	0.021627	0.0255905	0.0328824
0.0233176	0.0761953	0.0231121	0.00961937	0.0354296	0.0502899	0.0378583	0.00577673	0.0311249	0.0227079	0.0217351	0.0337836	0.0360503	0.00313926	0.00929974	0.0178591	0.0168414	0.0334978	0.0193174	0.0115321	0.0313925	0.0180927	0.00336724	0.0262016	0.0297292	0.0187687	0.0205054	0.0317505	0.0216917	0.0256672	0.0329808
0.0233892	0.0764298	0.0231831	0.00964991	0.0355379	0.0504444	0.0379753	0.00579549	0.0312199	0.0227774	0.0218016	0.033887	0.0361604	0.00314919	0.00932775	0.0179132	0.0168934	0.0336014	0.0193775	0.011575	0.0314888	0.0181451	0.0033813	0.0262858	0.0298191	0.0188261	0.0205684	0.0318477	0.021758	0.0257458	0.0330815
0.0234625	0.0766699	0.0232557	0.0096812	0.0356488	0.0506027	0.0380952	0.00581471	0.0313173	0.0228485	0.0218696	0.0339929	0.0362732	0.00315936	0.00935644	0.0179685	0.0169468	0.0337075	0.0194391	0.0116191	0.0315873	0.0181987	0.00339576	0.0263721	0.0299112	0.0188848	0.0206329	0.0319473	0.0218258	0.0258262	0.0331847
0.0235375	0.0769159	0.0233301	0.00971325	0.0357623	0.0507648	0.038218	0.0058344	0.0314169	0.0229213	0.0219393	0.0341013	0.0363888	0.00316978	0.00938582	0.0180252	0.0170014	0.0338162	0.0195021	0.0116642	0.0316883	0.0182535	0.0034106	0.0264605	0.0300054	0.018945	0.0206991	0.0320493	0.0218953	0.0259087	0.0332904
0.0236144	0.0771676	0.0234062	0.00974607	0.0358786	0.0509308	0.0383437	0.00585457	0.031519	0.0229959	0.0220107	0.0342123	0.036507	0.00318046	0.00941588	0.0180833	0.0170573	0.0339275	0.0195667	0.0117105	0.0317916	0.0183096	0.00342584	0.0265511	0.0301019	0.0190065	0.0207667	0.0321536	0.0219664	0.025993	0.0333985
0.023693	0.0774253	0.0234842	0.00977968	0.0359976	0.0511006	0.0384723	0.00587522	0.0316234	0.0230722	0.0220837	0.0343259	0.036628	0.00319138	0.00944665	0.0181427	0.0171145	0.0340414	0.0196327	0.011758	0.0318973	0.018367	0.00344148	0.0266438	0.0302006	0.0190696	0.020836	0.0322605	0.0220392	0.0260794	0.0335092
0.0237735	0.077689	0.0235639	0.00981408	0.0361193	0.0512745	0.038604	0.00589637	0.0317302	0.0231503	0.0221584	0.0344421	0.0367519	0.00320257	0.00947813	0.0182034	0.0171731	0.0341579	0.0197004	0.0118067	0.0320056	0.0184257	0.00345754	0.0267387	0.0303017	0.0191341	0.0209069	0.0323698	0.0221137	0.0261677	0.0336225
0.0238559	0.0779588	0.0236455	0.00984928	0.0362438	0.0514523	0.0387387	0.00591802	0.0318396	0.0232302	0.0222349	0.034561	0.0368786	0.00321402	0.00951033	0.0182656	0.017233	0.0342772	0.0197696	0.0118566	0.0321163	0.0184857	0.00347403	0.0268359	0.030405	0.0192	0.0209794	0.0324816	0.02219	0.0262581	0.0337384
0.0239401	0.0782348	0.023729	0.00988532	0.0363712	0.0516343	0.0388765	0.00594018	0.0319514	0.0233119	0.0223131	0.0346826	0.0370082	0.00322573	0.00954326	0.0183292	0.0172944	0.0343992	0.0198404	0.0119077	0.0322295	0.018547	0.00349096	0.0269354	0.0305107	0.0192675	0.0210536	0.0325961	0.0222679	0.0263506	0.033857
0.0240263	0.0785171	0.0238144	0.00992218	0.0365015	0.0518203	0.0390175	0.00596286	0.0320657	0.0233955	0.0223931	0.0348071	0.0371407	0.00323772	0.00957693	0.0183942	0.0173571	0.034524	0.0199128	0.0119601	0.0323454	0.0186097	0.00350832	0.0270372	0.0306188	0.0193366	0.0211295	0.0327131	0.0223477	0.0264451	0.0339782
0.0241144	0.0788058	0.0239017	0.0099599	0.0366348	0.0520107	0.0391617	0.00598607	0.0321827	0.023481	0.0224748	0.0349343	0.0372763	0.00324998	0.00961137	0.0184607	0.0174212	0.0346517	0.0199869	0.0120138	0.0324639	0.0186737	0.00352615	0.0271413	0.0307293	0.0194071	0.0212071	0.0328328	0.0224292	0.0265419	0.0341022
0.0242045	0.0791011	0.023991	0.00999847	0.036771	0.0522052	0.0393091	0.00600981	0.0323023	0.0235684	0.0225585	0.0350644	0.0374149	0.00326253	0.00964656	0.0185286	0.0174868	0.0347822	0.0200626	0.0120688	0.032585	0.0187392	0.00354444	0.0272479	0.0308423	0.0194793	0.0212865	0.0329551	0.0225126	0.0266407	0.0342289
0.0242966	0.0794029	0.0240822	0.0100379	0.0369103	0.0524042	0.0394598	0.0060341	0.0324245	0.0236578	0.022644	0.0351974	0.0375566	0.00327536	0.00968254	0.0185981	0.0175539	0.0349157	0.0201401	0.0121252	0.0327088	0.018806	0.00356321	0.0273569	0.0309578	0.0195531	0.0213676	0.0330802	0.0225978	0.0267418	0.0343585
0.0243907	0.0797114	0.0241755	0.0100783	0.0370527	0.0526076	0.039614	0.00605895	0.0325495	0.0237491	0.0227313	0.0353333	0.0377014	0.00328848	0.00971931	0.0186691	0.0176225	0.0350521	0.0202193	0.012183	0.0328354	0.0188743	0.00358247	0.0274683	0.0310758	0.0196285	0.0214506	0.0332081	0.0226849	0.0268452	0.034491
0.0244869	0.0800268	0.0242709	0.0101195	0.0371982	0.0528154	0.0397715	0.00608437	0.0326772	0.0238424	0.0228207	0.0354722	0.0378494	0.00330189	0.00975688	0.0187417	0.0176925	0.0351916	0.0203002	0.0122421	0.0329648	0.0189441	0.00360224	0.0275824	0.0311964	0.0197056	0.0215353	0.0333388	0.0227739	0.0269508	0.0346264
0.0245853	0.0803492	0.0243683	0.0101617	0.0373469	0.0530279	0.0399325	0.00611037	0.0328077	0.0239378	0.0229119	0.0356142	0.0380007	0.00331561	0.00979527	0.0188158	0.0177642	0.0353342	0.020383	0.0123027	0.0330971	0.0190153	0.00362252	0.027699	0.0313197	0.0197844	0.021622	0.0334723	0.0228649	0.0270587	0.0347647
0.0246858	0.0806786	0.0244679	0.0102049	0.0374988	0.053245	0.0400971	0.00613695	0.032941	0.0240353	0.0230052	0.0357593	0.0381552	0.00332964	0.0098345	0.0188916	0.0178374	0.0354799	0.0204676	0.0123648	0.0332322	0.019088	0.00364332	0.0278182	0.0314456	0.0198649	0.0217105	0.0336088	0.0229579	0.027169	0.0349061
0.0247885	0.0810152	0.0245697	0.010249	0.037654	0.0534668	0.0402653	0.00616414	0.0330773	0.0241349	0.0231005	0.0359076	0.0383132	0.00334398	0.00987456	0.018969	0.0179122	0.0356288	0.020554	0.0124284	0.0333703	0.0191622	0.00366468	0.0279401	0.0315742	0.0199471	0.021801	0.0337483	0.0230529	0.0272817	0.0350506
0.0248934	0.0813591	0.0246737	0.010294	0.0378127	0.0536935	0.0404371	0.00619193	0.0332165	0.0242367	0.0231979	0.036059	0.0384745	0.00335863	0.00991549	0.019048	0.0179887	0.035781	0.0206424	0.0124935	0.0335113	0.019238	0.00368659	0.0280647	0.0317056	0.0200311	0.0218935	0.0338908	0.0231499	0.0273969	0.0351981
0.0250007	0.0817105	0.0247799	0.0103401	0.0379747	0.0539251	0.0406127	0.00622036	0.0333587	0.0243406	0.0232974	0.0362138	0.0386394	0.00337361	0.00995729	0.0191288	0.0180668	0.0359364	0.0207326	0.0125601	0.0336555	0.0193153	0.00370907	0.0281921	0.0318398	0.020117	0.0219879	0.0340364	0.0232491	0.0275145	0.0353489
0.0251102	0.0820695	0.0248884	0.0103872	0.0381402	0.0541617	0.0407921	0.00624942	0.033504	0.0244468	0.023399	0.0363719	0.0388078	0.00338893	0.00999998	0.0192113	0.0181466	0.0360953	0.0208249	0.0126284	0.0338027	0.0193943	0.00373214	0.0283224	0.0319769	0.0202047	0.0220844	0.0341851	0.0233504	0.0276347	0.0355029
0.025222	0.0824362	0.0249993	0.0104353	0.0383093	0.0544034	0.0409753	0.00627912	0.0336523	0.0245553	0.0235028	0.0365333	0.0389797	0.00340458	0.0100436	0.0192955	0.0182281	0.0362575	0.0209191	0.0126984	0.0339531	0.0194748	0.00375582	0.0284555	0.0321169	0.0202942	0.022183	0.034337	0.0234538	0.0277574	0.0356602
0.0253363	0.0828108	0.0251125	0.0104845	0.038482	0.0546502	0.0411626	0.0063095	0.0338039	0.0246661	0.0236088	0.0366982	0.0391554	0.00342057	0.0100881	0.0193815	0.0183114	0.0364233	0.0210154	0.01277	0.0341067	0.019557	0.00378012	0.0285916	0.0322599	0.0203857	0.0222837	0.0344921	0.0235595	0.0278828	0.0358209
0.025453	0.0831935	0.0252282	0.0105347	0.0386583	0.0549024	0.0413538	0.00634055	0.0339587	0.0247793	0.023717	0.0368667	0.0393348	0.00343692	0.0101336	0.0194693	0.0183965	0.0365927	0.0211137	0.0128434	0.0342636	0.0196409	0.00380506	0.0287308	0.0324059	0.0204791	0.0223865	0.0346506	0.0236674	0.0280109	0.035985
0.0255722	0.0835843	0.0253463	0.0105861	0.0388385	0.0551599	0.0415492	0.00637229	0.0341167	0.0248949	0.0238276	0.0370387	0.0395181	0.00345363	0.01018	0.019559	0.0184834	0.0367657	0.0212142	0.0129186	0.0344239	0.0197264	0.00383066	0.028873	0.0325549	0.0205746	0.0224916	0.0348124	0.0237776	0.0281417	0.0361526
0.025694	0.0839834	0.0254669	0.0106386	0.0390224	0.055423	0.0417487	0.00640473	0.0342782	0.0250129	0.0239406	0.0372144	0.0397052	0.0034707	0.0102274	0.0196506	0.0185722	0.0369424	0.0213169	0.0129955	0.0345876	0.0198137	0.00385694	0.0290183	0.0327071	0.020672	0.0225988	0.0349777	0.0238902	0.0282752	0.0363237
0.0258183	0.0843911	0.0255901	0.0106922	0.0392103	0.0556916	0.0419525	0.0064379	0.034443	0.0251334	0.0240559	0.0373938	0.0398963	0.00348815	0.0102757	0.0197441	0.0186629	0.0371228	0.0214217	0.0130744	0.0347547	0.0199027	0.00388392	0.0291669	0.0328625	0.0207715	0.0227084	0.0351465	0.0240051	0.0284116	0.0364985
0.0259453	0.0848075	0.025716	0.010747	0.0394021	0.055966	0.0421607	0.00647181	0.0346113	0.0252565	0.0241737	0.037577	0.0400914	0.00350597	0.0103251	0.0198396	0.0187555	0.0373072	0.0215288	0.0131551	0.0349254	0.0199936	0.00391162	0.0293187	0.0330211	0.0208731	0.0228203	0.0353189	0.0241225	0.0285509	0.0366769
0.026075	0.0852327	0.0258445	0.010803	0.039598	0.0562462	0.0423734	0.00650647	0.0347832	0.0253822	0.0242939	0.0377641	0.0402907	0.00352419	0.0103756	0.019937	0.0188501	0.0374955	0.0216383	0.0132378	0.0350998	0.0200862	0.00394006	0.0294739	0.0331831	0.0209769	0.0229346	0.0354949	0.0242423	0.0286932	0.0368592
0.0262075	0.085667	0.0259757	0.0108603	0.039798	0.0565323	0.0425905	0.00654191	0.0349588	0.0255106	0.0244167	0.0379552	0.0404941	0.00354281	0.010427	0.0200366	0.0189467	0.0376878	0.02175	0.0133226	0.0352778	0.0201807	0.00396927	0.0296326	0.0333484	0.0210829	0.0230513	0.0356747	0.0243647	0.0288384	0.0370453
0.0263427	0.0861105	0.0261097	0.0109187	0.0400022	0.0568246	0.0428123	0.00657813	0.035138	0.0256416	0.0245421	0.0381503	0.0407019	0.00356184	0.0104796	0.0201381	0.0190454	0.0378842	0.0218642	0.0134094	0.0354596	0.020277	0.00399927	0.0297947	0.0335173	0.0211911	0.0231705	0.0358582	0.0244897	0.0289867	0.0372353
0.0264808	0.0865634	0.0262465	0.0109785	0.0402108	0.057123	0.0430389	0.00661516	0.035321	0.0257755	0.0246702	0.0383495	0.0409141	0.00358128	0.0105332	0.0202419	0.0191462	0.0380849	0.0219808	0.0134984	0.0356452	0.0203753	0.00403009	0.0299604	0.0336896	0.0213016	0.0232923	0.0360457	0.0246173	0.0291382	0.0374293
0.0266219	0.087026	0.0263863	0.0110395	0.0404237	0.0574277	0.0432703	0.00665302	0.0355079	0.0259121	0.0248009	0.0385529	0.0411307	0.00360115	0.010588	0.0203477	0.0192492	0.0382898	0.0220999	0.0135895	0.0358348	0.0204755	0.00406175	0.0301299	0.0338655	0.0214144	0.0234166	0.0362371	0.0247475	0.0292929	0.0376274
0.0267659	0.0874983	0.026529	0.0111019	0.0406412	0.057739	0.0435066	0.00669173	0.0356987	0.0260517	0.0249345	0.0387607	0.0413519	0.00362146	0.0106439	0.0204558	0.0193543	0.0384991	0.0222216	0.0136829	0.0360284	0.0205777	0.00409428	0.030303	0.0340451	0.0215296	0.0235435	0.0364326	0.0248806	0.0294508	0.0378297
0.026913	0.0879808	0.0266747	0.0111657	0.0408632	0.0580568	0.043748	0.0067313	0.0358935	0.0261942	0.0250708	0.0389728	0.0415778	0.00364221	0.010701	0.0205662	0.0194617	0.0387129	0.0223459	0.0137786	0.0362261	0.0206819	0.00412772	0.03048	0.0342284	0.0216473	0.0236732	0.0366322	0.0250164	0.0296121	0.0380363
0.0270632	0.0884735	0.0268235	0.0112309	0.04109	0.0583814	0.0439945	0.00677176	0.0360925	0.0263397	0.02521	0.0391894	0.0418084	0.00366342	0.0107592	0.0206788	0.0195714	0.0389312	0.0224728	0.0138767	0.0364281	0.0207882	0.00416208	0.030661	0.0344156	0.0217674	0.0238056	0.036836	0.0251552	0.0297768	0.0382472
0.0272166	0.0889767	0.0269755	0.0112975	0.0413215	0.058713	0.0442464	0.00681314	0.0362956	0.0264883	0.0253522	0.0394106	0.042044	0.0036851	0.0108187	0.0207939	0.0196834	0.0391543	0.0226025	0.0139773	0.0366342	0.0208965	0.00419741	0.030846	0.0346067	0.02189	0.0239409	0.0370441	0.0252968	0.029945	0.0384626
0.0273733	0.0894907	0.0271308	0.0113656	0.041558	0.0590515	0.0445036	0.00685544	0.0365031	0.02664	0.0254974	0.0396365	0.0422845	0.00370726	0.0108794	0.0209113	0.0197979	0.0393821	0.022735	0.0140804	0.0368448	0.021007	0.00423374	0.0310351	0.0348017	0.0220153	0.024079	0.0372567	0.0254415	0.0301167	0.0386826
0.0275333	0.0900156	0.0272893	0.0114351	0.0417994	0.0593973	0.0447664	0.00689871	0.0367149	0.026795	0.0256457	0.0398672	0.0425301	0.00372991	0.0109413	0.0210312	0.0199148	0.0396148	0.0228704	0.0141861	0.0370599	0.0211196	0.0042711	0.0312285	0.0350008	0.0221432	0.0242201	0.0374738	0.0255892	0.0302922	0.0389072
0.0276967	0.0905518	0.0274512	0.0115063	0.042046	0.0597506	0.0450348	0.00694296	0.0369313	0.0269533	0.0257971	0.0401028	0.0427809	0.00375307	0.0110046	0.0211535	0.0200342	0.0398526	0.0230087	0.0142945	0.0372795	0.0212345	0.00430954	0.0314263	0.0352042	0.0222739	0.0243642	0.0376955	0.0257401	0.0304713	0.0391366
0.0278636	0.0910995	0.0276166	0.011579	0.0422978	0.0601113	0.045309	0.00698821	0.0371522	0.0271149	0.0259518	0.0403434	0.0430371	0.00377675	0.0110692	0.0212785	0.0201562	0.0400955	0.02315	0.0144056	0.0375039	0.0213516	0.00434908	0.0316285	0.0354117	0.0224073	0.0245113	0.037922	0.0258941	0.0306543	0.0393708
0.0280341	0.0916589	0.0277855	0.0116533	0.042555	0.0604799	0.0455892	0.0070345	0.0373778	0.02728	0.0261097	0.0405891	0.0432987	0.00380095	0.0111351	0.0214061	0.0202809	0.0403436	0.0232944	0.0145196	0.037733	0.021471	0.00438978	0.0318353	0.0356236	0.0225436	0.0246617	0.0381533	0.0260515	0.0308411	0.0396101
0.0282083	0.0922304	0.0279581	0.0117293	0.0428177	0.0608563	0.0458754	0.00708185	0.0376083	0.0274486	0.026271	0.0408402	0.0435659	0.0038257	0.0112025	0.0215364	0.0204082	0.0405972	0.023442	0.0146366	0.0379671	0.0215927	0.00443167	0.0320468	0.03584	0.0226827	0.0248153	0.0383895	0.0262122	0.031032	0.0398545
0.0283862	0.0928143	0.0281343	0.011807	0.0430861	0.0612409	0.0461679	0.0071303	0.0378437	0.0276208	0.0264358	0.0410966	0.0438389	0.00385101	0.0112712	0.0216694	0.0205383	0.0408562	0.0235927	0.0147566	0.0382062	0.0217168	0.0044748	0.0322631	0.036061	0.0228249	0.0249722	0.0386308	0.0263763	0.031227	0.0401041
0.028568	0.0934108	0.0283144	0.0118864	0.0433602	0.0616338	0.0464667	0.00717987	0.0380842	0.0277968	0.0266042	0.0413585	0.0441177	0.0038769	0.0113414	0.0218053	0.0206713	0.041121	0.0237468	0.0148798	0.0384505	0.0218434	0.00451922	0.0324844	0.0362866	0.0229701	0.0251325	0.0388774	0.026544	0.0314261	0.040359
0.0287537	0.0940203	0.0284984	0.0119677	0.0436401	0.0620352	0.0467721	0.00723059	0.0383298	0.0279765	0.0267761	0.041626	0.0444025	0.00390337	0.011413	0.021944	0.0208072	0.0413915	0.0239043	0.0150061	0.0387001	0.0219724	0.00456499	0.0327108	0.036517	0.0231185	0.0252963	0.0391292	0.0267153	0.0316296	0.0406194
0.0289434	0.0946431	0.0286863	0.0120508	0.0439262	0.0624454	0.0470842	0.00728249	0.0385807	0.0281601	0.0269518	0.0418994	0.0446934	0.00393045	0.0114862	0.0220857	0.020946	0.041668	0.0240653	0.0151359	0.0389551	0.022104	0.00461214	0.0329424	0.0367522	0.02327	0.0254637	0.0393865	0.0268902	0.0318375	0.0408855
0.0291373	0.0952796	0.0288784	0.0121357	0.0442184	0.0628645	0.0474032	0.00733562	0.0388371	0.0283477	0.0271313	0.0421787	0.0449907	0.00395815	0.011561	0.0222304	0.021088	0.0419506	0.0242298	0.0152691	0.0392156	0.0222381	0.00466074	0.0331794	0.0369925	0.0234249	0.0256347	0.0396494	0.027069	0.0320499	0.0411573
0.0293355	0.09593	0.0290747	0.0122227	0.044517	0.0632929	0.0477293	0.00739	0.039099	0.0285394	0.0273147	0.0424641	0.0452944	0.00398649	0.0116373	0.0223782	0.021233	0.0422394	0.024398	0.0154059	0.0394819	0.0223748	0.00471086	0.033422	0.0372379	0.0235831	0.0258095	0.0399181	0.0272517	0.0322669	0.0414351
0.0295379	0.0965948	0.0292753	0.0123116	0.0448221	0.0637307	0.0480626	0.00744567	0.0393666	0.0287353	0.0275022	0.0427557	0.0456048	0.0040155	0.0117153	0.0225292	0.0213813	0.0425347	0.02457	0.0155465	0.039754	0.0225143	0.00476254	0.0336703	0.0374886	0.0237447	0.0259881	0.0401926	0.0274383	0.0324887	0.0417188
0.0297449	0.0972743	0.0294803	0.0124026	0.0451339	0.0641781	0.0484033	0.00750267	0.0396401	0.0289355	0.0276937	0.0430537	0.0459219	0.00404518	0.0117949	0.0226834	0.0215329	0.0428366	0.0247459	0.0156908	0.0400321	0.0226564	0.00481586	0.0339244	0.0377446	0.02391	0.0261707	0.0404732	0.027629	0.0327153	0.0420088
0.0299564	0.0979689	0.0296898	0.0124957	0.0454526	0.0646355	0.0487517	0.00756104	0.0399196	0.0291401	0.0278895	0.0433583	0.0462461	0.00407556	0.0118763	0.022841	0.0216879	0.0431453	0.0249257	0.0158392	0.0403164	0.0228014	0.0048709	0.0341846	0.0380062	0.0240788	0.0263574	0.0407599	0.027824	0.032947	0.0423052
0.0301727	0.098679	0.0299041	0.012591	0.0457783	0.0651031	0.0491079	0.00762083	0.0402053	0.0293492	0.0280896	0.0436697	0.0465774	0.00410666	0.0119594	0.023002	0.0218464	0.0434609	0.0251096	0.0159917	0.040607	0.0229492	0.00492772	0.034451	0.0382734	0.0242514	0.0265482	0.0410531	0.0280232	0.0331838	0.0426081
0.0303938	0.0994051	0.0301231	0.0126886	0.0461113	0.0655812	0.0494722	0.00768207	0.0404973	0.029563	0.0282941	0.043988	0.046916	0.0041385	0.0120443	0.0231664	0.0220085	0.0437838	0.0252978	0.0161485	0.0409041	0.0230998	0.00498639	0.0347239	0.0385465	0.0244278	0.0267434	0.0413527	0.0282268	0.0334258	0.0429178
0.0306199	0.100148	0.030347	0.0127885	0.0464516	0.06607	0.0498448	0.00774482	0.0407958	0.0297816	0.0285033	0.0443133	0.0472622	0.0041711	0.012131	0.0233345	0.0221743	0.0441139	0.0254902	0.0163097	0.0412079	0.0232535	0.00504701	0.0350033	0.0388255	0.0246081	0.0269429	0.0416591	0.028435	0.0336733	0.0432343
0.030851	0.100907	0.030576	0.0128907	0.0467996	0.06657	0.050226	0.00780911	0.041101	0.030005	0.0287171	0.044646	0.0476162	0.00420449	0.0122197	0.0235063	0.0223439	0.0444517	0.0256871	0.0164755	0.0415185	0.0234102	0.00510965	0.0352896	0.0391106	0.0247925	0.0271469	0.0419724	0.0286479	0.0339264	0.043558
0.0310875	0.101684	0.0308102	0.0129954	0.0471555	0.0670813	0.0506159	0.007875	0.0414131	0.0302335	0.0289357	0.0449863	0.0479781	0.00423869	0.0123103	0.0236819	0.0225173	0.0447972	0.0258886	0.0166462	0.0418362	0.0235699	0.00517444	0.0355829	0.0394019	0.0249811	0.0273557	0.0422928	0.0288655	0.0341851	0.0438889
0.0313293	0.102478	0.0310497	0.0131026	0.0475194	0.0676043	0.0510148	0.00794255	0.0417322	0.0304672	0.0291593	0.0453342	0.0483483	0.00427373	0.0124029	0.0238614	0.0226948	0.0451508	0.0260948	0.0168218	0.0421611	0.0237328	0.00524143	0.0358835	0.0396997	0.0251739	0.0275692	0.0426204	0.0290881	0.0344498	0.0442273
0.0315767	0.103291	0.0312947	0.0132125	0.0478915	0.0681394	0.051423	0.0080118	0.0420586	0.0307062	0.029388	0.0456901	0.0487268	0.00430964	0.0124975	0.0240448	0.0228765	0.0455126	0.0263058	0.0170025	0.0424935	0.0238989	0.00531078	0.0361916	0.0400042	0.0253712	0.0277876	0.0429556	0.0293157	0.0347205	0.0445734
0.0318298	0.104123	0.0315454	0.013325	0.0482722	0.0686868	0.0518409	0.00808282	0.0423924	0.0309508	0.029622	0.0460541	0.0491141	0.00434644	0.0125943	0.0242324	0.0230624	0.0458829	0.0265218	0.0171887	0.0428336	0.0240682	0.00538254	0.0365075	0.0403153	0.0255729	0.0280111	0.0432984	0.0295486	0.0349974	0.0449274
0.0320888	0.104974	0.0318019	0.0134404	0.0486617	0.069247	0.0522685	0.00815565	0.0427339	0.0312009	0.0298614	0.0464266	0.0495102	0.00438417	0.0126932	0.0244242	0.0232527	0.046262	0.026743	0.0173805	0.0431816	0.0242409	0.00545688	0.0368313	0.0406335	0.0257793	0.0282398	0.0436493	0.0297868	0.0352807	0.0452895
0.0323538	0.105845	0.0320644	0.0135586	0.0490602	0.0698204	0.0527064	0.00823038	0.0430834	0.0314569	0.0301063	0.0468077	0.0499155	0.00442284	0.0127943	0.0246203	0.0234475	0.0466501	0.0269694	0.0175781	0.0435377	0.024417	0.00553392	0.0371635	0.0409589	0.0259905	0.0284739	0.0440082	0.0300305	0.0355706	0.0456601
0.0326251	0.106737	0.0323331	0.0136797	0.049468	0.0704073	0.0531547	0.00830706	0.0434409	0.0317188	0.030357	0.0471977	0.0503303	0.00446251	0.0128978	0.0248209	0.0236469	0.0470475	0.0272014	0.0177818	0.0439022	0.0245965	0.00561378	0.0375042	0.0412916	0.0262066	0.0287135	0.0443756	0.0302799	0.0358673	0.0460393
0.0329029	0.10765	0.0326082	0.013804	0.0498854	0.0710081	0.0536138	0.00838576	0.0438069	0.0319869	0.0306135	0.047597	0.0507548	0.0045032	0.0130036	0.0250261	0.0238512	0.0474545	0.027439	0.0179918	0.0442754	0.0247796	0.00569658	0.0378538	0.0416319	0.0264278	0.0289589	0.0447517	0.0305351	0.036171	0.0464273
0.0331872	0.108585	0.0328898	0.0139314	0.0503126	0.0716233	0.0540841	0.00846656	0.0441814	0.0322614	0.0308762	0.0480056	0.0511894	0.00454497	0.0131118	0.025236	0.0240605	0.0478715	0.0276824	0.0182085	0.0446574	0.0249663	0.00578253	0.0382126	0.04198	0.0266542	0.0292101	0.0451367	0.0307964	0.0364819	0.0468245
0.0334784	0.109542	0.0331781	0.014062	0.05075	0.0722534	0.0545658	0.00854953	0.0445649	0.0325424	0.0311451	0.048424	0.0516343	0.00458784	0.0132225	0.0254508	0.0242748	0.0482986	0.0279318	0.018432	0.0450487	0.0251567	0.00587177	0.0385809	0.0423361	0.026886	0.0294675	0.0455309	0.0310639	0.0368002	0.0472312
0.0337767	0.110523	0.0334735	0.0141961	0.0511979	0.0728988	0.0550595	0.00863475	0.0449575	0.0328302	0.0314205	0.0488525	0.0520898	0.00463183	0.0133358	0.0256706	0.0244944	0.0487364	0.0281875	0.0186628	0.0454494	0.0253509	0.00596447	0.0389592	0.0427005	0.0271234	0.0297311	0.0459346	0.0313377	0.0371262	0.0476476
0.0340822	0.111528	0.033776	0.0143337	0.0516566	0.0735599	0.0555654	0.00872231	0.0453596	0.0331249	0.0317025	0.0492914	0.0525563	0.00467697	0.0134517	0.0258955	0.0247196	0.049185	0.0284495	0.0189011	0.0458599	0.0255488	0.00606084	0.0393476	0.0430733	0.0273665	0.0300011	0.0463482	0.0316182	0.0374601	0.048074
0.0343952	0.112557	0.034086	0.014475	0.0521264	0.0742374	0.056084	0.00881229	0.0457715	0.0334268	0.0319915	0.0497409	0.0530342	0.00472337	0.0135704	0.0261257	0.0249503	0.0496449	0.0287182	0.0191474	0.0462806	0.0257507	0.00616096	0.0397466	0.0434549	0.0276156	0.0302779	0.0467718	0.0319055	0.0378022	0.0485108
0.034716	0.113613	0.0344037	0.01462	0.0526078	0.0749317	0.0566157	0.00890478	0.0461934	0.0337361	0.0322875	0.0502015	0.0535237	0.00477103	0.0136918	0.0263614	0.0251869	0.0501165	0.0289938	0.0194018	0.0467115	0.0259566	0.00626525	0.0401567	0.0438454	0.0278707	0.0305615	0.0472059	0.0321998	0.0381526	0.0489582
0.0350449	0.114695	0.0347293	0.0147689	0.053101	0.0756434	0.0571609	0.00899991	0.0466257	0.0340531	0.0325909	0.0506735	0.0540254	0.00482001	0.0138161	0.0266027	0.0254295	0.0506001	0.0292764	0.0196649	0.0471533	0.0261664	0.00637377	0.0405782	0.0442454	0.0281322	0.0308523	0.0476508	0.0325014	0.0385118	0.0494167
0.035382	0.115804	0.035063	0.0149219	0.0536065	0.0763731	0.0577202	0.00909776	0.0470687	0.0343779	0.0329018	0.0511573	0.0545395	0.00487039	0.0139435	0.0268499	0.0256783	0.0510962	0.0295665	0.0199369	0.0476064	0.0263802	0.00648683	0.0410117	0.0446548	0.0284001	0.0311505	0.0481068	0.0328105	0.0388799	0.0498865
0.0357277	0.116942	0.0354053	0.0150791	0.0541247	0.0771214	0.058294	0.00919843	0.0475229	0.034711	0.0332206	0.0516533	0.0550665	0.00492216	0.0140738	0.027103	0.0259336	0.0516052	0.0298642	0.0202186	0.0480708	0.0265983	0.00660487	0.0414576	0.0450742	0.0286748	0.0314563	0.0485744	0.0331273	0.0392573	0.0503681
0.0360822	0.118109	0.0357563	0.0152407	0.054656	0.0778889	0.0588828	0.00930206	0.0479885	0.0350525	0.0335475	0.0521618	0.0556069	0.0049755	0.0142075	0.0273623	0.0261956	0.0521276	0.0301697	0.0205105	0.0485471	0.0268207	0.00672799	0.041916	0.0455035	0.0289565	0.03177	0.0490538	0.0334522	0.0396443	0.0508619
0.036446	0.119306	0.0361163	0.0154069	0.0552008	0.0786764	0.0594872	0.00940875	0.0484659	0.0354028	0.0338827	0.0526834	0.056161	0.00503022	0.0143443	0.0276281	0.0264644	0.0526639	0.0304832	0.0208126	0.0490363	0.0270469	0.00685636	0.0423883	0.0459435	0.0292454	0.032092	0.0495457	0.0337852	0.0400413	0.0513683
0.0368192	0.120535	0.0364858	0.0155777	0.0557597	0.0794845	0.0601077	0.00951864	0.0489556	0.035762	0.0342267	0.0532185	0.0567294	0.00508657	0.0144845	0.0279003	0.0267406	0.0532146	0.0308053	0.0211257	0.0495376	0.0272779	0.00699058	0.0428747	0.0463942	0.0295417	0.0324224	0.0500503	0.034127	0.0404485	0.0518876
0.0372022	0.121797	0.036865	0.0157535	0.0563331	0.0803139	0.060745	0.00963189	0.0494581	0.0361307	0.0345796	0.0537675	0.0573126	0.00514474	0.0146282	0.0281792	0.0270241	0.0537801	0.0311364	0.0214504	0.050052	0.0275134	0.00713085	0.0433754	0.0468559	0.0298456	0.0327615	0.050568	0.0344775	0.0408664	0.0524204
0.0375954	0.123092	0.0372542	0.0159344	0.0569215	0.0811656	0.0613997	0.00974865	0.0499736	0.0365091	0.0349419	0.0543309	0.057911	0.00520485	0.0147754	0.0284654	0.0273153	0.0543613	0.0314765	0.0217874	0.0505808	0.0277535	0.00727723	0.0438907	0.0473295	0.0301577	0.0331098	0.0510995	0.0348371	0.0412953	0.0529672
0.0379993	0.124423	0.0376539	0.0161207	0.0575255	0.0820401	0.0620724	0.00986901	0.0505027	0.0368975	0.0353138	0.0549094	0.0585253	0.00526672	0.0149267	0.0287588	0.0276148	0.0549583	0.0318263	0.0221375	0.0511235	0.027999	0.00743177	0.0444224	0.0478147	0.0304781	0.0334675	0.0516453	0.0352063	0.0417355	0.0535283
0.0384141	0.125789	0.0380645	0.0163126	0.0581456	0.0829386	0.0627638	0.00999322	0.051046	0.0372963	0.0356956	0.0555034	0.059156	0.00533039	0.0150816	0.0290596	0.0279226	0.0555724	0.0321855	0.0225013	0.0516805	0.0282476	0.00759315	0.0449712	0.0483125	0.0308069	0.0338352	0.0522056	0.0355855	0.0421876	0.0541045
0.0388403	0.127194	0.0384861	0.0165102	0.0587825	0.0838617	0.0634747	0.0101213	0.0516038	0.0377059	0.0360878	0.0561134	0.0598036	0.00539584	0.0152405	0.0293682	0.0282388	0.0562035	0.0325548	0.0228798	0.0522536	0.0285011	0.00776174	0.0455376	0.0488227	0.0311446	0.0342128	0.0527812	0.0359748	0.0426521	0.0546961
0.0392781	0.128638	0.0389196	0.016714	0.0594366	0.0848105	0.0642059	0.0102538	0.0521768	0.0381267	0.0364909	0.0567402	0.060469	0.00546406	0.0154035	0.0296848	0.0285639	0.0568524	0.032935	0.0232722	0.0528418	0.0287603	0.0079389	0.0461211	0.0493456	0.0314915	0.0346011	0.0533726	0.0363744	0.0431293	0.0553037
0.0397285	0.130122	0.0393652	0.0169238	0.0601089	0.0857861	0.0649582	0.0103904	0.0527655	0.0385591	0.036905	0.0573843	0.0611527	0.00553371	0.0155707	0.0300096	0.0288985	0.0575213	0.0333267	0.0236816	0.0534494	0.0290223	0.00812603	0.0467227	0.0498837	0.0318483	0.0350004	0.0539808	0.0367854	0.0436197	0.055928
0.0401916	0.131649	0.0398233	0.0171405	0.0607996	0.0867894	0.0657322	0.0105317	0.0533706	0.0390037	0.0373309	0.0580463	0.0618552	0.00560606	0.0157426	0.030343	0.0292435	0.058209	0.0337302	0.0241077	0.0540706	0.0292909	0.00832355	0.0473458	0.0504342	0.0322148	0.0354112	0.0546061	0.0372076	0.0441238	0.05657
0.0406678	0.13322	0.0402946	0.0173639	0.0615101	0.0878215	0.0665293	0.0106776	0.0539927	0.0394608	0.0377686	0.0587268	0.0625772	0.00568098	0.0159183	0.0306851	0.0295975	0.0589168	0.0341454	0.0245521	0.0547108	0.0295637	0.00852966	0.0479904	0.0510002	0.0325915	0.0358338	0.0552486	0.0376422	0.044642	0.0572294
0.041158	0.134836	0.0407792	0.0175949	0.0622408	0.0888838	0.0673503	0.0108293	0.0546325	0.039931	0.0382192	0.0594275	0.0633208	0.00575763	0.0161004	0.0310367	0.0299636	0.0596466	0.034572	0.0250144	0.0553701	0.0298405	0.00874544	0.0486573	0.0515806	0.0329792	0.0362691	0.0559098	0.0380877	0.0451756	0.0579076
0.0416623	0.136501	0.041278	0.0178333	0.0629921	0.089977	0.0681958	0.0109855	0.0552905	0.0404146	0.0386826	0.0601476	0.0640848	0.00583828	0.0162856	0.031398	0.0303389	0.0603988	0.0350119	0.0254983	0.056049	0.0301223	0.00897667	0.0493453	0.0521725	0.033378	0.0367171	0.056591	0.0385473	0.0457243	0.0586059
0.042182	0.138216	0.0417923	0.0180794	0.0637655	0.0911033	0.0690673	0.0111474	0.0559672	0.0409126	0.0391598	0.0608892	0.0648713	0.00592163	0.0164781	0.0317679	0.0307272	0.0611728	0.0354663	0.0260063	0.0567485	0.0304064	0.00921952	0.0500573	0.0527847	0.0337886	0.0371787	0.0572912	0.0390204	0.0462888	0.0593235
0.0427173	0.139983	0.0423214	0.0183342	0.0645617	0.0922628	0.0699661	0.0113155	0.0566641	0.041425	0.039651	0.0616527	0.0656807	0.00600659	0.0166746	0.03215	0.0311272	0.0619736	0.0359365	0.0265313	0.0574704	0.0306931	0.00946723	0.0507976	0.0534148	0.0342113	0.0376548	0.0580128	0.0395065	0.0468703	0.0600623
0.0432682	0.141803	0.0428663	0.0185979	0.0653813	0.0934581	0.0708932	0.0114898	0.0573819	0.041953	0.0401572	0.0624388	0.0665146	0.00609474	0.0168786	0.032543	0.0315381	0.0627986	0.0364193	0.0270881	0.0582086	0.0309953	0.00973725	0.0515606	0.0540684	0.0346454	0.0381447	0.0587563	0.0400072	0.0474692	0.0608227
0.0438367	0.14368	0.0434277	0.0188697	0.0662254	0.0946915	0.0718505	0.0116702	0.058121	0.0424968	0.0406791	0.0632491	0.0673732	0.00619035	0.0170836	0.0329423	0.0319658	0.0636484	0.0369216	0.0276783	0.0589721	0.031302	0.0100352	0.0523538	0.0547315	0.0350949	0.0386512	0.0595219	0.0405227	0.0480863	0.0616068
0.0444228	0.145616	0.0440086	0.0191531	0.0670959	0.0959629	0.0728378	0.011858	0.0588818	0.0430571	0.0412165	0.0640842	0.0682581	0.00628682	0.0172946	0.0333593	0.0324044	0.0645244	0.0374324	0.0282834	0.0597597	0.0315928	0.0103369	0.0531837	0.055407	0.0355584	0.0391725	0.0603125	0.0410551	0.0487231	0.0624145
0.0450276	0.147615	0.0446056	0.019445	0.0679926	0.0972738	0.073858	0.0120526	0.0596665	0.043635	0.0417701	0.0649452	0.0691702	0.00638827	0.0175183	0.0337826	0.0328585	0.0654405	0.0379645	0.0289173	0.0605696	0.0319	0.0106765	0.0540408	0.056117	0.0360334	0.0397115	0.0611271	0.0416039	0.0493788	0.0632467
0.0456511	0.149678	0.0452221	0.0197475	0.0689168	0.0986296	0.0749126	0.0122556	0.060476	0.0442309	0.0423428	0.0658333	0.0701112	0.00649216	0.0177408	0.0342222	0.0333266	0.0663746	0.0385129	0.029595	0.0614176	0.0322201	0.0110303	0.0549283	0.0568196	0.0365217	0.040266	0.0619656	0.0421673	0.0500534	0.064104
0.046297	0.151808	0.0458597	0.0200618	0.0698704	0.100026	0.0760031	0.0124664	0.0613116	0.0448466	0.0429327	0.0667494	0.0710819	0.00660115	0.017978	0.0346738	0.0338108	0.0673472	0.039086	0.0302984	0.0622961	0.032543	0.0113836	0.0558592	0.0575769	0.0370315	0.0408415	0.0628339	0.0427499	0.0507548	0.0649878
0.0469618	0.154008	0.0465158	0.0203901	0.0708564	0.101469	0.0771308	0.0126865	0.0621728	0.045482	0.0435418	0.0676943	0.0720823	0.00670784	0.0182099	0.0351337	0.0343189	0.0683555	0.0396825	0.0310277	0.0631983	0.0328663	0.0117565	0.0568261	0.0583489	0.0375593	0.0414373	0.063732	0.0433522	0.0514769	0.065903
0.0476503	0.156286	0.0471966	0.0207282	0.0718729	0.102966	0.0783002	0.0129122	0.0630609	0.046137	0.0441704	0.0686697	0.073116	0.00683495	0.0184669	0.0356134	0.0348411	0.0693945	0.0402901	0.0318258	0.0641161	0.0331816	0.0122043	0.0578259	0.0590997	0.038099	0.0420508	0.0646546	0.0439746	0.0522192	0.0668473
0.0483575	0.158638	0.0479001	0.0210833	0.072925	0.10451	0.0795088	0.0131517	0.0639781	0.0468127	0.0448205	0.0696798	0.0741831	0.00694269	0.0187198	0.0361058	0.0353654	0.0704597	0.0409234	0.0326235	0.0650509	0.0334662	0.012634	0.058857	0.059898	0.0386544	0.0426867	0.0656103	0.0446152	0.0529875	0.067819
0.0490933	0.161072	0.0486247	0.0214513	0.0740109	0.106104	0.0807594	0.0134028	0.0649299	0.0475153	0.045494	0.0707233	0.0752902	0.00707626	0.0189783	0.0366049	0.0359273	0.0715988	0.0415616	0.0335244	0.0660785	0.0337876	0.0131242	0.0599479	0.0607121	0.0392279	0.043342	0.0665964	0.0452703	0.0537836	0.0688187
0.0498605	0.1636	0.0493715	0.0218338	0.0751348	0.107765	0.0820601	0.0136687	0.065922	0.0482525	0.0462031	0.071805	0.0764349	0.00721608	0.019268	0.037123	0.0365136	0.0727527	0.0422209	0.0344627	0.067075	0.0341066	0.0136733	0.0611004	0.061575	0.0398515	0.0440414	0.0676396	0.0459707	0.0546168	0.0698776
0.0506464	0.166219	0.0501598	0.0222284	0.0762968	0.10947	0.083404	0.0139298	0.0669154	0.0489789	0.0469067	0.0729205	0.0776052	0.00734166	0.0195322	0.0376678	0.0370987	0.0739451	0.0429557	0.035495	0.0681853	0.0344084	0.0142695	0.0622791	0.0624638	0.0404274	0.0447178	0.0686768	0.0466673	0.055452	0.0709343
0.0514725	0.168925	0.0509599	0.0226428	0.0775009	0.111254	0.0848127	0.0142243	0.0679739	0.0497722	0.0476674	0.0740782	0.0788361	0.00750028	0.0198341	0.0382517	0.0377108	0.0751906	0.0437172	0.0365257	0.0693361	0.0347122	0.0149095	0.0635263	0.0633501	0.0410876	0.0454813	0.0697865	0.0474001	0.0563508	0.0720576
0.0523202	0.17173	0.0517988	0.0230859	0.0787438	0.113094	0.0862588	0.0145221	0.0690579	0.0505712	0.0484409	0.0752727	0.0801012	0.00763591	0.0201173	0.0387781	0.0383677	0.0765162	0.0444826	0.0374982	0.0704917	0.0350274	0.015475	0.0649394	0.0642789	0.0417557	0.0462339	0.0709318	0.048174	0.05726	0.0732071
0.0531898	0.174648	0.0526749	0.0235337	0.0800164	0.115012	0.0877798	0.0148291	0.0701746	0.0513933	0.0492354	0.0765036	0.0814087	0.00779771	0.0204214	0.0393498	0.0390467	0.0778681	0.0452337	0.0387717	0.0716423	0.0354921	0.0160926	0.0663307	0.0652512	0.0424476	0.0470283	0.0721003	0.0489422	0.0581878	0.0743941
0.0540947	0.177667	0.053561	0.0240136	0.0813423	0.116992	0.0893606	0.0151709	0.0713551	0.0522569	0.0500779	0.0777939	0.082775	0.00794701	0.0207646	0.0399565	0.0398159	0.0792514	0.0460305	0.0402221	0.0727193	0.0358188	0.0169933	0.0677112	0.0661073	0.0431766	0.0478302	0.0733286	0.0497519	0.0591883	0.0756336
0.0550579	0.180831	0.0545058	0.0244837	0.0827346	0.119033	0.0910215	0.0155278	0.0725765	0.0531678	0.0509346	0.0791495	0.0841749	0.00823881	0.0210369	0.0406592	0.0404794	0.0807366	0.0468227	0.04149	0.0741598	0.0357728	0.0178696	0.0692088	0.0670093	0.0438349	0.0486843	0.0745987	0.0506242	0.0602185	0.0768929
0.0560396	0.184087	0.0554741	0.0250228	0.0842195	0.121198	0.0927135	0.0158751	0.0738408	0.0540881	0.0518494	0.0805153	0.0856282	0.0083839	0.0214331	0.0412583	0.0411865	0.0822596	0.0477246	0.0426999	0.0757193	0.0360829	0.0185825	0.0708406	0.068058	0.0446237	0.0496066	0.0759407	0.0514927	0.0612514	0.0782571
0.0570589	0.187522	0.0564664	0.0255846	0.0856799	0.123422	0.0944425	0.0162449	0.0751003	0.0550349	0.0527711	0.081956	0.0871362	0.00850842	0.0217249	0.0419515	0.0419783	0.0838883	0.0487672	0.044455	0.076914	0.0362378	0.0195942	0.0722871	0.0692561	0.0455369	0.050535	0.0773161	0.0523859	0.0624056	0.0796127
0.0581321	0.191023	0.0575535	0.0261691	0.0872616	0.125722	0.0963799	0.0166564	0.0764411	0.0560374	0.0537009	0.0834525	0.0887229	0.00878015	0.0222494	0.04276	0.0428875	0.085433	0.0497483	0.0460566	0.0781467	0.0362511	0.0205604	0.0740937	0.0700497	0.0463633	0.0514714	0.0787092	0.0533719	0.0634982	0.0810399
0.0592744	0.194745	0.0586906	0.0268159	0.0888416	0.128261	0.0983173	0.0170731	0.0778515	0.0570867	0.0547344	0.0850211	0.090393	0.00878181	0.0224916	0.043199	0.0436651	0.0875143	0.0507423	0.0477108	0.080333	0.0356086	0.0213815	0.0759061	0.0716993	0.0470834	0.0524696	0.0801798	0.0542776	0.0647045	0.0824716
0.0603808	0.198612	0.0597953	0.027439	0.0905341	0.130707	0.100364	0.0176023	0.0793472	0.0582358	0.0558962	0.0866726	0.0921136	0.00918921	0.0225789	0.043879	0.0445636	0.0891617	0.0517123	0.0501268	0.0817733	0.0375232	0.023202	0.0779617	0.0729721	0.0479191	0.0534909	0.081788	0.0552758	0.0659527	0.0841407
0.0615584	0.202658	0.0609316	0.0280061	0.0924313	0.133281	0.102533	0.0180036	0.080916	0.0593436	0.0569765	0.0882515	0.0938025	0.00964849	0.0232745	0.0446722	0.045873	0.0912289	0.052687	0.0520496	0.0826461	0.0374651	0.0243335	0.0806533	0.0733784	0.0490487	0.0547057	0.0833656	0.0564741	0.0671686	0.0857488
0.0628818	0.206789	0.0621618	0.0286992	0.0941179	0.136117	0.104741	0.0185899	0.082512	0.0605008	0.0581571	0.0898711	0.0956187	0.0103401	0.0240617	0.0457675	0.0464527	0.093792	0.0541079	0.0547574	0.0845386	0.0389441	0.0272641	0.0821257	0.0761692	0.0501547	0.0559857	0.0852254	0.057677	0.0685561	0.0873452
0.0640907	0.211113	0.0633948	0.0294891	0.0958754	0.139042	0.107166	0.0191991	0.0840055	0.0618997	0.0594617	0.0919553	0.0977658	0.0106399	0.0246845	0.0458377	0.0470431	0.0961372	0.0554835	0.0565454	0.085481	0.0397722	0.029552	0.0861256	0.0760879	0.0510991	0.0571435	0.0869504	0.058877	0.0700381	0.0889135
0.0659013	0.215947	0.0652816	0.0302151	0.0978838	0.14214	0.109634	0.020713	0.0862454	0.0635326	0.0611635	0.0950232	0.100737	0.00933108	0.0253647	0.0476327	0.0486212	0.0970527	0.0567622	0.0609408	0.0900813	0.0391344	0.0301551	0.0871481	0.0769698	0.0518314	0.0584167	0.0889741	0.059394	0.0718311	0.0908756
0.0666649	0.220313	0.0659546	0.0316166	0.0997634	0.145114	0.111917	0.0186758	0.0865542	0.0632984	0.0607313	0.0945085	0.100174	0.0106911	0.0253674	0.049068	0.0507651	0.0997283	0.0587467	0.0631816	0.0914491	0.0390321	0.0300804	0.0901312	0.0755034	0.0526968	0.0592531	0.090122	0.0609684	0.0723571	0.092845
0.0686185	0.225503	0.0679905	0.0324981	0.101785	0.148422	0.114827	0.0215793	0.0894237	0.0657027	0.0632854	0.0980709	0.103963	0.0107413	0.0256542	0.0480027	0.0500225	0.102417	0.0575365	0.0687814	0.0943894	0.0401041	0.0286415	0.0958518	0.0797917	0.0545326	0.061044	0.0929435	0.0626088	0.074405	0.0944144
0.0706199	0.230882	0.0695379	0.0333604	0.104785	0.151888	0.1188	0.0222359	0.0914786	0.0671102	0.0647621	0.100405	0.106152	0.0116528	0.0263044	0.049978	0.0524396	0.105865	0.0619616	0.0718043	0.101146	0.038183	0.0346687	0.101076	0.0814766	0.0561644	0.0629393	0.0944478	0.0633946	0.0768794	0.0975238
0.0709684	0.236848	0.0712601	0.0348131	0.106801	0.155195	0.120255	0.022695	0.0939026	0.0687122	0.0661465	0.102597	0.108613	0.0118627	0.0299141	0.0493421	0.0527253	0.110174	0.0626559	0.076429	0.0907416	0.0387841	0.0481664	0.100394	0.076628	0.0569458	0.0634392	0.0983075	0.0660819	0.0788523	0.0981694
0.0731418	0.241588	0.0720735	0.0349059	0.109255	0.158283	0.124685	0.0236722	0.0961256	0.070335	0.0677781	0.104848	0.111164	0.013221	0.0286957	0.0501253	0.0567828	0.111425	0.0660051	0.0810857	0.0978677	0.0318295	0.0553195	0.10498	0.0765928	0.0565566	0.0661571	0.0996026	0.0664564	0.0779774	0.100817
0.0750268	0.247135	0.0751614	0.0383051	0.111663	0.164976	0.127253	0.0242846	0.0987191	0.0721557	0.0708344	0.107179	0.114223	0.0105613	0.028691	0.048125	0.0590559	0.116138	0.0667487	0.0999948	0.106173	0.0344445	0.0498601	0.105359	0.0709329	0.0596412	0.0672102	0.100372	0.0657481	0.0817609	0.101737
0.0769999	0.255583	0.075147	0.0343171	0.110465	0.167352	0.131558	0.0260186	0.100205	0.0737737	0.0714741	0.109872	0.116199	0.0117918	0.0301075	0.0488331	0.0505491	0.11505	0.0627108	0.114746	0.116485	0.0233221	0.0718024	0.109316	0.0839301	0.0644138	0.0685209	0.104779	0.0692177	0.0838174	0.105375
0.0800585	0.261274	0.0776479	0.0395025	0.12105	0.173751	0.139491	0.0242293	0.10349	0.0767592	0.0739714	0.111953	0.119258	0.0128977	0.0283628	0.0492804	0.0638101	0.121476	0.0617052	0.0864204	0.123926	0.0252802	0.0911472	0.125774	0.0825563	0.0635704	0.076183	0.108768	0.076841	0.0915989	0.110971
0.0811623	0.266972	0.082481	0.043237	0.118786	0.176576	0.143021	0.0279304	0.104264	0.0770804	0.0743842	0.113077	0.123929	0.0130686	0.02721	0.0393259	0.0717267	0.129168	0.0664275	0.125539	0.143804	0.0333624	0.0266258	0.112316	0.0498772	0.0585876	0.0782801	0.112573	0.0751988	0.0876108	0.109995
0.0799142	0.277076	0.0833834	0.0429684	0.117266	0.175998	0.144287	0.0295366	0.105784	0.0784113	0.0810618	0.120183	0.128096	0.0137815	0.0406668	0.0432961	0.0641626	0.130494	0.106258	0.247139	0.136611	0.11835	0.100094	0.103696	0.0851145	0.0704456	0.0749137	0.111592	0.0784629	0.0799855	0.118519
0.0749707	0.282903	0.0822045	0.0356679	0.130139	0.185332	0.147312	0.0436585	0.115468	0.0948622	0.0981174	0.128148	0.13953	0.0359203	0.0494114	0.0631633	0.0624972	0.130437	0.07755	0.20088	0.00277943	0.162894	0.168557	0.0752995	0.142418	0.0739774	0.0609596	0.123944	0.0807526	0.0903267	0.0984969
0.0950437	0.286038	0.0776593	0.0524322	0.137427	0.203324	0.16087	0.0634809	0.127386	0.106671	0.105506	0.146913	0.147847	0.0349778	0.0127142	0.0523639	0.0394549	0.154979	0.12124	0.149754	0.164531	0.229379	0.142272	0.171709	0.240744	0.0960873	0.0865965	0.143954	0.0864449	0.111685	0.142646
0.101766	0.284971	0.109573	0.0500203	0.151088	0.217934	0.161072	0.050984	0.135748	0.0909698	0.0972913	0.152183	0.145649	0.044195	0.030311	0.0627482	0.100051	0.0986995	0.170748	0.0665011	0.159064	0.14597	0.189838	0.292688	0.222359	0.107343	0.105786	0.160112	0.101374	0.153217	0.158583
0.0660611	0.352449	0.0782134	0.0431236	0.160617	0.250335	0.189745	0.0299064	0.0545635	0.0246131	0.0382156	0.118052	0.0958771	0.0409942	0.127505	0.116498	0.06463	0.152553	0.108045	0.207854	0.306262	0.109013	0.499444	0.119021	0.339463	0.0515898	0.0660153	0.114247	0.069643	0.0965754	0.157038
0.0954118	0.301656	0.102162	0.132844	0.0352816	0.119598	0.061057	0.214243	0.125856	0.149342	0.174153	0.194999	0.155807	0.203654	0.204176	0.160792	0.216978	0.239033	0.129431	0.586441	0.677878	0.426953	0.350472	0.427526	0.478641	0.190782	0.149598	0.107692	0.143321	0.120539	0.115703
0.187037	0.509948	0.31491	0.142187	0.31895	0.367375	0.329514	0.408565	0.510954	0.489756	0.469749	0.467329	0.486059	0.321975	0.0534537	0.32497	0.129184	0.252385	0.0054804	0.356184	0.087276	0.382948	0.124951	0.264876	0.652619	0.445637	0.327759	0.388079	0.374017	0.37386	0.323639
0.0937921	0.350399	0.183266	0.152195	0.201286	0.227949	0.283607	0.112317	0.175373	0.0889664	0.0392709	0.0673539	0.147333	0.0711722	0.325034	0.126918	0.0721622	0.173255	0.337215	1.19813	0.710351	0.612142	0.542106	0.185687	0.292148	0.142971	0.186517	0.0868917	0.0512669	0.0916596	0.189984
0.198357	0.532599	0.0514766	0.0918949	0.0322115	0.117521	0.186971	0.0946466	0.213299	0.199301	0.20486	0.153889	0.22001	0.289562	0.217071	0.224457	0.351608	0.351915	0.631183	0.356044	0.110191	1.33355	0.715207	1.37786	0.928514	0.257543	0.150024	0.100553	0.0721113	0.0791146	0.207877
0.0849735	0.299138	0.116641	0.195785	0.148041	0.178389	0.249078	0.151537	0.310137	0.234536	0.225996	0.184658	0.302567	0.539531	0.148279	0.155021	0.294403	0.262563	0.632663	0.954388	1.03203	0.785413	1.94348	0.711732	0.50033	0.145701	0.173963	0.204506	0.0939061	0.180111	0.156557
0.115076	0.490577	0.178438	0.118537	0.214458	0.28177	0.213834	0.0751479	0.139061	0.194974	0.141121	0.174928	0.298508	0.291246	0.6584	0.292561	0.235485	0.449619	0.375451	0.832792	1.47033	1.00997	1.29605	0.709268	0.982952	0.333532	0.142276	0.285627	0.297083	0.153481	0.148428
0.126849	0.516499	0.415768	0.187583	0.396952	0.487263	0.440524	0.14025	0.14669	0.272392	0.19508	0.255342	0.386233	0.181321	0.548298	0.922574	0.557384	0.810076	0.201644	0.251606	1.49901	1.05936	2.36574	1.15092	2.47724	0.273755	0.268005	0.282594	0.0703632	0.199684	0.336135
0.334869	0.66402	0.642599	0.392429	0.729934	0.512506	0.350728	0.4906	0.246413	0.474029	0.287082	0.435562	0.307088	0.85056	0.734147	0.956628	1.01784	0.57635	0.137826	1.61983	0.0832974	2.77938	3.17312	0.754606	2.39489	0.287531	0.195161	0.362299	0.397988	0.378644	0.346634
0.417991	0.991145	0.224276	0.515944	0.405354	0.117806	0.511447	0.350055	0.298734	0.345119	0.203121	0.518619	0.312074	0.540976	0.688194	0.693925	1.08506	0.338285	0.499763	1.45093	1.78791	1.92994	3.18748	2.43161	1.02988	0.755805	0.253315	0.411438	0.284303	0.261326	0.446448
0.262237	1.21452	0.160132	0.14825	0.842532	0.219083	0.279366	0.0169965	0.202241	0.27314	0.186438	0.349847	0.124153	0.212305	0.509002	0.325542	0.497929	0.583782	0.946135	1.63824	1.89974	3.12706	2.38781	2.33396	1.02533	0.211338	0.491778	0.192039	0.234377	0.559124	0.302129
0.295834	0.664171	0.557325	0.107233	0.563674	0.289668	0.161511	0.667817	0.356045	0.556164	0.328577	0.330315	0.46705	1.04239	1.22595	0.471495	0.206381	1.00915	0.979378	0.493318	2.7612	3.29892	2.57818	1.58446	1.76307	0.559089	0.0848852	0.535573	0.294652	0.28949	0.284087
0.186719	1.08896	0.696722	0.276589	0.307481	0.62373	0.325825	1.08109	0.766458	1.00027	1.13205	0.949636	0.67916	0.436252	0.900413	0.89858	0.308013	0.933747	0.37704	1.44283	1.94633	3.58605	2.57154	2.02999	1.54345	0.859859	0.775227	0.970853	0.950359	0.536684	0.359647
0.507286	1.04851	0.744526	0.249121	0.0432966	0.236465	0.600398	1.16071	0.741492	0.893931	0.751946	0.976607	0.598979	0.0975422	1.1662	0.97402	0.670805	0.757863	1.13003	0.475128	1.75302	0.508567	2.89011	3.46146	2.50655	0.985254	0.991202	1.08943	1.08296	1.06327	0.846208
0.278225	0.928685	0.309396	0.41876	0.32895	0.408227	0.300228	0.241645	0.347343	0.513155	0.516404	0.118935	0.394139	0.174759	0.759559	0.421967	0.707538	1.12198	0.980104	1.07759	0.438689	2.44528	0.869873	3.79816	3.57038	0.411934	0.382429	0.666165	0.183541	0.293869	0.348717
1.21364	0.318156	0.41456	0.999053	0.08909	0.501926	0.524059	3.13779	3.13959	3.25283	3.1792	3.02684	3.01201	0.687638	0.586777	0.434375	0.804591	0.82693	0.557736	1.28119	1.49915	4.99692	4.14542	2.99131	3.82151	1.54805	1.89561	2.2719	1.95041	1.54981	1.33307
1.89298	1.88291	2.18199	1.83223	2.42811	2.80048	2.71023	6.00578	6.27778	6.22238	6.37034	6.46768	5.94049	1.86226	2.33239	1.87376	2.41766	1.6948	2.28114	6.16556	4.41721	2.68038	5.92081	8.12754	4.71772	4.33996	4.23894	4.09253	3.80569	3.95062	4.29338
4.55878	4.71468	4.26771	4.66701	4.23904	3.87615	4.34438	11.4341	11.6362	11.5354	11.4445	11.2498	11.8052	1.97289	4.4006	3.94357	2.66011	4.26415	2.16039	8.15012	8.29032	7.52091	5.9683	4.78971	6.95055	6.5378	7.63505	6.88951	6.08021	5.91469	7.35128
1.20647	2.54449	1.77947	1.73527	1.79112	2.38603	1.31436	2.11926	1.16701	0.895361	0.986323	0.841994	0.719697	2.38914	1.3576	1.72934	0.525746	1.70078	1.61903	4.42797	4.35541	3.05838	5.95199	8.2623	5.83199	0.871967	1.75962	0.556583	1.41672	0.624286	1.17708
0.547434	1.16407	1.12663	0.989807	2.47482	2.06949	1.68836	1.96332	1.79966	1.32225	1.56116	1.71778	1.64654	0.239868	0.962972	1.47552	1.21253	0.704121	0.980355	1.95177	3.45827	4.28628	1.37485	1.61748	2.22091	1.12966	1.02409	0.76792	0.723392	0.851403	0.485641
0.602526	3.2291	2.30184	1.36251	0.372988	1.37169	1.38026	1.63602	1.74379	1.66956	1.62691	1.24272	1.17403	0.793626	0.752255	0.997021	0.387274	1.46369	0.706422	1.67058	2.55597	5.75356	2.60727	2.62681	1.71944	0.944387	0.671142	0.792055	0.363877	0.376463	0.413127
0.243324	1.60618	0.773083	1.42818	0.519881	2.13664	0.994662	0.43627	0.859336	0.72955	0.636881	0.125765	0.493027	0.522802	0.442992	0.854473	2.04723	1.70055	2.04668	1.64816	2.16895	3.6346	1.44026	1.56296	2.77629	0.730859	0.185966	0.223155	0.409402	0.750074	0.414485
0.928359	1.49672	1.48603	1.09552	0.537597	0.444265	1.95852	0.900585	1.68653	1.00341	1.4456	0.665403	0.994934	0.71673	0.442873	1.45891	1.4147	1.84901	0.0654099	1.37466	0.681474	3.48813	0.787372	3.52578	2.67536	0.954054	0.667418	0.13704	0.780501	1.06698	0.953591
0.453481	4.65027	3.58193	3.45508	2.32727	1.32911	1.47475	1.4442	1.78161	1.31931	1.35688	0.44438	1.36538	0.394324	0.82063	1.10435	1.62304	0.470494	0.696932	1.47737	2.82792	2.67781	1.27854	1.5988	5.40467	0.566608	0.130464	0.845805	0.499059	0.337851	0.512452
0.202494	4.8538	2.4032	3.4989	4.79608	3.0596	1.31672	0.35011	0.820184	1.20161	0.713014	0.726638	0.818917	0.973003	0.990865	0.583874	1.16229	1.35087	1.04601	1.64653	0.517975	4.45089	3.28397	2.47397	3.42404	0.156186	1.0137	1.00146	0.129809	0.0501426	0.270602
0.925707	3.46712	3.35723	3.27964	5.05935	3.02697	2.94606	0.710411	1.44737	2.12995	0.489938	1.11855	1.26317	0.656092	0.972812	0.210058	1.15004	0.343634	0.365705	1.3519	2.52264	6.92779	1.21852	1.69024	2.35141	0.811517	0.466726	1.1794	0.714139	0.919461	0.639364
1.53424	5.73819	3.48169	3.55536	1.5205	1.67998	2.42132	1.45039	2.50559	2.51341	2.22325	1.60748	2.74315	1.00813	0.419196	1.28564	1.39366	1.38066	1.35393	1.10583	1.27604	6.28155	3.56703	3.3955	5.05344	1.17819	1.15851	2.06509	0.964585	0.699989	1.1778
1.52229	1.48121	1.77817	1.01625	0.69814	3.84957	2.47545	1.58618	3.48863	2.43757	3.64756	2.77113	2.83204	1.03607	1.23309	1.3603	1.35684	1.03402	2.01858	2.48929	3.97349	3.30805	1.91431	3.04159	1.60542	1.41735	1.60039	1.80685	1.297	2.04673	1.73247
1.16774	0.588456	1.3193	5.73503	3.97808	2.5191	2.94756	0.953702	3.21153	2.15697	2.17484	2.14473	2.44571	1.90297	0.206708	0.267887	0.358806	0.955006	1.91793	4.28558	3.3308	5.01385	2.08015	0.550234	2.90437	0.857843	1.4911	1.98528	1.97619	1.77067	1.14028
1.71784	2.57582	3.94225	1.85156	2.29763	4.36881	3.28713	3.41211	5.569	5.34545	5.2871	4.57619	4.8117	1.77589	1.28746	0.65893	0.218506	0.894835	2.88144	3.4285	1.57195	3.95789	6.07136	6.16582	5.05076	3.0598	2.33193	3.13055	3.43205	2.25859	1.85268
5.68024	5.01449	3.49772	3.21588	4.78338	3.46356	8.47607	8.82827	11.0567	10.1816	10.6357	11.7322	11.8971	2.79125	1.78376	2.59269	1.86329	3.1239	0.968262	7.91223	9.94071	8.8424	11.6134	9.0386	7.57694	6.44999	5.992	6.80476	5.70377	7.08013	6.34819
12.1731	20.2372	20.1566	18.4105	22.3464	22.5518	24.6679	13.6481	14.9646	15.3502	15.4931	17.9839	16.4719	6.37066	11.1179	9.85641	10.7296	12.1923	6.32352	15.9594	14.9885	6.89413	7.58723	7.29787	8.59558	9.24532	10.9379	10.7313	11.5657	13.6836	12.6981

## Sheet: 7D_FFTmouse2Hz
mean	all
4.22148	1.40334	0.925308	4.5932	0.768095	1.86003	2.52036	1.9197	3.18863	3.14578	1.68998	3.74206	12.4224	8.46191	10.9178	10.574	10.0776	9.79629
3.61419	1.92234	1.43869	0.722646	1.65064	2.33745	2.40392	2.13362	2.78358	3.24916	4.19602	5.24035	6.94895	5.32937	6.62326	5.76404	6.17655	6.01792
1.31665	1.85873	1.46928	0.46977	0.531584	1.07126	1.12614	1.0164	0.697228	2.06598	2.12253	0.660919	2.46449	2.34463	2.64737	2.71157	2.34936	1.79978
1.03822	0.559885	0.297605	0.371217	0.66422	0.652788	1.13084	0.427528	0.794221	1.05173	2.11274	1.86627	1.93512	2.16933	2.2828	1.34293	2.01837	1.6074
0.601043	0.523442	0.324546	0.114171	0.323101	0.402996	0.792854	0.997141	0.421775	0.583817	0.375542	0.924745	2.24259	1.79153	1.91557	1.26104	1.95255	0.492052
0.565746	0.357741	0.218795	0.210628	0.234648	0.404812	0.285526	0.40593	0.677044	0.212286	0.414633	1.08652	1.25096	0.589791	0.94153	0.778062	0.748767	1.13239
0.465861	0.238765	0.219421	0.029381	0.286291	0.365358	0.460079	0.898329	0.577993	0.596658	0.074614	0.340641	0.920305	0.531365	0.641653	0.703628	0.603252	0.738881
0.39025	0.189912	0.20036	0.0648389	0.232296	0.318576	0.306466	0.634619	0.51091	0.166652	0.207929	0.385271	0.71531	0.471707	0.594668	0.562994	0.552675	0.621021
0.354257	0.173395	0.179329	0.0460149	0.211184	0.262788	0.279629	0.533558	0.477915	0.19641	0.189035	0.318812	0.655648	0.433008	0.548479	0.511387	0.513092	0.556464
0.313736	0.155791	0.156752	0.0380527	0.186265	0.23411	0.247083	0.462786	0.416088	0.174931	0.176212	0.290671	0.579486	0.38059	0.484152	0.449305	0.449187	0.492959
0.283077	0.143	0.140753	0.0338244	0.167981	0.210165	0.222106	0.408733	0.369538	0.158866	0.15972	0.262123	0.523965	0.346307	0.439622	0.405106	0.407094	0.444269
0.258307	0.131817	0.128201	0.0302122	0.153328	0.191099	0.202164	0.368488	0.333831	0.147442	0.146889	0.238961	0.477961	0.317297	0.402161	0.369234	0.371926	0.404739
0.237748	0.122083	0.11788	0.027572	0.141041	0.175398	0.185895	0.336339	0.304907	0.137081	0.135915	0.21992	0.439848	0.292988	0.370935	0.339589	0.342675	0.372171
0.22046	0.113734	0.109236	0.0253494	0.130785	0.162334	0.172262	0.309982	0.281168	0.128243	0.126519	0.203898	0.407734	0.272293	0.344424	0.314718	0.317962	0.344836
0.205742	0.106509	0.101902	0.0235085	0.122058	0.151268	0.160689	0.287947	0.261296	0.120466	0.118406	0.190257	0.380417	0.254567	0.321768	0.293587	0.296882	0.321624
0.193074	0.100219	0.0955987	0.021951	0.114546	0.141793	0.150739	0.269244	0.244383	0.113654	0.111355	0.178517	0.356918	0.239227	0.3022	0.275424	0.278711	0.301682
0.182073	0.09471	0.0901328	0.0206174	0.108023	0.133591	0.142111	0.253174	0.229841	0.107638	0.105193	0.168327	0.33652	0.225851	0.285166	0.259667	0.262913	0.284389
0.172446	0.0898558	0.0853538	0.019463	0.102316	0.126434	0.134566	0.239229	0.217213	0.102305	0.0997698	0.159411	0.318677	0.214105	0.270229	0.245889	0.249074	0.269271
0.163965	0.0855565	0.081146	0.018455	0.097288	0.120142	0.127924	0.227028	0.206157	0.0975562	0.0949722	0.151559	0.302964	0.203729	0.257048	0.233758	0.236873	0.255965
0.15645	0.0817304	0.0774194	0.0175687	0.0928327	0.114578	0.122042	0.216277	0.196412	0.0933118	0.0907061	0.144603	0.289045	0.194514	0.245354	0.223015	0.226055	0.244183
0.149758	0.078311	0.0741021	0.0167844	0.0888649	0.10963	0.116807	0.206748	0.187771	0.0895043	0.0868962	0.138409	0.276653	0.186293	0.234928	0.213452	0.216417	0.233697
0.143773	0.0752435	0.0711361	0.0160867	0.085316	0.10521	0.112127	0.198258	0.180072	0.0860781	0.0834804	0.132871	0.265574	0.178928	0.225596	0.204902	0.207793	0.224324
0.1384	0.072483	0.0684742	0.0154633	0.0821301	0.101247	0.107926	0.190663	0.173181	0.0829863	0.0804079	0.1279	0.25563	0.172309	0.217212	0.197229	0.200048	0.215913
0.133561	0.0699916	0.0660774	0.0149041	0.0792609	0.0976812	0.104145	0.183843	0.166993	0.0801895	0.0776361	0.123424	0.246677	0.166341	0.209657	0.190321	0.193072	0.208342
0.129192	0.0677379	0.0639137	0.014401	0.07667	0.094464	0.100732	0.177699	0.161418	0.0776543	0.0751296	0.119383	0.238594	0.160946	0.202831	0.184085	0.186771	0.201508
0.125239	0.0656953	0.061956	0.0139471	0.0743254	0.0915548	0.0976433	0.172152	0.156383	0.0753525	0.0728584	0.115726	0.231281	0.156061	0.196652	0.178442	0.181068	0.195326
0.121655	0.0638411	0.0601815	0.0135367	0.0721999	0.0889192	0.0948443	0.167132	0.151827	0.0732598	0.0707974	0.112412	0.224653	0.151629	0.191048	0.173329	0.175897	0.189723
0.118403	0.0621561	0.0585711	0.0131651	0.0702706	0.0865282	0.0923042	0.162584	0.147698	0.0713555	0.0689247	0.109404	0.218637	0.147604	0.18596	0.168688	0.171203	0.184638
0.115448	0.0606238	0.0571082	0.0128282	0.068518	0.0843572	0.089997	0.158458	0.143953	0.0696216	0.0672221	0.106672	0.213173	0.143945	0.181336	0.164472	0.166938	0.18002
0.112762	0.05923	0.0557789	0.0125227	0.0669251	0.082385	0.0879006	0.154713	0.140553	0.0680428	0.0656737	0.104189	0.208208	0.140618	0.177133	0.160642	0.163062	0.175824
0.110322	0.0579624	0.0545711	0.0122454	0.0654778	0.0805936	0.0859958	0.151314	0.137467	0.0666057	0.0642657	0.101933	0.203697	0.137594	0.173313	0.157161	0.159539	0.172012
0.108106	0.0568105	0.0534744	0.0119941	0.0641633	0.0789674	0.0842662	0.14823	0.134667	0.0652986	0.0629864	0.0998839	0.199601	0.134847	0.169843	0.154001	0.15634	0.16855
0.106097	0.055765	0.0524796	0.0117663	0.0629711	0.0774928	0.0826976	0.145436	0.13213	0.0641114	0.0618253	0.0980258	0.195886	0.132354	0.166695	0.151135	0.153438	0.165411
0.104277	0.054818	0.0515791	0.0115604	0.0618917	0.0761581	0.0812777	0.142908	0.129834	0.0630353	0.0607737	0.0963437	0.192523	0.130096	0.163845	0.14854	0.15081	0.162569
0.102634	0.0539625	0.050766	0.0113747	0.0609171	0.0749532	0.0799956	0.140627	0.127763	0.0620625	0.0598238	0.0948249	0.189486	0.128058	0.161271	0.146198	0.148437	0.160004
0.101156	0.0531923	0.0500344	0.0112077	0.0600401	0.0738693	0.0788421	0.138576	0.1259	0.0611865	0.0589688	0.0934584	0.186754	0.126223	0.158954	0.14409	0.146302	0.157695
0.0998322	0.0525024	0.0493793	0.0110582	0.0592547	0.0728987	0.077809	0.13674	0.124233	0.0604012	0.0582028	0.0922345	0.184308	0.124579	0.15688	0.142202	0.14439	0.155628
0.0986537	0.0518879	0.0487961	0.0109253	0.0585556	0.0720349	0.0768895	0.135106	0.12275	0.0597017	0.0575207	0.0911452	0.18213	0.123115	0.155033	0.140522	0.142688	0.153788
0.0976129	0.0513451	0.048281	0.010808	0.0579381	0.0712721	0.0760775	0.133664	0.12144	0.0590834	0.0569182	0.0901831	0.180206	0.121822	0.153401	0.139038	0.141184	0.152163
0.0967031	0.0508705	0.0478308	0.0107055	0.0573983	0.0706053	0.0753676	0.132404	0.120295	0.0585427	0.0563914	0.089342	0.178525	0.120692	0.151975	0.137741	0.13987	0.150743
0.0959185	0.0504612	0.0474426	0.0106171	0.0569328	0.0700305	0.0747555	0.131317	0.119309	0.0580762	0.055937	0.0886169	0.177075	0.119718	0.150745	0.136623	0.138737	0.149518
0.0952545	0.0501146	0.047114	0.0105424	0.0565389	0.069544	0.0742375	0.130398	0.118474	0.0576812	0.0555524	0.0880031	0.175848	0.118893	0.149704	0.135676	0.137777	0.148481
0.094707	0.0498289	0.0468431	0.0104808	0.056214	0.0691428	0.0738104	0.12964	0.117786	0.0573554	0.0552352	0.087497	0.174837	0.118212	0.148846	0.134896	0.136986	0.147627
0.0942728	0.0496022	0.0466282	0.0104319	0.0559564	0.0688247	0.0734716	0.129039	0.11724	0.0570969	0.0549836	0.0870956	0.174034	0.117673	0.148165	0.134277	0.136359	0.146949
0.0939493	0.0494333	0.0464681	0.0103955	0.0557645	0.0685877	0.0732192	0.128592	0.116834	0.0569043	0.0547962	0.0867966	0.173436	0.11727	0.147657	0.133815	0.135892	0.146444
0.0937346	0.0493212	0.0463619	0.0103714	0.0556371	0.0684305	0.0730518	0.128295	0.116564	0.0567765	0.0546718	0.0865982	0.17304	0.117004	0.147321	0.133509	0.135582	0.146109
0.0936276	0.0492654	0.046309	0.0103594	0.0555736	0.0683521	0.0729683	0.128147	0.11643	0.0567128	0.0546098	0.0864993	0.172842	0.116871	0.147153	0.133357	0.135427	0.145942
0.0936276	0.0492654	0.046309	0.0103594	0.0555736	0.0683521	0.0729683	0.128147	0.11643	0.0567128	0.0546098	0.0864993	0.172842	0.116871	0.147153	0.133357	0.135427	0.145942
0.0937346	0.0493212	0.0463619	0.0103714	0.0556371	0.0684305	0.0730518	0.128295	0.116564	0.0567765	0.0546718	0.0865982	0.17304	0.117004	0.147321	0.133509	0.135582	0.146109
0.0939493	0.0494333	0.0464681	0.0103955	0.0557645	0.0685877	0.0732192	0.128592	0.116834	0.0569043	0.0547962	0.0867966	0.173436	0.11727	0.147657	0.133815	0.135892	0.146444
0.0942728	0.0496022	0.0466282	0.0104319	0.0559564	0.0688247	0.0734716	0.129039	0.11724	0.0570969	0.0549836	0.0870956	0.174034	0.117673	0.148165	0.134277	0.136359	0.146949
0.094707	0.0498289	0.0468431	0.0104808	0.056214	0.0691428	0.0738104	0.12964	0.117786	0.0573554	0.0552352	0.087497	0.174837	0.118212	0.148846	0.134896	0.136986	0.147627
0.0952545	0.0501146	0.047114	0.0105424	0.0565389	0.069544	0.0742375	0.130398	0.118474	0.0576812	0.0555524	0.0880031	0.175848	0.118893	0.149704	0.135676	0.137777	0.148481
0.0959185	0.0504612	0.0474426	0.0106171	0.0569328	0.0700305	0.0747555	0.131317	0.119309	0.0580762	0.055937	0.0886169	0.177075	0.119718	0.150745	0.136623	0.138737	0.149518
0.0967031	0.0508705	0.0478308	0.0107055	0.0573983	0.0706053	0.0753676	0.132404	0.120295	0.0585427	0.0563914	0.089342	0.178525	0.120692	0.151975	0.137741	0.13987	0.150743
0.0976129	0.0513451	0.048281	0.010808	0.0579381	0.0712721	0.0760775	0.133664	0.12144	0.0590834	0.0569182	0.0901831	0.180206	0.121822	0.153401	0.139038	0.141184	0.152163
0.0986537	0.0518879	0.0487961	0.0109253	0.0585556	0.0720349	0.0768895	0.135106	0.12275	0.0597017	0.0575207	0.0911452	0.18213	0.123115	0.155033	0.140522	0.142688	0.153788
0.0998322	0.0525024	0.0493793	0.0110582	0.0592547	0.0728987	0.077809	0.13674	0.124233	0.0604012	0.0582028	0.0922345	0.184308	0.124579	0.15688	0.142202	0.14439	0.155628
0.101156	0.0531923	0.0500344	0.0112077	0.0600401	0.0738693	0.0788421	0.138576	0.1259	0.0611865	0.0589688	0.0934584	0.186754	0.126223	0.158954	0.14409	0.146302	0.157695
0.102634	0.0539625	0.050766	0.0113747	0.0609171	0.0749532	0.0799956	0.140627	0.127763	0.0620625	0.0598238	0.0948249	0.189486	0.128058	0.161271	0.146198	0.148437	0.160004
0.104277	0.054818	0.0515791	0.0115604	0.0618917	0.0761581	0.0812777	0.142908	0.129834	0.0630353	0.0607737	0.0963437	0.192523	0.130096	0.163845	0.14854	0.15081	0.162569
0.106097	0.055765	0.0524796	0.0117663	0.0629711	0.0774928	0.0826976	0.145436	0.13213	0.0641114	0.0618253	0.0980258	0.195886	0.132354	0.166695	0.151135	0.153438	0.165411
0.108106	0.0568105	0.0534744	0.0119941	0.0641633	0.0789674	0.0842662	0.14823	0.134667	0.0652986	0.0629864	0.0998839	0.199601	0.134847	0.169843	0.154001	0.15634	0.16855
0.110322	0.0579624	0.0545711	0.0122454	0.0654778	0.0805936	0.0859958	0.151314	0.137467	0.0666057	0.0642657	0.101933	0.203697	0.137594	0.173313	0.157161	0.159539	0.172012
0.112762	0.05923	0.0557789	0.0125227	0.0669251	0.082385	0.0879006	0.154713	0.140553	0.0680428	0.0656737	0.104189	0.208208	0.140618	0.177133	0.160642	0.163062	0.175824
0.115448	0.0606238	0.0571082	0.0128282	0.068518	0.0843572	0.089997	0.158458	0.143953	0.0696216	0.0672221	0.106672	0.213173	0.143945	0.181336	0.164472	0.166938	0.18002
0.118403	0.0621561	0.0585711	0.0131651	0.0702706	0.0865282	0.0923042	0.162584	0.147698	0.0713555	0.0689247	0.109404	0.218637	0.147604	0.18596	0.168688	0.171203	0.184638
0.121655	0.0638411	0.0601815	0.0135367	0.0721999	0.0889192	0.0948443	0.167132	0.151827	0.0732598	0.0707974	0.112412	0.224653	0.151629	0.191048	0.173329	0.175897	0.189723
0.125239	0.0656953	0.061956	0.0139471	0.0743254	0.0915548	0.0976433	0.172152	0.156383	0.0753525	0.0728584	0.115726	0.231281	0.156061	0.196652	0.178442	0.181068	0.195326
0.129192	0.0677379	0.0639137	0.014401	0.07667	0.094464	0.100732	0.177699	0.161418	0.0776543	0.0751296	0.119383	0.238594	0.160946	0.202831	0.184085	0.186771	0.201508
0.133561	0.0699916	0.0660774	0.0149041	0.0792609	0.0976812	0.104145	0.183843	0.166993	0.0801895	0.0776361	0.123424	0.246677	0.166341	0.209657	0.190321	0.193072	0.208342
0.1384	0.072483	0.0684742	0.0154633	0.0821301	0.101247	0.107926	0.190663	0.173181	0.0829863	0.0804079	0.1279	0.25563	0.172309	0.217212	0.197229	0.200048	0.215913
0.143773	0.0752435	0.0711361	0.0160867	0.085316	0.10521	0.112127	0.198258	0.180072	0.0860781	0.0834804	0.132871	0.265574	0.178928	0.225596	0.204902	0.207793	0.224324
0.149758	0.078311	0.0741021	0.0167844	0.0888649	0.10963	0.116807	0.206748	0.187771	0.0895043	0.0868962	0.138409	0.276653	0.186293	0.234928	0.213452	0.216417	0.233697
0.15645	0.0817304	0.0774194	0.0175687	0.0928327	0.114578	0.122042	0.216277	0.196412	0.0933118	0.0907061	0.144603	0.289045	0.194514	0.245354	0.223015	0.226055	0.244183
0.163965	0.0855565	0.081146	0.018455	0.097288	0.120142	0.127924	0.227028	0.206157	0.0975562	0.0949722	0.151559	0.302964	0.203729	0.257048	0.233758	0.236873	0.255965
0.172446	0.0898558	0.0853538	0.019463	0.102316	0.126434	0.134566	0.239229	0.217213	0.102305	0.0997698	0.159411	0.318677	0.214105	0.270229	0.245889	0.249074	0.269271
0.182073	0.09471	0.0901328	0.0206174	0.108023	0.133591	0.142111	0.253174	0.229841	0.107638	0.105193	0.168327	0.33652	0.225851	0.285166	0.259667	0.262913	0.284389
0.193074	0.100219	0.0955987	0.021951	0.114546	0.141793	0.150739	0.269244	0.244383	0.113654	0.111355	0.178517	0.356918	0.239227	0.3022	0.275424	0.278711	0.301682
0.205742	0.106509	0.101902	0.0235085	0.122058	0.151268	0.160689	0.287947	0.261296	0.120466	0.118406	0.190257	0.380417	0.254567	0.321768	0.293587	0.296882	0.321624
0.22046	0.113734	0.109236	0.0253494	0.130785	0.162334	0.172262	0.309982	0.281168	0.128243	0.126519	0.203898	0.407734	0.272293	0.344424	0.314718	0.317962	0.344836
0.237748	0.122083	0.11788	0.027572	0.141041	0.175398	0.185895	0.336339	0.304907	0.137081	0.135915	0.21992	0.439848	0.292988	0.370935	0.339589	0.342675	0.372171
0.258307	0.131817	0.128201	0.0302122	0.153328	0.191099	0.202164	0.368488	0.333831	0.147442	0.146889	0.238961	0.477961	0.317297	0.402161	0.369234	0.371926	0.404739
0.283077	0.143	0.140753	0.0338244	0.167981	0.210165	0.222106	0.408733	0.369538	0.158866	0.15972	0.262123	0.523965	0.346307	0.439622	0.405106	0.407094	0.444269
0.313736	0.155791	0.156752	0.0380527	0.186265	0.23411	0.247083	0.462786	0.416088	0.174931	0.176212	0.290671	0.579486	0.38059	0.484152	0.449305	0.449187	0.492959
0.354257	0.173395	0.179329	0.0460149	0.211184	0.262788	0.279629	0.533558	0.477915	0.19641	0.189035	0.318812	0.655648	0.433008	0.548479	0.511387	0.513092	0.556464
0.39025	0.189912	0.20036	0.0648389	0.232296	0.318576	0.306466	0.634619	0.51091	0.166652	0.207929	0.385271	0.71531	0.471707	0.594668	0.562994	0.552675	0.621021
0.465861	0.238765	0.219421	0.029381	0.286291	0.365358	0.460079	0.898329	0.577993	0.596658	0.074614	0.340641	0.920305	0.531365	0.641653	0.703628	0.603252	0.738881
0.565746	0.357741	0.218795	0.210628	0.234648	0.404812	0.285526	0.40593	0.677044	0.212286	0.414633	1.08652	1.25096	0.589791	0.94153	0.778062	0.748767	1.13239
0.601043	0.523442	0.324546	0.114171	0.323101	0.402996	0.792854	0.997141	0.421775	0.583817	0.375542	0.924745	2.24259	1.79153	1.91557	1.26104	1.95255	0.492052
1.03822	0.559885	0.297605	0.371217	0.66422	0.652788	1.13084	0.427528	0.794221	1.05173	2.11274	1.86627	1.93512	2.16933	2.2828	1.34293	2.01837	1.6074
1.31665	1.85873	1.46928	0.46977	0.531584	1.07126	1.12614	1.0164	0.697228	2.06598	2.12253	0.660919	2.46449	2.34463	2.64737	2.71157	2.34936	1.79978
3.61419	1.92234	1.43869	0.722646	1.65064	2.33745	2.40392	2.13362	2.78358	3.24916	4.19602	5.24035	6.94895	5.32937	6.62326	5.76404	6.17655	6.01792

## Sheet: 7D_FFThuman055Hz
mean	all
829.632	911.622	958.094	885.184	873.26	961.843	699.042	682.213	736.359	697.579	701.874	863.119	913.908	868.484	862.265
10.8822	9.76856	14.7935	8.71911	18.3264	19.9392	5.77239	14.0104	13.9057	1.4815	7.46662	33.4266	28.8503	3.48344	4.34638
5.56972	13.5081	8.09542	8.54321	4.99306	7.48137	3.24249	11.9848	5.0432	8.94404	13.1426	9.64513	9.81074	5.61583	2.29107
1.73361	3.66431	8.58473	2.42268	11.1985	4.80368	11.5879	1.74889	5.73793	1.87131	11.5505	6.87383	3.19463	3.60407	7.6805
2.90468	5.05875	3.78506	2.6198	10.1687	3.01149	7.47589	8.44859	12.2432	4.58913	4.306	7.88095	9.53002	7.19605	4.86892
2.98091	3.40491	3.29526	3.0299	1.18882	3.76358	7.26911	1.99938	6.2277	4.74457	6.46242	4.31035	3.83862	6.92076	1.63835
1.42097	2.99768	4.4186	6.84035	2.62833	5.20316	7.00883	7.89081	3.10969	1.24162	5.55833	1.65947	5.20189	4.00821	3.49249
2.37936	2.65142	9.03934	6.65709	1.34839	2.88409	0.686725	9.11955	4.34306	2.459	1.93241	7.70361	3.27286	4.084	5.7274
1.39495	4.64423	3.00811	3.00586	4.19219	2.21688	2.57861	2.39616	6.61993	2.21508	2.98207	2.65709	6.55534	3.72507	6.17303
0.902949	2.10987	2.76747	5.0263	2.00121	2.39041	4.30503	2.05787	4.5198	5.76001	2.37599	1.34431	4.7331	5.63088	3.43685
3.0418	6.05606	2.3212	0.577543	4.9633	1.57474	4.50286	0.342832	4.66582	2.0454	3.56608	7.01401	6.34599	8.9448	3.87587
22.9047	34.4595	22.1605	27.6737	31.5671	23.2703	22.2261	15.075	17.4241	13.6074	12.2253	24.0678	22.4208	31.9124	28.125
6.35542	12.0764	7.21583	6.89765	11.0566	5.14684	7.4199	5.07618	2.61788	4.42157	4.00144	5.04877	8.26629	8.03106	5.871
4.36752	6.78001	2.75032	5.93149	5.44513	4.35688	2.34369	2.28531	7.01041	6.39568	4.03517	4.78674	1.86661	5.74816	6.06449
2.47059	3.01078	5.10743	3.0212	2.31249	1.87894	3.05026	1.63979	2.45363	1.85558	2.68262	1.42114	4.08063	5.66084	4.72035
1.75616	4.03709	1.97433	2.30015	4.05325	1.91523	2.10641	1.55348	5.17515	2.73522	1.45454	4.18914	2.17322	1.94165	3.92875
1.99991	4.37995	2.67152	0.793919	3.05028	1.31216	1.80018	1.5213	3.3505	0.527921	2.48226	1.22464	1.42564	4.31343	4.84969
0.794878	4.5628	0.318792	1.91438	2.31335	1.3099	1.50504	1.56622	2.85189	2.54641	1.73022	2.30481	2.35476	2.88102	2.3272
1.26013	3.22842	2.88223	1.62845	0.961401	0.945623	1.43315	0.455873	1.64927	0.785916	2.0087	1.97184	3.7945	3.3791	3.42086
0.746167	2.57291	1.27935	0.966438	0.493014	0.364829	0.356188	0.807435	0.809766	0.979014	3.15981	0.868158	2.89	0.32927	3.33999
0.391183	1.51373	0.573638	0.610839	2.20224	0.284859	0.95137	1.35176	1.82857	1.25969	1.32761	0.8946	1.79497	0.363167	3.64166
0.554259	3.58126	0.65404	1.51884	1.62702	0.349966	0.287809	0.532179	1.37636	0.898985	0.571527	0.438728	1.09418	2.07835	0.153842
1.18049	3.97751	2.10169	1.81295	2.98385	2.16019	2.0099	1.12046	1.51089	1.76776	0.893461	1.4314	0.42568	2.51369	2.36401
0.431556	2.74527	1.4697	1.41644	2.28784	0.431518	0.803782	0.675681	0.923075	0.459885	0.727574	1.36159	0.229272	0.3378	0.685193
0.560827	2.44495	0.566692	0.515429	1.08087	0.508709	0.094484	0.651367	0.801062	0.489047	0.490544	0.910511	0.251964	2.48802	2.85469
0.42281	2.08647	1.06559	1.5068	1.85269	0.754983	0.186643	0.825138	0.769742	0.472554	1.10876	0.856611	0.79237	0.705072	0.318325
0.210369	1.27506	0.242728	0.818434	1.83624	0.0891366	0.332415	0.304259	0.475283	0.183651	0.355419	0.761299	0.6488	1.55883	1.03043
0.375871	2.07776	1.07778	1.13069	1.09112	0.503877	0.280904	0.599753	0.947796	0.360682	1.13592	0.320734	0.202819	0.712065	1.5537
0.162875	0.888765	0.543206	0.882409	1.35459	0.528403	0.14606	0.191987	0.877901	0.22609	0.785313	0.28268	0.543976	0.739931	0.710396
0.280574	1.62021	0.270991	0.551452	0.970428	0.410228	0.28857	0.562392	0.0990679	0.288645	0.0953865	0.257606	0.290005	0.673557	0.178795
0.282393	1.60939	0.209958	0.848251	0.790886	0.474779	0.362757	0.266146	0.351508	0.207963	0.20267	0.523184	0.371185	0.730909	0.162913
0.147938	1.89764	0.341191	0.823664	0.333307	0.551279	0.363777	0.47736	0.924128	0.23421	0.329132	0.892546	0.406355	0.950608	0.447351
0.43946	0.99814	0.311276	0.679369	0.818049	0.270421	0.313017	0.167685	0.511121	0.231769	0.198013	0.65032	0.316161	3.02503	1.9739
0.324387	1.42089	0.489782	0.457857	1.89903	0.41236	0.29408	0.47208	0.676034	0.19025	0.04134	0.403173	0.103139	2.50364	2.28333
0.122974	0.362128	0.393598	0.707563	0.810505	0.236375	0.290282	0.188207	0.861959	0.217253	0.145283	0.0224203	0.304052	0.471255	1.20814
0.211594	1.15962	0.418926	0.675908	1.69076	0.241749	0.283667	0.450226	0.788907	0.199199	0.0857448	0.262862	0.327724	0.836091	0.836615
0.151589	0.726986	0.383358	0.663522	1.07122	0.263132	0.265239	0.199693	0.324493	0.195864	0.0385261	0.498993	0.148298	0.490069	0.467829
0.0375952	1.29142	0.341855	0.708347	0.689266	0.252919	0.242359	0.420888	0.121461	0.190624	0.0122278	0.603449	0.183205	0.482888	0.462352
0.225397	1.49145	0.436106	0.782205	0.150846	0.234357	0.213772	0.234993	0.496446	0.186357	0.0482246	0.513883	0.284088	0.897207	0.420603
0.0668999	0.475439	0.298445	0.801133	0.545098	0.247302	0.18191	0.386261	0.84696	0.183303	0.0992967	0.357291	0.329262	0.267741	0.950658
0.214095	0.639408	0.487248	0.872363	0.349468	0.270784	0.143932	0.278458	0.617509	0.171788	0.205637	0.0529157	0.199529	0.995707	0.89996
0.0314942	1.36028	0.288718	0.824085	0.550646	0.18406	0.128618	0.338892	0.404658	0.190592	0.226099	0.200463	0.10785	0.690522	0.577576
0.0773493	1.19901	0.445577	0.827812	0.383937	0.219795	0.112448	0.306775	0.426173	0.179319	0.0528803	0.444942	0.433299	0.691807	1.02548
0.0434435	0.880468	0.384498	0.912447	0.102895	0.336255	0.08418	0.285961	0.337969	0.175244	0.366132	0.538789	0.188655	0.530611	1.10126
0.132388	0.949329	0.498245	0.670346	0.788868	0.350942	0.0861001	0.354161	0.131443	0.181124	0.117311	0.551488	0.15857	0.93291	0.327372
0.0320071	0.534558	0.311284	0.869179	0.709234	0.171006	0.0818948	0.22856	0.244528	0.107849	0.206209	0.20777	0.0678726	0.513726	0.697749
0.118885	0.290329	0.304498	0.644501	0.260137	0.21001	0.112342	0.349535	0.285901	0.162468	0.0906396	0.0233838	0.181961	0.555095	0.295435
0.224349	0.97533	0.416609	0.695651	0.527608	0.330122	0.110943	0.196111	0.552628	0.135222	0.522939	0.244572	0.220592	0.190901	0.721718
0.0713587	1.14728	0.237819	0.666493	0.408287	0.129761	0.136636	0.330266	0.525208	0.151823	0.0655276	0.449525	0.246545	0.252811	0.325984
0.125879	0.367741	0.520367	0.649005	0.602385	0.304098	0.103604	0.172624	0.651103	0.155737	0.108814	0.469678	0.174532	0.224926	0.376613
0.110841	0.403495	0.175344	0.556414	0.574032	0.23627	0.203935	0.298907	0.416543	0.17522	0.16669	0.384426	0.233849	0.208332	0.367836
0.0404388	0.141237	0.204092	0.471772	0.451316	0.124231	0.132277	0.0994135	0.36195	0.118975	0.224488	0.381565	0.172611	0.259454	0.452318
0.123581	0.45245	0.251858	0.495748	0.49467	0.250245	0.154876	0.303763	0.117267	0.143384	0.372755	0.182437	0.144629	0.116894	0.26504
0.166008	0.819201	0.209057	0.488914	0.547985	0.181617	0.14167	0.125362	0.203806	0.0897824	0.444989	0.192562	0.209517	0.167487	0.2863
0.10544	0.13239	0.318803	0.374506	0.333025	0.137735	0.160134	0.227513	0.122951	0.0992857	0.250013	0.423441	0.219064	0.32852	0.114939
0.0390396	0.174121	0.186813	0.463305	0.216979	0.170787	0.122023	0.160472	0.279095	0.106593	0.152904	0.467004	0.206609	0.401204	0.178884
0.0847837	0.188519	0.318887	0.504038	0.115158	0.128022	0.217336	0.193801	0.257262	0.154618	0.404209	0.409011	0.103448	0.19566	0.424476
0.0664323	0.213738	0.142548	0.474274	0.398179	0.215232	0.158919	0.169108	0.301105	0.112805	0.0576707	0.275213	0.133843	0.283818	0.582279
0.0967346	0.396281	0.295646	0.442619	0.150455	0.270112	0.188689	0.201188	0.285042	0.134552	0.267892	0.12864	0.100322	0.207467	0.469307
0.0729057	0.490557	0.194997	0.48956	0.344076	0.192477	0.0971631	0.207173	0.526697	0.16459	0.151466	0.116578	0.170758	0.165458	0.440713
0.0302722	0.229663	0.188246	0.474597	0.171817	0.150657	0.114478	0.135355	0.338551	0.0736586	0.112494	0.292671	0.190811	0.0929973	0.519016
0.112365	0.457971	0.272201	0.502363	0.270427	0.1847	0.103438	0.193739	0.15882	0.118668	0.149579	0.371887	0.152802	0.22155	0.477879
0.101832	0.546963	0.157064	0.464566	0.083657	0.184314	0.153994	0.146687	0.219557	0.123016	0.194018	0.35651	0.0865444	0.261313	0.294311
0.0258493	0.25812	0.269231	0.453833	0.239422	0.185985	0.115113	0.193417	0.261965	0.111793	0.116236	0.26056	0.155365	0.267597	0.277088
0.0258249	0.421626	0.149691	0.440017	0.0364624	0.138588	0.0994602	0.169754	0.414131	0.116894	0.174713	0.145588	0.201111	0.183021	0.507301
0.0752475	0.309549	0.256285	0.465155	0.276372	0.135393	0.0975628	0.177848	0.118856	0.116637	0.0244115	0.102185	0.119661	0.194432	0.28163
0.0412921	0.129999	0.184272	0.426048	0.198707	0.139432	0.0929984	0.186538	0.233678	0.115699	0.108915	0.211412	0.0752499	0.135362	0.301773
0.0709542	0.376155	0.241319	0.42094	0.248028	0.129855	0.0698475	0.161147	0.32855	0.0913086	0.0776746	0.319568	0.156036	0.395379	0.29957
0.0275087	0.133628	0.204963	0.405709	0.0750303	0.152211	0.0490727	0.165445	0.303943	0.102996	0.0143433	0.317259	0.17573	0.179725	0.351707
0.0530338	0.180312	0.183029	0.386701	0.08394	0.145718	0.041642	0.161302	0.112418	0.102092	0.042315	0.276858	0.143309	0.0819638	0.216886
0.0427253	0.176559	0.240673	0.379141	0.137541	0.140697	0.0426319	0.167109	0.199472	0.1005	0.00810149	0.142204	0.0962752	0.181267	0.387569
0.0233836	0.23822	0.134006	0.362818	0.324616	0.144272	0.0485777	0.155601	0.246681	0.0994873	0.0103397	0.0594464	0.110408	0.0570095	0.220023
0.0528494	0.100237	0.25009	0.355121	0.207434	0.139305	0.0597606	0.161788	0.314715	0.0978898	0.0184558	0.186013	0.164962	0.116492	0.5365
0.0237446	0.0769358	0.144313	0.3539	0.185884	0.138526	0.0721915	0.153422	0.0670843	0.0966025	0.013443	0.283287	0.15323	0.0745305	0.179272
0.0232167	0.305475	0.228671	0.355389	0.273395	0.132109	0.0844279	0.154627	0.220249	0.0950119	0.0162331	0.313861	0.0944463	0.136294	0.441392
0.0506699	0.164158	0.181353	0.354179	0.0880971	0.12795	0.0957741	0.15504	0.292643	0.0944057	0.0330747	0.273129	0.0997676	0.105775	0.0857489
0.0814166	0.126551	0.193625	0.350783	0.247605	0.130131	0.104151	0.146604	0.385135	0.0936088	0.019783	0.155717	0.151577	0.362106	0.288725
0.0406088	0.149866	0.206144	0.364609	0.115458	0.143425	0.110614	0.153363	0.12	0.0894762	0.0991663	0.0572924	0.13962	0.175726	0.460603
0.0741657	0.199503	0.150357	0.381948	0.38358	0.121353	0.117345	0.140393	0.200129	0.096127	0.0311924	0.156842	0.112342	0.138982	0.346947
0.087001	0.173933	0.230012	0.374124	0.0904095	0.151235	0.122522	0.153918	0.200152	0.0812898	0.0463198	0.257897	0.090883	0.146948	0.247385
0.0661164	0.376694	0.15626	0.379872	0.149134	0.13858	0.118995	0.132278	0.195104	0.0844033	0.00820389	0.288917	0.139539	0.178221	0.175356
0.0461891	0.12759	0.220582	0.416592	0.210085	0.110943	0.116457	0.1499	0.100386	0.0872493	0.123111	0.264418	0.145582	0.130161	0.203724
0.0902222	0.280262	0.165893	0.36723	0.127362	0.11363	0.12826	0.144641	0.110635	0.0732111	0.104709	0.162367	0.111188	0.166988	0.19344
0.0767913	0.495649	0.215639	0.387053	0.302541	0.139921	0.116861	0.14854	0.229175	0.101182	0.143968	0.0585692	0.0776204	0.216166	0.150738
0.142224	0.302624	0.166043	0.356478	0.273923	0.140597	0.121965	0.140436	0.421723	0.0809205	0.0811444	0.129315	0.121626	0.414715	0.0448135
0.0300792	0.302695	0.174926	0.394582	0.161385	0.147426	0.114512	0.131323	0.192974	0.100264	0.154936	0.221659	0.168818	0.212337	0.223647
0.0484615	0.147624	0.22796	0.403016	0.194839	0.11151	0.0924916	0.148893	0.234108	0.0795019	0.115933	0.301071	0.126682	0.111863	0.169996
0.0313322	0.158177	0.133739	0.371561	0.182322	0.159139	0.0801161	0.114292	0.282262	0.0785013	0.103463	0.232172	0.0699971	0.126964	0.321375
0.0963325	0.254469	0.232654	0.353367	0.0863885	0.126245	0.0813175	0.121626	0.224738	0.110356	0.0509541	0.163791	0.0769928	0.112326	0.148385
0.0366749	0.171813	0.122842	0.310813	0.14797	0.156823	0.0707905	0.121646	0.16183	0.0665567	0.108119	0.0379345	0.114521	0.303622	0.197198
0.0557569	0.185987	0.180815	0.335794	0.0918362	0.0853269	0.0813882	0.163302	0.0756548	0.106281	0.0402473	0.103108	0.116853	0.0589356	0.221186
0.040859	0.120232	0.156185	0.33277	0.051522	0.119127	0.0387138	0.106599	0.100199	0.0689854	0.0697621	0.217676	0.069261	0.018943	0.390528
0.0373803	0.0987484	0.136507	0.319311	0.0912551	0.105818	0.0314073	0.141832	0.359008	0.0907649	0.0390135	0.267815	0.0575338	0.117051	0.30288
0.0160846	0.0606137	0.191083	0.304491	0.0806383	0.140003	0.022414	0.0927066	0.135577	0.077259	0.0303151	0.224792	0.121141	0.125499	0.190345
0.0321879	0.172877	0.121706	0.297817	0.132829	0.132052	0.0196164	0.145305	0.139386	0.0841112	0.0399801	0.17259	0.116204	0.077186	0.327584
0.0257954	0.151284	0.184227	0.311183	0.133989	0.12319	0.033101	0.123365	0.267059	0.0890385	0.0120787	0.059815	0.0729061	0.0704568	0.336567
0.0493152	0.186279	0.0943442	0.313401	0.314382	0.12955	0.0319267	0.139861	0.290716	0.0705048	0.0922938	0.0824221	0.0735416	0.0525945	0.314784
0.0448155	0.235769	0.206249	0.301218	0.12703	0.112951	0.0496025	0.111306	0.0752954	0.0804799	0.0994407	0.177663	0.0875946	0.0802159	0.189238
0.0135484	0.0816375	0.113014	0.313463	0.14727	0.127061	0.0742398	0.143881	0.064379	0.0793299	0.0250735	0.232662	0.121366	0.214707	0.145538
0.0374096	0.0940636	0.180885	0.305785	0.0794928	0.114995	0.0848435	0.116497	0.0906591	0.0682162	0.0578038	0.220661	0.107466	0.109754	0.0741094
0.0481866	0.179378	0.134059	0.306077	0.0866613	0.122251	0.0723182	0.120275	0.352361	0.0810101	0.0265469	0.167206	0.0736582	0.164403	0.254648
0.0478883	0.0764914	0.119217	0.299697	0.132315	0.109002	0.0769453	0.126783	0.234834	0.0676325	0.0286795	0.0661184	0.0824515	0.161624	0.0963832
0.0433517	0.0513874	0.151626	0.304354	0.0494011	0.103998	0.0866305	0.113261	0.168241	0.0769011	0.0834743	0.0584148	0.121162	0.0488243	0.359646
0.0195592	0.254053	0.106184	0.290194	0.0806423	0.11184	0.0914271	0.132856	0.191453	0.0720938	0.00423532	0.160696	0.119334	0.0741897	0.0744312
0.0615255	0.079309	0.175367	0.300647	0.0917825	0.121715	0.0934359	0.106616	0.306137	0.0725348	0.0419621	0.209707	0.0651152	0.0840571	0.221302
0.0259363	0.0919541	0.102834	0.283887	0.0805871	0.10318	0.0937373	0.134179	0.0876717	0.0737008	0.0326587	0.216609	0.0785684	0.0836799	0.225211
0.0356047	0.0836925	0.168314	0.275804	0.190487	0.105786	0.0929077	0.0966376	0.0338567	0.0713461	0.0240775	0.167512	0.116047	0.0804137	0.182366
0.028491	0.0505066	0.126683	0.270985	0.193792	0.110144	0.0889419	0.132904	0.0732688	0.0713438	0.00465963	0.0861908	0.113882	0.0414912	0.111472
0.0508241	0.205409	0.144101	0.267874	0.183992	0.104666	0.0844855	0.0933386	0.265797	0.0707099	0.0023919	0.0436625	0.0716293	0.0504191	0.258743
0.0609012	0.299864	0.158954	0.261215	0.140234	0.105114	0.0784554	0.132928	0.213163	0.070222	0.000835298	0.132089	0.0657566	0.16978	0.0755664
0.0312293	0.228807	0.110426	0.256289	0.184123	0.104221	0.071328	0.0903676	0.165953	0.0697019	0.0108061	0.195225	0.106115	0.0958372	0.280906
0.0176082	0.16123	0.175754	0.253402	0.10807	0.104365	0.0629538	0.132798	0.1804	0.0692666	0.00742989	0.211186	0.116328	0.0555393	0.119271
0.0445148	0.120807	0.0909415	0.255605	0.125791	0.0957139	0.0534417	0.087866	0.340468	0.0692091	0.0205674	0.17431	0.0836783	0.0546761	0.203223
0.0561869	0.103905	0.175372	0.251906	0.193557	0.101729	0.0453595	0.131707	0.175716	0.0682352	0.0477163	0.096541	0.057911	0.0475268	0.164458
0.0290311	0.0940416	0.115401	0.257961	0.0429746	0.0987796	0.0376162	0.0891072	0.0514559	0.0700964	0.0710048	0.0314786	0.102405	0.0224718	0.124763
0.040509	0.16239	0.158547	0.256932	0.0162915	0.100497	0.0270639	0.125515	0.048664	0.0692389	0.0607421	0.116563	0.118005	0.088493	0.183325
0.0248623	0.166707	0.146205	0.266277	0.0617255	0.109003	0.021422	0.100919	0.227087	0.0692384	0.0404505	0.178564	0.094227	0.22159	0.149946
0.029447	0.104317	0.116098	0.265947	0.0385718	0.112344	0.0157761	0.121125	0.192694	0.0685391	0.0448624	0.216512	0.0589407	0.0289616	0.078926
0.0280976	0.137961	0.169231	0.269323	0.12704	0.0815889	0.0295184	0.10304	0.124711	0.0632054	0.041115	0.179177	0.0887756	0.052929	0.0964502
0.0199654	0.171119	0.0963526	0.270602	0.121482	0.105412	0.0330194	0.108645	0.0816866	0.06563	0.00628429	0.106905	0.110167	0.110495	0.140087
0.0780904	0.203997	0.175213	0.286884	0.0770621	0.100683	0.0310363	0.117195	0.298634	0.065744	0.078803	0.0386041	0.0993672	0.0332044	0.127538
0.0212046	0.138387	0.102589	0.292697	0.110367	0.101227	0.0414228	0.0882471	0.207394	0.0644433	0.0406217	0.0967857	0.0523799	0.0109849	0.101272
0.0569034	0.204235	0.148622	0.286731	0.0695366	0.078996	0.0555912	0.121168	0.0967011	0.0661983	0.0807347	0.172328	0.0576954	0.0237897	0.0890518
0.0255858	0.160822	0.120738	0.28334	0.0370894	0.0926566	0.073104	0.0771542	0.096102	0.0627509	0.072642	0.207387	0.0906329	0.0777131	0.209094
0.0375011	0.0734994	0.133347	0.272474	0.0448706	0.083983	0.0627074	0.126721	0.237683	0.069889	0.096678	0.183515	0.0883167	0.0150211	0.201703
0.0671761	0.096095	0.168237	0.280607	0.143408	0.0901661	0.0820527	0.0726908	0.20642	0.0550664	0.0586701	0.110742	0.0639272	0.126304	0.101994
0.0178199	0.0775225	0.103477	0.278828	0.0694389	0.0785684	0.0601476	0.121811	0.117583	0.065485	0.142791	0.0269531	0.0578781	0.103141	0.190948
0.0344388	0.197923	0.18232	0.260834	0.0555766	0.094222	0.0738777	0.0751523	0.0284888	0.0571232	0.0482073	0.0816557	0.0850014	0.0625142	0.12368
0.0210233	0.020584	0.0887681	0.270137	0.0879896	0.0939139	0.0635498	0.120198	0.264774	0.0652447	0.128697	0.156169	0.108599	0.106876	0.141179
0.0253368	0.0972847	0.159845	0.258125	0.060025	0.091715	0.0789469	0.0865253	0.22236	0.0612118	0.126926	0.193812	0.0672551	0.0566697	0.194384
0.026253	0.0269524	0.0911944	0.252583	0.0475163	0.102739	0.0863241	0.107655	0.154139	0.0553489	0.0703503	0.178657	0.0371322	0.0217876	0.118046
0.0107313	0.0801791	0.133495	0.247396	0.0554268	0.0829134	0.0809404	0.0946727	0.0949139	0.0617271	0.0869931	0.11782	0.0873868	0.00999859	0.244336
0.0581184	0.109307	0.125092	0.237867	0.102545	0.104181	0.0820279	0.109349	0.243046	0.0598123	0.074091	0.0348506	0.100295	0.0628518	0.137399
0.0341553	0.0957661	0.104499	0.233646	0.0395938	0.0880855	0.0721372	0.102405	0.173185	0.0587683	0.0810457	0.0781488	0.0760761	0.100627	0.21321
0.0279726	0.0627546	0.128378	0.240316	0.0502346	0.0922265	0.0631972	0.0952702	0.0800159	0.0625281	0.0290144	0.14883	0.047987	0.0702961	0.19938
0.0147848	0.0144434	0.082272	0.231749	0.0964703	0.0857375	0.0593453	0.114955	0.0680289	0.0584987	0.0711862	0.187271	0.0734328	0.0432506	0.210192
0.0451361	0.158463	0.143909	0.236112	0.0494862	0.0796239	0.0537538	0.0848677	0.220596	0.0584965	0.0439995	0.179215	0.100102	0.0391555	0.0361149
0.0409327	0.0680114	0.0814394	0.240689	0.0540276	0.0899006	0.0405061	0.110635	0.276979	0.0587474	0.0256142	0.12363	0.0889486	0.016462	0.0990855
0.038361	0.0576073	0.129793	0.239993	0.0967923	0.0879681	0.0317166	0.0831455	0.19668	0.0609776	0.0443508	0.0511576	0.0565923	0.04729	0.144469
0.0305458	0.0917711	0.101082	0.233037	0.0856341	0.0852416	0.0283316	0.112291	0.0618543	0.0574729	0.0306543	0.0565079	0.0616835	0.118101	0.145978
0.0542498	0.0940668	0.113728	0.233961	0.125779	0.0845215	0.0210219	0.0824886	0.228449	0.0581984	0.0368934	0.129895	0.0933017	0.121652	0.192541
0.0129829	0.0511564	0.125905	0.24127	0.112135	0.0873738	0.0205458	0.10406	0.177734	0.0569847	0.015143	0.175059	0.0933968	0.0579259	0.242309
0.00457568	0.208706	0.0870732	0.23048	0.035988	0.0824423	0.0203645	0.0862401	0.068176	0.0580618	0.0159446	0.172992	0.0560083	0.106322	0.262222
0.046226	0.0566831	0.14165	0.235466	0.106311	0.0845779	0.0265159	0.101221	0.0564524	0.0575302	0.031911	0.132974	0.0528974	0.153444	0.150091
0.0296781	0.165125	0.0767491	0.230439	0.120906	0.0845664	0.0332601	0.0888388	0.148309	0.0575445	0.0137723	0.0614825	0.0883093	0.0966112	0.0918462
0.0287862	0.24067	0.143122	0.226587	0.0221572	0.0842196	0.0402479	0.0973425	0.239759	0.0572547	0.00498005	0.0448828	0.0963777	0.0234751	0.123052
0.0334566	0.185966	0.0901862	0.222468	0.143629	0.0841308	0.0468531	0.0911729	0.199246	0.0570828	0.00465585	0.117624	0.0679697	0.0580769	0.143941
0.0236237	0.130837	0.129663	0.220049	0.0940424	0.0837122	0.0528022	0.0939563	0.0980469	0.0568983	0.0180216	0.167054	0.0485352	0.0812164	0.11059
0.0345186	0.0735389	0.11902	0.219999	0.0820262	0.0841144	0.0577223	0.0930791	0.233148	0.0567878	0.0114784	0.175466	0.0783519	0.0786162	0.123243
0.0204434	0.0976743	0.10524	0.216079	0.031778	0.0838327	0.0624112	0.090618	0.228328	0.0569595	0.0258152	0.141509	0.0977236	0.108271	0.152565
0.0363995	0.0902749	0.139287	0.210322	0.105513	0.0828891	0.066288	0.09401	0.0955122	0.0563285	0.00827309	0.0758738	0.0741892	0.0940073	0.27035
0.0259827	0.0824235	0.0800042	0.214404	0.0400371	0.0842035	0.0690085	0.0882105	0.0588756	0.0583072	0.00637876	0.0331141	0.044163	0.0969327	0.169381
0.0390067	0.102559	0.152217	0.214896	0.0728428	0.0768553	0.0700948	0.0958395	0.10566	0.0559352	0.0430146	0.106038	0.066542	0.0731491	0.250924
0.0319234	0.0869728	0.0813822	0.214903	0.0308473	0.0784903	0.0715205	0.0854772	0.204733	0.0544832	0.043824	0.165987	0.0939927	0.0873087	0.111772
0.0131349	0.0256728	0.144082	0.225793	0.0502635	0.0792828	0.0689522	0.0949733	0.207114	0.0565737	0.0109242	0.17547	0.0853571	0.0494418	0.215266
0.0440346	0.181008	0.108851	0.223509	0.134689	0.0881385	0.0679736	0.0803576	0.115863	0.0492002	0.0544144	0.148084	0.0509005	0.0449747	0.167375
0.0571895	0.0735491	0.111597	0.229511	0.0949555	0.0739513	0.0687338	0.0985025	0.184607	0.0559906	0.077428	0.0816438	0.0579664	0.0783601	0.10436
0.0332653	0.070177	0.129665	0.230767	0.0804037	0.0948777	0.0637433	0.0762982	0.23746	0.0529845	0.066342	0.0339882	0.0867017	0.059718	0.118761
0.0122547	0.054558	0.0974333	0.244171	0.0839817	0.0751736	0.0567426	0.102366	0.108357	0.0571186	0.0613839	0.0999876	0.0883483	0.0881377	0.249409
0.0424385	0.101916	0.152655	0.234421	0.0981244	0.0886544	0.045353	0.0870559	0.0462541	0.0555772	0.0730502	0.158253	0.0562838	0.0194023	0.122942
0.0406483	0.181456	0.0784397	0.242166	0.142367	0.082497	0.0486442	0.102391	0.118339	0.0579947	0.0676553	0.187189	0.0533118	0.0675441	0.141348
0.0446549	0.157134	0.136579	0.234929	0.0701007	0.0838383	0.0463065	0.0788491	0.178206	0.0558709	0.0338808	0.157872	0.0793655	0.0810622	0.154825
0.00117751	0.0951871	0.0907145	0.253901	0.0843067	0.0875891	0.0395287	0.103141	0.196101	0.0497839	0.0834737	0.0989371	0.0851804	0.00714161	0.143185
0.0504602	0.0409824	0.136866	0.244918	0.126151	0.0751736	0.0381009	0.076263	0.147873	0.0574887	0.0421259	0.0290786	0.0669856	0.0699653	0.131312
0.0305771	0.0150777	0.117926	0.24268	0.0117265	0.0859555	0.0269968	0.0906506	0.143525	0.057906	0.0952968	0.0827635	0.0441295	0.0535341	0.220084
0.0183693	0.0837362	0.097898	0.242636	0.0816956	0.0867884	0.0240133	0.0867438	0.223442	0.0505009	0.083046	0.137667	0.0550451	0.108553	0.214931
0.0173665	0.129295	0.135696	0.227941	0.125263	0.0749395	0.0288048	0.0930025	0.159039	0.0582049	0.0739171	0.175863	0.0834485	0.093947	0.189778
0.0153356	0.0999172	0.0728621	0.219204	0.0604427	0.0746031	0.0290676	0.0930786	0.0721166	0.0544892	0.0519371	0.155451	0.0781664	0.0903993	0.145818
0.0553551	0.1481	0.139123	0.220711	0.0635066	0.0870604	0.0359141	0.0932538	0.0908297	0.0584803	0.0313782	0.107548	0.0456741	0.0896276	0.149856
0.0312577	0.0520119	0.0866338	0.217459	0.117828	0.0878823	0.0416836	0.100187	0.152599	0.0529249	0.0198646	0.0357335	0.0677271	0.0413935	0.114993
0.0330468	0.0496963	0.131365	0.212888	0.0590325	0.0866008	0.0508937	0.0820156	0.111918	0.0565316	0.0549421	0.0663558	0.0985145	0.0673034	0.162981
0.0293871	0.120058	0.0956128	0.210232	0.0327004	0.0828587	0.0563764	0.0924923	0.145337	0.0557788	0.0400832	0.131646	0.071852	0.0384187	0.116749
0.0185715	0.133384	0.110188	0.214529	0.0696533	0.0768317	0.0624938	0.0775626	0.0870648	0.0515531	0.0169968	0.158174	0.0422173	0.0431957	0.134704
0.0316829	0.0225053	0.117368	0.20754	0.0260027	0.0786449	0.0651378	0.0959598	0.214207	0.0540054	0.0190027	0.156715	0.0584092	0.0327417	0.155268
0.00610891	0.0943429	0.0787499	0.210801	0.0996094	0.0849702	0.0690454	0.0811965	0.195808	0.050588	0.0455265	0.110939	0.0792759	0.027672	0.126974
0.0630579	0.0142839	0.133655	0.202649	0.0903442	0.0816492	0.071069	0.0944803	0.128464	0.0537097	0.0664969	0.0379102	0.0842684	0.0603047	0.0326719
0.0244347	0.0325122	0.0684399	0.212688	0.0208569	0.0836139	0.0707932	0.0824664	0.102349	0.0541285	0.0204142	0.0565254	0.0490645	0.0784722	0.133083
0.0427478	0.0261821	0.134047	0.210045	0.0635094	0.0819785	0.0685586	0.0898752	0.170049	0.0537444	0.0215316	0.117942	0.0495916	0.0334477	0.129165
0.0179751	0.133736	0.0804907	0.214107	0.119671	0.0802683	0.0670704	0.0821646	0.103328	0.0536614	0.0256742	0.158104	0.0815692	0.0189606	0.170583
0.0345966	0.178074	0.118047	0.21236	0.0731912	0.0799278	0.0645966	0.0892179	0.147826	0.0532377	0.0224663	0.158368	0.0851234	0.0787193	0.192659
0.0278029	0.0693669	0.104475	0.21189	0.0384023	0.0803973	0.0606775	0.0830031	0.0170231	0.0531405	0.00710824	0.11859	0.0631151	0.0784916	0.185248
0.0364822	0.069135	0.0913379	0.212216	0.0452219	0.0801197	0.0563176	0.0886799	0.185996	0.0530847	0.0036494	0.0534236	0.0425724	0.0955263	0.121569
0.0340972	0.206671	0.123892	0.210857	0.0119736	0.080446	0.0510873	0.0827418	0.180239	0.0530233	0.00699108	0.0428254	0.0722852	0.132167	0.0900079
0.022938	0.0864718	0.0717227	0.209489	0.0752721	0.0797342	0.0452887	0.089077	0.152605	0.0529192	0.00523339	0.108343	0.0877332	0.0712903	0.142535
0.0283871	0.117114	0.133136	0.207761	0.0213498	0.0814807	0.0392539	0.0819292	0.0896424	0.0529973	0.00988935	0.152819	0.0707283	0.0877962	0.141695
0.0133121	0.0736872	0.0743556	0.204435	0.0534197	0.0795587	0.0324901	0.0889377	0.192943	0.0531177	0.00893848	0.158057	0.0424989	0.0708362	0.210552
0.021515	0.0602429	0.127809	0.202843	0.0721176	0.0808317	0.0268297	0.0800298	0.113986	0.0520486	0.010039	0.126517	0.063378	0.106347	0.224953
0.023032	0.0395896	0.0939204	0.20131	0.0872504	0.0745561	0.0216473	0.0893462	0.124335	0.0526651	0.0235166	0.0661405	0.0882723	0.0458797	0.136784
0.0253664	0.0723678	0.106522	0.196327	0.0909425	0.0811156	0.0186049	0.0795879	0.0103826	0.0535719	0.0406869	0.0343171	0.0742212	0.0297929	0.104087
0.0435198	0.0155527	0.119441	0.20598	0.0766797	0.0735949	0.0191151	0.0912631	0.155566	0.05483	0.0421965	0.0989671	0.040747	0.0786679	0.136997
0.0204193	0.115718	0.0794304	0.203616	0.0766301	0.0820959	0.0274105	0.0815277	0.189401	0.0523661	0.0561096	0.146648	0.0535075	0.0843361	0.192543
0.051382	0.185297	0.138312	0.200458	0.0312005	0.0804017	0.0313013	0.0884818	0.199668	0.0517782	0.0431162	0.165282	0.0769466	0.0593047	0.103592
0.0136317	0.0253564	0.0800226	0.208799	0.026586	0.0822682	0.0399341	0.0811208	0.0531277	0.0546786	0.0423181	0.133942	0.0875769	0.0235894	0.156513
0.0618817	0.167874	0.13492	0.212972	0.0549387	0.0761689	0.0448475	0.0871896	0.197151	0.0504098	0.0783195	0.0791806	0.0501237	0.0334421	0.121025
0.0256108	0.118227	0.0887274	0.211826	0.100473	0.0804219	0.0492836	0.0802518	0.107788	0.0565285	0.0854775	0.0275837	0.045858	0.0485361	0.126255
0.0391959	0.056797	0.118337	0.226674	0.0840048	0.0828487	0.0512752	0.0917056	0.0986006	0.0446974	0.113711	0.0895276	0.0796087	0.019801	0.110798
0.019324	0.0506436	0.12349	0.236051	0.00759734	0.083244	0.0615013	0.0865115	0.0610636	0.0480367	0.0309874	0.139835	0.0864968	0.0572841	0.157376
0.0322337	0.0733196	0.10039	0.225921	0.071994	0.0808934	0.0667943	0.0925265	0.120616	0.0514228	0.13124	0.156524	0.0540931	0.0187287	0.142033
0.0294292	0.0245463	0.128564	0.233908	0.074331	0.0717479	0.0747903	0.0839664	0.1484	0.0506695	0.0940807	0.144863	0.0362738	0.0562901	0.118979
0.0382973	0.068473	0.0897038	0.23883	0.0149949	0.0803166	0.0711612	0.0874933	0.197812	0.0532036	0.0417726	0.0898059	0.0659499	0.0769296	0.114946
0.0320612	0.0542724	0.142309	0.217599	0.113298	0.0712126	0.0656889	0.082594	0.10927	0.0515298	0.00347027	0.023066	0.0844624	0.0304042	0.0435024
0.0382973	0.068473	0.0897038	0.23883	0.0149949	0.0803166	0.0711612	0.0874933	0.197812	0.0532036	0.0417726	0.0898059	0.0659499	0.0769296	0.114946
0.0294292	0.0245463	0.128564	0.233908	0.074331	0.0717479	0.0747903	0.0839664	0.1484	0.0506695	0.0940807	0.144863	0.0362738	0.0562901	0.118979
0.0322337	0.0733196	0.10039	0.225921	0.071994	0.0808934	0.0667943	0.0925265	0.120616	0.0514228	0.13124	0.156524	0.0540931	0.0187287	0.142033
0.019324	0.0506436	0.12349	0.236051	0.00759734	0.083244	0.0615013	0.0865115	0.0610636	0.0480367	0.0309874	0.139835	0.0864968	0.0572841	0.157376
0.0391959	0.056797	0.118337	0.226674	0.0840048	0.0828487	0.0512752	0.0917056	0.0986006	0.0446974	0.113711	0.0895276	0.0796087	0.019801	0.110798
0.0256108	0.118227	0.0887274	0.211826	0.100473	0.0804219	0.0492836	0.0802518	0.107788	0.0565285	0.0854775	0.0275837	0.045858	0.0485361	0.126255
0.0618817	0.167874	0.13492	0.212972	0.0549387	0.0761689	0.0448475	0.0871896	0.197151	0.0504098	0.0783195	0.0791806	0.0501237	0.0334421	0.121025
0.0136317	0.0253564	0.0800226	0.208799	0.026586	0.0822682	0.0399341	0.0811208	0.0531277	0.0546786	0.0423181	0.133942	0.0875769	0.0235894	0.156513
0.051382	0.185297	0.138312	0.200458	0.0312005	0.0804017	0.0313013	0.0884818	0.199668	0.0517782	0.0431162	0.165282	0.0769466	0.0593047	0.103592
0.0204193	0.115718	0.0794304	0.203616	0.0766301	0.0820959	0.0274105	0.0815277	0.189401	0.0523661	0.0561096	0.146648	0.0535075	0.0843361	0.192543
0.0435198	0.0155527	0.119441	0.20598	0.0766797	0.0735949	0.0191151	0.0912631	0.155566	0.05483	0.0421965	0.0989671	0.040747	0.0786679	0.136997
0.0253664	0.0723678	0.106522	0.196327	0.0909425	0.0811156	0.0186049	0.0795879	0.0103826	0.0535719	0.0406869	0.0343171	0.0742212	0.0297929	0.104087
0.023032	0.0395896	0.0939204	0.20131	0.0872504	0.0745561	0.0216473	0.0893462	0.124335	0.0526651	0.0235166	0.0661405	0.0882723	0.0458797	0.136784
0.021515	0.0602429	0.127809	0.202843	0.0721176	0.0808317	0.0268297	0.0800298	0.113986	0.0520486	0.010039	0.126517	0.063378	0.106347	0.224953
0.0133121	0.0736872	0.0743556	0.204435	0.0534197	0.0795587	0.0324901	0.0889377	0.192943	0.0531177	0.00893848	0.158057	0.0424989	0.0708362	0.210552
0.0283871	0.117114	0.133136	0.207761	0.0213498	0.0814807	0.0392539	0.0819292	0.0896424	0.0529973	0.00988935	0.152819	0.0707283	0.0877962	0.141695
0.022938	0.0864718	0.0717227	0.209489	0.0752721	0.0797342	0.0452887	0.089077	0.152605	0.0529192	0.00523339	0.108343	0.0877332	0.0712903	0.142535
0.0340972	0.206671	0.123892	0.210857	0.0119736	0.080446	0.0510873	0.0827418	0.180239	0.0530233	0.00699108	0.0428254	0.0722852	0.132167	0.0900079
0.0364822	0.069135	0.0913379	0.212216	0.0452219	0.0801197	0.0563176	0.0886799	0.185996	0.0530847	0.0036494	0.0534236	0.0425724	0.0955263	0.121569
0.0278029	0.0693669	0.104475	0.21189	0.0384023	0.0803973	0.0606775	0.0830031	0.0170231	0.0531405	0.00710824	0.11859	0.0631151	0.0784916	0.185248
0.0345966	0.178074	0.118047	0.21236	0.0731912	0.0799278	0.0645966	0.0892179	0.147826	0.0532377	0.0224663	0.158368	0.0851234	0.0787193	0.192659
0.0179751	0.133736	0.0804907	0.214107	0.119671	0.0802683	0.0670704	0.0821646	0.103328	0.0536614	0.0256742	0.158104	0.0815692	0.0189606	0.170583
0.0427478	0.0261821	0.134047	0.210045	0.0635094	0.0819785	0.0685586	0.0898752	0.170049	0.0537444	0.0215316	0.117942	0.0495916	0.0334477	0.129165
0.0244347	0.0325122	0.0684399	0.212688	0.0208569	0.0836139	0.0707932	0.0824664	0.102349	0.0541285	0.0204142	0.0565254	0.0490645	0.0784722	0.133083
0.0630579	0.0142839	0.133655	0.202649	0.0903442	0.0816492	0.071069	0.0944803	0.128464	0.0537097	0.0664969	0.0379102	0.0842684	0.0603047	0.0326719
0.00610891	0.0943429	0.0787499	0.210801	0.0996094	0.0849702	0.0690454	0.0811965	0.195808	0.050588	0.0455265	0.110939	0.0792759	0.027672	0.126974
0.0316829	0.0225053	0.117368	0.20754	0.0260027	0.0786449	0.0651378	0.0959598	0.214207	0.0540054	0.0190027	0.156715	0.0584092	0.0327417	0.155268
0.0185715	0.133384	0.110188	0.214529	0.0696533	0.0768317	0.0624938	0.0775626	0.0870648	0.0515531	0.0169968	0.158174	0.0422173	0.0431957	0.134704
0.0293871	0.120058	0.0956128	0.210232	0.0327004	0.0828587	0.0563764	0.0924923	0.145337	0.0557788	0.0400832	0.131646	0.071852	0.0384187	0.116749
0.0330468	0.0496963	0.131365	0.212888	0.0590325	0.0866008	0.0508937	0.0820156	0.111918	0.0565316	0.0549421	0.0663558	0.0985145	0.0673034	0.162981
0.0312577	0.0520119	0.0866338	0.217459	0.117828	0.0878823	0.0416836	0.100187	0.152599	0.0529249	0.0198646	0.0357335	0.0677271	0.0413935	0.114993
0.0553551	0.1481	0.139123	0.220711	0.0635066	0.0870604	0.0359141	0.0932538	0.0908297	0.0584803	0.0313782	0.107548	0.0456741	0.0896276	0.149856
0.0153356	0.0999172	0.0728621	0.219204	0.0604427	0.0746031	0.0290676	0.0930786	0.0721166	0.0544892	0.0519371	0.155451	0.0781664	0.0903993	0.145818
0.0173665	0.129295	0.135696	0.227941	0.125263	0.0749395	0.0288048	0.0930025	0.159039	0.0582049	0.0739171	0.175863	0.0834485	0.093947	0.189778
0.0183693	0.0837362	0.097898	0.242636	0.0816956	0.0867884	0.0240133	0.0867438	0.223442	0.0505009	0.083046	0.137667	0.0550451	0.108553	0.214931
0.0305771	0.0150777	0.117926	0.24268	0.0117265	0.0859555	0.0269968	0.0906506	0.143525	0.057906	0.0952968	0.0827635	0.0441295	0.0535341	0.220084
0.0504602	0.0409824	0.136866	0.244918	0.126151	0.0751736	0.0381009	0.076263	0.147873	0.0574887	0.0421259	0.0290786	0.0669856	0.0699653	0.131312
0.00117751	0.0951871	0.0907145	0.253901	0.0843067	0.0875891	0.0395287	0.103141	0.196101	0.0497839	0.0834737	0.0989371	0.0851804	0.00714161	0.143185
0.0446549	0.157134	0.136579	0.234929	0.0701007	0.0838383	0.0463065	0.0788491	0.178206	0.0558709	0.0338808	0.157872	0.0793655	0.0810622	0.154825
0.0406483	0.181456	0.0784397	0.242166	0.142367	0.082497	0.0486442	0.102391	0.118339	0.0579947	0.0676553	0.187189	0.0533118	0.0675441	0.141348
0.0424385	0.101916	0.152655	0.234421	0.0981244	0.0886544	0.045353	0.0870559	0.0462541	0.0555772	0.0730502	0.158253	0.0562838	0.0194023	0.122942
0.0122547	0.054558	0.0974333	0.244171	0.0839817	0.0751736	0.0567426	0.102366	0.108357	0.0571186	0.0613839	0.0999876	0.0883483	0.0881377	0.249409
0.0332653	0.070177	0.129665	0.230767	0.0804037	0.0948777	0.0637433	0.0762982	0.23746	0.0529845	0.066342	0.0339882	0.0867017	0.059718	0.118761
0.0571895	0.0735491	0.111597	0.229511	0.0949555	0.0739513	0.0687338	0.0985025	0.184607	0.0559906	0.077428	0.0816438	0.0579664	0.0783601	0.10436
0.0440346	0.181008	0.108851	0.223509	0.134689	0.0881385	0.0679736	0.0803576	0.115863	0.0492002	0.0544144	0.148084	0.0509005	0.0449747	0.167375
0.0131349	0.0256728	0.144082	0.225793	0.0502635	0.0792828	0.0689522	0.0949733	0.207114	0.0565737	0.0109242	0.17547	0.0853571	0.0494418	0.215266
0.0319234	0.0869728	0.0813822	0.214903	0.0308473	0.0784903	0.0715205	0.0854772	0.204733	0.0544832	0.043824	0.165987	0.0939927	0.0873087	0.111772
0.0390067	0.102559	0.152217	0.214896	0.0728428	0.0768553	0.0700948	0.0958395	0.10566	0.0559352	0.0430146	0.106038	0.066542	0.0731491	0.250924
0.0259827	0.0824235	0.0800042	0.214404	0.0400371	0.0842035	0.0690085	0.0882105	0.0588756	0.0583072	0.00637876	0.0331141	0.044163	0.0969327	0.169381
0.0363995	0.0902749	0.139287	0.210322	0.105513	0.0828891	0.066288	0.09401	0.0955122	0.0563285	0.00827309	0.0758738	0.0741892	0.0940073	0.27035
0.0204434	0.0976743	0.10524	0.216079	0.031778	0.0838327	0.0624112	0.090618	0.228328	0.0569595	0.0258152	0.141509	0.0977236	0.108271	0.152565
0.0345186	0.0735389	0.11902	0.219999	0.0820262	0.0841144	0.0577223	0.0930791	0.233148	0.0567878	0.0114784	0.175466	0.0783519	0.0786162	0.123243
0.0236237	0.130837	0.129663	0.220049	0.0940424	0.0837122	0.0528022	0.0939563	0.0980469	0.0568983	0.0180216	0.167054	0.0485352	0.0812164	0.11059
0.0334566	0.185966	0.0901862	0.222468	0.143629	0.0841308	0.0468531	0.0911729	0.199246	0.0570828	0.00465585	0.117624	0.0679697	0.0580769	0.143941
0.0287862	0.24067	0.143122	0.226587	0.0221572	0.0842196	0.0402479	0.0973425	0.239759	0.0572547	0.00498005	0.0448828	0.0963777	0.0234751	0.123052
0.0296781	0.165125	0.0767491	0.230439	0.120906	0.0845664	0.0332601	0.0888388	0.148309	0.0575445	0.0137723	0.0614825	0.0883093	0.0966112	0.0918462
0.046226	0.0566831	0.14165	0.235466	0.106311	0.0845779	0.0265159	0.101221	0.0564524	0.0575302	0.031911	0.132974	0.0528974	0.153444	0.150091
0.00457568	0.208706	0.0870732	0.23048	0.035988	0.0824423	0.0203645	0.0862401	0.068176	0.0580618	0.0159446	0.172992	0.0560083	0.106322	0.262222
0.0129829	0.0511564	0.125905	0.24127	0.112135	0.0873738	0.0205458	0.10406	0.177734	0.0569847	0.015143	0.175059	0.0933968	0.0579259	0.242309
0.0542498	0.0940668	0.113728	0.233961	0.125779	0.0845215	0.0210219	0.0824886	0.228449	0.0581984	0.0368934	0.129895	0.0933017	0.121652	0.192541
0.0305458	0.0917711	0.101082	0.233037	0.0856341	0.0852416	0.0283316	0.112291	0.0618543	0.0574729	0.0306543	0.0565079	0.0616835	0.118101	0.145978
0.038361	0.0576073	0.129793	0.239993	0.0967923	0.0879681	0.0317166	0.0831455	0.19668	0.0609776	0.0443508	0.0511576	0.0565923	0.04729	0.144469
0.0409327	0.0680114	0.0814394	0.240689	0.0540276	0.0899006	0.0405061	0.110635	0.276979	0.0587474	0.0256142	0.12363	0.0889486	0.016462	0.0990855
0.0451361	0.158463	0.143909	0.236112	0.0494862	0.0796239	0.0537538	0.0848677	0.220596	0.0584965	0.0439995	0.179215	0.100102	0.0391555	0.0361149
0.0147848	0.0144434	0.082272	0.231749	0.0964703	0.0857375	0.0593453	0.114955	0.0680289	0.0584987	0.0711862	0.187271	0.0734328	0.0432506	0.210192
0.0279726	0.0627546	0.128378	0.240316	0.0502346	0.0922265	0.0631972	0.0952702	0.0800159	0.0625281	0.0290144	0.14883	0.047987	0.0702961	0.19938
0.0341553	0.0957661	0.104499	0.233646	0.0395938	0.0880855	0.0721372	0.102405	0.173185	0.0587683	0.0810457	0.0781488	0.0760761	0.100627	0.21321
0.0581184	0.109307	0.125092	0.237867	0.102545	0.104181	0.0820279	0.109349	0.243046	0.0598123	0.074091	0.0348506	0.100295	0.0628518	0.137399
0.0107313	0.0801791	0.133495	0.247396	0.0554268	0.0829134	0.0809404	0.0946727	0.0949139	0.0617271	0.0869931	0.11782	0.0873868	0.00999859	0.244336
0.026253	0.0269524	0.0911944	0.252583	0.0475163	0.102739	0.0863241	0.107655	0.154139	0.0553489	0.0703503	0.178657	0.0371322	0.0217876	0.118046
0.0253368	0.0972847	0.159845	0.258125	0.060025	0.091715	0.0789469	0.0865253	0.22236	0.0612118	0.126926	0.193812	0.0672551	0.0566697	0.194384
0.0210233	0.020584	0.0887681	0.270137	0.0879896	0.0939139	0.0635498	0.120198	0.264774	0.0652447	0.128697	0.156169	0.108599	0.106876	0.141179
0.0344388	0.197923	0.18232	0.260834	0.0555766	0.094222	0.0738777	0.0751523	0.0284888	0.0571232	0.0482073	0.0816557	0.0850014	0.0625142	0.12368
0.0178199	0.0775225	0.103477	0.278828	0.0694389	0.0785684	0.0601476	0.121811	0.117583	0.065485	0.142791	0.0269531	0.0578781	0.103141	0.190948
0.0671761	0.096095	0.168237	0.280607	0.143408	0.0901661	0.0820527	0.0726908	0.20642	0.0550664	0.0586701	0.110742	0.0639272	0.126304	0.101994
0.0375011	0.0734994	0.133347	0.272474	0.0448706	0.083983	0.0627074	0.126721	0.237683	0.069889	0.096678	0.183515	0.0883167	0.0150211	0.201703
0.0255858	0.160822	0.120738	0.28334	0.0370894	0.0926566	0.073104	0.0771542	0.096102	0.0627509	0.072642	0.207387	0.0906329	0.0777131	0.209094
0.0569034	0.204235	0.148622	0.286731	0.0695366	0.078996	0.0555912	0.121168	0.0967011	0.0661983	0.0807347	0.172328	0.0576954	0.0237897	0.0890518
0.0212046	0.138387	0.102589	0.292697	0.110367	0.101227	0.0414228	0.0882471	0.207394	0.0644433	0.0406217	0.0967857	0.0523799	0.0109849	0.101272
0.0780904	0.203997	0.175213	0.286884	0.0770621	0.100683	0.0310363	0.117195	0.298634	0.065744	0.078803	0.0386041	0.0993672	0.0332044	0.127538
0.0199654	0.171119	0.0963526	0.270602	0.121482	0.105412	0.0330194	0.108645	0.0816866	0.06563	0.00628429	0.106905	0.110167	0.110495	0.140087
0.0280976	0.137961	0.169231	0.269323	0.12704	0.0815889	0.0295184	0.10304	0.124711	0.0632054	0.041115	0.179177	0.0887756	0.052929	0.0964502
0.029447	0.104317	0.116098	0.265947	0.0385718	0.112344	0.0157761	0.121125	0.192694	0.0685391	0.0448624	0.216512	0.0589407	0.0289616	0.078926
0.0248623	0.166707	0.146205	0.266277	0.0617255	0.109003	0.021422	0.100919	0.227087	0.0692384	0.0404505	0.178564	0.094227	0.22159	0.149946
0.040509	0.16239	0.158547	0.256932	0.0162915	0.100497	0.0270639	0.125515	0.048664	0.0692389	0.0607421	0.116563	0.118005	0.088493	0.183325
0.0290311	0.0940416	0.115401	0.257961	0.0429746	0.0987796	0.0376162	0.0891072	0.0514559	0.0700964	0.0710048	0.0314786	0.102405	0.0224718	0.124763
0.0561869	0.103905	0.175372	0.251906	0.193557	0.101729	0.0453595	0.131707	0.175716	0.0682352	0.0477163	0.096541	0.057911	0.0475268	0.164458
0.0445148	0.120807	0.0909415	0.255605	0.125791	0.0957139	0.0534417	0.087866	0.340468	0.0692091	0.0205674	0.17431	0.0836783	0.0546761	0.203223
0.0176082	0.16123	0.175754	0.253402	0.10807	0.104365	0.0629538	0.132798	0.1804	0.0692666	0.00742989	0.211186	0.116328	0.0555393	0.119271
0.0312293	0.228807	0.110426	0.256289	0.184123	0.104221	0.071328	0.0903676	0.165953	0.0697019	0.0108061	0.195225	0.106115	0.0958372	0.280906
0.0609012	0.299864	0.158954	0.261215	0.140234	0.105114	0.0784554	0.132928	0.213163	0.070222	0.000835298	0.132089	0.0657566	0.16978	0.0755664
0.0508241	0.205409	0.144101	0.267874	0.183992	0.104666	0.0844855	0.0933386	0.265797	0.0707099	0.0023919	0.0436625	0.0716293	0.0504191	0.258743
0.028491	0.0505066	0.126683	0.270985	0.193792	0.110144	0.0889419	0.132904	0.0732688	0.0713438	0.00465963	0.0861908	0.113882	0.0414912	0.111472
0.0356047	0.0836925	0.168314	0.275804	0.190487	0.105786	0.0929077	0.0966376	0.0338567	0.0713461	0.0240775	0.167512	0.116047	0.0804137	0.182366
0.0259363	0.0919541	0.102834	0.283887	0.0805871	0.10318	0.0937373	0.134179	0.0876717	0.0737008	0.0326587	0.216609	0.0785684	0.0836799	0.225211
0.0615255	0.079309	0.175367	0.300647	0.0917825	0.121715	0.0934359	0.106616	0.306137	0.0725348	0.0419621	0.209707	0.0651152	0.0840571	0.221302
0.0195592	0.254053	0.106184	0.290194	0.0806423	0.11184	0.0914271	0.132856	0.191453	0.0720938	0.00423532	0.160696	0.119334	0.0741897	0.0744312
0.0433517	0.0513874	0.151626	0.304354	0.0494011	0.103998	0.0866305	0.113261	0.168241	0.0769011	0.0834743	0.0584148	0.121162	0.0488243	0.359646
0.0478883	0.0764914	0.119217	0.299697	0.132315	0.109002	0.0769453	0.126783	0.234834	0.0676325	0.0286795	0.0661184	0.0824515	0.161624	0.0963832
0.0481866	0.179378	0.134059	0.306077	0.0866613	0.122251	0.0723182	0.120275	0.352361	0.0810101	0.0265469	0.167206	0.0736582	0.164403	0.254648
0.0374096	0.0940636	0.180885	0.305785	0.0794928	0.114995	0.0848435	0.116497	0.0906591	0.0682162	0.0578038	0.220661	0.107466	0.109754	0.0741094
0.0135484	0.0816375	0.113014	0.313463	0.14727	0.127061	0.0742398	0.143881	0.064379	0.0793299	0.0250735	0.232662	0.121366	0.214707	0.145538
0.0448155	0.235769	0.206249	0.301218	0.12703	0.112951	0.0496025	0.111306	0.0752954	0.0804799	0.0994407	0.177663	0.0875946	0.0802159	0.189238
0.0493152	0.186279	0.0943442	0.313401	0.314382	0.12955	0.0319267	0.139861	0.290716	0.0705048	0.0922938	0.0824221	0.0735416	0.0525945	0.314784
0.0257954	0.151284	0.184227	0.311183	0.133989	0.12319	0.033101	0.123365	0.267059	0.0890385	0.0120787	0.059815	0.0729061	0.0704568	0.336567
0.0321879	0.172877	0.121706	0.297817	0.132829	0.132052	0.0196164	0.145305	0.139386	0.0841112	0.0399801	0.17259	0.116204	0.077186	0.327584
0.0160846	0.0606137	0.191083	0.304491	0.0806383	0.140003	0.022414	0.0927066	0.135577	0.077259	0.0303151	0.224792	0.121141	0.125499	0.190345
0.0373803	0.0987484	0.136507	0.319311	0.0912551	0.105818	0.0314073	0.141832	0.359008	0.0907649	0.0390135	0.267815	0.0575338	0.117051	0.30288
0.040859	0.120232	0.156185	0.33277	0.051522	0.119127	0.0387138	0.106599	0.100199	0.0689854	0.0697621	0.217676	0.069261	0.018943	0.390528
0.0557569	0.185987	0.180815	0.335794	0.0918362	0.0853269	0.0813882	0.163302	0.0756548	0.106281	0.0402473	0.103108	0.116853	0.0589356	0.221186
0.0366749	0.171813	0.122842	0.310813	0.14797	0.156823	0.0707905	0.121646	0.16183	0.0665567	0.108119	0.0379345	0.114521	0.303622	0.197198
0.0963325	0.254469	0.232654	0.353367	0.0863885	0.126245	0.0813175	0.121626	0.224738	0.110356	0.0509541	0.163791	0.0769928	0.112326	0.148385
0.0313322	0.158177	0.133739	0.371561	0.182322	0.159139	0.0801161	0.114292	0.282262	0.0785013	0.103463	0.232172	0.0699971	0.126964	0.321375
0.0484615	0.147624	0.22796	0.403016	0.194839	0.11151	0.0924916	0.148893	0.234108	0.0795019	0.115933	0.301071	0.126682	0.111863	0.169996
0.0300792	0.302695	0.174926	0.394582	0.161385	0.147426	0.114512	0.131323	0.192974	0.100264	0.154936	0.221659	0.168818	0.212337	0.223647
0.142224	0.302624	0.166043	0.356478	0.273923	0.140597	0.121965	0.140436	0.421723	0.0809205	0.0811444	0.129315	0.121626	0.414715	0.0448135
0.0767913	0.495649	0.215639	0.387053	0.302541	0.139921	0.116861	0.14854	0.229175	0.101182	0.143968	0.0585692	0.0776204	0.216166	0.150738
0.0902222	0.280262	0.165893	0.36723	0.127362	0.11363	0.12826	0.144641	0.110635	0.0732111	0.104709	0.162367	0.111188	0.166988	0.19344
0.0461891	0.12759	0.220582	0.416592	0.210085	0.110943	0.116457	0.1499	0.100386	0.0872493	0.123111	0.264418	0.145582	0.130161	0.203724
0.0661164	0.376694	0.15626	0.379872	0.149134	0.13858	0.118995	0.132278	0.195104	0.0844033	0.00820389	0.288917	0.139539	0.178221	0.175356
0.087001	0.173933	0.230012	0.374124	0.0904095	0.151235	0.122522	0.153918	0.200152	0.0812898	0.0463198	0.257897	0.090883	0.146948	0.247385
0.0741657	0.199503	0.150357	0.381948	0.38358	0.121353	0.117345	0.140393	0.200129	0.096127	0.0311924	0.156842	0.112342	0.138982	0.346947
0.0406088	0.149866	0.206144	0.364609	0.115458	0.143425	0.110614	0.153363	0.12	0.0894762	0.0991663	0.0572924	0.13962	0.175726	0.460603
0.0814166	0.126551	0.193625	0.350783	0.247605	0.130131	0.104151	0.146604	0.385135	0.0936088	0.019783	0.155717	0.151577	0.362106	0.288725
0.0506699	0.164158	0.181353	0.354179	0.0880971	0.12795	0.0957741	0.15504	0.292643	0.0944057	0.0330747	0.273129	0.0997676	0.105775	0.0857489
0.0232167	0.305475	0.228671	0.355389	0.273395	0.132109	0.0844279	0.154627	0.220249	0.0950119	0.0162331	0.313861	0.0944463	0.136294	0.441392
0.0237446	0.0769358	0.144313	0.3539	0.185884	0.138526	0.0721915	0.153422	0.0670843	0.0966025	0.013443	0.283287	0.15323	0.0745305	0.179272
0.0528494	0.100237	0.25009	0.355121	0.207434	0.139305	0.0597606	0.161788	0.314715	0.0978898	0.0184558	0.186013	0.164962	0.116492	0.5365
0.0233836	0.23822	0.134006	0.362818	0.324616	0.144272	0.0485777	0.155601	0.246681	0.0994873	0.0103397	0.0594464	0.110408	0.0570095	0.220023
0.0427253	0.176559	0.240673	0.379141	0.137541	0.140697	0.0426319	0.167109	0.199472	0.1005	0.00810149	0.142204	0.0962752	0.181267	0.387569
0.0530338	0.180312	0.183029	0.386701	0.08394	0.145718	0.041642	0.161302	0.112418	0.102092	0.042315	0.276858	0.143309	0.0819638	0.216886
0.0275087	0.133628	0.204963	0.405709	0.0750303	0.152211	0.0490727	0.165445	0.303943	0.102996	0.0143433	0.317259	0.17573	0.179725	0.351707
0.0709542	0.376155	0.241319	0.42094	0.248028	0.129855	0.0698475	0.161147	0.32855	0.0913086	0.0776746	0.319568	0.156036	0.395379	0.29957
0.0412921	0.129999	0.184272	0.426048	0.198707	0.139432	0.0929984	0.186538	0.233678	0.115699	0.108915	0.211412	0.0752499	0.135362	0.301773
0.0752475	0.309549	0.256285	0.465155	0.276372	0.135393	0.0975628	0.177848	0.118856	0.116637	0.0244115	0.102185	0.119661	0.194432	0.28163
0.0258249	0.421626	0.149691	0.440017	0.0364624	0.138588	0.0994602	0.169754	0.414131	0.116894	0.174713	0.145588	0.201111	0.183021	0.507301
0.0258493	0.25812	0.269231	0.453833	0.239422	0.185985	0.115113	0.193417	0.261965	0.111793	0.116236	0.26056	0.155365	0.267597	0.277088
0.101832	0.546963	0.157064	0.464566	0.083657	0.184314	0.153994	0.146687	0.219557	0.123016	0.194018	0.35651	0.0865444	0.261313	0.294311
0.112365	0.457971	0.272201	0.502363	0.270427	0.1847	0.103438	0.193739	0.15882	0.118668	0.149579	0.371887	0.152802	0.22155	0.477879
0.0302722	0.229663	0.188246	0.474597	0.171817	0.150657	0.114478	0.135355	0.338551	0.0736586	0.112494	0.292671	0.190811	0.0929973	0.519016
0.0729057	0.490557	0.194997	0.48956	0.344076	0.192477	0.0971631	0.207173	0.526697	0.16459	0.151466	0.116578	0.170758	0.165458	0.440713
0.0967346	0.396281	0.295646	0.442619	0.150455	0.270112	0.188689	0.201188	0.285042	0.134552	0.267892	0.12864	0.100322	0.207467	0.469307
0.0664323	0.213738	0.142548	0.474274	0.398179	0.215232	0.158919	0.169108	0.301105	0.112805	0.0576707	0.275213	0.133843	0.283818	0.582279
0.0847837	0.188519	0.318887	0.504038	0.115158	0.128022	0.217336	0.193801	0.257262	0.154618	0.404209	0.409011	0.103448	0.19566	0.424476
0.0390396	0.174121	0.186813	0.463305	0.216979	0.170787	0.122023	0.160472	0.279095	0.106593	0.152904	0.467004	0.206609	0.401204	0.178884
0.10544	0.13239	0.318803	0.374506	0.333025	0.137735	0.160134	0.227513	0.122951	0.0992857	0.250013	0.423441	0.219064	0.32852	0.114939
0.166008	0.819201	0.209057	0.488914	0.547985	0.181617	0.14167	0.125362	0.203806	0.0897824	0.444989	0.192562	0.209517	0.167487	0.2863
0.123581	0.45245	0.251858	0.495748	0.49467	0.250245	0.154876	0.303763	0.117267	0.143384	0.372755	0.182437	0.144629	0.116894	0.26504
0.0404388	0.141237	0.204092	0.471772	0.451316	0.124231	0.132277	0.0994135	0.36195	0.118975	0.224488	0.381565	0.172611	0.259454	0.452318
0.110841	0.403495	0.175344	0.556414	0.574032	0.23627	0.203935	0.298907	0.416543	0.17522	0.16669	0.384426	0.233849	0.208332	0.367836
0.125879	0.367741	0.520367	0.649005	0.602385	0.304098	0.103604	0.172624	0.651103	0.155737	0.108814	0.469678	0.174532	0.224926	0.376613
0.0713587	1.14728	0.237819	0.666493	0.408287	0.129761	0.136636	0.330266	0.525208	0.151823	0.0655276	0.449525	0.246545	0.252811	0.325984
0.224349	0.97533	0.416609	0.695651	0.527608	0.330122	0.110943	0.196111	0.552628	0.135222	0.522939	0.244572	0.220592	0.190901	0.721718
0.118885	0.290329	0.304498	0.644501	0.260137	0.21001	0.112342	0.349535	0.285901	0.162468	0.0906396	0.0233838	0.181961	0.555095	0.295435
0.0320071	0.534558	0.311284	0.869179	0.709234	0.171006	0.0818948	0.22856	0.244528	0.107849	0.206209	0.20777	0.0678726	0.513726	0.697749
0.132388	0.949329	0.498245	0.670346	0.788868	0.350942	0.0861001	0.354161	0.131443	0.181124	0.117311	0.551488	0.15857	0.93291	0.327372
0.0434435	0.880468	0.384498	0.912447	0.102895	0.336255	0.08418	0.285961	0.337969	0.175244	0.366132	0.538789	0.188655	0.530611	1.10126
0.0773493	1.19901	0.445577	0.827812	0.383937	0.219795	0.112448	0.306775	0.426173	0.179319	0.0528803	0.444942	0.433299	0.691807	1.02548
0.0314942	1.36028	0.288718	0.824085	0.550646	0.18406	0.128618	0.338892	0.404658	0.190592	0.226099	0.200463	0.10785	0.690522	0.577576
0.214095	0.639408	0.487248	0.872363	0.349468	0.270784	0.143932	0.278458	0.617509	0.171788	0.205637	0.0529157	0.199529	0.995707	0.89996
0.0668999	0.475439	0.298445	0.801133	0.545098	0.247302	0.18191	0.386261	0.84696	0.183303	0.0992967	0.357291	0.329262	0.267741	0.950658
0.225397	1.49145	0.436106	0.782205	0.150846	0.234357	0.213772	0.234993	0.496446	0.186357	0.0482246	0.513883	0.284088	0.897207	0.420603
0.0375952	1.29142	0.341855	0.708347	0.689266	0.252919	0.242359	0.420888	0.121461	0.190624	0.0122278	0.603449	0.183205	0.482888	0.462352
0.151589	0.726986	0.383358	0.663522	1.07122	0.263132	0.265239	0.199693	0.324493	0.195864	0.0385261	0.498993	0.148298	0.490069	0.467829
0.211594	1.15962	0.418926	0.675908	1.69076	0.241749	0.283667	0.450226	0.788907	0.199199	0.0857448	0.262862	0.327724	0.836091	0.836615
0.122974	0.362128	0.393598	0.707563	0.810505	0.236375	0.290282	0.188207	0.861959	0.217253	0.145283	0.0224203	0.304052	0.471255	1.20814
0.324387	1.42089	0.489782	0.457857	1.89903	0.41236	0.29408	0.47208	0.676034	0.19025	0.04134	0.403173	0.103139	2.50364	2.28333
0.43946	0.99814	0.311276	0.679369	0.818049	0.270421	0.313017	0.167685	0.511121	0.231769	0.198013	0.65032	0.316161	3.02503	1.9739
0.147938	1.89764	0.341191	0.823664	0.333307	0.551279	0.363777	0.47736	0.924128	0.23421	0.329132	0.892546	0.406355	0.950608	0.447351
0.282393	1.60939	0.209958	0.848251	0.790886	0.474779	0.362757	0.266146	0.351508	0.207963	0.20267	0.523184	0.371185	0.730909	0.162913
0.280574	1.62021	0.270991	0.551452	0.970428	0.410228	0.28857	0.562392	0.0990679	0.288645	0.0953865	0.257606	0.290005	0.673557	0.178795
0.162875	0.888765	0.543206	0.882409	1.35459	0.528403	0.14606	0.191987	0.877901	0.22609	0.785313	0.28268	0.543976	0.739931	0.710396
0.375871	2.07776	1.07778	1.13069	1.09112	0.503877	0.280904	0.599753	0.947796	0.360682	1.13592	0.320734	0.202819	0.712065	1.5537
0.210369	1.27506	0.242728	0.818434	1.83624	0.0891366	0.332415	0.304259	0.475283	0.183651	0.355419	0.761299	0.6488	1.55883	1.03043
0.42281	2.08647	1.06559	1.5068	1.85269	0.754983	0.186643	0.825138	0.769742	0.472554	1.10876	0.856611	0.79237	0.705072	0.318325
0.560827	2.44495	0.566692	0.515429	1.08087	0.508709	0.094484	0.651367	0.801062	0.489047	0.490544	0.910511	0.251964	2.48802	2.85469
0.431556	2.74527	1.4697	1.41644	2.28784	0.431518	0.803782	0.675681	0.923075	0.459885	0.727574	1.36159	0.229272	0.3378	0.685193
1.18049	3.97751	2.10169	1.81295	2.98385	2.16019	2.0099	1.12046	1.51089	1.76776	0.893461	1.4314	0.42568	2.51369	2.36401
0.554259	3.58126	0.65404	1.51884	1.62702	0.349966	0.287809	0.532179	1.37636	0.898985	0.571527	0.438728	1.09418	2.07835	0.153842
0.391183	1.51373	0.573638	0.610839	2.20224	0.284859	0.95137	1.35176	1.82857	1.25969	1.32761	0.8946	1.79497	0.363167	3.64166
0.746167	2.57291	1.27935	0.966438	0.493014	0.364829	0.356188	0.807435	0.809766	0.979014	3.15981	0.868158	2.89	0.32927	3.33999
1.26013	3.22842	2.88223	1.62845	0.961401	0.945623	1.43315	0.455873	1.64927	0.785916	2.0087	1.97184	3.7945	3.3791	3.42086
0.794878	4.5628	0.318792	1.91438	2.31335	1.3099	1.50504	1.56622	2.85189	2.54641	1.73022	2.30481	2.35476	2.88102	2.3272
1.99991	4.37995	2.67152	0.793919	3.05028	1.31216	1.80018	1.5213	3.3505	0.527921	2.48226	1.22464	1.42564	4.31343	4.84969
1.75616	4.03709	1.97433	2.30015	4.05325	1.91523	2.10641	1.55348	5.17515	2.73522	1.45454	4.18914	2.17322	1.94165	3.92875
2.47059	3.01078	5.10743	3.0212	2.31249	1.87894	3.05026	1.63979	2.45363	1.85558	2.68262	1.42114	4.08063	5.66084	4.72035
4.36752	6.78001	2.75032	5.93149	5.44513	4.35688	2.34369	2.28531	7.01041	6.39568	4.03517	4.78674	1.86661	5.74816	6.06449
6.35542	12.0764	7.21583	6.89765	11.0566	5.14684	7.4199	5.07618	2.61788	4.42157	4.00144	5.04877	8.26629	8.03106	5.871
22.9047	34.4595	22.1605	27.6737	31.5671	23.2703	22.2261	15.075	17.4241	13.6074	12.2253	24.0678	22.4208	31.9124	28.125
3.0418	6.05606	2.3212	0.577543	4.9633	1.57474	4.50286	0.342832	4.66582	2.0454	3.56608	7.01401	6.34599	8.9448	3.87587
0.902949	2.10987	2.76747	5.0263	2.00121	2.39041	4.30503	2.05787	4.5198	5.76001	2.37599	1.34431	4.7331	5.63088	3.43685
1.39495	4.64423	3.00811	3.00586	4.19219	2.21688	2.57861	2.39616	6.61993	2.21508	2.98207	2.65709	6.55534	3.72507	6.17303
2.37936	2.65142	9.03934	6.65709	1.34839	2.88409	0.686725	9.11955	4.34306	2.459	1.93241	7.70361	3.27286	4.084	5.7274
1.42097	2.99768	4.4186	6.84035	2.62833	5.20316	7.00883	7.89081	3.10969	1.24162	5.55833	1.65947	5.20189	4.00821	3.49249
2.98091	3.40491	3.29526	3.0299	1.18882	3.76358	7.26911	1.99938	6.2277	4.74457	6.46242	4.31035	3.83862	6.92076	1.63835
2.90468	5.05875	3.78506	2.6198	10.1687	3.01149	7.47589	8.44859	12.2432	4.58913	4.306	7.88095	9.53002	7.19605	4.86892
1.73361	3.66431	8.58473	2.42268	11.1985	4.80368	11.5879	1.74889	5.73793	1.87131	11.5505	6.87383	3.19463	3.60407	7.6805
5.56972	13.5081	8.09542	8.54321	4.99306	7.48137	3.24249	11.9848	5.0432	8.94404	13.1426	9.64513	9.81074	5.61583	2.29107
10.8822	9.76856	14.7935	8.71911	18.3264	19.9392	5.77239	14.0104	13.9057	1.4815	7.46662	33.4266	28.8503	3.48344	4.34638

## Sheet: 7D_FFThuman2Hz
mean	all
161.165	171.173	176.566	196.32	193.443	182.542	173.828	140.675	137.24	141.531	135.231	141.494	142.707	159.089	169.02	156.611
2.3854	2.67586	3.26222	2.79456	3.24121	3.95549	3.23813	3.51617	4.01172	3.14814	1.39541	4.42769	2.15569	3.91925	3.78287	4.3494
1.00409	1.70728	2.35688	1.35847	0.40802	1.37666	1.8558	1.61384	0.447193	2.62156	1.06325	1.1071	1.4944	1.76466	1.62843	2.48015
0.422748	2.15319	0.626041	0.362657	0.192879	1.52679	0.437638	1.28334	0.666184	0.479612	0.885452	0.549994	1.05995	1.54348	1.10045	1.5791
0.314482	0.426725	0.999621	1.44422	0.643116	0.405696	0.368218	0.284071	0.288972	0.470511	0.295068	0.105867	0.2279	0.495931	0.990528	0.839972
0.173254	0.386275	0.901167	0.145376	0.401944	0.387216	0.338215	1.43743	0.32287	0.330264	0.14633	0.0989056	0.0575536	0.585792	0.225276	0.30316
0.098437	0.291588	0.675083	0.168323	0.339052	0.372719	0.264513	0.698535	0.147822	0.0800634	0.0428929	0.155566	0.239661	0.365876	0.0287923	0.055855
0.0215545	0.158813	0.465793	0.135871	0.380796	0.315149	0.252234	0.375915	0.148758	0.0870092	0.00753527	0.117467	0.0728869	0.260214	0.0518809	0.108024
0.0682785	0.260699	0.490667	0.16513	0.179754	0.269196	0.210859	0.464515	0.141675	0.0503898	0.00755981	0.0967362	0.0606769	0.306601	0.163863	0.164349
0.0248431	0.119279	0.203461	0.111892	0.198458	0.232666	0.143605	0.221632	0.108264	0.139845	0.00706687	0.107697	0.179495	0.231631	0.167431	0.137897
0.0318311	0.100347	0.129976	0.122209	0.240285	0.210647	0.105835	0.168944	0.114068	0.077725	0.031005	0.0934551	0.0529454	0.143174	0.0363073	0.107532
0.0247567	0.112796	0.259941	0.132412	0.231534	0.183425	0.118529	0.398056	0.102754	0.147918	0.0120433	0.0669763	0.141885	0.189398	0.0618665	0.125318
0.0324212	0.0764189	0.15923	0.0550631	0.0849854	0.160601	0.110189	0.504819	0.115088	0.0352028	0.0116244	0.0897917	0.0682764	0.144198	0.0339991	0.039448
0.00823584	0.0320318	0.0908086	0.0522561	0.182302	0.149392	0.112195	0.183184	0.100152	0.049586	0.00623821	0.0568646	0.0972441	0.0976117	0.0546067	0.120587
0.00678653	0.0636234	0.112216	0.0181297	0.0996781	0.150919	0.109982	0.221851	0.0999677	0.0134037	0.00719868	0.0636997	0.0840021	0.116997	0.0213615	0.0566101
0.00255591	0.0381972	0.101873	0.066757	0.0980987	0.141712	0.101189	0.196726	0.0924123	0.0321235	0.00523452	0.059391	0.0533962	0.112726	0.00357558	0.0621594
0.00977586	0.0359796	0.118774	0.0954151	0.122882	0.132387	0.0896452	0.213193	0.0876859	0.0612372	0.00566239	0.0567081	0.0500141	0.10457	0.0235531	0.0630855
0.0170998	0.073211	0.0994022	0.0836173	0.183961	0.122334	0.0762188	0.205215	0.0850364	0.0285917	0.00485181	0.0480884	0.0294227	0.1309	0.0498406	0.0388855
0.00774121	0.0558625	0.0620066	0.100534	0.113903	0.123086	0.0740731	0.15559	0.0801276	0.0663181	0.00553754	0.0498053	0.0110768	0.108739	0.0104897	0.105656
0.00993463	0.0637627	0.0996814	0.0504513	0.0985217	0.116622	0.0702833	0.252504	0.0813959	0.0443153	0.00705818	0.0437766	0.0463049	0.115662	0.0267052	0.0536958
0.00492146	0.040978	0.0692261	0.0326194	0.111468	0.108623	0.0738708	0.091819	0.0707743	0.0629405	0.00785616	0.0501936	0.0488962	0.115208	0.035641	0.0572871
0.00388031	0.0235761	0.0903477	0.0897084	0.115005	0.0989838	0.0745556	0.166627	0.0653868	0.0154672	0.00546127	0.0463919	0.0506942	0.0675312	0.00429682	0.0397336
0.00416598	0.0370452	0.0727962	0.0569408	0.083567	0.0968744	0.0742483	0.130651	0.0629598	0.0309255	0.00339181	0.0439564	0.0558102	0.0916172	0.0121007	0.0378461
0.00465349	0.0328122	0.0591372	0.0498884	0.0676682	0.0967933	0.069895	0.135267	0.0614884	0.0212295	0.0026502	0.0425564	0.0499516	0.0785304	0.0101835	0.0397457
0.00525892	0.0503313	0.0330642	0.0449792	0.102448	0.0964471	0.0644003	0.117136	0.0586247	0.0303467	0.00284769	0.0417722	0.0268098	0.0717593	0.0128677	0.033329
0.0023194	0.0269334	0.0791341	0.0814678	0.0441009	0.0937325	0.0601158	0.104047	0.0602733	0.0274348	0.00526479	0.0412859	0.0612637	0.0696175	0.0333728	0.061842
0.0161398	0.0422128	0.0983381	0.0807825	0.0898799	0.0910577	0.0616019	0.130185	0.0507523	0.0443449	0.00345842	0.0369496	0.0594681	0.0785406	0.0200579	0.0532799
0.00585919	0.00674767	0.0618508	0.030019	0.109992	0.087891	0.0656339	0.146583	0.053086	0.0486269	0.00427471	0.0386451	0.0460885	0.0643187	0.009026	0.0395262
0.00245514	0.0218054	0.0750148	0.0582467	0.0898513	0.0769923	0.0647222	0.126339	0.053138	0.0235258	0.00246381	0.0369563	0.0536041	0.091335	0.0244169	0.0362547
0.00350395	0.0215594	0.0908968	0.0498124	0.0654515	0.0770224	0.0650288	0.124509	0.0530388	0.02553	0.00374012	0.035657	0.0243998	0.0706139	0.0256383	0.035655
0.0016407	0.0172427	0.0699278	0.0527112	0.0553985	0.0772286	0.0637282	0.108032	0.0522694	0.0144414	0.00267685	0.0346888	0.0407186	0.0710694	0.0106269	0.0339475
0.00406873	0.0151861	0.0447009	0.0543626	0.0657196	0.0780989	0.0614134	0.101899	0.051283	0.0156845	0.00248815	0.0342285	0.047629	0.0666398	0.0073391	0.0437113
0.00686905	0.0267246	0.0236816	0.0652979	0.068297	0.078103	0.058639	0.0906138	0.0499327	0.0154043	0.00271014	0.0343882	0.044579	0.0679448	0.0158968	0.0388909
0.00417039	0.0594567	0.0267269	0.0327328	0.0717185	0.0765702	0.0565451	0.122506	0.0505893	0.014852	0.00417372	0.0334422	0.0456463	0.0457045	0.0240449	0.028231
0.0112468	0.0124449	0.0550664	0.0818515	0.0621581	0.0746323	0.0552375	0.169354	0.0497633	0.019329	0.0017145	0.0343108	0.00902113	0.0676157	0.037819	0.0425798
0.00685472	0.0330012	0.108013	0.0601196	0.0500592	0.0740807	0.0597026	0.151905	0.0483742	0.0352414	0.00440537	0.0345638	0.0276891	0.0665449	0.0117848	0.0807911
0.00257375	0.0375761	0.0903703	0.0601035	0.0544069	0.0704287	0.0605227	0.1261	0.0477654	0.0167257	0.00359968	0.0324342	0.0485091	0.0818346	0.00502273	0.0260292
0.00203299	0.0261628	0.0885818	0.0321771	0.0516185	0.0704053	0.0607889	0.0830002	0.0480012	0.028288	0.00269012	0.0318476	0.0377125	0.0750897	0.00966879	0.0314672
0.00154787	0.0290183	0.0763415	0.0545485	0.0451332	0.0699225	0.0600388	0.103143	0.0477539	0.0191451	0.00243208	0.0316541	0.0360077	0.0707752	0.00644677	0.0330018
0.0058634	0.0299873	0.0774555	0.0324314	0.0646045	0.0712858	0.0589193	0.0662796	0.0474591	0.0191262	0.00205542	0.0312355	0.0384791	0.0617032	0.0190326	0.03262
0.00871967	0.018745	0.0569432	0.0366892	0.101474	0.0723408	0.0572719	0.114157	0.0492453	0.0514655	0.0033585	0.0315461	0.0350946	0.0533084	0.00906555	0.0344217
0.0114492	0.0131171	0.0316369	0.034051	0.0811678	0.0724608	0.0572916	0.151468	0.0490027	0.0419965	0.00317392	0.0312121	0.0284826	0.0530739	0.0160728	0.0424006
0.0114492	0.0131171	0.0316369	0.034051	0.0811678	0.0724608	0.0572916	0.151468	0.0490027	0.0419965	0.00317392	0.0312121	0.0284826	0.0530739	0.0160728	0.0424006
0.00871967	0.018745	0.0569432	0.0366892	0.101474	0.0723408	0.0572719	0.114157	0.0492453	0.0514655	0.0033585	0.0315461	0.0350946	0.0533084	0.00906555	0.0344217
0.0058634	0.0299873	0.0774555	0.0324314	0.0646045	0.0712858	0.0589193	0.0662796	0.0474591	0.0191262	0.00205542	0.0312355	0.0384791	0.0617032	0.0190326	0.03262
0.00154787	0.0290183	0.0763415	0.0545485	0.0451332	0.0699225	0.0600388	0.103143	0.0477539	0.0191451	0.00243208	0.0316541	0.0360077	0.0707752	0.00644677	0.0330018
0.00203299	0.0261628	0.0885818	0.0321771	0.0516185	0.0704053	0.0607889	0.0830002	0.0480012	0.028288	0.00269012	0.0318476	0.0377125	0.0750897	0.00966879	0.0314672
0.00257375	0.0375761	0.0903703	0.0601035	0.0544069	0.0704287	0.0605227	0.1261	0.0477654	0.0167257	0.00359968	0.0324342	0.0485091	0.0818346	0.00502273	0.0260292
0.00685472	0.0330012	0.108013	0.0601196	0.0500592	0.0740807	0.0597026	0.151905	0.0483742	0.0352414	0.00440537	0.0345638	0.0276891	0.0665449	0.0117848	0.0807911
0.0112468	0.0124449	0.0550664	0.0818515	0.0621581	0.0746323	0.0552375	0.169354	0.0497633	0.019329	0.0017145	0.0343108	0.00902113	0.0676157	0.037819	0.0425798
0.00417039	0.0594567	0.0267269	0.0327328	0.0717185	0.0765702	0.0565451	0.122506	0.0505893	0.014852	0.00417372	0.0334422	0.0456463	0.0457045	0.0240449	0.028231
0.00686905	0.0267246	0.0236816	0.0652979	0.068297	0.078103	0.058639	0.0906138	0.0499327	0.0154043	0.00271014	0.0343882	0.044579	0.0679448	0.0158968	0.0388909
0.00406873	0.0151861	0.0447009	0.0543626	0.0657196	0.0780989	0.0614134	0.101899	0.051283	0.0156845	0.00248815	0.0342285	0.047629	0.0666398	0.0073391	0.0437113
0.0016407	0.0172427	0.0699278	0.0527112	0.0553985	0.0772286	0.0637282	0.108032	0.0522694	0.0144414	0.00267685	0.0346888	0.0407186	0.0710694	0.0106269	0.0339475
0.00350395	0.0215594	0.0908968	0.0498124	0.0654515	0.0770224	0.0650288	0.124509	0.0530388	0.02553	0.00374012	0.035657	0.0243998	0.0706139	0.0256383	0.035655
0.00245514	0.0218054	0.0750148	0.0582467	0.0898513	0.0769923	0.0647222	0.126339	0.053138	0.0235258	0.00246381	0.0369563	0.0536041	0.091335	0.0244169	0.0362547
0.00585919	0.00674767	0.0618508	0.030019	0.109992	0.087891	0.0656339	0.146583	0.053086	0.0486269	0.00427471	0.0386451	0.0460885	0.0643187	0.009026	0.0395262
0.0161398	0.0422128	0.0983381	0.0807825	0.0898799	0.0910577	0.0616019	0.130185	0.0507523	0.0443449	0.00345842	0.0369496	0.0594681	0.0785406	0.0200579	0.0532799
0.0023194	0.0269334	0.0791341	0.0814678	0.0441009	0.0937325	0.0601158	0.104047	0.0602733	0.0274348	0.00526479	0.0412859	0.0612637	0.0696175	0.0333728	0.061842
0.00525892	0.0503313	0.0330642	0.0449792	0.102448	0.0964471	0.0644003	0.117136	0.0586247	0.0303467	0.00284769	0.0417722	0.0268098	0.0717593	0.0128677	0.033329
0.00465349	0.0328122	0.0591372	0.0498884	0.0676682	0.0967933	0.069895	0.135267	0.0614884	0.0212295	0.0026502	0.0425564	0.0499516	0.0785304	0.0101835	0.0397457
0.00416598	0.0370452	0.0727962	0.0569408	0.083567	0.0968744	0.0742483	0.130651	0.0629598	0.0309255	0.00339181	0.0439564	0.0558102	0.0916172	0.0121007	0.0378461
0.00388031	0.0235761	0.0903477	0.0897084	0.115005	0.0989838	0.0745556	0.166627	0.0653868	0.0154672	0.00546127	0.0463919	0.0506942	0.0675312	0.00429682	0.0397336
0.00492146	0.040978	0.0692261	0.0326194	0.111468	0.108623	0.0738708	0.091819	0.0707743	0.0629405	0.00785616	0.0501936	0.0488962	0.115208	0.035641	0.0572871
0.00993463	0.0637627	0.0996814	0.0504513	0.0985217	0.116622	0.0702833	0.252504	0.0813959	0.0443153	0.00705818	0.0437766	0.0463049	0.115662	0.0267052	0.0536958
0.00774121	0.0558625	0.0620066	0.100534	0.113903	0.123086	0.0740731	0.15559	0.0801276	0.0663181	0.00553754	0.0498053	0.0110768	0.108739	0.0104897	0.105656
0.0170998	0.073211	0.0994022	0.0836173	0.183961	0.122334	0.0762188	0.205215	0.0850364	0.0285917	0.00485181	0.0480884	0.0294227	0.1309	0.0498406	0.0388855
0.00977586	0.0359796	0.118774	0.0954151	0.122882	0.132387	0.0896452	0.213193	0.0876859	0.0612372	0.00566239	0.0567081	0.0500141	0.10457	0.0235531	0.0630855
0.00255591	0.0381972	0.101873	0.066757	0.0980987	0.141712	0.101189	0.196726	0.0924123	0.0321235	0.00523452	0.059391	0.0533962	0.112726	0.00357558	0.0621594
0.00678653	0.0636234	0.112216	0.0181297	0.0996781	0.150919	0.109982	0.221851	0.0999677	0.0134037	0.00719868	0.0636997	0.0840021	0.116997	0.0213615	0.0566101
0.00823584	0.0320318	0.0908086	0.0522561	0.182302	0.149392	0.112195	0.183184	0.100152	0.049586	0.00623821	0.0568646	0.0972441	0.0976117	0.0546067	0.120587
0.0324212	0.0764189	0.15923	0.0550631	0.0849854	0.160601	0.110189	0.504819	0.115088	0.0352028	0.0116244	0.0897917	0.0682764	0.144198	0.0339991	0.039448
0.0247567	0.112796	0.259941	0.132412	0.231534	0.183425	0.118529	0.398056	0.102754	0.147918	0.0120433	0.0669763	0.141885	0.189398	0.0618665	0.125318
0.0318311	0.100347	0.129976	0.122209	0.240285	0.210647	0.105835	0.168944	0.114068	0.077725	0.031005	0.0934551	0.0529454	0.143174	0.0363073	0.107532
0.0248431	0.119279	0.203461	0.111892	0.198458	0.232666	0.143605	0.221632	0.108264	0.139845	0.00706687	0.107697	0.179495	0.231631	0.167431	0.137897
0.0682785	0.260699	0.490667	0.16513	0.179754	0.269196	0.210859	0.464515	0.141675	0.0503898	0.00755981	0.0967362	0.0606769	0.306601	0.163863	0.164349
0.0215545	0.158813	0.465793	0.135871	0.380796	0.315149	0.252234	0.375915	0.148758	0.0870092	0.00753527	0.117467	0.0728869	0.260214	0.0518809	0.108024
0.098437	0.291588	0.675083	0.168323	0.339052	0.372719	0.264513	0.698535	0.147822	0.0800634	0.0428929	0.155566	0.239661	0.365876	0.0287923	0.055855
0.173254	0.386275	0.901167	0.145376	0.401944	0.387216	0.338215	1.43743	0.32287	0.330264	0.14633	0.0989056	0.0575536	0.585792	0.225276	0.30316
0.314482	0.426725	0.999621	1.44422	0.643116	0.405696	0.368218	0.284071	0.288972	0.470511	0.295068	0.105867	0.2279	0.495931	0.990528	0.839972
0.422748	2.15319	0.626041	0.362657	0.192879	1.52679	0.437638	1.28334	0.666184	0.479612	0.885452	0.549994	1.05995	1.54348	1.10045	1.5791
1.00409	1.70728	2.35688	1.35847	0.40802	1.37666	1.8558	1.61384	0.447193	2.62156	1.06325	1.1071	1.4944	1.76466	1.62843	2.48015
2.3854	2.67586	3.26222	2.79456	3.24121	3.95549	3.23813	3.51617	4.01172	3.14814	1.39541	4.42769	2.15569	3.91925	3.78287	4.3494

## Sheet: 7A_human
Mean	All
0.807067	0.773464	0.0319766	0.254965	1.23389	0.899596	0.810281	2.40801	0.150193	2.30044	1.25736	0.218363	-0.259495	1.50864	0.48586	-1.38235	-1.02507	2.40804	2.45303
0.806711	0.753761	0.068924	0.254965	1.24497	0.900649	0.804896	2.43991	0.167989	2.31147	1.31759	0.150648	-0.286601	1.48767	0.48586	-1.39308	-1.01293	2.37107	2.45303
0.796926	0.735582	0.068924	0.198531	1.2471	0.882099	0.774737	2.5243	0.187286	2.26089	1.36863	0.199693	-0.302387	1.45922	0.48586	-1.41477	-1.00372	2.21966	2.45303
0.768795	0.74756	0.0760235	0.173121	1.24389	0.864076	0.774737	2.57624	0.244943	2.19371	1.43595	0.251315	-0.28927	1.4402	0.304611	-1.47753	-1.08512	2.18479	2.17906
0.731093	0.795561	0.142491	0.127572	1.26874	0.864076	0.767937	2.58457	0.275383	2.10754	1.53387	0.29646	-0.270489	1.41183	0.0560246	-1.5444	-1.15222	2.09991	1.79482
0.68582	0.782602	0.192237	0.0666674	1.28238	0.803672	0.766957	2.58777	0.354886	2.07512	1.61508	0.385521	-0.228391	1.37757	-0.283928	-1.51324	-1.22785	2.05219	1.25553
0.646376	0.764427	0.222593	0.0656497	1.26369	0.803672	0.773207	2.57768	0.436742	2.03177	1.73185	0.501048	-0.155586	1.33653	-0.713923	-1.53161	-1.2767	2.05219	0.751537
0.573168	0.708561	0.283922	0.0718626	1.20358	0.806576	0.806462	2.49309	0.525407	1.98909	1.80069	0.600193	-0.10662	1.2999	-1.01802	-1.50525	-1.35326	1.53404	0.176792
0.502759	0.663057	0.328882	0.0246202	1.14156	0.806576	0.861102	2.38756	0.593774	1.90174	1.88443	0.704659	-0.0541063	1.27708	-1.24824	-1.51408	-1.41502	0.974657	-0.268598
0.434289	0.661653	0.377423	0.0212252	1.12475	0.704592	0.861102	2.23685	0.634235	1.84084	1.92912	0.845887	-0.0184776	1.22421	-1.40096	-1.54588	-1.49873	0.427013	-0.607666
0.38628	0.644913	0.380749	0.0738548	0.977709	0.622121	0.857834	1.99613	0.665216	1.78563	1.96026	0.989842	-0.0172299	1.16881	-1.37259	-1.5502	-1.5241	-0.111574	-0.594332
0.343848	0.61574	0.410467	0.0738548	0.922497	0.556011	0.85858	1.76989	0.680189	1.77269	1.96085	1.10808	-0.00997293	1.13515	-1.39352	-1.52389	-1.54866	-0.56517	-0.633508
0.296831	0.467783	0.395892	0.116352	0.830415	0.508699	0.85858	1.56193	0.687577	1.70001	1.89951	1.30373	0.0363726	1.1317	-1.40026	-1.51247	-1.59145	-0.984511	-0.666885
0.253068	0.275167	0.395892	0.178178	0.613114	0.464429	0.955886	1.28598	0.70083	1.73225	1.84384	1.44425	0.0619929	1.12064	-1.39641	-1.46407	-1.61481	-1.35388	-0.68806
0.235186	0.176552	0.395892	0.178178	0.5141	0.402832	0.948262	1.10705	0.696763	1.753	1.76097	1.55345	0.10102	1.10359	-1.39988	-1.38865	-1.57459	-1.3519	-0.743294
0.221206	-0.0474233	0.39038	0.192735	0.4589	0.429291	0.97318	0.968698	0.720157	1.76883	1.64984	1.66258	0.125992	1.09665	-1.39814	-1.29124	-1.53235	-1.36494	-0.821425
0.198283	-0.218214	0.40762	0.267051	0.32142	0.450821	0.95051	0.766259	0.731778	1.75528	1.55881	1.71603	0.123632	1.06984	-1.35008	-1.24909	-1.50236	-1.36107	-0.869118
0.178421	-0.401075	0.426779	0.299761	0.20817	0.450821	0.906618	0.675449	0.776094	1.70503	1.4814	1.82154	0.0992101	1.07077	-1.28877	-1.24811	-1.48381	-1.361	-0.927285
0.166031	-0.524874	0.451862	0.331575	0.126426	0.511243	0.817823	0.612536	0.81709	1.6368	1.39109	1.90467	0.103603	1.05938	-1.25975	-1.22978	-1.42059	-1.375	-0.965554
0.157578	-0.632289	0.479284	0.331575	0.0663539	0.548167	0.749993	0.579975	0.877274	1.58949	1.37492	1.94415	0.0679855	1.02135	-1.25072	-1.20928	-1.33149	-1.38527	-0.98508
0.165658	-0.632289	0.496466	0.335384	0.0761277	0.612519	0.749993	0.532922	0.981016	1.51856	1.36525	1.91652	0.0225914	1.02498	-1.21771	-1.17625	-1.2588	-1.38744	-0.978002
0.171869	-0.632289	0.511872	0.331205	0.0610736	0.66193	0.749993	0.609458	1.08566	1.4414	1.3702	1.90454	-0.0460512	1.0374	-1.17946	-1.20055	-1.22036	-1.39263	-0.999764
0.184061	-0.632289	0.593139	0.351097	0.070964	0.697544	0.749993	0.659123	1.1934	1.36078	1.4092	1.75993	-0.114178	0.994322	-1.10865	-1.22125	-1.12504	-1.35203	-0.972958
0.182682	-0.679075	0.659719	0.348206	0.070964	0.721692	0.653149	0.63381	1.26088	1.31362	1.44745	1.59455	-0.186049	0.946172	-1.02461	-1.2298	-1.01747	-1.27064	-0.954302
0.192032	-0.526955	0.659719	0.362697	0.0873803	0.738269	0.502515	0.682435	1.3629	1.20834	1.49871	1.46032	-0.265901	0.903312	-0.973197	-1.20435	-0.913554	-1.1738	-0.952263
0.202035	-0.382148	0.653185	0.384433	0.111289	0.721183	0.402914	0.692794	1.47131	1.10986	1.56105	1.31531	-0.330443	0.877009	-0.899133	-1.17762	-0.859108	-1.10194	-0.913316
0.224872	-0.162522	0.655998	0.438826	0.117754	0.743372	0.325301	0.688928	1.59089	0.99914	1.61787	1.1935	-0.362428	0.877329	-0.805664	-1.18616	-0.820779	-0.994441	-0.869221
0.245597	0.0192645	0.677594	0.474464	0.149426	0.703719	0.28429	0.790143	1.63713	0.895968	1.60645	1.09429	-0.391892	0.905141	-0.742526	-1.18873	-0.757948	-0.916448	-0.819582
0.259712	0.160089	0.697384	0.497581	0.149426	0.653794	0.260262	0.867045	1.6673	0.845852	1.58259	0.943705	-0.408482	0.889019	-0.662029	-1.15248	-0.719595	-0.839826	-0.756835
0.28936	0.427947	0.69659	0.521258	0.212162	0.622368	0.240562	0.974698	1.7015	0.830876	1.60113	0.856292	-0.455545	0.873276	-0.602547	-1.09362	-0.734689	-0.771629	-0.692144
0.302368	0.602811	0.701661	0.521258	0.212162	0.57508	0.264965	1.00897	1.69328	0.830919	1.54773	0.736289	-0.467631	0.881555	-0.526897	-1.0368	-0.745202	-0.71609	-0.641432
0.321937	0.639833	0.716801	0.609739	0.276734	0.514037	0.274803	1.0717	1.70236	0.816916	1.50788	0.69156	-0.461642	0.875436	-0.471915	-0.950989	-0.725521	-0.699719	-0.593138
0.340422	0.621739	0.724004	0.670115	0.353439	0.466249	0.274803	1.09869	1.68543	0.814175	1.46204	0.630184	-0.427825	0.856749	-0.422929	-0.79893	-0.686063	-0.640193	-0.554075
0.355577	0.621739	0.706522	0.720269	0.429854	0.448385	0.274803	1.10384	1.66617	0.813381	1.4188	0.688396	-0.385015	0.871863	-0.386408	-0.693773	-0.730192	-0.645456	-0.52279
0.381354	0.621739	0.729598	0.756619	0.466463	0.448385	0.298512	1.19764	1.67951	0.831591	1.40056	0.762178	-0.385622	0.878649	-0.358209	-0.603836	-0.746798	-0.650909	-0.461697
0.404091	0.652985	0.729099	0.811995	0.520813	0.429108	0.317007	1.24686	1.65638	0.823154	1.35367	0.831304	-0.356712	0.917911	-0.326586	-0.551878	-0.756496	-0.65972	-0.365255
0.428988	0.678499	0.748285	0.84522	0.520813	0.402028	0.332963	1.2686	1.65289	0.868753	1.30253	0.988162	-0.310931	0.930835	-0.307471	-0.470152	-0.729388	-0.668107	-0.331751
0.441897	0.539263	0.762804	0.856022	0.520813	0.433022	0.327722	1.39974	1.61455	0.926144	1.27817	1.08562	-0.296532	0.904375	-0.334448	-0.426488	-0.65292	-0.692029	-0.291672
0.468766	0.421154	0.762804	0.891624	0.567874	0.447973	0.327722	1.46643	1.64966	0.998817	1.30028	1.24252	-0.289499	0.8744	-0.341002	-0.367284	-0.577303	-0.682874	-0.255518
0.495568	0.325392	0.773746	0.893114	0.580358	0.487766	0.320207	1.49992	1.67332	1.09794	1.36545	1.40795	-0.278732	0.858792	-0.382175	-0.319086	-0.476863	-0.673543	-0.233331
0.514145	0.182387	0.773746	0.893114	0.577995	0.517607	0.360736	1.53077	1.70845	1.20152	1.37654	1.4925	-0.267258	0.876737	-0.433089	-0.313878	-0.36839	-0.655938	-0.198945
0.533411	0.124087	0.773746	0.902721	0.554551	0.522857	0.355349	1.61558	1.74793	1.26048	1.40181	1.63641	-0.22963	0.854847	-0.50781	-0.297634	-0.299992	-0.645866	-0.168037
0.557747	0.010723	0.788343	0.929742	0.558594	0.547289	0.35827	1.70877	1.79543	1.31235	1.42992	1.76584	-0.190661	0.832603	-0.538564	-0.299396	-0.221883	-0.609124	-0.138801
0.575774	-0.0470679	0.796881	0.946243	0.560221	0.573714	0.400322	1.79839	1.8057	1.3503	1.42587	1.91855	-0.150944	0.792991	-0.599701	-0.316207	-0.199204	-0.61224	-0.0798785
0.5936	-0.0315389	0.799405	0.983128	0.55381	0.616814	0.400322	1.85704	1.80598	1.3576	1.44435	1.97257	-0.109599	0.774518	-0.633869	-0.341107	-0.165571	-0.588638	-0.0104133
0.602015	-0.0136458	0.783955	1.01134	0.527348	0.644885	0.434963	1.81632	1.80233	1.36276	1.44047	2.00224	-0.0206551	0.734235	-0.678009	-0.27784	-0.160863	-0.603631	0.030055
0.599669	-0.0212699	0.765877	1.02437	0.40854	0.628308	0.449367	1.76837	1.76222	1.40327	1.47461	2.0101	0.0742511	0.694682	-0.710812	-0.232905	-0.14651	-0.591809	0.03337
0.584828	-0.0290177	0.746082	1.05297	0.316825	0.628308	0.403291	1.71263	1.65486	1.37509	1.51075	1.91482	0.132052	0.693931	-0.718801	-0.244077	-0.13145	-0.576989	0.085629
0.577383	-0.0236466	0.746082	1.05495	0.275467	0.615051	0.396681	1.52394	1.55993	1.36029	1.55457	1.85193	0.225651	0.671396	-0.706804	-0.162376	-0.117851	-0.57684	0.14447
0.558702	-0.0117121	0.735172	1.07202	0.178406	0.608094	0.372912	1.37561	1.46562	1.29438	1.58985	1.74264	0.303235	0.674884	-0.695134	-0.131743	-0.0887056	-0.597621	0.168733
0.535694	0.0186731	0.703207	1.06526	0.121587	0.578085	0.339653	1.24065	1.33434	1.21245	1.54847	1.61837	0.363884	0.670477	-0.64317	-0.0692279	-0.0910078	-0.574842	0.205634
0.505489	0.0477444	0.703207	1.06526	0.0818788	0.530355	0.321489	1.05671	1.15322	1.02662	1.52314	1.53721	0.390174	0.636717	-0.61316	0.0283224	-0.0735128	-0.563041	0.246471
0.475814	0.0239622	0.669099	1.0775	0.0248547	0.52698	0.27567	0.827787	1.01471	0.865709	1.53518	1.47604	0.415804	0.649048	-0.563216	0.0867409	-0.0664521	-0.53641	0.261636
0.446105	0.0361568	0.644551	1.00048	0.0248547	0.52698	0.27567	0.645476	0.83631	0.707001	1.53602	1.33186	0.405819	0.685117	-0.461771	0.127441	-0.0500722	-0.484417	0.242413
0.431144	0.0425639	0.620927	0.953704	0.0597033	0.51228	0.252474	0.49213	0.711665	0.591309	1.54286	1.2049	0.366428	0.741628	-0.332258	0.205232	-0.000964939	-0.426746	0.22275
0.412505	0.05735	0.557956	0.884603	0.134725	0.472208	0.256489	0.394689	0.590009	0.540908	1.49803	1.13898	0.285941	0.794986	-0.205542	0.240029	0.0326036	-0.421462	0.172588
0.399242	0.0255253	0.510802	0.804574	0.134725	0.494491	0.247879	0.348908	0.470878	0.487156	1.4501	1.10772	0.213049	0.893018	-0.0730799	0.207122	0.0775548	-0.366695	0.152628
[truncated: 207 more rows]

[truncated: 1 more sheets: 7A_mouse]
