# Supplementary material for: Pupil size modulation drives retinal activity in mice and shapes human perception
Source: Nat Commun. 2025 Aug 8;16:7334. doi: 10.1038/s41467-025-62736-4 (PMC12334691; doi:10.1038/s41467-025-62736-4)
Supplement: Supplementary file 4 — Source Data [file 41467_2025_62736_MOESM4_ESM.zip › allDataFigure8.xlsx]

## Sheet: 8B_Volunteer 1
Low Mean	Low All								PressTimes	HighMean	HighAll								PressTimes
-0.0138698	-0.0160177	-0.0667729	-0.0433309	0.0200765	0.0210948	0.0483747	0.115228	0.136825	1.435	0.121761	0.304112	0.0533556	0.138192	0.127579	0.13462	0.144286	-0.00214635	0.0740931
-0.0340664	-0.0569558	-0.136544	-0.102885	-0.00940931	-0.00540708	0.0197602	0.118527	0.147452	1.234	0.120048	0.301964	0.053103	0.13117	0.129884	0.134782	0.137481	-0.00107685	0.0730734
-0.00991057	-0.129371	-0.229922	-0.178622	-0.052741	-0.0516301	-0.0133028	0.116265	0.146161	1.102	0.117664	0.300121	0.054504	0.122883	0.123428	0.135287	0.131569	0.00201853	0.0715042
-0.0125722	-0.177507	-0.305091	-0.238941	-0.0818562	-0.0824663	-0.044946	0.115778	0.145819	1.002	0.11276	0.294461	0.0581976	0.111573	0.116667	0.134107	0.118711	0.00540776	0.0629524
-0.0101966	0.104969	0.0666314	0.057368	0.0789241	0.0676672	0.0757591	0.106794	0.135621	1.169	0.107529	0.287712	0.0646583	0.105155	0.0906971	0.137368	0.106273	0.00973892	0.0586289
0.0128488	-0.0848863	-0.0748408	-0.0580298	0.0712166	0.0708596	0.0684027	0.0966793	0.125834	1.168	0.102491	0.282491	0.073107	0.105234	0.0579084	0.140949	0.0936946	0.0173485	0.0491925
0.0407754	-0.0653062	-0.0849489	-0.0676487	0.0330477	0.0377969	0.0437758	0.090689	0.120401		0.100873	0.286299	0.0841362	0.110169	0.0215648	0.143996	0.0910548	0.0233133	0.04645
0.0366494	0.00563247	0.0302826	0.0306847	0.0971304	0.0960276	0.090058	0.0865142	0.104588		0.100308	0.29203	0.0910218	0.121155	-0.0149026	0.147458	0.0886177	0.0255024	0.0515773
0.0441612	0.00153239	0.0194493	0.0224459	0.0829894	0.0844712	0.0710432	0.070504	0.0825278		0.103345	0.301807	0.0978792	0.133966	-0.0454825	0.152927	0.0882856	0.0322592	0.065118
0.056979	0.0263937	0.0504896	0.0493344	0.112944	0.118735	0.089896	0.0816756	0.0939964		0.108483	0.314832	0.108976	0.149779	-0.0659194	0.154698	0.0906611	0.0357702	0.0790644
0.0579291	-0.0190156	0.015688	0.0231867	0.0821093	0.088505	0.0889746	0.0812685	0.0906308		0.112912	0.318521	0.120557	0.167167	-0.0837546	0.158976	0.0950603	0.0381833	0.0885868
0.0600228	0.0225763	0.0509098	0.053909	0.109001	0.112782	0.0935883	0.0830078	0.0887084		0.112537	0.288863	0.13392	0.185003	-0.09708	0.161553	0.0924711	0.0436255	0.0919395
0.0579855	0.0194893	0.0478871	0.0540324	0.107269	0.110174	0.0893454	0.0784117	0.0783443		0.108932	0.230627	0.148156	0.205572	-0.100633	0.154935	0.0931346	0.0524908	0.087173
0.0555012	-0.00691372	0.0236573	0.0394847	0.0922796	0.0935446	0.0928601	0.0872326	0.0820452		0.100007	0.148645	0.15065	0.224281	-0.10246	0.150019	0.0894733	0.0574914	0.0819603
0.0445508	0.00889935	0.0228937	0.0434072	0.0950041	0.0924826	0.0840941	0.0888985	0.0767109		0.0880277	0.0523	0.126017	0.24124	-0.098467	0.151748	0.0865612	0.063938	0.080884
0.0276103	-0.0315561	-0.0192005	0.0155428	0.069149	0.0708783	0.0766245	0.0913141	0.0702468		0.0737725	-0.0487248	0.0821294	0.244479	-0.0896729	0.149449	0.0869069	0.0734141	0.0921995
0.00927647	-0.0569925	-0.0508427	-0.00859817	0.0492913	0.0509678	0.0537262	0.075256	0.0468814		0.0542445	-0.136104	0.0115664	0.22416	-0.0867505	0.141748	0.094421	0.0794799	0.105435
-0.0135365	-0.143517	-0.122418	-0.065274	0.000309672	0.0182869	0.0516254	0.0793118	0.0513155		0.0323822	-0.206069	-0.072477	0.172982	-0.0971066	0.146072	0.105593	0.0882643	0.121799
-0.038547	-0.175848	-0.151191	-0.0869359	-0.0146005	0.014523	0.0475502	0.0787425	0.0482952		0.00438632	-0.260235	-0.160022	0.0990957	-0.12685	0.134794	0.119277	0.098582	0.130449
-0.0638632	-0.222164	-0.184779	-0.113547	-0.0389944	-0.000264785	0.0402281	0.0684411	0.0341274		-0.0299154	-0.307828	-0.235985	0.00120273	-0.176753	0.100558	0.122428	0.114361	0.142693
-0.0885404	-0.266845	-0.227815	-0.146891	-0.0740289	-0.0268035	0.0177139	0.0498233	0.00749717		-0.0743893	-0.352478	-0.308046	-0.107901	-0.241159	0.0441185	0.0987759	0.128942	0.142633
-0.117757	-0.311924	-0.271214	-0.177781	-0.107521	-0.0597793	0.00415533	0.0424657	-0.00869633		-0.119851	-0.387129	-0.366963	-0.206438	-0.309338	-0.0243786	0.0511262	0.142741	0.141573
-0.149855	-0.343255	-0.316066	-0.222154	-0.15896	-0.103146	-0.0259493	0.026188	-0.0162472		-0.167557	-0.415508	-0.418334	-0.287495	-0.370951	-0.107312	-0.0221465	0.14046	0.14083
-0.182414	-0.372041	-0.3505	-0.269641	-0.219433	-0.157574	-0.0684645	-0.0141113	-0.0367465		-0.213263	-0.435821	-0.460453	-0.35406	-0.424276	-0.193534	-0.104597	0.117877	0.148759
-0.217951	-0.397004	-0.377949	-0.313922	-0.264553	-0.210106	-0.111657	-0.0593748	-0.0598956		-0.262489	-0.452229	-0.500708	-0.405479	-0.467493	-0.274117	-0.1937	0.0657283	0.128084
-0.254124	-0.397572	-0.391169	-0.338249	-0.303499	-0.25802	-0.164322	-0.112412	-0.107693		-0.308366	-0.461386	-0.532463	-0.442538	-0.50438	-0.340821	-0.271736	-0.00431039	0.0907092
-0.287904	-0.401024	-0.403853	-0.363667	-0.341689	-0.305829	-0.226675	-0.180259	-0.172704		-0.354326	-0.469639	-0.55884	-0.474075	-0.533689	-0.396963	-0.343545	-0.0919326	0.034078
-0.319194	-0.409882	-0.41472	-0.386601	-0.374466	-0.350069	-0.275364	-0.236896	-0.224487		-0.398573	-0.476198	-0.579163	-0.499246	-0.560588	-0.449276	-0.400808	-0.183324	-0.0399803
-0.347034	-0.405617	-0.417618	-0.394917	-0.391756	-0.380328	-0.318552	-0.284785	-0.278342		-0.440549	-0.485682	-0.597257	-0.520543	-0.578685	-0.491415	-0.455388	-0.264768	-0.130655
-0.36873	-0.396772	-0.412222	-0.397788	-0.404586	-0.408395	-0.362121	-0.338008	-0.337326		-0.476092	-0.492925	-0.608979	-0.538929	-0.593077	-0.526459	-0.49885	-0.338345	-0.211171
-0.383927	-0.382711	-0.402756	-0.395013	-0.411287	-0.426048	-0.395954	-0.37922	-0.38428		-0.505269	-0.496222	-0.617805	-0.55182	-0.602998	-0.554453	-0.533533	-0.399748	-0.285574
-0.393922	-0.361912	-0.385404	-0.386532	-0.409515	-0.436442	-0.423709	-0.415667	-0.423874		-0.528111	-0.498657	-0.62447	-0.561173	-0.612175	-0.575152	-0.558653	-0.44742	-0.347192
-0.397597	-0.343831	-0.370598	-0.375799	-0.403559	-0.437397	-0.43657	-0.432988	-0.445116		-0.547244	-0.500348	-0.631369	-0.569149	-0.62003	-0.59233	-0.580599	-0.481116	-0.403015
-0.395868	-0.325422	-0.35342	-0.364635	-0.395454	-0.439134	-0.446637	-0.448942	-0.462091		-0.562784	-0.500521	-0.639288	-0.574633	-0.625792	-0.605736	-0.593089	-0.509874	-0.453343
-0.389913	-0.300307	-0.329324	-0.343276	-0.382835	-0.436054	-0.449399	-0.457655	-0.477178		-0.575017	-0.500767	-0.645868	-0.578167	-0.629311	-0.614585	-0.604495	-0.52764	-0.499306
-0.380256	-0.273161	-0.3037	-0.32066	-0.365893	-0.422066	-0.447849	-0.460983	-0.485144		-0.585305	-0.502206	-0.651385	-0.584063	-0.633743	-0.62119	-0.611773	-0.542673	-0.535403
-0.368196	-0.251101	-0.281985	-0.300976	-0.347372	-0.414518	-0.442556	-0.459536	-0.487068		-0.594243	-0.502593	-0.655128	-0.590014	-0.637576	-0.6304	-0.618915	-0.554113	-0.565208
-0.354986	-0.231238	-0.263381	-0.280772	-0.323742	-0.391104	-0.426867	-0.443631	-0.474729		-0.601556	-0.502466	-0.657069	-0.594132	-0.639585	-0.636495	-0.626769	-0.56809	-0.58784
-0.341446	-0.220935	-0.248503	-0.266058	-0.307305	-0.372381	-0.412851	-0.433262	-0.465591		-0.606336	-0.500616	-0.657374	-0.597948	-0.641079	-0.639355	-0.632393	-0.578018	-0.603904
-0.326465	-0.223523	-0.23862	-0.252367	-0.293207	-0.349093	-0.389789	-0.416259	-0.452561		-0.610473	-0.500312	-0.65793	-0.603828	-0.642302	-0.643555	-0.636764	-0.585193	-0.613896
-0.312037	-0.22738	-0.233899	-0.238968	-0.278289	-0.325228	-0.367	-0.395387	-0.440768		-0.613318	-0.496497	-0.6598	-0.606272	-0.641242	-0.646483	-0.642674	-0.591453	-0.622126
-0.29744	-0.221152	-0.224538	-0.22338	-0.258652	-0.294102	-0.340678	-0.367173	-0.41665		-0.614747	-0.493621	-0.662361	-0.608202	-0.637995	-0.644467	-0.646309	-0.596637	-0.628383
-0.283839	-0.225511	-0.221584	-0.213116	-0.244646	-0.26729	-0.314875	-0.341143	-0.395109		-0.615377	-0.48977	-0.665153	-0.609863	-0.634692	-0.642128	-0.647399	-0.599164	-0.634849
-0.271674	-0.234221	-0.223011	-0.207675	-0.234628	-0.240685	-0.288105	-0.312785	-0.368271		-0.616282	-0.487774	-0.665935	-0.610798	-0.633814	-0.641072	-0.64776	-0.601922	-0.641184
-0.26282	-0.241117	-0.229615	-0.206947	-0.230256	-0.227108	-0.270427	-0.289256	-0.346916		-0.615956	-0.482862	-0.668476	-0.608595	-0.631622	-0.638261	-0.647153	-0.603375	-0.647301
-0.257967	-0.255462	-0.241947	-0.210687	-0.225982	-0.212703	-0.252828	-0.265686	-0.325699		-0.615214	-0.479808	-0.667802	-0.60677	-0.630733	-0.636063	-0.645704	-0.604223	-0.650613
-0.257659	-0.263959	-0.259664	-0.222371	-0.230403	-0.210342	-0.244161	-0.243506	-0.300275		-0.614571	-0.477662	-0.666088	-0.603683	-0.628799	-0.637062	-0.645022	-0.605114	-0.65314
-0.260442	-0.284956	-0.276281	-0.237846	-0.237386	-0.213854	-0.240391	-0.237924	-0.289197		-0.612544	-0.474304	-0.664468	-0.601269	-0.624748	-0.636822	-0.640689	-0.604656	-0.6534
-0.26603	-0.30789	-0.299446	-0.259474	-0.251972	-0.219679	-0.241436	-0.233266	-0.277826		-0.610662	-0.467203	-0.665195	-0.599261	-0.619711	-0.636935	-0.638503	-0.604168	-0.654318
-0.273884	-0.312481	-0.306628	-0.273044	-0.263382	-0.237385	-0.249873	-0.240074	-0.273863		-0.607907	-0.460389	-0.663621	-0.595101	-0.615565	-0.635755	-0.635294	-0.60325	-0.654278
-0.282201	-0.315864	-0.314809	-0.284991	-0.275101	-0.251994	-0.261291	-0.248702	-0.276363		-0.605074	-0.454439	-0.662106	-0.591356	-0.610606	-0.63414	-0.629997	-0.601538	-0.656407
-0.289392	-0.324159	-0.321874	-0.293912	-0.282231	-0.265351	-0.270876	-0.259841	-0.285766		-0.601327	-0.44818	-0.659577	-0.58817	-0.60625	-0.630766	-0.621581	-0.599251	-0.656843
-0.29333	-0.317732	-0.319116	-0.296892	-0.288112	-0.27877	-0.287259	-0.278257	-0.301677		-0.598622	-0.444549	-0.656915	-0.585711	-0.602634	-0.628828	-0.616032	-0.597376	-0.656926
-0.294592	-0.3073	-0.309354	-0.294609	-0.289721	-0.283474	-0.299316	-0.295267	-0.315145		-0.595084	-0.446254	-0.652126	-0.580744	-0.598834	-0.625647	-0.608933	-0.593573	-0.654563
-0.293586	-0.274813	-0.282791	-0.273809	-0.276544	-0.275159	-0.303975	-0.303287	-0.32509		-0.592407	-0.44852	-0.648587	-0.579716	-0.59431	-0.625632	-0.602474	-0.589091	-0.650926
-0.28798	-0.26108	-0.269321	-0.261032	-0.262896	-0.272203	-0.304259	-0.306813	-0.333125		-0.590087	-0.450812	-0.645892	-0.576805	-0.591446	-0.625384	-0.599173	-0.584585	-0.646595
-0.278596	-0.249543	-0.251934	-0.248367	-0.252525	-0.268166	-0.307595	-0.319717	-0.348255		-0.587597	-0.45379	-0.641933	-0.574993	-0.585795	-0.623418	-0.5983	-0.579034	-0.643516
-0.268847	-0.224096	-0.229201	-0.223786	-0.230318	-0.250697	-0.298596	-0.312115	-0.348779		-0.585924	-0.456567	-0.635283	-0.575679	-0.586396	-0.622626	-0.597695	-0.5737	-0.639443
-0.258272	-0.201849	-0.201019	-0.199154	-0.209603	-0.234626	-0.287511	-0.309757	-0.349112		-0.584903	-0.45732	-0.629235	-0.576796	-0.585583	-0.623715	-0.599975	-0.57164	-0.634962
-0.242476	-0.191541	-0.189439	-0.181681	-0.192896	-0.223042	-0.27595	-0.299154	-0.348656		-0.583512	-0.459754	-0.621139	-0.575005	-0.584008	-0.622042	-0.603896	-0.569815	-0.632437
-0.224643	-0.195128	-0.183218	-0.172112	-0.187162	-0.213497	-0.259232	-0.287168	-0.340329		-0.58188	-0.461548	-0.615714	-0.576723	-0.577629	-0.619744	-0.60658	-0.568451	-0.628653
-0.206407	-0.16769	-0.148592	-0.138827	-0.154354	-0.170982	-0.230341	-0.265101	-0.320213		-0.580631	-0.462687	-0.610781	-0.575351	-0.572727	-0.619085	-0.609971	-0.568584	-0.62586
-0.186264	-0.142885	-0.125725	-0.109861	-0.124646	-0.137686	-0.204655	-0.237258	-0.300875		-0.578294	-0.462966	-0.606743	-0.569598	-0.563624	-0.61861	-0.613498	-0.568465	-0.622849
-0.162682	-0.133343	-0.108736	-0.0920806	-0.106908	-0.120939	-0.182727	-0.21968	-0.284421		-0.575685	-0.462885	-0.602661	-0.567701	-0.553882	-0.618366	-0.615703	-0.565258	-0.619027
-0.143441	-0.121248	-0.0948377	-0.0755283	-0.0895943	-0.0958879	-0.156977	-0.192319	-0.256995		-0.573401	-0.4628	-0.599672	-0.567245	-0.544242	-0.617594	-0.617239	-0.56387	-0.614549
-0.127496	-0.0848377	-0.0636671	-0.0463205	-0.060384	-0.0629746	-0.136755	-0.170905	-0.235562		-0.570724	-0.462081	-0.594327	-0.565651	-0.536918	-0.618002	-0.618239	-0.562722	-0.607854
-0.116615	-0.0987308	-0.0729294	-0.0478107	-0.0599523	-0.0592244	-0.11779	-0.148357	-0.215364		-0.568114	-0.460986	-0.588731	-0.563624	-0.530977	-0.618244	-0.619472	-0.562018	-0.60086
-0.110988	-0.110827	-0.0796326	-0.0479651	-0.0593851	-0.0462538	-0.0963266	-0.123896	-0.19143		-0.565004	-0.457076	-0.58426	-0.564608	-0.525973	-0.617121	-0.61938	-0.557477	-0.594138
-0.113201	-0.13426	-0.105944	-0.0684682	-0.0767009	-0.0607352	-0.0951281	-0.113661	-0.178693		-0.561636	-0.453323	-0.581691	-0.555609	-0.5249	-0.61549	-0.6188	-0.554965	-0.58831
-0.120309	-0.159397	-0.135249	-0.0880385	-0.0890937	-0.0699012	-0.0890726	-0.0956393	-0.16112		-0.558589	-0.446578	-0.578685	-0.54803	-0.529044	-0.615665	-0.617253	-0.550285	-0.58317
-0.131747	-0.169179	-0.159457	-0.107417	-0.105437	-0.0881186	-0.103853	-0.0972429	-0.163239		-0.556089	-0.441207	-0.577024	-0.540958	-0.533633	-0.616774	-0.613494	-0.545819	-0.579802
-0.146563	-0.185473	-0.179674	-0.131023	-0.129221	-0.117862	-0.122613	-0.112696	-0.171455		-0.554074	-0.434502	-0.578545	-0.535761	-0.540288	-0.617906	-0.606679	-0.544088	-0.574819
-0.162986	-0.17813	-0.179437	-0.138733	-0.141018	-0.14633	-0.147446	-0.138469	-0.192651		-0.552216	-0.428778	-0.581351	-0.529948	-0.546935	-0.617634	-0.596171	-0.545208	-0.571702
-0.180466	-0.185454	-0.197585	-0.161481	-0.164502	-0.18087	-0.182937	-0.170176	-0.221214		-0.551295	-0.422967	-0.584597	-0.53429	-0.553023	-0.616621	-0.583643	-0.546317	-0.568905
-0.195191	-0.182281	-0.193878	-0.166466	-0.176418	-0.20256	-0.206731	-0.201247	-0.249389		-0.549912	-0.419481	-0.588479	-0.534013	-0.558522	-0.615447	-0.568968	-0.54884	-0.565546
-0.206799	-0.18357	-0.20751	-0.182139	-0.196356	-0.227366	-0.235053	-0.223983	-0.271761		-0.54865	-0.415338	-0.592949	-0.535114	-0.564687	-0.612841	-0.553715	-0.550306	-0.56425
-0.212531	-0.169059	-0.196583	-0.178052	-0.19653	-0.232829	-0.250264	-0.243042	-0.289414		-0.546938	-0.412304	-0.597274	-0.536204	-0.569723	-0.610677	-0.537869	-0.548619	-0.562831
-0.213564	-0.143411	-0.179972	-0.165577	-0.186922	-0.229041	-0.261146	-0.254018	-0.302692		-0.545131	-0.411215	-0.600774	-0.537859	-0.573377	-0.609751	-0.520742	-0.547109	-0.560223
-0.208119	-0.12762	-0.161543	-0.152698	-0.177073	-0.225915	-0.263489	-0.263534	-0.312273		-0.543751	-0.41113	-0.602842	-0.537915	-0.576086	-0.609569	-0.50582	-0.546909	-0.559738
-0.20011	-0.0895189	-0.134965	-0.13129	-0.159839	-0.218291	-0.270649	-0.270485	-0.321784		-0.542463	-0.409115	-0.605262	-0.542209	-0.574475	-0.607731	-0.492121	-0.550202	-0.558591
-0.191532	-0.0566014	-0.107275	-0.107108	-0.136896	-0.208909	-0.267679	-0.269775	-0.32422		-0.541174	-0.407773	-0.604848	-0.546734	-0.572798	-0.605488	-0.481511	-0.553312	-0.556926
-0.178389	-0.0432556	-0.102037	-0.100474	-0.128358	-0.200998	-0.261675	-0.257499	-0.311924		-0.54024	-0.40425	-0.605004	-0.549847	-0.570427	-0.603413	-0.476124	-0.556607	-0.556247
-0.161459	-0.0557048	-0.103046	-0.0962874	-0.123259	-0.195489	-0.245143	-0.245162	-0.303798		-0.540159	-0.401418	-0.606599	-0.55198	-0.566698	-0.601679	-0.478076	-0.560768	-0.554053
-0.144411	-0.01789	-0.0622836	-0.0599874	-0.0882677	-0.163929	-0.224182	-0.231362	-0.291548		-0.538884	-0.393879	-0.607416	-0.554083	-0.560587	-0.599778	-0.484361	-0.562535	-0.548435
-0.124454	0.0161065	-0.0323394	-0.027861	-0.0540856	-0.123652	-0.198584	-0.203811	-0.268432		-0.538177	-0.387712	-0.608472	-0.552374	-0.559019	-0.597988	-0.494806	-0.562398	-0.542644
-0.103132	0.0315305	-0.022186	-0.0126569	-0.0396326	-0.110669	-0.184172	-0.184381	-0.254328		-0.538752	-0.382412	-0.611374	-0.553768	-0.556771	-0.597079	-0.507858	-0.562932	-0.537819
-0.0843576	0.0462158	0.00754354	0.0147724	-0.0105136	-0.0826494	-0.155707	-0.167515	-0.237916		-0.53879	-0.377629	-0.6133	-0.554934	-0.55318	-0.594901	-0.520457	-0.561848	-0.534068
-0.0692717	0.0555851	0.0114072	0.023758	0.000100864	-0.0689715	-0.141336	-0.146388	-0.219571		-0.538766	-0.369583	-0.613768	-0.556547	-0.550981	-0.594847	-0.531421	-0.56019	-0.532794
-0.055369	0.0491929	0.0197609	0.0362242	0.0147174	-0.0497368	-0.11424	-0.125666	-0.201581		-0.539051	-0.368397	-0.613933	-0.556742	-0.550458	-0.594999	-0.53946	-0.555551	-0.532867
-0.0492148	0.0427123	0.0193976	0.0407931	0.0252903	-0.0326327	-0.0938609	-0.10469	-0.181711		-0.539532	-0.367464	-0.614179	-0.560873	-0.548508	-0.59535	-0.543087	-0.552815	-0.533982
-0.0431229	0.0421129	0.0194637	0.0455554	0.0326191	-0.023115	-0.0793001	-0.0870043	-0.16598		-0.538477	-0.363652	-0.614177	-0.558335	-0.545995	-0.596159	-0.545564	-0.54885	-0.535084

## Sheet: 8B_Volunteer3
Low Mean	Low All								PressTimes	HighMean	HighAll								PressTimes
0.0361009	-0.0204086	0.0163141	0.0478971	0.0646056	0.0458297	0.0737577	0.0605766	0.0226924	0.902	0.0361009	0.106341	-0.114811	0.0516331	0.00994584	-0.0562505	0.0903618	-0.0647654	-0.150301	0.968
0.0439004	-0.059406	-0.0104256	0.0301671	0.0434443	0.0279205	0.0847299	0.0717834	0.0315319	0.968	0.0439004	0.105214	-0.103319	0.0483339	0.0143803	-0.0728549	0.0895439	-0.0572764	-0.131275	1.003
0.0498589	-0.0378669	-0.00521685	0.0366103	0.0496241	0.0325441	0.0854057	0.0835738	0.0434587	0.901	0.0498589	0.1075	-0.12368	0.0513032	0.0180862	-0.0875576	0.0841065	-0.0498173	-0.112176	0.835
0.0570252	0.0126661	0.0350773	0.0714187	0.087961	0.070425	0.100079	0.0995206	0.0604327	0.836	0.0570252	0.0867643	-0.181282	0.045777	0.0273986	-0.122493	0.0713865	-0.0418189	-0.0882645	0.836
0.0675708	0.0205115	0.0413034	0.0722431	0.0935483	0.0818471	0.105602	0.106083	0.0761094	0.769	0.0675708	0.0603615	-0.210653	-0.123392	0.0367109	-0.147509	0.0624354	-0.0450542	-0.0588286	0.702
0.0764799	0.0230334	0.0434228	0.0766107	0.0983589	0.087464	0.105023	0.105131	0.0703867	0.901	0.0764799	0.0313828	-0.240186	-0.195398	0.0348104	-0.168137	0.0464961	-0.0423582	-0.0407873	0.803
0.0802759	0.0478306	0.0590563	0.0930761	0.110065	0.100229	0.104752	0.107757	0.0672912	0.902	0.0802759	-0.00622505	-0.265407	-0.234823	3.16746e-05	-0.175159	0.0274946	-0.0406507	-0.0334499	0.868
0.080108	0.0348847	0.0548197	0.0896868	0.121232	0.11407	0.113028	0.112628	0.0737862	0.935	0.080108	-0.0574851	-0.258492	-0.248598	-0.0547971	-0.172701	0.0124975	-0.044515	-0.0360395	0.869
0.0794987	0.048448	0.063852	0.0954281	0.121344	0.118694	0.108978	0.108706	0.0710303		0.0794987	-0.093161	-0.208537	-0.252392	-0.0971778	-0.15576	-0.00218543	-0.0433467	-0.0405283
0.0743703	0.0478843	0.0586405	0.0914569	0.117054	0.110749	0.0878351	0.0870666	0.0418479		0.0743703	-0.211909	-0.176156	-0.082811	-0.135187	-0.139346	-0.0224432	-0.0396621	-0.050369
0.0676111	0.0539487	0.0720821	0.102408	0.131664	0.113842	0.081599	0.0703782	0.0192668		0.0676111	-0.321513	-0.144914	0.024002	-0.148966	-0.119421	-0.0380684	-0.04793	-0.0646122
0.0605386	0.0533953	0.0706409	0.103432	0.133386	0.0952342	0.0603863	0.0448885	-0.0183481		0.0605386	-0.446314	-0.130432	0.0738205	-0.12578	-0.101251	-0.0449781	-0.060961	-0.0795459
0.0569343	0.0536864	0.0698331	0.0977389	0.124671	0.0806359	0.0476732	0.0300233	-0.0297563		0.0569343	-0.505044	-0.130107	0.0927087	-0.0798834	-0.0820276	-0.0503959	-0.0735426	-0.0939618
0.0505985	0.024451	0.0469944	0.0812493	0.110594	0.0932584	0.0667957	0.0548385	0.000361629		0.0505985	-0.547031	-0.14467	0.0888321	-0.0457699	-0.0571867	-0.0485899	-0.0857648	-0.106392
0.0423338	0.0138862	0.0403249	0.0786848	0.113778	0.111014	0.0793998	0.0693395	0.0150778		0.0423338	-0.518439	-0.182177	0.069779	-0.014697	-0.0294492	-0.0451351	-0.0966389	-0.116147
0.030791	-0.0096216	0.0184755	0.0555642	0.0991699	0.107519	0.0690543	0.0606262	0.0128619		0.030791	-0.504787	-0.234979	0.0369515	0.00117196	-0.000658328	-0.0420729	-0.146876	-0.121671
0.0189636	-0.064834	-0.0223637	0.01646	0.0674255	0.0961305	0.0652067	0.0552466	0.0164105		0.0189636	-0.476452	-0.29307	-0.00494886	-0.00538469	0.0268159	-0.0398744	-0.225151	-0.124261
0.00148247	-0.128358	-0.0698926	-0.021761	0.031684	0.0708538	0.064557	0.0543205	0.0155055		0.00148247	-0.397373	-0.356611	-0.0582316	-0.030566	0.0412113	-0.038147	-0.312863	-0.12616
-0.0173509	-0.152039	-0.0903901	-0.0226213	0.0257865	0.0650684	0.0780713	0.0739497	0.0157817		-0.0173509	-0.41798	-0.417468	-0.112834	-0.0734218	0.0338381	-0.0311588	-0.368941	-0.130217
-0.0331978	-0.203796	-0.138443	-0.0600742	-0.00584139	0.0431089	0.07016	0.0732959	0.0132605		-0.0331978	-0.427382	-0.466772	-0.171066	-0.129391	0.00952381	-0.0237781	-0.419358	-0.132807
-0.048427	-0.245597	-0.181195	-0.0952653	-0.034039	0.020953	0.0599725	0.0719632	0.0131331		-0.048427	-0.42648	-0.51396	-0.224431	-0.18593	-0.0321703	-0.0293529	-0.41073	-0.137813
-0.0708923	-0.259118	-0.204904	-0.114925	-0.0459513	0.00288311	0.0550015	0.0793174	0.0240933		-0.0708923	-0.407805	-0.552199	-0.278456	-0.235248	-0.0966864	-0.0590329	-0.358427	-0.143597
-0.0924418	-0.274794	-0.22544	-0.148475	-0.0751414	-0.027496	0.0305853	0.0575764	0.0236403		-0.0924418	-0.496286	-0.576362	-0.329512	-0.284945	-0.17393	-0.103396	-0.293811	-0.149899
-0.112799	-0.301381	-0.261799	-0.196366	-0.122804	-0.0703773	-0.0120467	0.0207047	0.00581736		-0.112799	-0.498991	-0.600119	-0.376031	-0.330176	-0.249945	-0.171079	-0.261638	-0.152747
-0.137521	-0.295024	-0.264442	-0.20709	-0.151988	-0.106006	-0.0474989	-0.0161994	-0.0290381		-0.137521	-0.49487	-0.61753	-0.418509	-0.367236	-0.319991	-0.245279	-0.241507	-0.158272
-0.163215	-0.2961	-0.266731	-0.216245	-0.176943	-0.137136	-0.0725852	-0.046075	-0.0566665		-0.163215	-0.488816	-0.621924	-0.454553	-0.409901	-0.384858	-0.313747	-0.246989	-0.170271
-0.184009	-0.291703	-0.265828	-0.227201	-0.208649	-0.180776	-0.123224	-0.106979	-0.118409		-0.184009	-0.49268	-0.61151	-0.479627	-0.448101	-0.428133	-0.368004	-0.274849	-0.191851
-0.202561	-0.304934	-0.276891	-0.241494	-0.226434	-0.206229	-0.156879	-0.147908	-0.163909		-0.202561	-0.50337	-0.608987	-0.50033	-0.469862	-0.461839	-0.414958	-0.313043	-0.221373
-0.219132	-0.274952	-0.258054	-0.234143	-0.219433	-0.229729	-0.194253	-0.190977	-0.208469		-0.219132	-0.499377	-0.595563	-0.515177	-0.486111	-0.484485	-0.448878	-0.356719	-0.262635
-0.229656	-0.243873	-0.239761	-0.225249	-0.228059	-0.25171	-0.226606	-0.226402	-0.246135		-0.229656	-0.505431	-0.577746	-0.525074	-0.500744	-0.501075	-0.479814	-0.403271	-0.312789
-0.234016	-0.230589	-0.227518	-0.218819	-0.227048	-0.264863	-0.244466	-0.251007	-0.273333		-0.234016	-0.516378	-0.567087	-0.532498	-0.508916	-0.51196	-0.504548	-0.446229	-0.367172
-0.236428	-0.205926	-0.20275	-0.204448	-0.225408	-0.271239	-0.258876	-0.275291	-0.29664		-0.236428	-0.527326	-0.570179	-0.537694	-0.514333	-0.525126	-0.526062	-0.483973	-0.422849
-0.235799	-0.187904	-0.178287	-0.186165	-0.210751	-0.261357	-0.261981	-0.290117	-0.314264		-0.235799	-0.526295	-0.563264	-0.535879	-0.520034	-0.540224	-0.541451	-0.517494	-0.468341
-0.234748	-0.16886	-0.172442	-0.184952	-0.219324	-0.272681	-0.277203	-0.300708	-0.322612		-0.234748	-0.538788	-0.559114	-0.535632	-0.523455	-0.55655	-0.556841	-0.550476	-0.510467
-0.231167	-0.147325	-0.150019	-0.17414	-0.212749	-0.26837	-0.279504	-0.309854	-0.322932		-0.231167	-0.538788	-0.557894	-0.533075	-0.52374	-0.57314	-0.586599	-0.576628	-0.548707
-0.225687	-0.136038	-0.137221	-0.187455	-0.219816	-0.277778	-0.292791	-0.330796	-0.311597		-0.225687	-0.537501	-0.557406	-0.531673	-0.523455	-0.584376	-0.624367	-0.599635	-0.568648
-0.216998	-0.130192	-0.127022	-0.178207	-0.202681	-0.257515	-0.275663	-0.3152	-0.292618		-0.216998	-0.444898	-0.557813	-0.531755	-0.520889	-0.584463	-0.660957	-0.617968	-0.575467
-0.207205	-0.137473	-0.127238	-0.1669	-0.178641	-0.229527	-0.248401	-0.286368	-0.273308		-0.207205	-0.454428	-0.560335	-0.53456	-0.520034	-0.565679	-0.677367	-0.63046	-0.58738
-0.193737	-0.150392	-0.128604	-0.158987	-0.160303	-0.198161	-0.218772	-0.257655	-0.250033		-0.193737	-0.465891	-0.568633	-0.53456	-0.520319	-0.555321	-0.686868	-0.632796	-0.591609
-0.181181	-0.153203	-0.129458	-0.150467	-0.142411	-0.176303	-0.197638	-0.232491	-0.231822		-0.181181	-0.460997	-0.587183	-0.536457	-0.518324	-0.542594	-0.672734	-0.633964	-0.596098
-0.172132	-0.149347	-0.123146	-0.138489	-0.119647	-0.153049	-0.177061	-0.210191	-0.213634		-0.172132	-0.44683	-0.614113	-0.539591	-0.519274	-0.52539	-0.64965	-0.643041	-0.614312
-0.170845	-0.178179	-0.142147	-0.144288	-0.114658	-0.125036	-0.146423	-0.174516	-0.181737		-0.170845	-0.517151	-0.65463	-0.543468	-0.518039	-0.521176	-0.620991	-0.662093	-0.646597
-0.168329	-0.212815	-0.168352	-0.156444	-0.116459	-0.101708	-0.130802	-0.154761	-0.170078		-0.168329	-0.481862	-0.688557	-0.551056	-0.518419	-0.527935	-0.606465	-0.687706	-0.667314
-0.165998	-0.20213	-0.197964	-0.172217	-0.128118	-0.124099	-0.177434	-0.175426	-0.210826		-0.165998	-0.44567	-0.710442	-0.561778	-0.536378	-0.528813	-0.594922	-0.706668	-0.682679
-0.16273	-0.18857	-0.201134	-0.170101	-0.114276	-0.117679	-0.156289	-0.135654	-0.165549		-0.16273	-0.422101	-0.728423	-0.568789	-0.553293	-0.530042	-0.588091	-0.709274	-0.683888
-0.155049	-0.179151	-0.181414	-0.151653	-0.0990209	-0.104591	-0.140531	-0.128612	-0.160614		-0.155049	-0.433435	-0.722565	-0.574893	-0.56308	-0.538468	-0.580475	-0.697771	-0.675601
-0.139224	-0.175974	-0.173786	-0.144165	-0.0904339	-0.100301	-0.1216	-0.110194	-0.138365		-0.139224	-0.46061	-0.704585	-0.57613	-0.574578	-0.540838	-0.577099	-0.674855	-0.653934
-0.126661	-0.166295	-0.157064	-0.123365	-0.0777521	-0.0873003	-0.0972657	-0.0892395	-0.122796		-0.126661	-0.505817	-0.694415	-0.571923	-0.577619	-0.541804	-0.576078	-0.648254	-0.636411
-0.117005	-0.14321	-0.130401	-0.0957005	-0.0638188	-0.079453	-0.086184	-0.0847367	-0.127349		-0.117005	-0.53866	-0.686604	-0.583636	-0.558709	-0.540575	-0.576314	-0.627763	-0.625103
-0.109688	-0.123886	-0.117276	-0.0871802	-0.06119	-0.0821872	-0.0945977	-0.0938856	-0.136248		-0.109688	-0.584124	-0.665695	-0.600132	-0.54379	-0.541189	-0.574037	-0.618237	-0.622427
-0.105826	-0.124195	-0.122753	-0.0878998	-0.0629813	-0.0904104	-0.0962531	-0.0907101	-0.138117		-0.105826	-0.585798	-0.65105	-0.60673	-0.532482	-0.545227	-0.571524	-0.614643	-0.616039
-0.105188	-0.126056	-0.124148	-0.0849586	-0.0655131	-0.0912891	-0.0930167	-0.0866646	-0.139486		-0.105188	-0.562358	-0.625178	-0.612999	-0.5245	-0.564626	-0.570268	-0.613205	-0.608788
-0.107358	-0.135178	-0.127569	-0.0857161	-0.0607497	-0.0888612	-0.0850445	-0.0801198	-0.134059		-0.107358	-0.50762	-0.598818	-0.622649	-0.519179	-0.574194	-0.571681	-0.617339	-0.605248
-0.116745	-0.125753	-0.118904	-0.0868995	-0.0631178	-0.0887081	-0.0915503	-0.0898483	-0.133505		-0.116745	-0.454171	-0.579373	-0.610195	-0.515378	-0.584639	-0.573016	-0.539872	-0.600501
-0.127321	-0.114406	-0.108342	-0.0821112	-0.060854	-0.0901101	-0.117644	-0.124517	-0.173627		-0.127321	-0.399948	-0.558707	-0.596915	-0.511197	-0.58736	-0.576785	-0.47292	-0.591264
-0.134992	-0.12324	-0.109837	-0.0864739	-0.0641683	-0.115875	-0.171923	-0.197498	-0.265656		-0.134992	-0.359507	-0.539588	-0.593286	-0.508536	-0.589906	-0.595943	-0.412977	-0.58384
-0.139989	-0.122922	-0.106634	-0.082526	-0.0466977	-0.117396	-0.179509	-0.209944	-0.28456		-0.139989	-0.335294	-0.528035	-0.593121	-0.50369	-0.583937	-0.611647	-0.362201	-0.580647
-0.141715	-0.129745	-0.116653	-0.0907397	-0.051547	-0.100474	-0.149674	-0.167747	-0.227968		-0.141715	-0.332976	-0.508997	-0.58644	-0.500744	-0.585868	-0.624838	-0.371008	-0.576158
-0.131773	-0.140787	-0.118208	-0.0984165	-0.0543409	-0.0834371	-0.1225	-0.140508	-0.180927		-0.131773	-0.34212	-0.494922	-0.583058	-0.500364	-0.5842	-0.631355	-0.452699	-0.572791
-0.120208	-0.158677	-0.131968	-0.10982	-0.0619034	-0.076252	-0.104893	-0.118156	-0.150465		-0.120208	-0.375864	-0.491586	-0.574728	-0.499034	-0.587536	-0.640463	-0.52774	-0.570029
-0.111681	-0.154911	-0.125152	-0.104961	-0.0546303	-0.0621367	-0.0733817	-0.0827578	-0.102278		-0.111681	-0.410123	-0.496874	-0.579347	-0.499889	-0.597806	-0.631591	-0.593973	-0.570633
-0.103865	-0.165978	-0.123989	-0.100468	-0.0584325	-0.0600519	-0.061155	-0.0769378	-0.100456		-0.103865	-0.441549	-0.501024	-0.588255	-0.500744	-0.607022	-0.622561	-0.645737	-0.567698
-0.0955231	-0.18195	-0.140529	-0.111226	-0.0654695	-0.0559103	-0.0501371	-0.0586048	-0.0801355		-0.0955231	-0.478255	-0.509892	-0.601782	-0.506256	-0.633706	-0.619028	-0.627943	-0.56554
-0.0921549	-0.183485	-0.140654	-0.106575	-0.0653237	-0.0463238	-0.0343553	-0.0399036	-0.0631179		-0.0921549	-0.493067	-0.515343	-0.626773	-0.525356	-0.669081	-0.623111	-0.621383	-0.559411
-0.0887967	-0.173502	-0.133623	-0.103128	-0.0652388	-0.045187	-0.0292602	-0.0330788	-0.0503894		-0.0887967	-0.483922	-0.515424	-0.648136	-0.543505	-0.689357	-0.62476	-0.610599	-0.557167
-0.0852744	-0.181227	-0.144662	-0.106615	-0.0722869	-0.0516088	-0.0306461	-0.0295663	-0.054613		-0.0852744	-0.487271	-0.513716	-0.652755	-0.556143	-0.69357	-0.629314	-0.598376	-0.556994
-0.0801337	-0.17348	-0.14079	-0.105002	-0.0761686	-0.0512061	-0.029788	-0.0265555	-0.0481244		-0.0801337	-0.488559	-0.51396	-0.650033	-0.56327	-0.696116	-0.635595	-0.591277	-0.554232
-0.0749144	-0.173458	-0.135984	-0.0958131	-0.078656	-0.0517583	-0.0270542	-0.0279269	-0.0588599		-0.0749144	-0.46602	-0.512577	-0.647559	-0.567736	-0.686899	-0.640385	-0.579414	-0.549571
-0.0685392	-0.167878	-0.13408	-0.0877576	-0.063075	-0.0340641	-0.00259383	0.00492889	-0.0259384		-0.0685392	-0.465891	-0.510868	-0.638981	-0.555668	-0.679702	-0.640149	-0.570517	-0.551038
-0.0618886	-0.155048	-0.125711	-0.0795782	-0.0612096	-0.0392399	0.00142227	0.0112032	-0.0200468		-0.0618886	-0.448117	-0.514855	-0.649126	-0.547211	-0.694711	-0.639128	-0.56845	-0.547326
-0.0544371	-0.149366	-0.123046	-0.0753678	-0.0660181	-0.047335	0.00123786	0.0125689	-0.0216897		-0.0544371	-0.422616	-0.518435	-0.667436	-0.535808	-0.714549	-0.634731	-0.569079	-0.540593
-0.0530953	-0.131913	-0.113263	-0.065562	-0.0619263	-0.0490045	-0.00152315	0.0124241	-0.0251816		-0.0530953	-0.400335	-0.53674	-0.65391	-0.530962	-0.724205	-0.634182	-0.571056	-0.539212
-0.0568124	-0.123774	-0.110351	-0.0585812	-0.0603717	-0.0484551	0.00274709	0.0209544	-0.0215602		-0.0568124	-0.401108	-0.592227	-0.67189	-0.526021	-0.72438	-0.641563	-0.58885	-0.545859
-0.059705	-0.117527	-0.13474	-0.0799725	-0.0782534	-0.0690668	-0.02207	0.0190072	-0.0210225		-0.059705	-0.396471	-0.630141	-0.683108	-0.518609	-0.717885	-0.654125	-0.610778	-0.550952
-0.061524	-0.102058	-0.178778	-0.110255	-0.106971	-0.101848	-0.0601085	0.0270991	-0.0184805		-0.061524	-0.410767	-0.665451	-0.685995	-0.508061	-0.715953	-0.666453	-0.618237	-0.562605
-0.0625082	-0.0964349	-0.161335	-0.0951128	-0.0898985	-0.093039	-0.0536614	0.0219321	-0.0273491		-0.0625082	-0.404585	-0.710036	-0.682778	-0.505876	-0.717358	-0.673991	-0.632527	-0.571237
-0.0588556	-0.0925033	-0.142652	-0.078583	-0.0671297	-0.0755269	-0.0397213	0.0236229	-0.0277339		-0.0588556	-0.399948	-0.730945	-0.70711	-0.501505	-0.713935	-0.686868	-0.64358	-0.573654
-0.049215	-0.0856087	-0.117186	-0.0548454	-0.0450405	-0.0667023	-0.0280254	0.0179479	-0.0409085		-0.049215	-0.441034	-0.723541	-0.703481	-0.511102	-0.728769	-0.690637	-0.647175	-0.572705
-0.0406308	-0.070632	-0.102191	-0.0459173	-0.0317564	-0.0589804	-0.0209865	0.022984	-0.0290805		-0.0406308	-0.432276	-0.728016	-0.698367	-0.531152	-0.73544	-0.714585	-0.634324	-0.573482
-0.0351567	-0.0737766	-0.0901835	-0.0362123	-0.00649394	-0.0382497	4.81278e-05	0.0349112	-0.0133426		-0.0351567	-0.432662	-0.730131	-0.690119	-0.554528	-0.730437	-0.737198	-0.647085	-0.569943
-0.0311647	-0.0765872	-0.0843103	-0.0314148	0.000400516	-0.0334394	0.00310367	0.0307495	-0.0190565		-0.0311647	-0.436655	-0.720612	-0.675602	-0.572297	-0.71569	-0.744736	-0.654005	-0.567353
-0.0298665	-0.0805417	-0.0911527	-0.0379773	0.0017904	-0.03691	-0.00310578	0.0268642	-0.0224224		-0.0298665	-0.438715	-0.718253	-0.669169	-0.587121	-0.716305	-0.745364	-0.6576	-0.56882
-0.0311189	-0.0693578	-0.0813966	-0.0320528	0.00311875	-0.0364053	-0.00584016	0.022078	-0.0256701		-0.0311189	-0.429056	-0.705642	-0.658364	-0.588166	-0.695414	-0.750625	-0.661374	-0.564591
-0.0334482	-0.086957	-0.0939119	-0.0359291	0.0107237	-0.0294441	-0.000805655	0.0276871	-0.0284178		-0.0334482	-0.4382	-0.694008	-0.650363	-0.58351	-0.678999	-0.738297	-0.676203	-0.558893
-0.0372985	-0.0907824	-0.0987192	-0.0348267	0.00856454	-0.0242237	0.000232392	0.0309229	-0.0323505		-0.0372985	-0.427639	-0.678631	-0.642032	-0.579139	-0.659601	-0.724714	-0.593793	-0.555354
-0.0416995	-0.0918576	-0.095193	-0.0347768	0.00804156	-0.0256555	-0.00636854	0.0183391	-0.0445105		-0.0416995	-0.412184	-0.659267	-0.635681	-0.576573	-0.648277	-0.735235	-0.517944	-0.562174
-0.044447	-0.0877371	-0.0884541	-0.0454181	-0.0119533	-0.0464239	-0.029591	-0.0143375	-0.0613585		-0.044447	-0.413858	-0.636894	-0.628505	-0.577049	-0.631951	-0.744657	-0.537805	-0.569684
-0.0483379	-0.0892953	-0.0875704	-0.0369919	-0.0091363	-0.0450609	-0.0290856	-0.0157581	-0.0761182		-0.0483379	-0.373417	-0.616635	-0.619845	-0.577524	-0.620101	-0.749683	-0.559104	-0.571065
-0.0526206	-0.0825421	-0.0803393	-0.0269514	-0.00297009	-0.036716	-0.0254347	-0.0133607	-0.0800143		-0.0526206	-0.356416	-0.596621	-0.610112	-0.575148	-0.608953	-0.752038	-0.574292	-0.567094
-0.0529268	-0.0828217	-0.0803209	-0.0308953	-0.0155495	-0.0506121	-0.0356711	-0.0263843	-0.0907814		-0.0529268	-0.347175	-0.58578	-0.605122	-0.572392	-0.604016	-0.75512	-0.65232	-0.569899
-0.0533476	-0.0861824	-0.0823853	-0.0399693	-0.0300749	-0.0662512	-0.044035	-0.0372952	-0.0929585		-0.0533476	-0.364187	-0.577339	-0.601892	-0.57065	-0.599151	-0.757508	-0.767989	-0.560908

## Sheet: 8C_high_lowContrast
Press times|Subjects	1	2	3	4	5	6	7	8
	High Contrast
	NaN	0.804	NaN	0.968	NaN	NaN	NaN	1.018
	NaN	NaN	NaN	1.003	NaN	NaN	NaN	1.121
	NaN	NaN	NaN	0.835	2.519	NaN	NaN	NaN
	NaN	1.506	NaN	0.836	NaN	NaN	NaN	1.469
	NaN	NaN	NaN	0.702	NaN	NaN	NaN	NaN
	NaN	NaN	NaN	0.803	NaN	NaN	NaN	1.136
	NaN	2.453	NaN	0.868	NaN	NaN	NaN	1.519
	NaN	NaN	NaN	0.869	NaN	NaN	NaN	NaN
	LowContrast
	NaN	NaN	NaN	0.902	2.39	NaN	0.769	1.141
	NaN	NaN	NaN	0.968	1.485	NaN	0.801	1.151
	1.435	1.004	NaN	0.901	NaN	NaN	0.968	1.07
	1.234	1.872	0.668	0.836	1.238	NaN	0.801	1.906
	1.102	1.137	0.603	0.769	NaN	NaN	0.868	1.338
	1.002	1.409	NaN	0.901	NaN	NaN	0.702	1.337
	1.169	1.487	NaN	0.902	1.717	NaN	0.801	1.184
	1.168	NaN	0.735	0.935	1.27	NaN	0.735	1.335

## Sheet: 8C_pupilMean
Low	High
-0.00335507	-0.0087669
-0.000594366	-0.000359889
-0.00506434	-0.0169461
-0.00565503	-0.0100385
-0.00455347	0.000284044
0.00231721	0.00489141
0.00424808	0.00646921
-0.00126667	0.0143387
-0.00654171	0.0212415
-0.0227714	0.00115404
-0.0265359	0.0114393
-0.0189985	0.00868316
-0.0235902	0.0117724
-0.0278705	-0.0145228
-0.0202246	-0.0155903
-0.0138145	-0.0185819
-0.00923501	-0.0173263
0.00220418	-0.0181304
0.0142984	-0.0282707
0.020503	-0.0197246
0.00154226	0.00467939
0.00496105	-0.0122664
0.00921858	-0.00111075
0.00349151	-0.00864203
0.00951957	-0.00415297
0.00640748	0.00344618
0.0204912	0.00335845
0.029702	0.0325302
0.0326319	0.0311333
0.028535	0.0390093
0.0116585	0.0336432
0.0226806	0.0394876
0.0153139	0.0333874
0.0114519	0.0395595
0.0135231	0.0304081
0.0198873	0.0370154
0.0202886	0.0311756
0.0201688	0.0319645
0.01801	0.0253589
0.0127489	0.0247874
0.0117441	0.0260091
0.00331189	0.0219259
0.0138234	0.0156382
0.0440316	0.0152959
0.0315838	0.0110896
0.0169316	-0.000696676
0.0379136	0.00359219
0.0314442	0.00893659
0.0313473	0.0141965
0.0313281	0.00153723
0.0374048	0.00463538
0.0411798	-0.00459715
0.0428003	-0.00103489
0.04964	-0.00536758
0.0454009	-0.0173248
0.0323242	-0.0253095
0.0124032	-0.0493349
-0.0127825	-0.0765466
-0.0232278	-0.0953537
-0.0346802	-0.130051
-0.052246	-0.175994
-0.0727923	-0.205996
-0.0927853	-0.2164
-0.110441	-0.243339
-0.127792	-0.277949
-0.15224	-0.317206
-0.173181	-0.346528
-0.190614	-0.374582
-0.202233	-0.40151
-0.212398	-0.427365
-0.216476	-0.440045
-0.219856	-0.458654
-0.22077	-0.48454
-0.218642	-0.497307
-0.214741	-0.491332
-0.206381	-0.508278
-0.194051	-0.504099
-0.186082	-0.509983
-0.178626	-0.521593
-0.17028	-0.527322
-0.164246	-0.541419
-0.156158	-0.544455
-0.151893	-0.546537
-0.146104	-0.549655
-0.151718	-0.549737
-0.144755	-0.549208
-0.135069	-0.540822
-0.128327	-0.544708
-0.132788	-0.544105
-0.125251	-0.546088
-0.125705	-0.545308
-0.126698	-0.542961
-0.133359	-0.541713
-0.121864	-0.540604
-0.122867	-0.526615
-0.120627	-0.527958
-0.112616	-0.531795
-0.0943758	-0.537398
-0.0978581	-0.543631
-0.0877303	-0.543994
-0.0792067	-0.541476
-0.0922837	-0.537555
-0.0888416	-0.53586
-0.0828377	-0.537051
-0.088074	-0.537447
-0.0670141	-0.540045
-0.0621778	-0.542821
-0.073948	-0.538205
-0.0675605	-0.534766
-0.0605533	-0.539229
-0.0678516	-0.539516
-0.0663055	-0.537449
-0.0739723	-0.535802
-0.0719881	-0.547016
-0.0853924	-0.546353
-0.0708695	-0.545722
-0.0688421	-0.540208
-0.0667162	-0.533469
-0.0637428	-0.539731
-0.0645875	-0.538793
-0.0633145	-0.535403
-0.0550354	-0.530575
-0.0629842	-0.528616
-0.0493037	-0.530343
-0.0348145	-0.528516
-0.0289081	-0.522433
-0.0417333	-0.519273
-0.0398356	-0.52746
-0.028904	-0.524984
-0.027214	-0.522239
-0.0255174	-0.518625
-0.0389284	-0.512618
-0.0223508	-0.518507
-0.0250426	-0.517229
-0.0360973	-0.511516
-0.0391535	-0.517059
-0.0297592	-0.516543
-0.0331132	-0.51376
-0.0399599	-0.506862
-0.0493101	-0.509476
-0.0394166	-0.507014
-0.0371554	-0.5078
-0.036744	-0.505601
-0.0341179	-0.509299
-0.0268706	-0.50889
-0.0299858	-0.509975
-0.0418411	-0.507985
-0.0460877	-0.501343
-0.0400296	-0.494994
-0.0703061	-0.499059
-0.0714011	-0.489051
-0.0286071	-0.487559
-0.0240427	-0.45451
-0.0116563	-0.451875
-0.0222159	-0.447335
-0.0560418	-0.440749
-0.0168349	-0.432014
-0.0368127	-0.429978
-0.0106279	-0.425646
-0.0190468	-0.432832
-0.019744	-0.424212
-0.0635871	-0.401215
-0.0416375	-0.378444
-0.0403167	-0.370983
-0.000479612	-0.353992
-0.00494207	-0.317337
-0.0253363	-0.300484
-0.0185597	-0.294999
-0.0186604	-0.243735
-0.0135673	-0.235249
0.00396993	-0.20007
0.00203329	-0.160034
-0.00560402	-0.158475
-0.00172794	-0.127544
0.00795709	-0.120626
0.0221947	-0.095911
0.0259177	-0.100186
0.0215727	-0.094639
0.0305718	-0.058459
0.0360621	-0.0603009

## Sheet: 8E_percentageDetected
LowPercentage	HighPercentage
75	0
62.5	37.5
37.5	0
100	100
62.5	12.5
0	0
100	0
100	62.5

## Sheet: 8F_differenceFromPupilPeak
Subjects	1	2	3	4	5	6	7
	NaN	NaN	0.268667	1.72333	NaN	0.102333	0.441
	NaN	NaN	0.268	0.718333	NaN	0.101	-0.0156667
	0.601667	-0.429333	0.101	NaN	NaN	0.168	-0.63
	0.367333	1.10533	0.00266667	0.338	NaN	-0.0656667	0.0393333
	0.135333	0.203667	-0.297667	NaN	NaN	-0.0653333	-0.428667
	0.002	0.442333	-0.0323333	NaN	NaN	-0.231333	-0.329667
	0.102333	0.453667	-0.0646667	0.350333	NaN	-0.265667	-0.582667
	0.0346667	NaN	-0.831667	-0.496667	NaN	-0.365	1.30167
