# Supplementary material for: Pupil size modulation drives retinal activity in mice and shapes human perception
Source: Nat Commun. 2025 Aug 8;16:7334. doi: 10.1038/s41467-025-62736-4 (PMC12334691; doi:10.1038/s41467-025-62736-4)
Supplement: Supplementary file 4 — Source Data [file 41467_2025_62736_MOESM4_ESM.zip › allDataFigureSupplemental.xlsx]

## Sheet: SF16C_LowHighRMI
Low Contrast 2Hz	High Contrast 2Hz	Low Contrast 0.55Hz	High Contrast 0.55Hz	Low Contrast 0.55Hz+atropine	Low Contrast 0.55Hz+atropine
0.0324117	0.038957	0.680956	0.464285	0.352625	0.246498
0.493415	0.135514	0.582431	0.482805	0.230818	0.169218
0.0359442	0.0244828	0.457131	0.45005	0.554836	0.192876
0.0323224	0.0796009	0.461776	0.437048	0.21258	0.15877
0.110557	-0.0103507	0.800699	0.406387	0.232079	0.145184
0.0230763	-0.100477	0.536764	0.393796	0.258063	0.192144
-0.192529	-0.0856862	0.555551	0.361009	0.336917	0.177253
-0.0252587	0.0289871	0.603911	0.36455	0.38489	0.130831
-0.0697387	-0.0665653	0.552812	0.363026	0.174251	0.151415
0.140413	-0.0503105	0.573179	0.377434	0.216011	0.12006
-0.0674024	-0.111418	0.631063	0.364328	0.644441	0.193256
-0.180211	-0.0341305	0.908093	0.324876	0.595166	0.156017
-0.0626343	-0.0229368	0.439393	0.46602	0.126447	0.115398
-0.0231504	-0.0275615	0.405978	0.353906	0.13713	0.0983918
-0.18532	-0.0207077	0.66361	0.361689	0.154902	0.118141
-0.202477	-0.0483714	0.445159	0.361463	-0.210148	0.15495
0.43548	0.102518	0.328657	0.392486	0.111407	0.112337
-0.0721945	0.0804635	0.923865	0.398412	0.162558	0.0655354
-0.195522	-0.0508695	0.48936	0.319668	0.0938994	0.151998
0.129133	-0.0230717	0.386792	0.341857	0.129735	0.0866566
0.158689	0.0760127	0.425289	0.325436	0.114213	0.0915473
0.437052	0.180207	0.499257	0.298876	0.435491	0.10573
-0.0133938	-0.0209764	0.453055	0.308866	0.222128	0.0738295
0.926832	0.0399556	0.474343	0.308539	0.255575	0.107546
0.53666	0.0754835	0.450777	0.296764	0.0741012	0.129822
0.0586448	0.0182395	0.485703	0.321711	0.342039	0.0689516
0.0803519	-0.0840449	0.433468	0.323089	0.126689	0.058871
0.276184	0.091217	0.588657	0.368314	0.166606	0.0546789
0.033351	-0.0287111	0.553679	0.300252	0.102537	0.080467
0.480237	0.113284	0.351503	0.304018	0.260252	0.0794047
-0.143535	0.0884829	0.33556	0.295733	0.0114562	0.123731
0.234676	-0.0444424	0.54035	0.265991	-0.383968	0.118153
-0.235932	-0.0366676	0.302521	0.309951	-0.0127884	0.0941046
-0.00170083	0.0556517	0.680562	0.296901	-0.126902	0.0708784
0.5137	-0.0957576	0.388833	0.3028	0.497891	0.0111879
0.348854	0.016937	0.49541	0.260004	0.388055	0.12035
-0.167676	-0.00604874	0.264151	0.278065	0.0747298	0.0672255
0.53478	-0.017758	0.775741	0.287254	0.119529	0.071284
-0.0581422	-0.112328	0.44325	0.2656	0.15135	0.0626107
-0.015872	0.0657278	0.611333	0.25523	0.0349346	0.0564236
-0.223871	-0.0175277	0.420016	0.303587	-0.0222584	0.0799529
-0.199288	-0.00436416	0.772712	0.286029	0.0809641	0.0669769
0.188271	0.0549278	0.360265	0.306449	-0.00176285	0.0885498
0.375712	0.122081	0.682081	0.396445	0.0823147	0.0604351
-0.624375	-0.0330367	0.315461	0.260064	0.104866	0.0540896
0.169491	-0.131176	0.463529	0.26817	0.0441935	0.0752268
-0.238904	0.0512428	0.428077	0.258947	0.252676	0.0867528
0.124653	-0.0816868	0.237018	0.302398	0.115722	0.0385669
0.245205	-0.076766	0.524643	0.254309	0.20554	0.0445803
0.940241	0.0602656	0.348041	0.311734	0.0740754	0.0380012
0.967873	0.133784	0.548576	0.2867	0.159059	0.0596416
0.205948	0.0208236	0.518358	0.24839	0.0986215	0.0398865
0.0234101	-0.108401	0.289452	0.258232	0.290183	0.0425216
-0.38166	0.00124813	0.266475	0.250145	0.177233	0.036776
-0.127952	-0.0497712	0.49767	0.23731	0.19393	0.0336605
0.27869	0.169434	0.373634	0.264792	0.102936	0.0598187
0.208594	-0.0781858	0.846999	0.245773	0.0149933	0.0494533
0.855779	-0.101586	0.440211	0.25414	0.16767	0.040618
0.894412	0.0696735	0.469207	0.203591	0.06172	0.0279846
0.778102	-0.142264	0.54834	0.224126	0.0655029	0.0472146
-0.284969	-0.0631282	0.207489	0.308936	0.0616373	0.0547972
-0.675676	-0.0493625	0.535053	0.346039	0.0159268	0.0542212
0.0982149	0.0646507	0.441351	0.179438	-0.503348	-0.0718474
-0.330613	-0.0203228	0.370897	0.21862	0.138181	0.0696148
0.596858	-0.0049519	0.0534117	0.352982	0.0287154	0.0527886
-0.19771	-0.0454077	0.336088	0.229207	0.329263	0.0584051
-0.268229	-0.0419228	0.391162	0.225395	0.0324063	0.0661311
-0.203248	-0.105917	0.400321	0.199948	0.0454403	0.0495071
0.334299	-0.0492182	0.845692	0.207211	-0.022837	0.0796515
-0.020466	-0.0529496	0.176881	0.284073	-0.197927	0.0536805
-0.382658	-0.0432667	0.311173	0.240071	0.220376	0.0305094
-0.313524	-0.0611038	0.320305	0.215191	0.0115909	0.0561926
-0.457365	-0.172707	0.468918	0.175527	0.28305	0.0305816
-0.310571	-0.0789279	0.347227	0.208334	0.0717286	0.0357314
0.0309369	-0.0987435	0.680858	0.187196	0.0421795	0.0393115
-0.460298	-0.113568	0.302875	0.174033	0.0770776	0.0301837
-0.905208	-0.111454	0.341663	0.264404	0.0430692	0.0443193
-0.153633	-0.115624	0.12643	0.331482	0.0377034	0.0376429
0.14953	0.0647122	0.300925	0.196687	0.0729581	0.0403972
0.130321	0.0419113	0.286622	0.196135	-0.0114679	0.0526211
-0.651584	-0.275108	0.329234	0.216641	0.0443732	0.042921
-0.608657	-0.0674501	0.2952	0.159987	0.156194	0.0493085
-0.457856	-0.100391	0.381074	0.210152	0.0520425	0.0754703
-0.584152	-0.0813762	0.38994	0.202723	0.276662	0.00950342
-0.210101	-0.0340449	0.180991	0.286468	0.277846	0.0112358
-0.671999	-0.116313	0.245733	0.213802	0.0567063	0.0306934
-0.476873	-0.0530062	0.385415	0.273758	0.00628348	0.0453775
0.237114	-0.113489	0.848542	0.221097	0.0639822	0.0325365
-0.467071	-0.0851714	0.307659	0.231889	-0.0558818	0.0937438
-0.53186	-0.214739	0.294322	0.212296	0.106489	0.0280732
-0.889421	-0.282174	0.344386	0.19996	0.348791	0.0345238
-0.167487	-0.0853039	0.293395	0.226014	-0.0295493	0.0583898
-0.233041	-0.0707758	0.573023	0.202451	0.0701735	0.0262851
-0.300439	-0.014008	0.283776	0.181595	0.038349	0.0634065
-0.246663	-0.0233292	0.448553	0.173194	0.0992504	0.0509727
0.364179	-0.0635533	0.260053	0.179574	0.0819431	0.0282237
-0.0796369	-0.0819046	0.315112	0.184602	0.0429971	0.0357744
-0.0826623	-0.0384235	0.510337	0.17915	0.116996	0.0148529
-0.618991	0.0885201	0.231968	0.195845	0.104191	0.0162735
-0.247488	-0.0214079	0.211863	0.191834	0.197677	0.0642137
-0.696045	0.00951777	0.648209	0.233898	-0.0824559	0.0737391
-0.894886	-0.200637	0.246364	0.19204	0.0753325	0.0329299
0.0906941	-0.182827	0.299905	0.189831	0.0715393	0.0360792
-0.34104	-0.181996	0.398714	0.19404	0.0570323	0.0567638
-0.308388	-0.107094	0.19468	0.19874	-0.0200241	0.0405862
-0.637838	-0.110258	0.628647	0.173232	0.0667961	0.028245
-0.486764	-0.0933608	0.463791	0.184252	0.171665	0.0265315
0.399649	-0.0565914	0.275498	0.1759	0.0372507	0.0414583
-0.745761	-0.26369	0.237239	0.194065	0.131247	0.062646
-0.303167	-0.0937063	0.48821	0.169377	-0.0665627	0.0316869
-0.0573051	-0.125392	0.133809	0.216088	0.138996	0.0382317
0.182255	-0.0649342	0.246918	0.187063	0.121151	0.0356868
-0.685142	-0.244237	0.193496	0.179716	0.0247187	0.0365683
-0.267416	0.0425484	0.253386	0.210141	0.185325	-0.0110378
-0.44376	-0.0767811	0.366839	0.187764	-0.0535083	0.0382801
-0.505666	-0.0420893	0.355675	0.160495	0.0165249	0.0373661
-0.0889541	-0.0504645	0.171899	0.230084	0.0781116	0.0308775
0.303426	-0.394472	0.38739	0.173407	-0.0358008	0.068266
0.00427657	-0.0372604	0.134266	0.234134	0.0421966	0.0376074
-0.914333	-0.179361	0.170253	0.225877	0.12241	0.0204157
-0.208602	0.071168	0.264544	0.186625	0.0184343	0.0352274
-0.368879	-0.0408477	0.320948	0.164567	0.275719	0.0289001
-0.0184959	-0.00542	0.213015	0.186979	0.0750812	0.0134464
-0.589872	-0.275268	0.53257	0.197516	-0.0318457	0.0322107
0.978263	-0.0601205	0.307754	0.166929	0.0418867	0.0235397
-0.872316	-0.370257	0.122958	0.21569	0.0597017	0.0263476
0.91166	0.0513698	0.2432	0.170403	0.0302222	0.0204941
0.868778	0.17726	0.287526	0.175619	0.17792	0.000750588
0.11259	0.0184574	0.11624	0.206206	-0.064195	0.0575506
-0.158459	-0.066808	0.395041	0.172493	0.00541644	0.0256491
-0.149727	0.0733293	0.200884	0.158524	0.0902742	0.0291561
0.470727	-0.123705	0.308345	0.181729	-0.770643	0.0233574
0.0835722	-0.0899456	0.48274	0.19151	0.0313098	0.0206601
-0.424351	0.0119241	0.160415	0.182151	0.120658	0.0146644
0.215364	-0.127745	0.170791	0.205895	0.215924	-0.0231661
0.16647	-0.0026646	0.341145	0.146864	-0.00674074	0.026817
0.374122	0.0164987	0.189691	0.173353	0.0451814	0.0413439
-0.594984	-0.0581696	0.333244	0.160982	0.285692	0.0204773
0.056647	0.124534	0.312845	0.136695	0.0188025	0.0293314
-0.41258	-0.203952	0.397294	0.237663	0.0528997	0.0113722
-0.729122	0.070864	0.241231	0.137469	0.00377622	0.0224335
-0.122367	0.11428	0.593054	0.123746	0.193521	0.016446
-0.186924	0.0411513	0.462788	0.126796	-0.0469004	0.023151
-0.393319	-0.18244	0.344689	0.126441	0.082707	0.0142962
-0.226622	-0.0110586	0.139508	0.15258	-0.0141319	0.0446107
0.923802	-0.178048	0.127116	0.171403	0.0979305	0.0260408
0.0407894	-0.0295582	0.266243	0.147366	0.0262039	-0.00161169
0.304895	0.0483321	0.208244	0.152541	0.0694893	0.0337785
0.269764	0.138191	0.533155	0.147788	0.765383	0.0330174
-0.326097	-0.198595	0.197698	0.130188	-0.0326985	0.00418427
-0.0904859	-0.0686183	0.198543	0.164747	0.0124246	0.0187904
-0.638706	-0.137218	0.368561	0.122165	-0.0293256	0.0185273
0.505378	0.149262	0.163567	0.199104	0.0136936	0.0455264
-0.987645	-0.157737	0.153882	0.140776	0.0236497	0.0282548
-0.593213	-0.167147	0.483998	0.107523	0.0620699	0.0130788
-0.656688	-0.266407	0.233934	0.126355	0.0273347	0.0224179
-0.592964	-0.0656181	0.260536	0.143105	0.0607983	0.000940973
0.0911111	0.0162465	0.345726	0.0842177	-0.0387226	0.0336732
-0.699107	-0.0709188	0.576611	0.117971	0.0661812	-0.0171555
-0.488082	-0.134393	0.285855	0.146281	0.0343329	0.016169
0.84084	0.133978	0.223032	0.160047	0.0397406	0.0184809
0.716575	-0.0126806	0.233269	0.121663	0.0471864	0.0310126
0.750001	-0.105272	0.165697	0.19306	-0.059027	0.0128751
-0.958751	0.0271647	0.243871	0.136435	-0.107977	-0.00325621
-0.205436	-0.177032	0.111568	0.145836	0.0554535	-0.0108548
-0.808083	-0.120405	0.217039	0.104292	-0.0383784	0.00455766
-0.448119	-0.218962	0.504063	0.111988	-0.134034	0.0263911
0.0484599	-0.105334	0.380954	0.108981	0.107474	0.00371281
-0.980574	-0.295638	0.17816	0.123608	0.237495	0.0234082
-0.424888	-0.0494536	0.170515	0.145141	0.12538	-0.0388052
-0.557797	-0.0915642	0.209686	0.159182	0.0480336	0.0165013
-0.66001	-0.197822	0.17669	0.150899	0.0710149	0.00342953
0.315537	0.0508988	0.318909	0.124484	-0.122665	0.037107
-0.23829	-0.0776053	0.333825	0.0863023	-0.00842878	0.0163395
-0.0231951	-0.0692477	0.399661	0.140729	-0.00942423	-0.034617
-0.579415	-0.0390423	0.259161	0.119883	0.0344984	-0.0112327
-0.170162	-0.0839413	0.271261	0.134045	0.0502929	-0.00400669
-0.376453	-0.131993	0.153661	0.144892	0.00771421	0.0248176
-0.598835	0.016634	0.293202	0.145685	-0.116829	-0.0173656
-0.198723	-0.119467	-0.605995	0.214872	0.0178787	0.0107675
-0.06156	-0.055247	0.0204954	0.195105	0.0449137	0.0118028
-0.220726	-0.0532934	0.476311	0.120718	-0.0128623	0.0181406
0.434246	-0.093493	0.337918	0.129634	0.000186519	0.0101909
-0.724729	-0.00320044	0.48714	0.123283	-0.148171	0.0214185
-0.151202	0.00317423	0.178334	0.184395	0.0590806	0.013977
-0.0656103	-0.100921	0.178767	0.12328	-0.0265414	0.0189807
-0.387341	-0.0359803	0.199619	0.13559	-0.00937114	0.0230388
-0.211252	0.0132906	0.23633	0.12133	0.0155212	0.0274485
-0.211085	0.0536819	0.353253	0.103071	-0.0131447	0.0127895
0.254918	0.0759953	0.338498	0.143099	-0.0675939	0.000772783
-0.227558	-0.049406	0.339238	0.110845	0.300705	0.0287223
-0.432391	-0.090611	0.168429	0.135342	-0.285033	0.0174202
0.108645	0.0962618	0.18492	0.0969681	-0.11446	-0.0159219
-0.290124	-0.0788478	0.334755	0.108016	0.0115943	-0.00175789
0.0274506	0.118673	0.315119	0.0864507	-0.105865	0.0229457
-0.240845	-0.0884347	0.140359	0.0990216	-0.306693	0.942032
0.0193316	0.040002	0.234983	0.114406	-0.00291739	0.0223705
-0.17547	-0.0103637	0.158012	0.101713	0.025234	0.000593871
0.805781	0.0509413	0.194745	0.0772684	-0.0040405	0.00226063
-0.35053	-0.0228859	0.295549	0.123444	-0.0206273	0.00336452
0.0942383	-0.0820022	0.499773	0.1246	-0.0909784	0.0109835
-0.24242	-0.0863718	0.175556	0.151259	0.0658371	0.00932159
-0.107853	0.042296	0.252864	0.0934346	-0.0846938	0.0168186
0.201676	0.0975156	0.115511	0.201922	0.0501119	-0.0418081
-0.419267	-0.00352996	0.266217	0.108738	-0.0887556	0.0141834
-0.00207849	0.0622498	0.321444	0.105634	0.0584673	-0.00320013
-0.024064	-0.0400002	0.321178	0.115211	-0.0776741	0.0121706
0.0503282	-0.0742262	0.297493	0.00829731	-0.0994389	-0.0019619
-0.0502748	0.00537764	0.0891904	0.160976	-0.0836918	0.0170129
0.0664262	0.0715365	0.349764	0.131633	0.0314633	-0.0013966
-0.106712	-0.20298	0.146411	0.124209	0.0338677	-0.0047271
0.243009	0.0852137	0.178887	0.155254	0.000209121	0.00473401
0.164859	-0.0569842	0.306348	0.0898139	-0.0485043	0.0229807
0.712197	-0.0526032	0.50337	0.127386	-0.167069	0.0192975
0.406387	0.00691231	0.396798	0.103531	-0.222961	0.0206372
-0.0714382	0.103244	0.338528	0.135787	-0.0407702	-0.00728004
0.0232595	0.197948	0.171317	0.111945	-0.00274764	0.0163829
-0.0969516	-0.0420842	0.134763	0.15427	-0.029673	0.0131293
-0.0887165	0.00728427	0.213414	0.111375	-0.114974	-0.00600077
0.0266055	0.122064	0.134564	0.126099	0.0320424	-0.00714581
0.388568	-0.0579767	0.138133	0.103318	-0.068827	0.00340404
-0.493953	-0.0771508	0.176924	0.0954458	-0.126231	0.0184278
-0.230718	-0.0771735	0.368287	0.132817	-0.669954	-0.0105084
-0.241381	-0.0502817	0.182529	0.127402	-0.0673563	0.0141106
-0.390854	-0.0639469	0.187413	0.109118	0.0226246	-0.0181988
-0.380403	-0.039824	0.164918	0.111035	0.00439518	-0.0132821
0.193403	0.183239	0.196254	0.0903998	0.16341	0.0324106
-0.0569103	-0.0831323	0.134853	0.106922	-0.137217	0.00832435
0.218715	-0.153455	0.188874	0.114112	-0.0732054	0.0150793
-0.343802	-0.0320528	0.29603	0.11646	-0.00995957	-0.00732259
0.152175	0.0483491	0.271149	0.06549	-0.0511932	-0.000149027
0.735437	0.0266189	0.21018	0.0933697	-0.0354751	0.0061229
-0.0301081	-0.0388608	0.185702	0.120635	0.00457357	0.0027142
0.234979	0.115009	0.298467	0.0882607	-0.100932	0.00314958
0.465944	-0.0821986	0.174759	0.133804	0.0215391	0.00692901
0.160129	0.0832057	0.102256	0.161859	0.0639127	-0.00683241
-0.205283	-0.175919	0.151093	0.115204	-0.0462246	0.00685633
0.279334	-0.0478813	0.19702	0.0867439	-0.102824	0.00193632
0.39259	0.0142017	0.287929	0.0996893	-0.0578866	0.0100898
-0.146655	-0.0646269	0.263618	0.0770498	0.0561371	-0.0112601
0.128314	0.0704595	0.066391	0.142542	0.169467	-0.0326538
-0.216106	-0.0590555	0.262463	0.100404	-0.0247164	-0.0174842
0.662623	0.205777	0.311289	0.0593016	-0.0756077	-0.00325817
-0.245203	-0.0847983	0.195555	0.135514	-0.00120235	0.0101903
-0.0900049	0.0175362	0.304919	0.102063	-0.12317	0.0226415
0.407867	0.0287163	0.367008	0.0887046	-0.0318115	-0.0008004
0.0994965	-0.0189507	0.146096	0.0921895	-0.00842789	0.00080766
0.308814	0.0453993	0.26975	0.0784798	-0.0176677	-0.000600816
-0.832281	-0.18978	0.307244	0.0793492	0.0248041	-0.0174673
-0.0465678	-0.030657	-0.00933383	0.167844	-0.0272738	0.00276096
0.0408124	0.0834426	0.100317	0.118637	-0.0889864	0.0320687
0.00678623	-0.103412	0.197564	0.101994	0.0128957	-0.0108781
0.25512	0.0268326	0.0728224	0.290932	-0.277927	0.0019008
0.0654479	0.0397059	0.17773	0.127316	-0.0029563	-0.00563588
-0.0431368	-0.026814	0.147057	0.116908	0.197135	-0.0389181
-0.0811015	-0.0569581	0.202141	0.0710521	0.0282006	-0.0112222
-0.22789	0.0591215	0.0936568	0.0900117	0.126163	0.00121505
0.915018	0.0464319	0.507235	0.0539649	0.0533828	-0.0265646
-0.0893729	-0.210187	0.298605	0.0761711	0.114366	-0.0319182
0.489499	-0.0694717	0.147919	0.0968283	0.0293893	-0.0112569
-0.0246189	0.0153843	0.294257	0.0487933	-0.202465	0.00805275
-0.12378	-0.117071	0.128407	0.101342	-0.0123758	-0.0201451
0.892938	0.0815725	0.528644	0.0265405	-0.0837788	6.07938e-06
-0.146812	-0.146834	0.25521	0.0612379	0.0124373	-0.030277
0.201075	-0.173212	0.2449	0.0756934	-0.082778	0.00208462
0.935849	0.0691112	0.145931	0.0884147	-0.0935326	-0.00552527
0.162632	-0.0354853	0.180629	0.128825	-0.000201396	-0.0119956
-0.273805	0.114674	0.168662	0.0916013	-0.0842132	-0.00687405
0.363258	0.0378988	0.230489	0.13875	-0.0679712	-0.0330251
0.296411	0.099028	0.223567	0.0763976	-0.0454644	-0.0246526
0.43189	0.0830746	0.121252	0.10796	0.0565516	-0.0294119
0.0183827	0.0290739	0.134738	0.101672	-0.0883867	0.0046472
0.068611	0.100554	0.110566	0.0953546	0.0284235	-0.0147951
-0.192239	-0.0734654	0.179394	0.0787261	-0.0309509	-0.0198456
0.553103	0.195457	0.362562	0.039761	0.00871141	-0.0225066
-0.317445	0.0173613	0.251273	0.0721755	0.00776537	-0.0137047
-0.0545908	-0.0598336	0.069843	0.0895363	0.514249	-0.0350473
0.794945	0.286658	0.0322051	0.135925	-0.0208527	3.60445e-05
0.448048	-0.0293195	0.196944	0.0768275	0.0373275	-0.0138622
-0.141639	0.0274085	-0.342008	0.119288	-0.106773	0.016739
0.501248	-0.350451	0.129409	0.1099	-0.0286309	-0.0040447
0.503895	0.211636	0.195301	0.0482974	-0.0579862	-0.0286039
0.367058	-0.204648	0.170008	0.10671	-0.0759235	0.0075644
0.0896528	-0.00454106	0.0644769	0.134652	0.0072659	-0.0239137
-0.125747	0.0145558	0.0277051	0.0971086	-0.0900556	-0.0391706
-0.000779853	-0.05609	0.270312	0.0992359	-0.0876888	-0.00821682
-0.242848	-0.17834	0.306339	0.0741676	-0.0584567	-0.000424686
-0.0403304	-0.0777094	0.302748	0.0496601	-0.0403445	-0.0144676
-0.0815652	0.00244668	0.370767	0.0662415	-0.0523196	-0.0139605
-0.119472	-0.0347019	0.174723	0.0935146	0.057996	-0.0478446
-0.141476	0.00278552	0.186081	0.0574381	-0.0451088	-0.00927082
-0.0245896	-0.124814	0.0695559	0.142389	-0.187475	0.0028236
-0.282469	-0.0444278	0.107898	0.102653	-0.0539533	-0.0249731
-0.0825415	0.0237964	0.245666	0.0597668	-0.360471	-0.0148018
-0.0545047	0.0780575	0.194737	0.108445	0.0422908	-0.0454785
-0.461751	-0.130801	0.277844	0.0532324	-0.0707938	-0.000488222
-0.0960085	-0.147017	0.0621793	0.106751	-0.0657289	-0.00916904
-0.0599136	-0.0548585	0.0718598	0.111998	-0.0998908	-0.0113649
-0.0166422	0.0310953	0.225393	0.0541969	-0.0637328	-0.0164487
-0.0448845	0.0291582	0.117125	0.0893837	-0.0702976	-0.0258983
0.0785437	0.036167	0.200025	0.0586737	-0.0018577	-0.0464948
-0.56078	-0.0500328	0.160704	0.0866893	0.160347	-0.0763153
-0.346136	-0.0780442	0.245042	0.0913177	-0.147195	0.00319733
0.0511622	-0.0803292	0.321297	0.0247805	-0.00873581	-0.0224706
0.107434	-0.068486	0.210873	0.06814	-0.0890862	-0.0336276
-0.365509	-0.0543581	0.203046	0.071265	-0.150474	0.00364645
0.0152507	-0.104608	0.252396	0.0488672	-0.0953215	-0.0116122
0.322932	-0.0568094	0.168505	0.0822941	-0.200615	-5.03879e-05
-0.441812	-0.0417857	0.139532	0.079874	-0.0847881	-0.0252964
-0.0445595	0.0153633	0.169396	0.0768552	-0.0128747	-0.0285044
-0.411768	-0.0235725	0.124361	0.0600967	-0.078879	-0.0442782
0.0445388	-0.0739511	0.0606441	0.0830113	-0.0896335	-0.0183844
-0.0819214	-0.0552892	0.103726	0.0739603	-0.0621308	-0.0142892
0.0646103	0.00193734	0.111639	0.110223	-0.0611629	-0.0143994
-0.36843	-0.130375	0.278777	0.0524142	-0.00194924	-0.0352735
0.0429824	0.0474534	0.278357	0.00983697	-0.0738364	-0.0148447
-0.0241062	0.045856	0.243251	0.068664	-0.123965	0.00893046
0.068529	-0.011249	0.164218	0.0505548	-0.0790307	-0.0165639
-0.561994	0.0360544	0.233607	0.0349362	0.0186904	-0.037659
-0.641706	-0.173793	0.134414	0.0729544	-0.0750511	-0.0197166
-0.393949	0.109652	0.225823	0.0899857	-0.100511	-0.0104028
-0.384012	0.0360632	0.131716	0.0651951	-0.0715953	-0.015848
-0.336491	-0.0446409	0.357512	-0.000353406	-0.0828408	-0.00167944
-0.328565	0.0695953	0.140672	0.0693889	-0.230183	0.0246183
-0.413506	-0.0708053	0.0982988	0.0887605	0.0448549	-0.0503083
-0.800733	-0.0377891	0.083762	0.0459306	-0.0223363	-0.0510688
-0.119611	-0.0228379	0.0842349	0.0980282	-0.0885051	-0.0152753
-0.435908	-0.0101593	0.189717	0.073061	-0.0381517	-0.0279102
0.953136	-0.0242982	0.176375	0.0287615	-0.166929	-0.0141103
0.13222	-0.149778	0.107742	0.0861887	-0.0520833	-0.02128
-0.264853	-0.0562871	0.183513	0.0665816	-0.139381	-0.0416587
-0.603791	-0.061014	0.10612	0.07397	-0.0188341	-0.0203553
-0.179063	-0.0406723	0.169304	0.0666416	0.0277402	-0.0615747
-0.640809	-0.0549534	0.214995	0.0669744	-0.114821	0.00218163
0.889869	-0.0397731	0.166021	0.05705	-0.0790932	-0.00291122
0.854102	0.0728634	0.215555	0.0522042	-0.0156752	-0.0336324
-0.377025	-0.0722757	0.101633	0.0615503	-0.0848836	-0.0215294
-0.55926	-0.0301271	0.216099	0.0789821	-0.134901	-0.0154173
-0.863089	-0.0830487	0.12189	0.0583896	-0.0712057	-0.0120523
-0.547097	-0.0196731	0.199134	0.0633261	-0.0418038	-0.0123425
-0.570118	-0.0862106	0.15289	0.0672574	-0.134664	-0.0106389
-0.183943	0.103177	0.186027	0.0808635	-0.106687	-0.0115561
0.0195554	-0.0409357	0.399259	0.0229968	-0.00725842	-0.0406326
-0.439475	-0.0458085	0.239512	0.0430119	-0.143223	-0.0127591
-0.825005	-0.0808179	0.193253	0.0584017	-0.218701	-0.0186927
-0.690194	-0.0821154	0.261543	0.0569541	-0.0228424	-0.0550789
-0.210688	-0.014864	0.311603	0.0780349	-0.115581	-0.0274887
-0.52772	-0.129946	-0.197289	0.156492	-0.095002	-0.050161
-0.677504	-0.0276443	0.116065	0.0772383	-0.0436849	-0.0720968
-0.272753	-0.0441649	0.165025	0.0853441	0.0289511	-0.0531626
-0.629657	0.0790534	0.0308652	0.120129	-0.0393357	-0.0523411
-0.210124	-0.183851	0.182271	0.0553392	-0.20284	-0.0224399
0.22283	0.0192471	0.219504	0.0899566	-0.106957	0.000109651
-0.188553	-0.129215	0.42352	0.0773606	-0.212105	0.00140125
-0.15274	0.113391	0.314182	0.0186774	-0.115037	-0.0238679
-0.549315	0.0113341	0.127301	0.0560896	-0.0331614	-0.0269977
-0.0243275	-0.0772253	0.184614	0.0368525	-0.113264	-0.0332436
-0.516736	-0.0775425	0.168643	0.0901236	-0.103391	-0.0344398
-0.0177632	-0.0796688	0.214441	0.0318182	-0.150726	-0.0361763
0.171257	0.00669414	0.0387197	0.0967976	-0.173458	-0.0302215
-0.392356	0.0238638	0.122174	0.0563105	-0.129041	-0.0216911
-0.746284	-0.0393037	0.219566	0.0463047	-0.146031	-0.0168772
-0.429506	-0.00741104	0.154623	0.0745635	-0.0230017	-0.0754862
-0.365924	-0.0732638	0.200045	0.0431716	0.0311105	-0.0727944
-0.174458	-0.115135	0.0660931	0.0979355	-0.0835546	-0.0157019
-0.39169	-0.0876641	0.155446	0.0693907	-0.0795779	-0.0353026
-0.555669	-0.201076	0.101063	0.068401	0.0307062	-0.062477
-0.071469	0.135902	0.14425	0.0461679	-0.0176959	-0.0438079
0.580994	-0.0369409	0.217234	0.0290645	0.0209927	-0.061817
-0.274075	-0.081418	0.00113941	0.0868638	-0.162892	-0.0107287
-0.57613	-0.0340432	0.0720928	0.125964	0.0337006	-0.058885
0.309286	0.0366704	0.176701	0.0478218	-0.102673	-0.0308567
0.245978	0.0281365	0.176861	0.0364881	-0.150357	-0.0403765
-0.535969	0.0269261	0.217698	0.0377494	-0.05623	-0.0468299
-0.475342	0.062307	0.179792	0.0324483	-0.123365	-0.0265371
-0.122617	0.00756262	0.310899	0.0356298	-0.0226495	-0.0283077
0.585068	-0.00515614	0.13633	0.100422	-0.0927314	-0.0254507
0.30236	0.0792499	0.294602	0.0632782	-0.162739	-0.0331138
0.988815	0.0499335	0.108837	0.0711196	-0.0973482	-0.0264181
-0.641508	-0.0813883	-0.0124118	0.115569	-0.0939218	-0.0138799
-0.57268	-0.0254524	0.173865	0.0736739	-0.0659896	-0.0323747
0.187673	-0.0131673	0.136126	0.041123	-0.0938972	-0.0277066
-0.178986	0.00814898	0.190229	0.038491	-0.244348	-0.0310614
-0.819402	0.00669751	0.159846	0.0627832	-0.119662	-0.0649491
-0.679272	-0.117374	0.0923851	0.077548	-0.0566946	-0.0500023
-0.189673	0.0312683	0.138374	0.0545886	-0.0810777	-0.0377311
-0.207405	-0.110373	0.157717	0.0523413	-0.216688	-0.00757286
0.173835	0.0425087	0.0453762	0.0578489	-0.112141	-0.0339838
-0.505828	-0.00920692	0.182463	0.0419549	-0.172093	0.00722187
-0.37241	-0.128239	0.315114	0.0471987	-0.222773	-0.0361805
0.104189	-0.00474281	0.115221	0.05503	-0.150771	-0.0166082
-0.237808	-0.0842771	0.234914	0.048044	-0.0271642	-0.0477675
0.631818	0.15299	0.0576658	0.0933719	-0.127312	-0.0382986
-0.112618	-0.104948	0.145831	0.0182592	-0.141836	-0.0346882
0.645542	-0.0459156	-0.128529	0.0877899	0.079684	-0.106424
-0.335515	-0.0762588	0.0462232	0.081938	-0.101095	-0.0294766
-0.0983186	-0.0142271	0.125942	0.0819921	-0.0284595	-0.0726254
-0.259598	-0.0695354	0.0792331	0.0978061	-0.0829945	-0.0335904
-0.482503	0.0633132	0.461059	0.0390874	-0.0468433	-0.0420758
0.0606087	-0.0789041	0.0304414	0.0942643	-0.189328	-0.0298878
-0.941037	-0.0671793	0.246967	0.0350049	-0.125487	-0.0223172
-0.721113	-0.0270088	0.105382	0.0752799	-0.163493	-0.0414495
-0.223825	-0.0389738	0.19501	0.0459281	-0.0557931	-0.0325931
0.354983	-0.0863476	0.0902481	0.0694848	-0.064488	-0.048236
-0.254433	-0.0432819	0.211932	0.0392014	-0.118669	-0.0212871
0.26266	0.0887334	0.104633	0.033748	-0.0328565	-0.047265
-0.348584	-0.153321	0.0388816	0.127399	-0.0822551	-0.0334812
-0.676554	0.0984629	0.189155	0.0285846	-0.0487864	-0.0377308
-0.0572167	0.00515816	0.0372187	0.0806791	-0.0545031	-0.0690216
-0.460739	-0.0755211	0.0918689	0.0682324	-0.0729782	-0.0388596
-0.426021	-0.112397	0.0992702	0.0601522	-0.0520382	-0.0915226
0.213465	-0.257575	0.0909909	0.070505	-0.0890102	-0.0281385
-0.390473	0.251653	0.102204	0.0509096	-0.233713	0.0015359
-0.14866	0.0856848	0.133026	0.042086	-0.0456153	-0.0530257
-0.509571	-0.0118454	0.0825266	0.100493	-0.144224	-0.0180154
-0.337226	0.01273	0.0740183	0.0930265	-0.123708	-0.0378924
-0.00333222	0.04878	0.186473	0.0382721	-0.11348	-0.0470801
-0.650902	-0.0694089	0.0972389	0.0574525	-0.0792204	-0.0839877
-0.0768467	-0.0411019	0.0913528	0.0522619	-0.0886037	-0.0418097
0.185686	-0.0223749	0.179856	0.0104571	-0.062331	-0.0499723
-0.438611	-0.0385013	0.205087	0.040995	-0.064068	-0.0434065
-0.0776665	0.221179	0.349556	-0.0177274	-0.206395	-0.0242963
-0.65519	-0.301156	0.572833	0.0984666	-0.177598	-0.0381336
-0.991837	-0.00109469	0.302834	0.035086	-0.114004	-0.0561246
0.0266237	-0.203179	0.27488	-0.00264003	-0.0853954	-0.0633875
0.433456	-0.0864227	0.0784968	0.0670306	0.0265489	-0.0760712
0.354749	0.12159	0.158981	0.0220474	-0.0691283	-0.0319721
-0.316922	-0.0295369	0.385255	0.0520722	-0.119903	-0.0540233
-0.899052	-0.24776	0.0736662	0.0666549	-0.13099	-0.0421986
-0.841857	-0.165479	0.0272489	0.0392905	-0.0700442	-0.0481612
-0.285965	-0.00277028	0.236742	0.0888261	-0.151545	-0.00698141
0.30598	-0.0547359	0.182378	0.0535942	-0.0496285	-0.0560392
0.709557	-0.0542149	0.244752	0.0230282	-0.0259931	-0.0579961
-0.718584	-0.10222	-0.0246046	0.093794	-0.0633084	-0.0485392
-0.195577	-0.0542861	0.125988	0.0279872	-0.133698	-0.00368827
-0.685539	0.12136	0.104806	0.0540515	-0.137012	-0.0492329
-0.364916	-0.0739119	0.257287	0.0178145	-0.358555	-0.0465886
-0.36437	0.0446837	0.127683	0.036508	-0.293805	-0.0374776
0.55672	-0.23152	0.0543174	0.0716781	-0.0827661	-0.0627746
0.942044	0.13173	0.0909895	0.0875049	0.0370965	-0.1001
0.141346	-0.0963052	0.331091	0.00596698	-0.0181463	-0.0716386
-0.289875	-0.201148	0.22176	0.0321856	-0.0969032	-0.0553867
-0.75976	0.00818778	0.0739615	0.0519599	-0.090522	-0.0434897
0.371285	-0.0914126	0.129631	0.0254691	-0.0675278	-0.0624021
0.199931	0.0376101	0.0486391	0.0570318	-0.266277	-0.030556
-0.588748	0.0690706	0.0912483	0.0750299	0.0951795	-0.0943911
0.231862	-0.00406733	0.0559977	0.0835537	-0.0933015	-0.0622693
0.283178	-0.0584493	0.063507	0.0654723	-0.102364	-0.0621317
0.282706	-0.0154032	0.138645	0.0300418	-0.0229085	-0.0508757
-0.49812	-0.0284287	0.100031	0.0713852	-0.336577	-0.0352238
-0.26666	-0.00960677	0.123135	0.0149443	-0.236774	-0.0268141
-0.0922296	-0.0930832	0.259374	0.012444	-0.268044	-0.0559831
0.702632	0.0426832	0.104557	0.0427894	-0.134325	-0.0890098
-0.0862668	0.0824412	0.176527	0.0413701	-0.0788782	-0.0602396
-0.623808	-0.171961	0.0665546	0.0679799	-0.0682348	-0.0708667
-0.28395	-0.0604657	0.117558	0.040801	-0.290184	-0.034327
-0.632636	-0.11702	0.0498288	0.124027	0.0481703	-0.0851103
-0.497553	0.0169194	0.183707	0.0317453	-0.0937067	-0.0795047
0.997286	-0.112158	0.571033	0.0419838	-0.16695	-0.0507908
0.863887	0.0431045	0.129791	0.0306287	0.108728	-0.0665396
-0.586547	0.0665747	0.154525	0.0411135	-0.0680164	-0.0612495
0.133982	0.0806905	0.0780552	0.0654162	-0.125643	-0.0543658
-0.870645	-0.0724701	0.0497954	0.0837232	0.0690095	-0.0657719
-0.688231	-0.045089	0.0909649	0.0375998	-0.0742611	-0.0567202
-0.535484	0.161792	0.0796918	0.067594	-0.327423	-0.0480649
0.868432	0.0415901	0.167383	0.0367484	-0.0481142	-0.0738012
-0.453871	-0.105987	0.132504	0.043287	-0.0840861	-0.0329345
0.55089	0.167786	-0.0236713	0.0937933	-0.154137	-0.0676848
-0.850856	0.0806102	0.166678	0.0424672	-0.0348183	-0.0634682
0.0544938	-0.0265219	0.207413	0.025111	0.0387145	-0.11217
-0.505355	0.0980806	-0.0321148	0.0241148	-0.239882	-0.0307304
0.673349	0.0761317	0.100482	0.0468478	-0.125041	-0.053087
-0.801444	-0.0547232	0.337767	0.00843671	-0.54749	-0.0510657
0.605184	-0.0116998	0.377745	0.00667151	-0.0991776	-0.0601628
-0.0594813	0.0703822	0.153744	0.0265653	-0.176721	-0.0527414
0.207712	0.00811198	0.0870507	0.0392316	-0.157327	-0.0428102
0.553061	0.119995	-0.00228018	0.0558515	-0.25262	-0.0278399
-0.00190827	0.019719	0.237976	0.0184117	-0.138603	-0.0564674
0.157102	-0.00229269	0.0113747	0.0529021	-0.0995445	-0.0449834
-0.408521	-0.100893	0.122859	0.0268409	-0.139339	-0.0674179
0.381168	0.0319029	0.0615158	0.0417932	-0.0658152	-0.056357
0.732887	-0.198247	0.121953	0.0483989	-0.25097	-0.0542067
-0.0716238	-0.00454589	0.24793	0.06391	-0.0612782	-0.059062
0.0938246	0.0621492	0.0707685	0.0958873	-0.0660775	-0.0690966
0.410963	0.00506418	0.0582594	0.0533428	-0.0941265	-0.0797601
-0.0647349	-0.024298	0.117543	0.0370767	-0.0771477	-0.063332
0.136497	0.0800133	0.100217	0.0452379	-0.24438	-0.03823
0.088759	0.0328294	0.106934	0.0830042	-0.0239852	-0.0800923
0.0366166	-0.018937	0.364839	0.0531915	-0.149074	-0.0720882
0.040526	0.0451188	0.0236924	0.0898659	-0.105381	-0.0578764
-0.14349	0.0657931	0.214439	0.00385089	-0.121187	-0.0680314
0.349998	0.0830195	0.163783	0.0150975	-0.158161	-0.0588486
0.406528	-0.0339011	0.0996506	0.0453286	-0.0215771	-0.0568012
-0.276702	0.0617078	0.0695227	0.0467576	-0.299554	-0.0479672
-0.237055	-0.0123448	0.248898	0.00850483	-0.505424	-0.0746016
0.158076	0.0281201	0.0355113	0.0546806	-0.292283	-0.0647603
0.302936	0.0445057	0.0370445	0.0775876	-0.375934	-0.0655905
0.0641748	-0.0105939	0.103877	0.0299071	-0.125252	-0.0492374
-0.868338	0.0451805	0.0775651	0.034468	-0.0475555	-0.121349
-0.347981	0.0044339	-0.138609	0.0669484	-0.12737	-0.0740559
0.0581245	0.00685453	0.0723171	0.0331319	-0.250851	-0.0381145
0.0535749	0.0315327	0.0591083	0.0127205	-0.0997392	-0.0842191
0.0601208	0.0305907	0.0590206	0.0463241	-0.16705	-0.0596048
0.00582634	-0.00790737	0.0958354	0.0468531	-0.114228	-0.0624827
-0.0246771	0.0695352	0.0671579	0.0327167	-0.0403567	-0.0730673
-0.267063	-0.0961545	0.136778	-0.0144531	-0.146098	-0.0502007
0.501419	-0.042894	0.203747	0.00569385	-0.183199	-0.045821
-0.17998	-0.0390073	0.096586	0.0525364	-0.0754871	-0.0803822
-0.200792	-0.0283244	0.0847171	0.0378838	-0.127409	-0.0613316
-0.194866	-0.0541195	0.106153	-0.00161743	-0.398569	-0.0354007
0.000603547	0.0201074	0.0586379	0.0435526	-0.105396	-0.0663461
-0.773996	0.00264388	0.0249051	0.0820859	-0.149953	-0.0718083
0.0596488	-0.0472016	0.274875	0.00873243	-0.161643	-0.0855221
-0.0836589	-0.0848883	0.0584467	0.0766259	-0.133194	-0.0711713
0.577311	0.0415689	0.339673	0.018627	-0.18592	-0.0598586
-0.285903	-0.14161	0.0614946	0.0240882	-0.146433	-0.059261
-0.217213	-0.0581078	0.109399	0.00939297	-0.0744917	-0.0379417
-0.0817003	0.0702337	0.55678	0.00213942	-0.207972	-0.0721551
-0.226178	-0.0680007	0.00924601	0.0304307	-0.158322	-0.060102
0.188931	0.0446676	0.00426312	0.0310795	-0.118125	-0.0831238
0.587046	-0.0533121	0.11602	0.0384354	-0.199765	-0.0708809
0.288001	-0.0277375	0.14095	0.0176881	-0.138713	-0.0744675
-0.234385	-0.0657674	0.0294562	0.0677473	-0.193415	-0.0611257
-0.116086	0.022779	0.0443484	0.0127428	-0.155438	-0.0639594
0.225119	0.0378759	0.128074	0.0369749	-0.0739024	-0.0854723
0.541149	-0.115281	0.147866	-0.00182926	-0.0910948	-0.0867435
-0.112622	-0.0253617	0.174692	0.0278376	-0.0789674	-0.122686
-0.0886901	0.161314	-0.165169	0.078021	0.0273653	-0.0865347
-0.420001	0.00240446	0.161272	-0.00404535	-0.046689	-0.10927
0.0479098	0.052912	0.184537	0.0227786	-0.15499	-0.0713899
-0.612883	0.112832	0.0608836	0.0289246	-0.114423	-0.102821
0.499426	0.0252059	0.0622265	0.0467441	-0.0507783	-0.120482
0.0660586	0.00968626	0.0933532	0.0225343	0.0198797	-0.0744817
0.511156	-0.00167081	0.197165	-0.00316785	-0.194467	-0.0862891
-0.0391513	-0.0114346	0.047226	0.0231598	-0.248137	-0.0494417
0.171436	0.0441633	0.0636794	0.0285456	-0.139977	-0.0663183
0.057583	0.133314	0.0754697	0.0586216	-0.0328318	-0.107171
-0.207243	-0.045296	0.0413515	0.047912	-0.117207	-0.0825421
-0.162511	-0.0207077	-0.00213429	0.0413755	-0.110999	-0.0785158
-0.0944501	0.0103613	0.060401	0.0346118	-0.147734	-0.0815923
0.118644	-0.048161	0.649477	0.0435661	-0.142381	-0.0913556
-0.476918	0.0556213	0.115699	0.0171743	-0.159228	-0.0838411
0.012782	0.0267624	0.219747	0.0289066	-0.0748663	-0.0893003
-0.308345	-0.176458	0.116212	0.0722228	-0.355493	-0.0510935
0.0724311	0.0570172	0.145281	0.00135784	-0.121597	-0.0678475
0.894378	-0.0366069	0.059368	0.0471102	-0.095721	-0.0860536
-0.206298	-0.00575912	0.126218	0.0422825	-0.147069	-0.1031
-0.0736754	-0.0205295	0.0622644	0.0551395	-0.09699	-0.132468
-0.099739	-0.075613	0.0254444	0.0324694	-0.100992	-0.087224
-0.063466	-0.00436571	0.176601	-0.00787342	-0.36452	-0.0662887
-0.0863507	-0.0409979	0.365245	0.00807895	-0.110948	-0.107895
0.0621602	0.0262498	0.0923439	0.027108	-0.106534	-0.0986104
-0.235519	0.0844729	0.0680748	0.0224206	-0.0962868	-0.0658126
0.0995171	-0.0747949	0.204068	-0.0033338	-0.163724	-0.137513
0.00545973	0.0409318	0.0996604	0.0199526	-0.22192	-0.0558404
-0.179044	-0.08044	-0.0217309	0.0509921	-0.0429632	-0.128172
-0.560594	-0.00764219	0.169874	0.0326648	-0.0987052	-0.0873054
0.281267	-0.0467547	0.0621828	0.0738813	-0.0571937	-0.121206
-0.0215393	-0.0248181	0.104788	0.0150472	-0.138483	-0.0824715
-0.0567931	-0.0973882	-0.000306896	0.0566199	-0.160028	-0.0890145
-0.198874	-0.0462016	0.172708	-0.00449899	-0.119437	-0.0951268
0.391907	0.0733714	0.210674	-0.00926792	-0.100776	-0.101271
-0.250929	-0.0436058	0.0996379	0.0697326	-0.0542624	-0.0691605
-0.100464	-0.0375851	0.0382901	0.0412652	-0.0670772	-0.0985925
0.410829	0.0476517	0.0722282	0.0536105	-0.185787	-0.0975478
0.412581	-0.0345128	0.0420772	0.0672645	-0.137295	-0.0798295
0.739471	-0.0302158	0.126791	0.0190544	-0.178364	-0.0811647
-0.318392	-0.0936412	0.117749	0.0290652	-0.191542	-0.0823154
-0.0213707	0.0825163	0.0543687	0.0709652	0.0136098	-0.168249
-0.341718	0.0452366	0.058125	0.0335137	-0.232854	-0.0791622
-0.130128	0.119175	0.0192795	0.0143202	-0.166607	-0.0897666
-0.486836	-0.0511498	0.798082	0.00289306	-0.136519	-0.102372
-0.173938	0.00536523	0.145714	0.021947	-0.112123	-0.0871668
0.368776	0.0535567	0.0764662	0.0363374	0.0464887	-0.140637
-0.0554376	-0.0836642	0.0671312	0.0138558	-0.232422	-0.0904334
0.150686	0.142817	0.103575	0.0174056	-0.0756249	-0.100757
0.712337	-0.0124839	0.016111	0.0619119	-0.332089	-0.108435
-0.0635182	0.0153279	0.0554156	0.0197095	-0.101826	-0.147441
0.404538	0.295771	0.107704	0.0167981	-0.153182	-0.0954738
0.0491988	-0.0793004	-0.0022587	0.0508615	-0.15366	-0.101594
0.206362	0.0764044	0.179221	0.0128496	-0.16177	-0.09886
-0.248931	-0.0125569	0.170864	0.0145352	-0.109117	-0.101533
0.0627519	-0.0749974	0.161585	0.0273065	-0.182398	-0.139953
0.20897	0.141233	0.263939	-0.0111061	-0.203714	-0.116771
-0.936186	-0.0172147	0.133054	0.0123132	-0.111239	-0.122567
-0.0476951	-0.128184	0.0613285	0.0311305	-0.103905	-0.117245
0.2371	0.168571	-0.00396165	0.0449968	-0.125851	-0.106369
-0.193512	0.131405	0.0289792	0.0362168	-0.260043	-0.100937
-0.441592	0.0314654	0.104532	0.013685	-0.164075	-0.0779177
-0.0124986	-0.0335455	0.171416	0.00928503	-0.060502	-0.0867414
-0.0790239	0.0424964	0.0832935	0.0258211	-0.106885	-0.160277
0.502084	0.0988296	0.0573697	0.0113352	-0.171076	-0.101526
-0.480347	0.0144455	0.0714599	0.016377	-0.101691	-0.114768
0.0494935	0.0480423	0.0664382	0.0245237	-0.0124002	-0.182223
0.726192	0.129166	0.00800803	0.0289769	-0.277832	-0.109205
0.253773	-0.0463889	-0.11212	0.0588638	-0.119508	-0.127759
-0.148423	-0.113333	-0.0164349	0.0325883	-0.236815	-0.118055
0.190327	0.08667	0.135002	0.0202716	-0.268282	-0.110226
0.191354	0.131808	0.467108	-0.0386387	-0.0938616	-0.106776
-0.032095	0.0790961	0.084466	0.0349758	-0.0691025	-0.140719
-0.264148	0.0523998	0.014073	-0.0277977	-0.146045	-0.116603
-0.317842	-0.155638	0.00780832	0.0322157	-0.137736	-0.0913447
0.0772279	0.0369973	0.0734216	0.0135734	-0.262433	-0.0928012
0.290112	-0.0238235	0.093172	0.0431421	-0.250401	-0.0864385
0.935108	0.0432396	-0.145904	0.0251094	-0.0930425	-0.107728
0.663999	0.0324803	0.0423133	-0.00707419	-0.310936	-0.150798
0.612729	0.0093893	0.0838351	0.02063	-0.175771	-0.101712
-0.234269	-0.0761923	0.276443	-0.00846789	-0.124585	-0.144401
-0.232644	-0.286823	0.0516709	0.0696454	-0.029753	-0.128557
0.187928	0.238577	0.159627	-0.000303658	-0.246998	-0.140525
0.238263	0.113808	0.434859	-0.0328694	-0.217395	-0.119657
-0.0621252	0.0825257	0.125268	0.0302402	-0.141019	-0.138689
-0.69282	-0.10846	0.0464077	0.0230196	-0.111544	-0.117187
0.621523	-0.057026	0.0271021	0.0405498	-0.156185	-0.089917
0.56278	-0.0440318	0.0817424	0.00413052	-0.290359	-0.12852
0.250983	-0.0252735	0.110244	0.00210871	-0.259431	-0.134315
0.0886113	0.069561	0.0840169	0.0285501	-0.159149	-0.129558
0.148949	-0.0655246	0.135364	0.00423062	-0.171849	-0.125567
-0.472383	-0.0520364	0.13025	0.0246341	-0.195472	-0.140955
-0.69365	0.218048	0.100007	0.0226021	-0.128644	-0.12588
0.523383	0.0150278	0.0960301	0.0205631	-0.241344	-0.121993
-0.284798	0.0742469	0.0643195	-0.00639463	-0.168119	-0.121704
0.584759	0.0444514	0.189433	-0.0432934	-0.152855	-0.12246
-0.923033	-0.172746	0.0957764	-0.00661743	-0.167603	-0.122821
-0.63653	0.107133	0.131819	-0.00773897	-0.275483	-0.125947
0.203738	-0.0993158	0.0937851	-0.00762391	-0.043608	-0.145985
-0.100501	-0.0275718	0.00707653	0.108859	-0.199129	-0.12008
-0.151046	-0.0201176	0.0967634	-0.0134108	-0.212427	-0.132507
0.279371	0.0365924	0.152835	0.000115374	-0.165186	-0.12589
-0.208192	-0.029433	0.0722353	0.0147867	-0.197197	-0.126792
-0.455283	-0.122046	0.0491387	0.0207814	-0.184341	-0.125647
0.367877	-0.0171338	0.00395484	0.0503845	-0.205851	-0.120239
0.86256	-0.0655352	0.043657	0.0130795	-0.136349	-0.136967
0.344502	-0.0831581	-0.0192724	0.0634742	-0.233531	-0.116601
-0.952782	-0.190937	0.112146	0.00894095	-0.163057	-0.156809
0.00375728	0.0529795	0.117865	-0.00844649	-0.218575	-0.117668
-0.260278	-0.0811802	0.044362	0.05874	-0.118775	-0.167791
-0.187289	-0.0917058	0.0803885	-0.0120891	-0.198915	-0.142401
0.889526	0.119337	0.263291	0.0052089	-0.24998	-0.131591
-0.00365837	0.0835795	-0.0223882	0.0500514	-0.179412	-0.1711
0.952431	0.0595917	0.105187	-0.00830079	-0.224901	-0.123483
0.0777488	-0.0418298	-0.0189106	0.0464073	-0.225464	-0.138964
0.396169	0.206113	0.0426777	0.029503	-0.224111	-0.13659
0.245101	0.0252362	0.0333334	0.0204638	-0.281057	-0.133076
-0.471228	0.0886427	0.156749	-0.0685009	-0.130215	-0.106682
-0.308519	0.115683	0.0660753	0.061695	-0.12366	-0.168876
-0.338954	0.0536557	0.216473	-0.0609769	-0.854702	-0.130483
0.115189	0.0266917	0.0856526	0.0285087	-0.197262	-0.146009
		0.129694	0.0101432	-0.217544	-0.135403
		0.1576	-0.004322	-0.169332	-0.158358
		0.22447	-0.0182466	-0.286734	-0.11344
		0.172528	0.00985625	-0.336354	-0.115374
		-0.0361363	0.035118	-0.202237	-0.136219
		0.0239762	-0.000577458	-0.202422	-0.144526
		0.0296089	0.0144178	-0.133061	-0.170502
		-0.0420335	0.0286598	-0.16801	-0.161018
		0.466879	0.062696	-0.188113	-0.173759
		0.118745	0.00611409	-0.241892	-0.125923
		-0.232719	0.0518886	-0.151204	-0.145576
		0.170509	-0.0428224	-0.119825	-0.163503
		0.204399	0.011859	-0.42814	-0.112839
		0.0480579	0.0504314	-0.154085	-0.167446
		-0.0794305	0.0646389	-0.279072	-0.143953
		0.0962892	-0.0143996	-0.151682	-0.16217
		0.250304	-0.00971579	-0.171194	-0.156934
		0.131546	0.0020821	-0.27165	-0.143922
		0.0187676	0.00959384	-0.301592	-0.147462
		0.0409416	0.023684	-0.19751	-0.155498
		0.0348819	0.0164285	-0.225712	-0.0619562
		0.134471	0.0010769	-0.238627	-0.147842
		0.183597	-0.0150664	-0.232119	-0.157269
		0.15711	-0.0208103	-0.156192	-0.143859
		0.195934	-0.0201786	-0.323325	-0.124953
		0.0852492	-0.0201069	-0.273571	-0.153593
		0.0253468	-0.022762	-0.230322	-0.147591
		0.0179796	0.0155783	-0.163686	-0.129325
		0.203912	-0.0196869	-0.179647	-0.157328
		0.0152191	0.0125271	-0.445104	-0.133647
		0.0321711	0.0377657	-0.582489	-0.162936
		0.0634443	0.0216617	-0.394238	-0.157685
		0.173878	-0.0397474	0.136942	-0.318589
		0.0598885	0.0198658	-0.250382	-0.174964
		0.0547377	0.0246983	-0.232992	-0.155209
		0.0787729	0.0046534	-0.136327	-0.185854
		-0.0333365	-0.00608819	-0.303915	-0.168223
		0.199673	-0.0178758	-0.57097	-0.193485
		0.00788784	0.0203062	-0.173975	-0.152919
		0.168911	-0.023482	-0.650999	-0.153185
		0.153082	-0.0392604	-0.392941	-0.229361
		0.0830779	0.00187767	-0.260321	-0.181177
		0.134606	-0.027749	-0.259069	-0.198348
		0.0681704	-0.0168273	-0.253917	-0.202277
		-0.0058071	0.0125539	-0.493907	-0.165287
		-0.0836354	0.0518656	-0.215842	-0.103501
		0.171032	-0.0245861	-0.267053	-0.19614
		0.0822904	-0.0137006	-0.378384	-0.232944
		0.017248	0.0013133	-0.303037	-0.21577
		0.259877	-0.0436813	-0.246297	-0.236883
		-0.0315692	0.0108913	-0.269722	-0.236478
		0.205283	-0.03828	-0.326875	-0.257942
		0.0817728	-0.00819524	-0.340751	-0.281807
		-0.115428	0.0166277	-0.378195	-0.31805
		0.0238082	0.0160784
		0.202973	-0.0423835
		0.0378164	-0.0154351
		0.13336	-0.0127996
		0.0656268	0.0066478
		-0.000109478	0.026916
		0.04157	0.0204364
		0.0896839	0.0082315
		0.283301	-0.0107575
		0.0461451	-0.00447608
		-0.077245	0.0215169
		0.0972832	0.00710401
		0.0514725	-0.0103658
		0.0425374	0.0280685
		0.125374	-0.0317158
		0.0472274	0.0168232
		0.179657	-0.0470427
		0.0690045	-0.0165213
		0.139653	-0.0245412
		0.198309	-0.039504
		0.237982	-0.0477118
		-0.00395306	0.0219661
		0.00432856	0.0188148
		0.0190178	0.0250456
		0.105707	-0.0137685
		0.0338572	0.0239703
		0.0285999	-0.0116779
		0.0444253	-0.0252621
		0.118119	-0.0169962
		-0.0141529	-0.0157486
		0.0823846	0.0200807
		0.0542779	-0.00726053
		0.101388	-0.014226
		0.711396	-0.0290443
		0.160169	-0.0271286
		0.0556896	-0.0107021
		0.195757	-0.0286021
		0.142851	-0.0318139
		-0.0429877	0.0259411
		0.0836148	0.0148379
		-0.0114279	-0.00496409
		-0.0280171	0.0397164
		-0.00175439	0.0387735
		0.0235873	-0.00664404
		-0.110789	0.0247919
		0.013409	-0.00188417
		0.0633374	-0.00801071
		0.20155	-0.0729328
		0.00796702	0.000517218
		0.0424587	-0.00712907
		0.148975	-0.039144
		0.188829	-0.0213419
		0.0668587	-0.0209039
		0.128726	-0.0581162
		0.0449995	-0.0125391
		-0.0477507	0.0336148
		0.275318	-0.015185
		-0.0680646	0.0190435
		0.0737873	-0.0188163
		0.0969167	0.00963502
		0.0361023	-0.00516233
		-0.00543394	-0.00385792
		0.127627	-0.0539571
		0.0864829	-0.0250011
		0.0401206	-0.0136926
		-0.0984368	0.0285157
		0.0227997	-0.0231493
		0.032219	-0.0238756
		0.148382	-0.0522263
		0.0946856	-0.0296915
		0.185317	-0.0318433
		0.0276313	-0.0176922
		0.0283389	-0.0158296
		0.0929314	-0.0286586
		0.163862	-0.0290552
		0.0456449	-0.0282128
		0.00949646	-0.00142895
		0.0336792	-0.0192504
		-0.046599	-0.00264434
		0.0784959	-0.0250965
		0.05276	-0.0114865
		0.12785	-0.0424339
		-0.0390223	0.0334787
		0.0562773	-0.0243173
		0.149003	-0.0392823
		-0.0618431	-0.0207136
		0.299071	-0.0478034
		-0.0362247	0.0160788
		0.125165	-0.0573893
		0.0302865	-0.0191497
		0.0935558	-0.0530601
		0.107008	-0.00166691
		0.010743	0.017985
		0.114411	-0.0214918
		0.130149	-0.0593864
		-0.0135432	-0.0202887
		-0.0377239	0.00054146
		0.0229453	-0.0027165
		-0.0614172	0.000543534
		0.21902	-0.0232099
		-0.031521	-0.0231083
		-0.045345	0.0119854
		0.073305	-0.0466169
		0.103203	-0.00401091
		0.077186	-0.0451183
		0.0443448	-0.0265029
		0.0146385	-0.0249813
		0.197151	-0.0495737
		-0.0154277	0.00301475
		0.0488154	-0.0177038
		0.0435556	-0.00716862
		-0.283842	-0.0185064
		-0.0156547	-0.0207769
		0.000736805	-0.0165737
		0.0320362	0.0133824
		-0.0972074	-0.0441208
		-0.0418358	0.00319462
		0.192012	-0.0604236
		0.00919118	-0.0219666
		0.0991874	-0.0572411
		-0.0291763	0.00932684
		0.0619191	-0.0208433
		0.171742	-0.0506983
		0.00855929	-0.0331041
		-0.0359088	-0.00148794
		0.0015151	0.0035451
		0.0471832	-0.03055
		-0.0112009	-0.0546798
		0.0768933	-0.0179627
		0.170141	-0.0473915
		0.0762788	-0.0621129
		0.0032796	-0.0216812
		0.0658899	-0.0414958
		0.0823707	-0.004133
		0.0811833	-0.0133932
		-0.0179072	0.021484
		0.0817256	0.00753276
		0.156455	-0.0306482
		0.0874558	-0.0451934
		0.0580491	-0.0329991
		0.09736	-0.0343957
		-0.115508	-0.0136133
		0.0346662	-0.0350724
		-0.0352016	0.0128412
		-0.0544193	-0.0132015
		0.144851	-0.0700487
		0.0950892	-0.0268589
		0.162274	-0.0678981
		-0.0643048	0.0172587
		-0.0678474	-0.00854743
		0.0654877	-0.015132
		0.209585	-0.0553722
		-0.0113761	-0.0105199
		-0.0784964	0.0260932
		-0.0180142	-0.0141707
		0.0130012	-0.0163582
		-0.134123	-0.000662353
		0.0708098	-0.0298358
		-0.0465662	-0.0155498
		0.0654619	-0.0549439
		0.0764982	-0.0545027
		0.0462901	-0.0105963
		-0.019664	-0.00206599
		0.103741	-0.0266121
		0.0597401	-0.0127234
		-0.0326206	-0.0129779
		0.0879017	-0.0248776
		-0.014656	-0.0240666
		0.0126339	0.0144198
		-0.210324	0.0164108
		0.080119	-0.0283986
		-0.0484714	-0.00853661
		0.0638451	-0.0423061
		0.103872	-0.0549069
		0.241184	-0.0344009
		0.062387	-0.0376618
		0.0875842	-0.0515662
		-0.0297799	0.000898368
		-0.0859767	0.0101784
		0.144018	-0.0573799
		0.02947	-0.0262835
		0.0805788	-0.0863385
		0.042544	-0.00648524
		0.0944265	-0.0419757
		0.122142	-0.0580822
		-0.0173618	-0.00471376
		0.107427	-0.0615521
		0.0219266	-0.022378
		0.0130556	-0.0319905
		0.0538223	-0.0326634
		0.0517613	-0.0372141
		0.0561901	-0.0255574
		0.283018	-0.0126129
		0.0803635	-0.0327955
		0.0643635	-0.056388
		-0.0183341	-0.0348051
		0.0160067	-0.0323251
		-0.01354	-0.00561761
		-0.144859	0.00239961
		0.0681231	-0.0350333
		-0.284457	0.0159272
		0.0625568	-0.0446532
		0.00663321	-0.0118112
		0.142853	-0.0809273
		0.00422455	-0.0250228
		0.0754133	-0.0534749
		0.0422637	-0.0564922
		0.0685377	-0.0228659
		0.100812	-0.0542468
		0.00527321	-0.0389615
		0.106219	-0.0341038
		0.106546	-0.0224172
		0.0599597	-0.0478992
		0.0174794	-0.0292198
		-0.0145762	-0.00392221
		0.297936	-0.0967163
		-0.0489918	-0.0193796
		0.217149	-0.0738861
		0.0838934	-0.0502278
		-0.0773465	-0.0151507
		0.0253643	-0.0336558
		0.111506	-0.0398881
		0.00168117	-0.0422112
		-0.0359519	-0.00706401
		-0.0128078	-0.0234111
		-0.0809562	-0.0422272
		-0.0201968	-0.0366747
		0.0275443	-0.0492349
		0.0598794	-0.032727
		0.126543	-0.0503201
		0.104758	-0.0560879
		0.0614565	-0.0941569
		0.00281956	-0.0360555
		-0.003516	-0.046078
		0.0245862	-0.0453602
		0.101714	-0.068471
		-0.0706635	-0.003639
		0.0118301	-0.0437469
		0.00998931	-0.0399772
		-0.0505735	-0.0292181
		0.0880449	-0.0570412
		0.125873	-0.0675978
		0.055798	-0.0512209
		-0.024806	-0.0395144
		-0.0727981	-0.0330031
		0.0140999	-0.0648298
		0.0614482	-0.0700143
		0.00424172	-0.0186007
		-0.0730928	-0.0153134
		0.055243	-0.0601078
		0.159158	-0.0589879
		-0.00675665	-0.0285363
		-0.141302	-0.0176938
		0.378611	-0.042569
		-0.066886	-0.0362587
		-0.217401	-0.0275844
		0.00460472	-0.0548817
		-0.020601	-0.035459
		-0.0900516	-0.016931
		-0.0188628	0.00709619
		-0.0942068	-0.0340297
		0.190915	-0.0424585
		-0.0514839	-0.0122701
		-0.501318	0.0106586
		0.0702757	-0.0858569
		-0.151013	-0.0173399
		0.0353705	-0.0669585
		-0.0848461	-0.0141571
		0.0608131	-0.0568898
		0.0642003	-0.0817029
		0.045135	-0.056321
		-0.0423975	-0.0329919
		0.0587046	-0.054255
		-0.0448089	-0.0418298
		0.0155091	-0.0261874
		-0.0236537	-0.0335941
		-0.0389022	-0.00831944
		0.145756	-0.0923115
		-0.296087	-0.0242372
		0.0607615	-0.125265
		-0.0587204	-0.0486121
		-0.0311877	-0.0437042
		0.0529957	-0.0325542
		0.274997	-0.0892769
		-0.157897	-0.0278593
		-0.0100656	-0.0958594
		-0.155007	0.00267451
		-0.0243146	-0.0144469
		-0.115916	-0.0019314
		0.172309	-0.0816917
		-0.14431	-0.0134999
		0.123879	-0.0784623
		0.0407691	-0.0292693
		-0.035747	-0.0468826
		-0.157048	-0.0156017
		-0.0100541	-0.0224216
		-0.0204203	-0.0498488
		-0.0328074	-0.0404653
		0.240889	-0.0739104
		-0.0252995	-0.0343065
		0.0737958	-0.0834573
		0.0855321	-0.0498149
		-0.0146349	-0.0360119
		-0.94463	-0.0313149
		0.0127933	-0.0415525
		-0.0425305	-0.0439988
		-0.0960353	-0.0288248
		0.0776877	-0.0693121
		-0.0381235	-0.0621873
		-0.0507464	-0.045975
		-0.218583	-0.0540621
		0.0143005	-0.0379076
		0.0107668	-0.0516018
		-0.0470849	-0.0132779
		0.19965	-0.0586832
		0.120062	-0.0795417
		-0.0356199	-0.0210076
		-0.0257364	-0.0570774
		-0.0389792	-0.0357745
		-0.0183275	-0.0363218
		0.0626066	-0.0597287
		0.0283372	-0.0368266
		0.115264	-0.0682946
		0.0291615	-0.0473151
		0.0524562	-0.0494207
		-0.0830195	-0.0213778
		-0.0480763	-0.0424919
		0.130125	-0.0593487
		0.223663	-0.100959
		-0.104765	-0.0336902
		-0.0107247	-0.0880392
		0.0602735	-0.0915367
		-0.0761441	-0.0678257
		0.0760108	-0.0689226
		0.0123194	-0.0655116
		-0.0166613	-0.0260747
		-0.0508302	-0.0566383
		-0.119582	-0.0282397
		-0.094378	-0.0365382
		-0.0391565	-0.00705548
		-0.0597177	-0.0423766
		-0.105092	-0.0258004
		0.018183	-0.0728196
		-0.0216249	-0.0858091
		0.123745	-0.0811162
		0.0970226	-0.0980162
		0.0238322	-0.102109
		-0.0938995	-0.0168023
		-0.104751	-0.0355213
		0.118728	-0.0783066
		-0.00086342	-0.0682743
		-0.00685376	-0.0564392
		-0.126941	-0.0143319
		0.0433297	-0.0668795
		-0.251828	-0.0111446
		-0.0736324	-0.0717441
		0.320586	-0.0546315
		-0.0118338	-0.0567349
		-0.0762982	-0.0432831
		0.107897	-0.0750301
		-0.0431711	-0.0547409
		-0.0340496	-0.0334631
		0.0061562	-0.0806479
		-0.0700612	-0.0143803
		-0.129037	-0.0398635
		0.0230176	-0.0557639
		0.0387886	-0.0631501
		0.0365709	-0.0724399
		0.0660677	-0.0413955
		-0.0940079	-0.076245
		0.0259181	-0.0548158
		-0.00922731	-0.032414
		0.144855	-0.111592
		0.0953373	-0.0972149
		-0.0176687	-0.0582291
		-0.160115	-0.056568
		0.0129756	-0.0717918
		-0.0640039	-0.0822603
		0.0346305	-0.0902386
		0.198157	-0.102779
		-0.0890063	-0.0725796
		-0.0125627	-0.0324109
		-0.0960455	-0.0515009
		-0.0446879	-0.0498758
		0.00147852	-0.0603789
		-0.00987661	-0.0706094
		-0.0428811	-0.0639342
		-0.125418	-0.0392531
		-0.0703744	-0.0736549
		0.0960349	-0.116033
		-0.0893499	-0.0270122
		-0.0685552	-0.079827
		-0.0222432	-0.0804712
		-0.0547561	-0.0664344
		-0.163808	-0.0163289
		-0.0410999	-0.0528834
		-0.0222964	-0.113522
		0.172657	-0.142493
		-0.0219902	-0.077107
		0.0225455	-0.0805243
		-0.00752769	-0.16469
		-0.0113165	-0.0699603
		0.0399454	-0.0876969
		-0.178257	-0.015053
		0.0878257	-0.104344
		-0.0416069	-0.0740157
		0.123149	-0.11359
		0.130862	-0.0940016
		-0.166784	-0.0107601
		-0.067559	-0.0834975
		0.000339902	-0.108455
		-0.125084	-0.038203
		-0.11387	-0.0480913
		-0.107909	-0.0740111
		-0.020137	-0.0594836
		-0.0245297	-0.0693766
		-0.218247	-0.0814759
		-0.0151469	-0.0544419
		-0.100083	-0.0793936
		-0.0329822	-0.0888266
		0.044351	-0.0759885
		-0.0111079	-0.103301
		0.0568523	-0.109516
		-0.0445719	-0.0870766
		-0.234253	-0.0583251
		0.0174625	-0.109813
		-0.024292	-0.0703042
		0.0486882	-0.0475604
		-0.0717487	-0.0488475
		-0.00531411	-0.0793641
		0.00166636	-0.0755327
		-0.0557676	-0.0736476
		-0.00742947	-0.0632689
		0.0945539	-0.0834782
		0.0191615	-0.0852733
		0.170231	-0.0857009
		0.0639082	-0.08078
		-0.0481717	-0.082748
		-0.0256376	-0.0534641
		0.0483659	-0.111812
		-0.0463215	-0.0725759
		-0.0946596	-0.0702051
		0.0649031	-0.103549
		-0.0578434	-0.0661973
		-0.0119371	-0.121025
		-0.0530581	-0.0968164
		-0.0805118	-0.07873
		-0.113492	-0.0360891
		0.0186831	-0.0912552
		0.00673289	-0.0816209
		0.0595636	-0.133959
		-0.0758942	-0.065482
		-0.0174568	-0.0800075
		-0.0182866	-0.0831042
		-0.16594	-0.0603968
		-0.0611954	-0.100045
		-0.0522952	-0.084216
		-0.114304	-0.0722159
		-0.0661488	-0.0888197
		-0.0686721	-0.1277
		0.0528776	-0.103586
		-0.00714345	-0.126149
		-0.0343522	-0.0809149
		-0.0430853	-0.0820295
		-0.0292192	-0.101861
		-0.780817	-0.048683
		-0.0368661	-0.0923021
		-0.0450347	-0.0847466
		0.18862	-0.108219
		-0.127065	-0.0946192
		-0.0465184	-0.0969639
		0.000981969	-0.115774
		0.06823	-0.0791372
		-0.0193954	-0.0738847
		-0.0516728	-0.088461
		0.0154679	-0.087876
		-0.601934	-0.052797
		0.0011893	-0.114592
		-0.0325512	-0.0821675
		-0.0353031	-0.112993
		-0.150744	-0.099038
		-0.160905	-0.0671275
		0.00489204	-0.0839553
		-0.0144066	-0.127817
		-0.0272264	-0.090019
		-0.0687822	-0.0699899
		-0.168773	-0.0366934
		-0.0933235	-0.0817345
		-0.114102	-0.0647746
		0.0153669	-0.136217
		-0.0498029	-0.0788306
		-0.152532	-0.0513299
		-0.15737	-0.0658182
		-0.03996	-0.096345
		-0.0660076	-0.0995621
		-0.0211115	-0.0905712
		0.0358944	-0.104419
		0.0505868	-0.136469
		0.0105237	-0.122945
		0.0695183	-0.112474
		0.279862	-0.144334
		-0.347795	-0.108134
		0.045812	-0.0685009
		-0.0155827	-0.121074
		-0.0286254	-0.145722
		-0.252871	-0.0375352
		-0.132812	-0.128412
		-0.0531552	-0.0764418
		0.0537687	-0.118197
		-0.0947633	-0.0961856
		-0.0800306	-0.0903332
		-0.0506926	-0.0876395
		-0.0245261	-0.101651
		-0.150025	-0.110163
		-0.0974436	-0.0565829
		-0.00649927	-0.113824
		-0.20582	-0.0670641
		-0.242874	-0.0691848
		-0.133865	-0.0815486
		-0.0571491	-0.0975527
		-0.0696133	-0.0959187
		0.0772856	-0.121567
		-0.0569746	-0.106941
		-0.0816813	-0.0860629
		-0.151418	-0.0639456
		-0.0521864	-0.0881385
		-0.0503015	-0.0853472
		0.181482	-0.123309
		-0.0156029	-0.134956
		-0.0320171	-0.105252
		-0.151143	-0.0823887
		-0.0265443	-0.128785
		0.0137964	-0.103537
		0.0209487	-0.123022
		-0.127274	-0.0722176
		0.048296	-0.138677
		-0.184267	-0.157307
		-0.030736	-0.0985986
		0.0140697	-0.117097
		-0.0924608	-0.0792688
		-0.0982978	-0.108471
		-0.140053	-0.0797163
		-0.145821	-0.060972
		-0.113077	-0.120015
		-0.0525111	-0.11258
		-0.0567541	-0.122355
		-0.179338	-0.0780281
		-0.150439	-0.0838098
		-0.249104	-0.0230133
		-0.0496275	-0.101309
		-0.0959327	-0.0930374
		-0.0229303	-0.126454
		-0.105296	-0.1016
		-0.0175701	-0.137535
		-0.0563951	-0.0950692
		-0.0780871	-0.112546
		0.150189	-0.127696
		-0.00796091	-0.140265
		-0.101139	-0.112757
		-0.246013	-0.039895
		-0.131229	-0.111013
		-0.0594313	-0.1153
		-0.0129566	-0.130289
		0.0505843	-0.115595
		-0.0520956	-0.129341
		-0.165638	-0.124797
		-0.132675	-0.098453
		-0.116201	-0.128237
		-0.134065	-0.110213
		-0.0941391	-0.103287
		-0.135617	-0.120229
		0.0296619	-0.142425
		-0.171918	-0.106724
		-0.0054039	-0.128395
		-0.180678	-0.115394
		-0.192171	-0.105657
		-0.0763745	-0.147313
		-0.0463665	-0.120162
		-0.231503	-0.0928919
		-0.364403	-0.135553
		-0.0121891	-0.138196
		-0.263726	-0.0810724
		0.0624955	-0.173173
		-0.0947743	-0.105878
		-0.0741799	-0.117257
		-0.0671555	-0.14135
		-0.194269	-0.135521
		-0.189585	-0.13509
		-0.107722	-0.133917
		-0.0984439	-0.105979
		-0.268554	-0.0593513
		-0.0848518	-0.119166
		-0.242448	-0.105712
		-0.132893	-0.107707
		-0.042851	-0.156642
		-0.149354	-0.111525
		-0.0190288	-0.181673
		-0.0862481	-0.129364
		-0.144615	-0.10651
		-0.0612953	-0.134277
		-0.152178	-0.109638
		-0.241454	-0.077819
		-0.112924	-0.132003
		-0.221477	-0.105934
		-0.000620505	-0.127413
		-0.0619603	-0.134793
		-0.282674	-0.200261
		-0.0522805	-0.133295
		-0.129821	-0.126942
		-0.346502	-0.0948955
		-0.0146609	-0.130258
		-0.0897426	-0.163022
		-0.201616	-0.0883444
		-0.0183658	-0.137476
		-0.134921	-0.117653
		-0.205608	-0.125138
		-0.0666679	-0.167747
		-0.0822027	-0.173599
		-0.054286	-0.162195
		-0.142037	-0.119557
		0.0216634	-0.187712
		-0.618854	-0.0902565
		-0.167233	-0.110203
		-0.0742655	-0.182664
		-0.548711	-0.13387
		-0.39848	-0.124522
		-0.549102	-0.107127
		-0.151022	-0.104763
		-0.0461359	-0.198037
		-0.318884	-0.139131
		-0.036271	-0.20025
		-0.177932	-0.112122
		-0.174212	-0.141053
		-0.0902602	-0.136093
		-0.0587524	-0.16637
		-0.15511	-0.138102
		-0.176288	-0.152646
		-0.135545	-0.149058
		-0.180171	-0.169705
		-0.067967	-0.156802
		-0.0960546	-0.209404
		-0.106127	-0.167319
		-0.136045	-0.143799
		-0.175654	-0.162575
		-0.135455	-0.168233
		-0.123464	-0.179076
		-0.103888	-0.191451
		-0.188509	-0.152845
		-0.127678	-0.190415
		-0.388896	-0.190692
		-0.183416	-0.194221
		-0.146774	-0.183295
		-0.143774	-0.202202
		-0.109428	-0.213891
		-0.218837	-0.153876
		-0.810195	-0.144803
		-0.128735	-0.168912
		-0.283046	-0.153501
		-0.173182	-0.194333
		-0.258614	-0.12536
		-0.14303	-0.196609
		-0.167557	-0.239211
		-0.0556945	-0.244438
		-0.216811	-0.199627
		-0.256056	-0.172079
		-0.163641	-0.22097
		-0.0503823	-0.286658
		-0.381125	-0.254531
		-0.323905	-0.181346
		-0.236269	-0.278723
		-0.176205	-0.274146
		-0.325691	-0.227349
		-0.444832	-0.165539
		-0.200842	-0.3338
		-0.265437	-0.270803
		-0.262167	-0.288658
		-0.655951	-0.305702
		-0.284817	-0.250148
		-0.402824	-0.321175

## Sheet: Sheet2
1	2	3	4	5	6	7	8
High Contrast
NaN	0.804	NaN	0.968	NaN	NaN	NaN	1.018
NaN	NaN	NaN	1.003	NaN	NaN	NaN	1.121
NaN	NaN	NaN	0.835	2.519	NaN	NaN	NaN
NaN	1.506	NaN	0.836	NaN	NaN	NaN	1.469
NaN	NaN	NaN	0.702	NaN	NaN	NaN	NaN
NaN	NaN	NaN	0.803	NaN	NaN	NaN	1.136
NaN	2.453	NaN	0.868	NaN	NaN	NaN	1.519
NaN	NaN	NaN	0.869	NaN	NaN	NaN	NaN
LowContrast
NaN	NaN	NaN	0.902	2.39	NaN	0.769	1.141
NaN	NaN	NaN	0.968	1.485	NaN	0.801	1.151
1.435	1.004	NaN	0.901	NaN	NaN	0.968	1.07
1.234	1.872	0.668	0.836	1.238	NaN	0.801	1.906
1.102	1.137	0.603	0.769	NaN	NaN	0.868	1.338
1.002	1.409	NaN	0.901	NaN	NaN	0.702	1.337
1.169	1.487	NaN	0.902	1.717	NaN	0.801	1.184
1.168	NaN	0.735	0.935	1.27	NaN	0.735	1.335

## Sheet: SF17AB_peak_by_peak_Stn
Stn 0.55Hz											Stn 0.55Hz atropine
NaN	-6.38727	2.45542	2.18355	1.47374	1.57978	1.60259	1.51594	1.3886	1.48718	1.46479	0.759152	-0.10098	0.944903	1.11668	1.05696	1.09642	1.1349	1.27859	1.2015	1.30952	1.13439
NaN	NaN	1.2225	1.56884	0.91169	1.14802	1.40764	1.14091	0.791692	1.34192	1.16299	-0.772363	2.77598	0.452907	0.634137	1.18207	NaN	NaN	NaN	NaN	NaN	NaN
NaN	0.763971	0.73869	1.33978	0.940254	0.870722	0.862318	1.09265	0.964207	0.897542	0.853719	43.46	1.15393	1.37157	1.23309	1.22193	1.31809	1.28695	1.31803	1.18695	1.24991	1.29656
NaN	3.99371	1.43666	0.944722	1.01011	1.14956	1.00769	0.948772	1.12421	0.954268	0.94373	0.0724671	-1.52774	1.17269	1.55681	1.16455	1.27419	1.33671	1.7474	1.09291	0.971487	1.22002
NaN	4.34822	1.99721	1.70824	1.40484	1.72227	1.13754	1.22102	1.1381	1.36889	1.25267	-1.05622	1.19876	1.67028	1.68556	1.71545	1.76093	1.79818	1.85882	1.66003	1.70429	1.81539
NaN	7.90746	1.6458	1.76536	1.77488	1.35738	1.22102	1.28029	1.06625	1.38038	1.31339	2.08743	0.825653	1.01552	NaN	NaN	NaN	NaN	NaN	NaN	NaN	NaN
NaN	2.83724	2.11901	1.89295	1.17987	0.919828	0.825737	0.861142	0.933468	1.00302	0.848508	-0.595968	2.37311	1.3194	0.688541	0.912618	NaN	1.04129	1.04722	NaN	NaN	NaN
NaN	NaN	1.69255	1.29879	1.16018	1.34314	1.13413	1.26683	0.928361	1.22784	1.05154	7.00006	0.872176	1.78595	NaN	NaN	NaN	NaN	NaN	NaN	NaN	NaN
-0.608523	NaN	1.82178	0.877512	1.21622	1.02373	1.05295	1.18517	1.00702	0.897048	1.00008	0.0485837	0.471016	0.601767	NaN	NaN	NaN	NaN	NaN	NaN	NaN	NaN
NaN	NaN	2.22067	1.00938	1.05686	1.1682	0.918425	1.4321	1.3578	1.44552	1.34862	6.50316	1.23865	NaN	NaN	NaN	NaN	NaN	NaN	NaN	NaN	NaN
NaN	1.42345	1.66233	0.903184	1.13469	1.0113	0.855735	1.13479	1.05317	1.13121	1.0881	-0.997721	-0.544118	0.984552	1.84502	0.867439	NaN	NaN	NaN	NaN	NaN	NaN
NaN	1.8433	1.97443	2.49732	2.40119	1.45587	1.50199	1.43359	1.84806	1.57806	1.91114	0.37267	0.573932	1.29763	1.21801	1.30649	1.27011	1.51713	1.29801	1.45396	1.70488	1.41711
NaN	3.0235	1.24328	1.1282	1.06048	1.02772	0.674631	0.787236	0.83968	0.975524	0.676975	-2.3368	1.32159	1.29081	0.987246	1.1128	1.07666	1.18879	1.12357	1.16157	1.15684	1.09963
NaN	4.00889	0.82986	1.15299	1.34364	1.20237	1.20023	1.2941	1.05177	0.924049	1.3141	-4.17811	2.0472	2.4196	2.20753	2.01668	2.42331	2.11613	2.21262	2.09277	2.25278	2.23662
NaN	NaN	1.39166	1.9564	1.21413	1.25232	1.04536	0.925004	1.06715	1.10556	0.936008	-0.0200062	-1.02151	1.50122	1.13922	0.952944	NaN	NaN	NaN	NaN	NaN	NaN
NaN	NaN	2.54488	1.52395	2.38783	1.49155	1.64324	1.31316	1.30693	1.13178	1.27399	0.481499	0.904844	1.77247	0.98474	0.937304	0.977573	1.06774	1.12893	1.05062	1.10963	1.01713
NaN	5.34245	1.09644	1.51036	1.52059	0.904766	1.15026	1.22018	1.00685	1.13138	0.964097	0.0333976	1.78946	0.64964	NaN	NaN	NaN	NaN	NaN	NaN	NaN	NaN
NaN	NaN	1.14607	1.49052	0.852906	1.4279	1.18498	1.84426	1.3121	1.12802	1.37263	-0.379553	1.93394	1.58051	1.72198	NaN	NaN	NaN	NaN	NaN	NaN	NaN
NaN	2.99581	2.66806	2.10015	2.00438	1.45221	0.940742	0.858519	1.62756	1.07929	1.4298	1.48028	1.31589	0.722684	1.00484	NaN	NaN	NaN	NaN	NaN	NaN	NaN
NaN	-2.70489	2.20853	1.15759	1.44257	1.40043	1.34742	0.887143	0.965811	0.829167	1.13939	81.4442	1.39645	1.45599	0.888155	1.10514	1.44624	1.11977	1.39423	1.73378	1.13179	1.22246
NaN	NaN	2.43509	1.51452	1.5459	0.804815	0.814019	0.73462	1.24802	1.30484	1.02607	3.38928	0.999001	0.847389	0.912256	1.17448	1.10808	1.1256	1.24123	1.19364	1.28946	1.35564
NaN	NaN	NaN	1.02517	0.5848	0.737116	0.695923	1.08025	1.08418	0.889542	0.690094	13.9207	1.21296	0.977215	1.05387	1.03063	1.03943	1.0769	1.07328	1.01077	1.01189	1.14196
NaN	NaN	1.82096	1.71039	2.12261	1.50932	1.64424	2.09308	1.8456	2.01018	2.01675	-14.6052	1.05797	1.57241	1.20003	1.73065	1.45438	1.29189	1.40262	1.37442	1.4293	1.40746
5.79234	2.93563	2.22848	1.01223	1.0841	1.57568	1.3975	1.07364	1.49082	1.33031	1.42286	0.1914	0.602941	1.0235	1.49622	1.01245	1.09628	0.996509	1.06013	0.938604	1.09479	1.05414
NaN	NaN	0.562265	0.941882	0.81371	0.957138	0.686634	0.923819	0.840689	0.740469	0.910837	1.89439	1.20159	1.23982	1.32024	1.33084	1.39095	1.309	1.41761	1.37248	1.29452	1.3462
NaN	28.1873	2.70103	1.26774	1.12037	0.898354	0.941431	0.86258	0.772021	0.863898	1.08266	-8.59528	0.569527	0.197266	0.701953	0.705081	0.843341	0.673189	0.743876	0.716105	0.775043	0.908914
NaN	74.5543	2.42991	1.3717	1.40772	1.1833	0.7814	1.27058	1.14216	1.09007	0.985376	0.758796	0.276454	1.3932	0.740385	0.909824	0.783315	0.91208	1.02094	0.838338	1.09492	0.981416
NaN	NaN	0.666585	0.805218	0.627975	0.658477	0.774287	0.714723	0.724477	0.805984	0.598408	-0.1964	0.227593	0.648441	0.874405	0.728068	0.71771	0.656104	0.684091	0.744542	1.03761	1.09809
NaN	NaN	1.14489	0.97589	1.80638	1.19993	1.10346	1.15218	1.26613	0.892065	1.53533	1.27247	4.15007	1.7659	1.16311	NaN	NaN	NaN	NaN	NaN	NaN	NaN
NaN	NaN	NaN	NaN	1.16819	1.12866	0.953398	1.01087	0.733645	1.09191	1.221	1.11215	2.06877	1.41868	1.58406	1.53737	1.56186	1.76546	1.53799	1.68426	1.72853	1.47661
NaN	2.09225	2.56728	1.53572	2.55825	1.68912	1.73689	1.43719	1.26235	1.74018	1.28388	1.09134	0.522673	0.548895	0.811271	0.75401	0.654678	0.822553	0.844963	0.793118	0.785879	0.722002
NaN	NaN	9.17116	2.6306	2.04873	1.7501	1.82778	1.60919	1.7811	2.12413	1.22177	1.48501	0.831488	1.46535	1.15834	0.75706	1.13043	1.18358	1.28609	1.09534	1.23058	1.16358
NaN	NaN	1.19303	1.9262	1.70288	1.35098	1.50414	1.3965	1.45313	1.33192	1.42565	-0.598459	4.30395	0.987849	NaN	NaN	NaN	NaN	NaN	NaN	NaN	NaN
NaN	1.89775	1.37023	0.744857	0.654489	0.97054	1.01309	1.0167	0.852526	0.858026	1.03164	0.220267	0.662285	1.35515	1.49199	1.91928	1.32266	1.32937	1.83218	1.58129	1.46643	1.44245
NaN	1.07209	0.878666	0.779031	0.876904	0.950169	0.770875	0.985487	1.12415	0.991413	0.930018	0.493169	0.966627	1.29441	1.23163	1.22456	1.05302	1.12324	1.06539	1.12421	1.07798	1.17398
-0.0417515	1.5418	1.24519	1.01573	0.714971	0.871724	0.814673	1.11706	1.16518	0.64048	0.857254	2.61382	0.959545	1.63685	NaN	NaN	NaN	NaN	NaN	NaN	NaN	NaN
NaN	1.61812	0.841468	0.755301	0.856656	0.924828	0.874882	0.942968	0.806186	0.813258	0.894524	0.467606	0.162572	0.822271	NaN	NaN	NaN	NaN	NaN	NaN	NaN	NaN
0.603465	1.15566	1.17875	1.05925	1.05951	0.939319	1.10936	0.963739	0.937494	1.0511	1.02191	1.20243	1.42449	1.05874	1.05119	1.19902	0.980612	1.1628	1.19724	1.13985	1.01911	1.27897
NaN	1.37039	1.08979	0.887818	0.960699	0.880544	0.837134	0.945765	0.811819	0.83748	0.902317	-0.491309	0.812876	0.859714	NaN	NaN	NaN	NaN	NaN	NaN	NaN	NaN
NaN	1.77359	1.41049	1.63699	1.21492	1.26255	1.07649	1.10086	1.28719	1.20694	1.10684	2.29513	1.28996	1.35799	1.38854	1.24835	1.17334	1.21529	1.19609	1.03175	1.1425	1.15384
NaN	NaN	1.39433	0.894201	1.3425	1.19042	1.48359	1.27886	1.36363	1.33409	1.22803	-0.205048	0.67992	0.772738	0.456677	1.13751	0.801588	NaN	NaN	1.10183	NaN	NaN
NaN	0.414686	0.478364	0.468795	0.581155	0.644303	0.57266	0.522785	0.555497	0.580226	0.562276	0.0660033	1.80468	0.978887	NaN	NaN	NaN	NaN	NaN	NaN	NaN	NaN
NaN	0.683217	0.901827	0.972995	0.702153	0.633308	0.867416	0.779385	0.775668	0.744127	0.703754	-0.271784	0.905673	0.53557	1.51362	0.923548	NaN	NaN	NaN	NaN	NaN	NaN
-0.288945	2.51994	2.20504	1.78005	1.92983	2.03832	1.81445	2.00534	1.7286	1.87095	1.76035	0.293036	1.03211	NaN	NaN	NaN	NaN	NaN	NaN	NaN	NaN	NaN
0.121054	1.3576	1.12414	1.29109	0.857008	0.964935	0.885361	0.941353	0.95447	0.881689	0.951104	1.77535	0.371825	0.861688	1.33828	1.18905	1.16426	1.29232	1.36185	1.14248	1.30614	1.27822
NaN	0.857162	0.655427	0.913179	0.681263	0.707842	0.790769	0.9306	0.826383	0.710459	0.896767	0.0289563	7.85706	-0.570087	1.32452	0.976551	0.706365	1.51914	1.42988	0.913331	1.26512	1.14892
NaN	1.00842	1.15418	0.861934	1.13315	1.098	1.21923	1.09061	0.976747	0.899052	0.906733	0.274023	1.75191	1.79258	NaN	NaN	NaN	NaN	NaN	NaN	NaN	NaN
NaN	0.93866	1.08658	1.1436	0.810784	0.881277	0.982064	0.828171	0.923537	0.789576	0.949086	0.63851	-4.16457	1.85138	0.93327	NaN	NaN	NaN	NaN	1.48491	NaN	NaN
-2.64296	NaN	1.4923	1.42652	1.6097	1.30479	1.36043	1.24403	1.35018	1.16074	1.15483	-1.32672	0.565083	1.43004	0.841704	NaN	NaN	NaN	NaN	NaN	NaN	NaN
NaN	1.74573	1.37055	1.3256	1.0373	0.952165	1.13763	0.987326	0.816395	0.966399	0.93349	0.0689386	1.23955	0.811604	0.855112	0.889902	0.868265	0.926317	0.884342	0.903459	0.892677	0.859298
NaN	0.566249	0.681908	0.920174	0.68198	0.670379	0.839967	0.645463	0.726849	0.706251	0.706743	-0.97148	2.37259	NaN	NaN	NaN	NaN	NaN	NaN	NaN	NaN	NaN
NaN	0.98218	0.970241	0.672557	0.778963	0.633378	0.823533	1.01258	0.817707	0.660895	0.782905	5.2114	1.24144	0.947972	NaN	NaN	NaN	NaN	NaN	NaN	NaN	NaN
NaN	0.436308	0.553858	0.5646	0.457401	0.508884	0.495796	0.534235	0.534337	0.553452	0.508436	-1.22481	0.941933	1.10824	0.792348	1.07788	0.837787	0.925654	1.0041	1.04373	1.09125	1.07172
NaN	1.65009	0.868618	1.15822	0.688448	1.04612	1.11982	1.10673	1.05131	0.934009	1.3065	-0.306721	3.99485	1.17144	NaN	NaN	NaN	NaN	NaN	NaN	NaN	NaN
NaN	1.2585	1.25751	1.03642	1.05322	0.994552	0.880306	0.936337	1.0433	0.874109	0.856673	-1.50597	-8.32877	1.72808	1.27397	1.10811	1.04732	0.978844	1.2419	1.2219	1.08116	1.17336
NaN	1.26791	1.30065	1.18693	0.916357	0.716879	0.773346	0.823951	0.781898	0.860226	1.00496	0.330216	-0.291014	-3.85311	2.18769	0.689725	NaN	NaN	NaN	NaN	NaN	NaN
NaN	NaN	0.79694	0.790012	0.880202	0.827783	0.897537	0.81932	0.703893	0.716507	0.739813	-3.61725	1.14846	1.07269	0.885135	0.921455	0.802394	0.904673	0.95768	0.872205	0.947828	0.870451
NaN	0.827645	0.795012	0.991693	0.707799	0.700945	0.727517	0.970719	0.802477	0.879093	0.826514	0.16345	-1.67377	4.38711	5.3232	2.45953	2.64142	2.61987	2.75087	2.59282	2.73394	2.53768
NaN	0.489837	0.654071	0.815611	0.705164	0.435951	0.740237	0.692691	0.675929	0.642427	0.789208	0.181616	0.332508	0.239592	0.695437	0.780881	0.882363	0.928528	1.06951	0.756491	0.781741	0.832663
NaN	0.761146	0.730876	0.749408	0.645213	0.735405	0.599303	0.748842	0.615392	0.575862	0.576609	-5.17601	1.01848	1.62209	1.13325	1.00929	1.36233	1.07167	1.11084	1.1099	1.10735	1.22147
0.161244	2.05823	1.25702	1.28139	1.02546	1.0599	0.955837	1.00783	1.25667	1.09933	1.21099	0.535698	3.26874	1.43415	1.157	1.42881	0.90197	1.30671	1.21819	0.988711	1.04806	1.32107
NaN	-6.91152	1.09364	1.15588	1.03188	1.13923	0.808461	0.975228	0.903473	0.844673	0.675092	-0.334525	1.17792	1.19063	0.994789	0.934415	0.941626	0.954376	0.923923	0.949643	0.946374	0.916593
NaN	1.17642	1.10045	0.91111	1.09309	1.07209	1.2073	0.994559	0.995424	1.05843	0.907974	1.02352	0.305761	0.606727	0.707004	0.480775	0.638308	0.541718	0.592674	0.518729	0.527664	0.493379
NaN	1.24248	1.77828	1.30309	1.1289	0.841684	0.956512	1.03619	1.24709	1.00549	1.1365	-0.915918	0.671181	NaN	NaN	NaN	NaN	NaN	NaN	NaN	NaN	NaN
NaN	NaN	NaN	1.3663	1.80465	0.838382	1.01887	1.16284	1.41732	1.1473	1.23327	-24.4585	2.23452	1.5401	1.44986	1.63247	1.4692	1.4947	1.45199	1.49904	1.38571	1.326
1.88959	0.951101	0.411801	1.0799	1.22036	1.46757	2.30994	1.48658	1.34553	1.81259	1.44817	0.220257	2.96667	1.7027	0.867803	0.836604	0.888504	0.83573	0.820391	0.69735	0.753756	0.752744
NaN	NaN	1.42404	0.763588	0.829289	0.642658	0.53778	0.983307	0.896687	0.61524	0.717312	-0.188299	0.584639	1.0609	0.623344	0.921726	0.913969	0.815531	0.957243	0.894738	0.630318	0.796159
NaN	3.11093	1.56743	1.30935	1.74333	1.68789	0.979497	1.08208	1.18259	1.01876	1.41986	-0.467356	1.44983	1.92741	NaN	NaN	NaN	NaN	NaN	NaN	NaN	NaN
NaN	NaN	1.43449	1.17822	1.33799	1.36096	0.853968	1.9187	1.97294	1.41859	1.29495	-0.29811	1.49573	0.913689	0.722665	0.663865	1.2114	0.778429	0.871521	0.783259	0.934911	0.713041
NaN	0.86358	0.993422	1.22107	1.08463	1.27766	0.859152	0.880457	0.800303	0.961743	1.06312	1.03555	1.03895	0.95188	0.9454	NaN	NaN	NaN	NaN	NaN	NaN	NaN
0.137811	1.13188	1.45128	0.999773	0.994322	1.07111	0.765178	0.958989	1.07103	1.05062	0.967605	-15.5883	2.46895	1.79151	1.70161	1.38116	1.4249	1.38693	1.47074	1.43714	1.47264	1.58454
NaN	1.14855	1.21871	1.22914	1.1392	1.02724	1.3963	1.39646	1.29571	1.08395	1.09386	-0.781888	0.104939	0.712323	0.816195	0.835497	1.05321	0.919763	0.884357	0.907855	0.89417	0.884557
NaN	0.989583	1.0522	0.785633	1.18437	1.14151	1.0211	1.37233	1.39885	1.10668	1.02692	-0.98485	1.10589	1.25865	1.27117	1.16411	1.26333	1.21994	1.13823	1.12533	1.14536	1.20765
5.68643	3.81838	3.08051	3.55509	1.91292	1.23948	1.76491	1.81001	1.85686	1.76655	2.44791	-0.163852	0.86425	0.793331	0.590698	0.749998	0.759232	0.606505	0.64613	0.843064	0.982596	0.609903
1.7053	1.36287	1.11965	0.710503	0.815996	0.689881	0.634127	1.06846	1.0673	0.802434	1.16283	-3.22665	1.05015	1.06493	1.17702	1.20521	1.19156	1.24335	1.26693	1.13378	1.13125	1.10964
NaN	0.20852	0.606975	0.980089	0.986737	0.844151	1.32073	0.77921	0.853519	0.717256	0.771273	-1.53003	0.738934	0.209824	0.960774	1.43596	1.32316	1.47325	1.31022	1.10038	1.45841	1.47812
NaN	0.628359	1.31611	0.951363	1.2965	1.02507	1.10722	1.04982	1.10014	1.1487	0.962347	-10.5942	1.07102	1.35141	NaN	NaN	NaN	NaN	NaN	NaN	NaN	NaN
NaN	NaN	NaN	1.33283	0.980528	1.01659	1.01162	1.03068	0.860137	1.17325	0.851134	0.246801	0.0789297	1.66117	NaN	NaN	NaN	NaN	NaN	NaN	NaN	NaN
NaN	0.841977	0.7495	0.912323	1.01687	1.03206	0.958156	0.885845	1.02606	1.05621	1.10147	0.196302	2.09031	1.0313	NaN	NaN	NaN	NaN	NaN	NaN	0.720604	NaN
NaN	0.901326	0.754906	1.00681	0.631517	0.592152	0.771622	0.765645	0.743823	0.733781	0.847086	-0.534606	1.8297	1.1662	0.919958	1.1292	1.01821	1.2896	1.31854	1.11519	1.11646	1.21159
NaN	2.12903	1.92484	1.44165	1.31077	1.26247	1.41923	1.52537	1.5152	1.05101	1.4011	5.03287	1.24977	1.34065	NaN	NaN	NaN	NaN	NaN	NaN	NaN	NaN
NaN	NaN	0.639305	1.15169	1.12501	0.796294	0.911766	1.28709	1.28756	1.15512	1.20525	0.329908	1.7555	1.59914	1.02928	1.11843	1.07649	0.976459	0.816481	1.14917	0.881263	1.28768
NaN	1.92972	1.4437	3.44782	1.16251	0.851983	1.08776	1.02501	1.25599	1.51153	0.937947	318.6	0.522779	1.0061	1.27144	0.923339	0.851094	0.817992	0.925966	0.973096	0.926803	0.985403
NaN	NaN	NaN	0.337778	0.486006	0.706747	0.684403	0.63344	0.63002	0.600139	0.507067	1.46421	1.02954	0.908241	0.901737	NaN	NaN	NaN	NaN	NaN	NaN	NaN
NaN	NaN	0.323536	0.437854	0.413372	0.422106	0.477857	0.41568	0.551585	0.494766	0.38747	-2.84061	1.08603	1.14521	1.18957	1.1266	1.21323	1.02478	1.16075	1.18361	1.09782	0.940565
1.66533	1.75116	0.807537	1.88096	1.29468	1.19978	1.60797	1.47885	1.65534	1.5703	1.23058	0.890114	-0.3021	1.12013	1.43261	1.35553	1.25191	1.07769	0.82835	1.14943	1.09875	1.19107
NaN	NaN	NaN	NaN	NaN	0.634813	0.608866	0.821738	1.01317	0.749572	0.642166	0.529808	1.05268	0.781762	0.667933	0.756387	0.742166	0.817057	0.820493	0.816135	0.734942	0.751216
NaN	13.2524	1.51708	1.4708	0.998464	0.809887	0.744829	1.25067	0.937308	1.1769	1.12529	-8.18603	0.474291	0.603606	0.799991	0.768027	0.837934	0.713219	0.803712	0.826421	0.772419	0.666711
NaN	2.77212	2.39958	1.33359	0.802588	0.867918	0.786068	0.958345	1.13831	1.10456	1.07561	-2.46237	0.0783447	0.959368	0.829549	NaN	NaN	NaN	NaN	NaN	NaN	NaN
NaN	NaN	NaN	0.803476	0.944389	0.778465	0.869366	0.880767	0.924052	1.1283	0.88048	1.26632	0.569723	1.02638	0.901378	0.836503	0.790079	0.866616	0.796288	0.82738	0.760407	0.787984
NaN	1.45296	1.954	1.66571	1.44455	1.09281	1.40557	1.33196	1.02626	1.08202	1.00786	-1.71183	-32.4411	1.05685	0.690081	0.619016	1.09062	1.00703	NaN	0.885393	NaN	1.41611
NaN	-0.0777489	NaN	0.903984	1.09501	0.630787	1.2553	0.997513	1.19391	0.911219	1.12904	-2.85991	0.548504	0.79317	NaN	NaN	NaN	NaN	NaN	NaN	NaN	NaN
NaN	2.22927	0.537431	1.1914	0.767446	1.02696	1.6993	1.15599	1.0514	1.26667	1.1357	0.316007	1.76627	0.472184	NaN	NaN	NaN	NaN	NaN	0.564459	NaN	NaN
NaN	1.7773	0.674931	1.05805	1.25137	1.55091	0.966711	1.01707	1.03641	0.874155	1.63706	0.3894	0.905439	1.05939	0.636727	0.94206	1.04523	0.982733	0.914551	0.900505	0.96617	1.02458
-2.73675	-12.0454	NaN	5.03505	1.84139	1.1067	0.846194	0.792783	1.08565	1.19576	1.21101	-0.767161	0.162719	0.775016	1.047	1.05951	1.13696	1.10361	1.04197	1.1243	1.01473	1.11236
NaN	1.11239	1.45879	0.631243	0.596374	0.805377	1.05006	0.73612	0.688312	0.911516	0.697059	-1.30748	0.399927	0.927396	NaN	NaN	NaN	NaN	NaN	NaN	NaN	NaN
-3.80211	1.72342	1.0776	0.963073	1.05532	0.899679	0.924194	0.956867	1.03024	0.882653	1.05344	0.0862433	0.553772	1.57113	NaN	NaN	NaN	NaN	0.705892	NaN	0.800931	NaN
NaN	1.27553	1.21526	1.21691	0.988226	0.750076	0.91622	0.77962	0.78725	1.05816	1.05738	2.14514	1.24295	0.747577	0.63748	NaN	NaN	NaN	NaN	NaN	NaN	0.559582
3.05809	1.63999	1.18452	1.08298	0.985398	1.00728	1.07506	0.960961	0.967531	1.10456	1.13956	-2.94286	0.321152	0.936271	1.31045	NaN	NaN	NaN	NaN	NaN	NaN	NaN
NaN	1.48044	1.01239	0.808567	0.707663	0.835597	0.905129	1.12024	0.788323	0.764112	0.823609	4.35465	0.18213	1.09041	NaN	NaN	NaN	NaN	NaN	NaN	NaN	NaN
NaN	1.6041	0.987411	0.679758	0.599117	0.637154	0.787824	0.655012	0.677231	0.614892	0.736659	0.557079	0.892615	0.225005	NaN	1.28699	1.13445	1.02702	NaN	NaN	1.34265	NaN
-4.44203	1.26377	1.42797	0.990691	1.10085	1.20157	0.838987	0.924137	0.950075	1.08496	0.964064	1.5576	0.247987	0.857784	NaN	NaN	NaN	NaN	NaN	NaN	NaN	NaN
2.51884	1.63504	1.4543	0.886291	0.749092	0.884642	1.03535	0.840989	0.972951	0.909058	0.920833	0.141006	0.450412	0.743952	0.863575	0.796062	0.828401	0.843856	0.864782	0.813602	0.758549	0.842721
NaN	1.65128	1.13846	0.860927	0.901029	0.843465	0.848893	0.776536	0.888696	0.718889	1.00448	0.116473	0.269895	0.645833	1.02264	1.51021	2.00403	1.35672	1.12621	1.43785	1.35187	0.94854
NaN	1.3146	1.35447	1.29454	1.11577	0.956404	1.11686	1.03777	1.10827	1.44169	1.01032	-0.214232	0.533886	1.17984	0.956354	1.35995	0.904604	1.19192	1.1584	1.32264	1.27179	1.07525
3.63363	2.49856	1.0414	1.06468	1.07727	0.902067	1.08926	1.03223	1.02319	0.995134	1.00287	-0.0500206	0.282279	0.860828	1.01918	NaN	NaN	NaN	NaN	NaN	NaN	NaN
1.76561	0.791638	0.692008	0.686833	0.782645	0.744267	0.874752	0.638817	0.602017	0.745631	0.666938	-0.902507	0.221454	0.819911	1.06891	1.03698	0.980598	1.05355	1.061	1.02859	1.041	1.04144
NaN	3.13535	1.0689	1.11435	1.15719	1.1475	1.13834	1.19485	0.96888	1.07272	0.893196	-10.7299	1.02488	1.61661	1.87975	1.85652	1.73363	1.98643	1.85253	1.9992	1.84128	1.9651
1.94429	1.25585	0.739055	1.09158	0.732255	0.822169	0.771461	0.841728	0.839825	0.701985	0.669964	-0.4194	-0.231275	0.527651	0.651937	0.754501	0.830633	0.854254	0.94627	0.878572	0.886991	0.830193
-6.18972	1.97406	1.07042	1.08335	0.918084	0.976145	0.793035	0.845969	0.721699	1.05946	0.937078	-0.351249	0.0759183	1.33905	1.37611	1.16928	1.485	1.24848	1.26494	1.39518	1.07282	1.05199
-4.24745	8.01727	1.66611	1.2712	1.34153	1.08942	1.5655	1.58276	1.42584	1.30457	1.75646	-0.0702719	0.0447403	NaN	NaN	NaN	NaN	NaN	NaN	NaN	NaN	NaN
NaN	2.00659	1.27882	2.00531	1.06413	1.32135	1.26498	1.19858	1.63779	1.3848	1.22491	-1.62227	-0.00248528	0.664902	1.16677	NaN	NaN	NaN	NaN	NaN	NaN	NaN
3.34819	1.52547	1.06499	1.20071	1.23754	1.31533	1.17065	1.15376	1.44042	1.36122	1.35468	-1.77156	-0.89579	0.510713	0.601675	0.548998	0.548385	0.513408	0.752144	0.695064	0.692011	0.615204
NaN	2.41127	1.06074	0.831418	0.750592	0.859861	1.02499	0.914786	0.646932	0.757351	0.893722	-0.90296	0.355715	1.10949	1.39039	1.20549	1.45986	1.40604	1.48076	1.55558	1.5176	1.40735
6.77626	3.21849	1.8465	1.36243	1.42051	1.18159	1.30691	1.28984	1.29646	1.50339	1.3155	-1.58111	0.242235	1.41143	NaN	NaN	NaN	NaN	NaN	NaN	NaN	NaN
NaN	1.13831	0.930246	0.778518	0.583381	0.744287	0.596162	0.717794	0.692369	0.68102	0.904114	3.34894	0.226539	1.82185	1.19082	1.4379	1.49539	1.19797	1.22149	1.34785	1.14383	1.43924
7.22446	1.64296	1.37453	1.65172	1.23798	1.30624	1.42335	1.60337	1.21308	1.30821	1.07372	-1.21588	0.860435	1.96769	NaN	NaN	NaN	NaN	NaN	NaN	NaN	NaN
NaN	2.05153	1.19007	1.3158	1.1742	1.06804	1.07111	1.26028	1.2213	1.90728	1.0203	-0.91065	0.134554	0.846623	0.581878	0.609371	NaN	NaN	NaN	NaN	NaN	NaN
3.10516	1.46658	0.981124	0.87508	0.433087	0.848312	0.748919	0.759637	1.09004	0.827831	0.789444	0.422304	0.207144	1.212	1.46608	1.25078	1.18269	1.18027	1.11855	1.24053	1.23926	1.14499
NaN	NaN	NaN	0.910014	0.779798	0.631758	1.21659	0.97049	0.954129	0.816313	0.907801	10.6398	0.16686	1.04334	NaN	NaN	NaN	NaN	NaN	NaN	NaN	NaN
2.39984	1.66332	1.09942	1.04009	0.873189	0.885897	1.08208	0.850104	0.971366	0.986416	0.980395	0.537389	2.89251	0.622699	0.599992	NaN	NaN	NaN	NaN	NaN	NaN	NaN
-2.59852	2.05462	1.36195	1.00528	1.0757	0.937145	0.814286	0.901794	0.77722	0.91386	1.01893	0.589654	0.350174	1.00435	1.28039	0.999463	1.08725	1.01367	1.19835	0.885054	1.03507	1.08187
5.35498	1.53636	1.02744	0.710576	0.706135	0.676651	0.731243	0.746999	0.748354	0.696157	0.552189	3.52402	0.742037	1.36841	1.007	1.4333	1.0512	1.15685	1.08996	1.18073	1.1422	1.09277
-8.86949	1.36545	1.30454	1.14539	0.803271	0.791873	0.761115	0.657838	0.78004	0.838313	0.923447	-3.83548	0.486086	1.21588	1.18183	1.06866	1.17951	1.24455	1.29261	1.39195	1.37379	1.24718
NaN	2.93257	1.23761	0.93855	1.00932	0.848884	0.782832	0.72515	0.917916	0.73058	0.842024	1.46008	2.55403	NaN	NaN	NaN	NaN	NaN	NaN	NaN	NaN	NaN
5.01427	1.93094	1.339	1.07991	0.810819	1.09193	0.999923	1.08699	1.15705	1.04901	0.855662	1.56168	-0.178667	0.840869	0.988945	0.822091	0.929209	NaN	NaN	NaN	NaN	NaN
NaN	1.43112	1.8331	0.673666	0.555609	0.488409	0.910488	0.940991	0.736595	0.709148	0.721727	-2.41688	2.13133	1.86194	1.94238	NaN	NaN	NaN	NaN	NaN	NaN	NaN
1.82161	2.1164	1.28777	0.825322	1.13487	1.05255	0.835723	0.998992	1.24051	0.973773	0.920796	-0.562013	0.651423	NaN	NaN	NaN	NaN	NaN	NaN	NaN	NaN	NaN
-1.64986	5.2751	0.840922	0.737743	0.716981	0.559204	0.636178	0.604853	0.900399	0.735647	0.809694	-0.220792	0.33979	0.765418	1.00317	0.854195	1.01286	1.01205	0.906574	0.953285	0.934528	0.883284
NaN	-141.567	1.63452	0.983435	0.729439	0.500938	0.74468	0.625151	0.650043	0.521995	0.729604	0.400503	-17.1988	2.023	1.00591	1.34714	1.04533	1.14175	1.12649	1.12242	1.202	1.10363
NaN	3.5882	0.999617	0.937612	0.688718	0.725873	0.715881	0.7024	0.753331	0.849305	0.797168	2.30376	7.56291	0.585626	1.53455	1.14947	1.4369	1.1344	0.942662	1.31376	1.1761	0.919809
NaN	1.98355	0.667557	0.877662	0.831903	0.673983	0.940209	0.756123	0.524209	0.728248	0.766885	7.54281	1.36589	0.579243	0.765632	0.676924	0.793301	0.854584	0.761047	0.734535	0.768946	0.708855
NaN	2.90745	1.605	1.78744	1.78491	1.37749	1.51499	1.31832	1.39491	1.31379	1.75075	2.66078	2.02407	2.28493	2.15765	2.05061	2.19847	1.98844	2.37944	2.05341	2.07992	2.07143
2.00591	2.48105	2.13838	1.12779	0.993478	1.08523	0.750479	0.907847	1.14436	0.844957	1.30121	2.50023	-0.204414	1.71495	0.744693	1.53473	0.754691	0.932706	0.869974	1.09514	1.18895	0.809251
4.55425	2.83047	1.96199	1.27362	1.53855	1.44238	1.46001	1.85156	1.80089	1.68763	1.75498	-2.09987	0.578637	1.99189	NaN	NaN	NaN	NaN	NaN	NaN	NaN	NaN
51.2235	3.23158	1.09113	1.43806	1.285	0.992303	0.952821	1.01964	0.975895	0.994195	1.05538	-2.72724	2.06764	2.06027	0.953348	1.78131	1.82693	1.73523	1.59114	1.74085	1.62402	1.39537
2.78895	2.90367	1.2364	1.19713	1.45407	1.05162	1.00129	1.19016	1.15944	1.06388	0.913527	3.77551	-1.26323	1.19705	0.911711	1.40057	0.951097	0.93113	1.28093	1.16855	1.1719	1.38765
NaN	0.932717	1.11992	1.28641	0.886818	0.816635	0.893395	0.887686	0.9127	0.924658	0.823211	-0.0764984	1.00655	NaN	NaN	NaN	NaN	NaN	NaN	NaN	NaN	NaN
NaN	1.48413	1.6518	1.22594	1.20373	1.11606	1.07629	1.18651	0.912723	1.19694	0.980522	2.41364	-0.730865	1.24514	1.5112	1.19543	1.31349	NaN	NaN	NaN	NaN	NaN
NaN	1.18282	1.42287	1.11285	0.969272	0.882865	0.813296	0.74278	0.761214	0.741081	0.755316	-1.60561	1.93053	0.890721	1.29026	NaN	NaN	NaN	NaN	NaN	NaN	NaN
NaN	1.12367	1.16241	1.48252	1.25384	1.12066	1.07032	1.09566	1.16469	1.14984	0.980743	2.28552	-1.93655	2.54811	2.33959	NaN	NaN	NaN	NaN	NaN	NaN	NaN
NaN	0.602198	0.73219	0.674554	0.677724	0.638278	0.756643	0.613903	0.497779	0.422891	0.571888	-3.25441	0.258253	0.856413	0.848274	NaN	NaN	NaN	NaN	NaN	NaN	NaN
NaN	1.468	1.56278	1.4889	1.2906	1.05868	0.8816	0.883434	0.783412	0.898772	0.844097	-0.190951	1.08208	1.4889	1.20407	1.38208	1.47451	1.44597	1.47301	1.46153	1.3889	1.4006
NaN	0.836782	1.58937	1.70606	1.61854	1.27296	1.1879	1.04286	1.26066	1.274	1.30501	0.171232	-11.1524	16.1315	0.812294	1.4418	0.910563	1.06333	0.895863	0.977705	1.09742	1.01535
NaN	1.27796	1.57957	1.41153	1.15402	1.05557	1.06803	0.970363	0.981996	0.975709	0.975093	-4.05336	0.525995	0.96253	NaN	NaN	NaN	NaN	NaN	NaN	NaN	NaN
0.657392	0.934162	1.30116	1.28631	0.950448	0.776995	0.767459	0.766888	0.758031	0.70871	0.719952	0.774728	0.662748	1.85166	0.905007	0.715524	NaN	NaN	NaN	NaN	NaN	NaN
-6.89146	1.60764	2.93686	2.22965	1.69223	1.46746	1.28441	1.2523	1.31935	1.32087	1.25747	2.44856	0.659418	0.698527	0.788236	0.693529	0.985535	0.822999	0.897542	1.05537	0.772712	0.882798
NaN	1.31747	1.35095	1.46687	1.48196	1.48261	1.2865	1.34485	1.54572	1.5088	1.72239	19.4386	3.03733	1.04315	0.913832	1.14795	1.03313	1.19445	1.12429	1.32723	1.03211	0.876855
0.750617	1.86759	1.98768	2.05897	1.55652	1.54658	1.69702	1.77369	1.73394	1.50083	1.84975	1.26199	1.89082	0.225092	0.718286	0.837358	NaN	NaN	NaN	NaN	NaN	NaN
1.45614	1.41081	1.51068	1.56901	1.22606	1.12485	1.01779	0.964929	1.05051	1.05312	0.971361	-0.989662	18.4186	2.14228	NaN	NaN	NaN	NaN	NaN	NaN	NaN	NaN
0.589808	1.78689	1.92369	2.18835	1.98295	1.62544	1.46756	1.49727	1.48666	1.76522	1.6072	0.0885165	1.81385	1.57921	1.12665	1.29259	1.38516	1.12204	1.33147	1.07075	1.24344	1.00022
NaN	1.04478	1.3915	1.10018	1.18328	1.0667	1.19967	1.03327	0.961952	1.02336	0.860793	-4.06714	0.682128	2.34381	1.56971	1.0416	1.26755	NaN	NaN	NaN	NaN	NaN
-14.9386	1.43612	1.75705	1.6909	1.46588	1.19376	1.06555	1.0313	1.09074	0.980386	1.00222	-8.13327	0.875153	1.25577	NaN	NaN	NaN	NaN	NaN	NaN	NaN	NaN
NaN	NaN	0.945011	0.834741	0.938962	0.627677	0.6081	0.675951	0.626643	0.662988	0.609162	-0.675383	5.2249	1.02603	2.38231	1.45293	1.14925	NaN	NaN	NaN	NaN	NaN
2.44558	1.00359	1.95042	1.64289	1.43913	1.43369	1.21823	1.20225	1.31122	1.41786	1.63758	0.460604	0.586693	0.837933	0.832117	NaN	NaN	NaN	NaN	NaN	NaN	NaN
1.08562	1.11456	0.986582	0.936639	1.00405	0.969227	0.90379	0.849171	1.04299	1.03384	0.99342	1.03875	-0.102696	1.5402	0.810201	0.858969	NaN	NaN	NaN	NaN	NaN	NaN
0.357584	1.0179	1.25492	1.43483	1.43734	1.19017	1.32288	1.27457	1.13853	1.1427	1.10643	0.741342	0.700799	0.509197	0.740376	0.797737	0.726306	0.801426	0.624587	0.833934	0.720297	0.741467
NaN	1.21103	1.72401	1.55859	1.34201	1.20324	1.22423	1.24341	1.27088	1.06684	1.15131	-0.499473	1.45279	0.990633	0.999173	NaN	NaN	NaN	NaN	NaN	NaN	NaN
0.431542	1.27795	1.23686	1.12889	1.24855	1.19467	1.11478	1.17798	0.997723	1.24653	1.05343	-0.442122	1.00028	NaN	NaN	NaN	NaN	NaN	NaN	NaN	NaN	NaN
NaN	1.01624	1.6425	1.65618	1.23881	1.06106	1.14584	1.0065	1.02439	1.05884	0.894891	2.95518	1.82715	0.995876	NaN	NaN	NaN	NaN	NaN	NaN	NaN	NaN
NaN	1.48113	1.45977	1.11817	0.991442	0.983974	1.04412	1.08684	0.977484	1.00774	0.898733	0.634722	-2.06365	-0.169195	0.855189	0.487038	0.633521	0.650516	0.798855	0.72442	0.720149	0.551702
NaN	1.20199	1.25962	1.04077	1.01611	0.860725	0.831036	0.832979	0.865326	0.842311	0.9034	0.121415	0.808138	1.01269	0.952926	NaN	NaN	NaN	NaN	NaN	NaN	NaN
0.572805	1.74147	1.601	1.69503	1.59172	1.40613	1.38135	1.44373	1.39843	1.27563	1.2485	0.634254	1.08164	0.790494	0.868945	1.23115	0.980679	0.92262	0.968271	0.991837	0.875922	0.763267
NaN	0.660044	0.671797	0.82108	0.900545	0.77115	0.718649	0.747664	0.700911	0.719291	0.605497	0.283612	0.820414	0.724092	0.828809	0.639115	1.05054	NaN	0.926785	0.721613	NaN	NaN
NaN	0.917637	1.18502	1.33623	1.21098	1.11015	0.982796	0.898665	0.958093	1.01208	0.955475	0.58781	1.45243	1.14228	NaN	NaN	NaN	NaN	NaN	NaN	NaN	NaN
0.894625	1.1624	1.60964	1.28362	1.07437	1.18234	1.24725	1.1607	0.945783	1.04208	1.07636	-0.931381	-0.0500784	0.445957	0.349093	0.872412	1.09633	NaN	NaN	NaN	NaN	NaN
0.811298	0.715334	0.818336	0.757001	0.835669	0.662374	0.656289	0.622515	0.637197	0.685098	0.696298	0.115486	-0.0972956	0.601658	0.593773	0.626496	NaN	NaN	NaN	NaN	NaN	NaN
NaN	0.62843	0.954018	1.0131	1.15536	0.862675	0.73026	0.618701	0.899191	0.807903	0.805953	15.8499	2.45844	1.18697	1.40612	1.12878	1.09109	1.00732	1.07357	1.19222	1.19638	1.4371
NaN	0.78281	1.05946	1.1381	0.823739	0.687457	0.693365	0.667264	0.638332	0.696675	0.630672	0.0888271	-0.597631	1.18496	1.37559	NaN	NaN	NaN	NaN	NaN	NaN	NaN
NaN	1.14581	1.32514	1.1439	1.23275	0.970048	0.752956	0.785354	0.853126	0.994454	0.836683	-0.637451	1.15238	0.796429	1.04419	1.48106	0.987816	1.00235	1.03316	1.19346	1.15488	0.954806
NaN	1.84068	1.65512	1.48863	1.45753	1.33005	1.05955	1.13124	0.960872	1.17722	1.17217	0.457422	0.344946	0.781797	0.597324	0.754332	NaN	NaN	NaN	NaN	NaN	NaN
NaN	0.818765	1.34306	1.17666	0.819951	1.10436	0.992438	0.803673	0.635792	0.764762	0.945063	-0.182041	1.26737	0.917685	1.2182	1.17588	1.08847	1.05927	1.34233	1.27972	1.03113	1.00928
0.919863	1.91695	1.79203	2.11825	1.81707	1.65783	1.67216	1.71859	1.56625	1.73897	1.39554	3.37525	0.529027	1.86856	1.12557	1.0565	1.03745	1.04742	1.16931	1.20329	1.24428	1.19929
NaN	0.715411	1.04832	1.16621	0.835358	0.726652	0.774791	0.787516	0.818137	0.783203	0.660993	-0.555434	0.654294	0.918991	0.689222	0.655245	0.642711	0.675266	0.743688	0.650855	0.669455	0.728329
NaN	1.45191	1.38897	1.305	1.12459	1.24809	1.6586	1.45472	1.33357	1.53431	1.16672	-2.21348	0.0507052	2.10571	0.956666	NaN	NaN	NaN	NaN	NaN	NaN	NaN
NaN	1.17625	1.54062	1.18293	1.21879	1.02029	0.987149	0.934339	0.900794	0.91185	1.07503	-11.6914	2.61187	1.58773	NaN	NaN	NaN	NaN	NaN	NaN	NaN	NaN
0.0648539	0.608152	1.30584	1.42726	1.03273	1.09904	0.944339	0.707792	0.846773	0.82098	0.863703	0.227862	0.885936	0.825009	0.811233	0.865598	0.851998	0.963745	0.912664	0.876875	0.972037	0.994278
NaN	1.03623	1.52045	2.27765	1.42676	1.36234	1.08721	1.25215	1.21571	1.03371	0.917222	-0.00698518	0.570995	1.02463	1.22332	1.29593	1.30813	1.59139	1.05445	1.20926	1.5246	1.06181
NaN	0.519389	0.922221	0.929484	0.867411	0.858528	0.737922	0.762236	0.624352	0.700787	0.57343	2.5031	NaN	NaN	NaN	NaN	NaN	NaN	NaN	NaN	NaN	NaN
NaN	1.17965	1.09718	0.946943	0.989382	1.06781	0.882427	0.947005	0.951415	0.996511	0.922822	3.14412	1.85373	0.711734	0.839908	0.755836	1.01596	0.993998	0.984951	0.972014	0.933491	1.05941
0.490866	0.702234	1.16307	1.04133	0.856493	1.11066	0.742696	0.847705	0.833993	0.68959	0.829188	2.53746	NaN	1.29775	NaN	NaN	NaN	NaN	NaN	NaN	NaN	NaN
NaN	0.843211	1.43694	1.61186	1.32981	1.08039	1.00249	1.10444	0.970268	0.963102	1.06657	-0.0955723	3.52924	1.05457	0.903105	0.840065	0.978841	0.985588	1.12358	1.09098	1.00477	0.927952
1.31244	1.16878	1.36013	1.89947	1.42936	1.35835	1.07612	0.976181	1.21975	1.02518	1.19554	0.517814	0.437997	0.463131	0.475373	0.527976	0.498049	0.525038	0.500983	0.509903	0.511388	0.498496
NaN	0.688943	0.449514	0.482317	0.519151	0.451666	0.415028	0.441561	0.433026	0.507395	0.51361	0.942057	0.781933	NaN	NaN	NaN	NaN	NaN	NaN	NaN	NaN	NaN
NaN	1.36042	1.79815	2.50819	1.35536	1.32853	1.43754	1.72085	1.36841	1.57265	1.31616	17.4643	2.37146	NaN	NaN	NaN	NaN	NaN	NaN	NaN	NaN	NaN
NaN	NaN	1.24445	1.3799	1.15803	0.853277	0.966589	0.854242	1.29842	0.878929	1.01722	-4.55619	0.688497	0.955935	NaN	NaN	NaN	NaN	NaN	NaN	NaN	NaN
NaN	NaN	2.47522	1.5616	1.39055	1.10033	0.965444	0.939871	0.963232	1.07916	0.881103	61.9331	0.855663	0.4532	NaN	NaN	NaN	NaN	NaN	NaN	NaN	NaN
NaN	0.969018	1.20398	1.3438	1.13534	1.07109	1.15626	1.21064	1.35149	1.00699	0.949605	-0.841118	0.408742	0.700978	NaN	NaN	NaN	NaN	NaN	NaN	NaN	NaN
1.39694	0.959631	1.1412	1.23408	1.07714	0.945626	0.757084	0.921071	0.864539	1.0962	1.04644	0.371943	-1.87832	1.17731	NaN	NaN	0.938914	NaN	NaN	NaN	NaN	NaN
NaN	1.21409	1.35998	1.30677	1.27559	1.10702	1.17854	1.08631	1.16722	1.24005	1.07497	0.0845087	0.496185	1.71078	1.7268	1.67718	1.22405	1.23939	1.21574	1.24693	1.04496	1.29325
NaN	1.21294	1.75193	1.69718	1.6131	1.21855	1.40741	1.21902	1.32192	1.45972	1.54202	0.592768	NaN	NaN	NaN	NaN	NaN	NaN	NaN	NaN	NaN	NaN
0.858565	1.02775	1.19296	1.03089	1.02498	0.886802	0.891254	0.875638	0.766621	0.90593	0.933897	-23.4435	1.15721	0.579215	0.695809	1.26219	0.869826	1.01284	1.09157	0.938987	1.06836	0.838043
NaN	0.287681	1.50115	1.14817	1.2753	0.955005	0.915142	1.28043	0.844162	0.993806	0.942983	6.73201	0.399187	1.02025	NaN	0.735361	NaN	NaN	NaN	NaN	NaN	NaN
NaN	NaN	0.540165	0.957176	1.52317	1.33946	0.90091	0.944667	1.13183	0.983197	0.945115	-1.39798	1.46108	0.796557	1.19283	1.20557	1.0711	1.08397	1.04274	1.03097	1.15128	1.0862
NaN	0.862954	1.44857	1.42043	0.948593	1.0585	0.845547	1.06238	0.912165	1.09488	1.12019	1.34499	0.563057	0.516271	NaN	NaN	NaN	NaN	NaN	NaN	NaN	NaN
NaN	0.93986	1.04495	0.712697	0.720295	0.758825	0.60765	0.777175	0.704965	0.763665	0.889667	-4.62872	0.848891	NaN	NaN	NaN	NaN	NaN	NaN	NaN	NaN	NaN
NaN	NaN	1.4447	0.862239	1.11279	1.20945	0.828617	0.699505	0.84408	0.885964	0.677835	7.39082	1.25561	0.864265	1.05804	0.891251	0.962319	0.91832	1.05553	0.904179	0.923664	0.929111
1.26069	1.13817	1.05005	0.956906	0.843551	0.747338	0.754323	0.618529	0.680405	0.752707	0.661683	1.16095	0.646276	1.11128	0.652931	NaN	NaN	NaN	NaN	NaN	NaN	NaN
NaN	1.19072	1.52967	1.37774	1.32483	1.11967	0.860903	1.06115	1.18069	1.13565	1.1436	1.58576	0.413782	1.25708	0.9323	0.863072	0.807969	0.76584	0.86078	0.840734	0.844431	0.814466
0.464536	0.874864	0.576509	0.691447	0.668362	0.474749	0.651003	0.399099	0.61115	0.613628	0.529923	0.685837	1.52051	1.46485	1.34523	1.13232	1.29617	1.4057	1.41074	1.2192	1.10273	1.31343
0.749999	1.05372	1.4236	1.17348	1.12664	1.14853	0.946748	1.04156	0.916541	0.986644	0.948954	0.542197	-0.395659	3.16862	2.58463	1.09693	1.34134	1.11982	1.23407	1.05009	1.47237	1.60112
NaN	2.6321	2.08786	1.60763	1.45906	1.26124	1.04063	1.23614	1.15294	1.14174	1.22869	3.43426	0.717458	0.900145	NaN	NaN	NaN	NaN	NaN	NaN	NaN	NaN
NaN	1.73859	1.43549	1.39829	1.26522	1.31336	0.894187	0.974976	1.08829	1.03004	0.977551	2.34738	1.40601	NaN	NaN	NaN	NaN	NaN	NaN	NaN	NaN	NaN
NaN	NaN	1.31765	0.993631	0.995127	1.10775	0.740883	0.885864	0.86728	1.26553	1.22034	0.38208	1.65638	0.615114	0.759682	0.744194	0.73641	0.782396	0.709366	0.90037	0.68063	0.792255
NaN	1.23768	1.2956	1.53862	1.37643	1.23212	1.31634	1.14711	1.07879	1.15664	1.05977	-0.156091	0.319829	1.08496	1.07512	0.981396	1.01357	1.07563	0.953106	1.04115	0.995109	1.01537
NaN	1.08008	1.50136	1.62766	0.740219	1.03485	1.30072	0.867171	1.11779	1.12756	1.00531	0.848304	0.296694	1.48003	1.11586	1.04329	0.673872	0.916975	1.03104	0.923874	0.776295	1.05437
1.10784	1.15045	1.20674	1.42863	1.54754	1.10511	1.25897	1.22699	1.28744	1.1552	1.34354	-0.830566	-0.0667925	0.967598	0.940668	1.48373	NaN	NaN	NaN	NaN	NaN	NaN
NaN	0.904093	0.806521	0.69096	1.20588	1.03586	0.894727	0.945168	1.00053	0.88707	0.899919	0.189459	-171.842	1.59779	0.895443	NaN	NaN	NaN	NaN	NaN	NaN	NaN
1.23078	1.42153	1.9136	1.31591	1.61339	1.41489	1.59796	1.48968	1.34139	1.47608	1.28115	1.2738	0.849796	0.965799	0.979127	0.873564	0.921321	0.973651	1.02672	1.0109	0.939112	1.05432
NaN	1.1024	0.707636	1.17537	1.05701	0.850467	1.08527	1.01481	0.889911	0.83418	0.863164	0.441007	0.966312	0.657845	NaN	NaN	NaN	NaN	NaN	NaN	NaN	NaN
NaN	1.82911	1.76869	1.07546	1.10426	0.952282	1.22026	0.86233	0.884681	1.12672	0.966296	-1.05385	0.70873	1.24261	NaN	NaN	NaN	NaN	NaN	NaN	NaN	NaN
1.88156	1.42558	1.39214	1.02814	1.29656	1.17098	1.14358	1.26566	1.43911	1.2793	1.07971	3.38367	1.06268	0.922044	1.06358	0.931084	0.931435	1.06266	1.09446	1.08068	1.02568	1.01534
NaN	0.794902	0.93289	1.10122	0.890759	0.82429	0.742154	0.708021	0.651988	0.552447	0.680185	-0.284215	0.74467	0.894379	1.00669	0.964824	0.947034	0.944636	0.983008	0.955544	0.969453	0.963144
NaN	0.791553	0.803412	0.83474	1.05334	0.823741	0.826537	0.948013	1.05254	0.962604	1.03939	-0.742416	-0.978208	0.893789	1.08888	1.68768	1.27706	1.85522	1.1021	1.25425	1.39014	1.42374
2.28674	0.879098	1.56439	1.42016	1.18033	1.06974	0.982026	1.06403	1.19511	0.94712	1.00058	0.782002	1.40312	1.11741	1.25685	1.23316	1.16803	1.24792	1.28587	1.26959	1.20869	1.23343
NaN	1.01324	0.621431	1.00034	0.789973	0.675801	0.814876	0.774545	0.61906	0.66396	0.591594	-0.347223	0.73399	0.936436	NaN	NaN	NaN	NaN	NaN	NaN	NaN	NaN
NaN	0.597491	1.53875	1.35926	0.766043	1.11511	0.883145	0.63409	0.901138	0.997607	1.03853	-0.799395	0.844381	0.752721	0.951152	1.03051	1.10515	1.05623	1.09855	1.04949	0.993394	1.02688
0.818474	0.902709	1.40006	1.41252	1.59798	1.11805	1.40284	1.08414	1.16868	1.46317	1.32163	-24.2177	0.507095	0.56015	0.707338	0.731048	NaN	NaN	NaN	0.610835	0.572603	NaN
NaN	1.38116	1.4822	0.810835	0.940764	0.889806	0.836797	0.781761	0.830028	0.686575	0.769327	0.215914	0.98755	1.21927	1.1062	0.990161	1.13484	0.969663	0.96276	1.11417	1.11438	1.01583
NaN	NaN	0.877593	0.888443	0.778961	0.687283	0.594683	0.708875	0.79357	0.634765	0.736728	0.40753	1.1806	NaN	NaN	NaN	NaN	NaN	NaN	NaN	NaN	NaN
NaN	0.836963	1.43755	1.50159	1.32414	1.17945	1.17176	1.26281	1.07873	1.00656	1.0996	0.099477	0.750323	0.860212	NaN	NaN	NaN	NaN	NaN	NaN	NaN	NaN
-0.203065	0.735886	0.975375	0.761031	1.06329	0.863413	0.769835	0.808857	0.860685	1.04271	0.876896	-0.210288	0.640453	NaN	NaN	NaN	NaN	NaN	NaN	NaN	NaN	NaN
NaN	4.96342	2.39139	2.62281	1.69111	2.03027	2.29852	1.92636	1.79846	2.12013	2.05223	0.86447	0.660766	0.699295	0.70103	0.796213	0.760263	0.707002	0.813372	0.779325	0.789523	0.743513
NaN	0.792449	1.01391	1.06086	0.761583	1.05869	0.822305	0.895943	0.71984	0.686698	0.801951	0.388856	0.568612	0.775852	NaN	1.0175	NaN	NaN	NaN	NaN	0.855143	0.801036
NaN	0.594136	0.833161	0.84099	0.587207	0.766627	0.702058	0.872382	0.931207	0.871731	0.808587	-0.374166	0.469651	0.599485	0.576429	0.577719	0.438567	0.464163	0.531083	0.551995	0.600849	0.637336
NaN	0.94476	1.46681	1.15343	0.89984	0.89367	0.920754	0.762088	0.982214	0.792874	0.80744	0.156138	1.47255	1.9609	NaN	NaN	NaN	NaN	NaN	NaN	NaN	NaN
NaN	1.50262	2.08721	1.77926	1.43115	1.31125	1.00054	1.10404	1.22865	1.10921	1.00536	2.51145	0.791908	NaN	NaN	NaN	NaN	NaN	NaN	NaN	NaN	NaN
NaN	1.34666	2.25078	1.11973	1.81948	1.51609	1.1836	0.815192	1.16902	1.01029	0.985622	3.50379	0.575832	0.426859	0.706348	1.04881	0.828487	0.958181	0.99963	0.928959	0.919752	1.07227
NaN	1.45564	2.63772	1.57873	1.19715	0.71722	0.912326	0.788426	0.746185	0.779399	0.803466	1.49476	NaN	NaN	NaN	NaN	NaN	NaN	NaN	NaN	NaN	NaN
NaN	0.941224	1.0847	0.898804	1.0114	0.997416	0.853718	0.795581	1.07717	0.842796	0.786683	0.310072	1.19818	0.804516	0.865354	0.853095	0.803605	0.749224	0.863955	0.825947	0.936489	0.818214
NaN	NaN	1.18574	1.39154	1.54335	1.29667	1.19674	1.22305	1.11876	1.1884	1.27442	0.404633	0.632919	NaN	NaN	NaN	NaN	NaN	NaN	NaN	NaN	NaN
NaN	8.29961	2.98192	3.26377	2.02344	1.28801	1.24484	1.89201	2.33741	1.81333	1.82502	2.50142	NaN	NaN	NaN	NaN	NaN	NaN	NaN	NaN	NaN	NaN
NaN	NaN	NaN	NaN	1.2049	0.766623	0.619723	1.30528	0.892469	NaN	0.812208	-3.87146	2.20503	0.733019	1.07336	0.759319	0.638227	0.820345	0.873942	0.711993	0.881804	0.805233
NaN	0.830466	0.969739	1.00603	1.11968	1.05607	0.8964	1.12603	1.11475	0.845416	1.05563	0.083932	NaN	NaN	NaN	NaN	NaN	NaN	NaN	NaN	NaN	NaN
NaN	0.629437	0.839824	0.81944	0.725122	0.973884	0.831752	1.10081	0.922345	0.880931	0.799144	-0.304672	0.423241	0.471636	NaN	NaN	NaN	NaN	NaN	NaN	NaN	NaN
NaN	1.20413	0.629184	1.15471	0.905738	0.659255	0.738483	0.759879	0.837367	1.15723	1.12943	0.165659	1.32614	0.592472	1.26358	1.21986	1.02585	0.986172	1.33895	1.24645	1.02373	1.29886
NaN	1.1577	1.80918	1.99475	1.63111	1.40788	1.52054	1.15325	1.12446	1.22093	1.19864	-0.16817	1.47817	0.97216	0.923985	NaN	NaN	NaN	NaN	NaN	NaN	NaN
NaN	1.1349	1.02682	1.98496	1.25833	1.21749	1.20241	1.02497	1.09217	1.02568	0.859685	-0.0872956	1.21726	1.04801	1.1144	0.993296	0.834734	0.912067	1.00527	0.904808	0.961567	0.983292
NaN	NaN	1.6048	0.91661	1.0855	0.925519	0.832573	0.458355	0.687827	0.656986	0.949731	0.0670477	0.569248	NaN	NaN	NaN	NaN	NaN	NaN	NaN	NaN	NaN
1.75095	0.970723	1.80003	1.75837	1.18682	1.32577	1.02715	0.972568	0.812882	1.05743	0.720709	0.241008	1.41595	0.912335	1.04425	1.12182	1.20553	1.30796	1.21575	1.15442	1.00211	0.932116
NaN	1.08513	1.75313	1.45723	1.21416	1.45504	1.05168	0.918882	1.10123	1.15488	1.22506	0.810168	-0.867285	0.874761	NaN	1.4506	NaN	NaN	NaN	NaN	NaN	NaN
NaN	0.527791	NaN	0.87201	NaN	0.51358	0.573678	0.656536	0.523944	0.622369	0.675965	-0.363354	3.85462	4.80985	1.954	0.72838	NaN	NaN	NaN	NaN	NaN	NaN
NaN	2.72169	1.88405	2.47433	1.48505	1.55939	1.61674	1.15525	1.55627	1.14606	1.20664	1.59943	0.971701	1.13718	1.01713	1.44049	1.28967	1.17298	1.16785	1.33424	1.60358	1.76907
NaN	0.919378	0.874998	1.37547	0.991548	0.945679	0.824947	0.726776	0.962315	0.867101	0.832497	5.30484	0.456346	2.24962	1.14321	1.11907	1.11552	1.24762	1.21661	1.23093	0.956914	1.18457
NaN	0.655358	0.974306	0.84695	0.843537	0.764631	0.808858	0.793522	0.704799	0.594213	0.707258	1.04212	NaN	NaN	NaN	0.792254	NaN	0.600843	NaN	0.780835	NaN	NaN
NaN	1.58899	0.654402	0.515557	0.884042	1.04472	0.746942	0.928615	0.783734	0.683115	0.717311	0.782797	-0.308609	-0.382792	0.419561	0.827226	1.04001	0.733792	0.903831	0.938877	0.91286	0.684396
NaN	1.14907	1.0815	1.22834	1.08043	0.930287	1.2097	0.941941	1.35166	1.43909	1.25456	0.419285	0.776635	1.10936	0.728167	NaN	NaN	NaN	NaN	NaN	NaN	NaN
NaN	NaN	2.01602	2.3782	1.49593	1.67987	1.37611	1.36687	1.31192	1.2106	1.27919	0.182595	-0.140082	-0.550893	1.07013	0.530414	0.859126	NaN	NaN	NaN	NaN	NaN
NaN	NaN	NaN	1.10055	1.06365	0.713606	0.713109	0.73683	0.868053	1.2581	0.705564	-529.878	1.73336	1.13173	1.17739	1.15	0.949011	1.11836	1.04543	1.07782	0.966405	1.11513
-11.6985	2.3951	2.23231	1.74014	2.65364	1.43887	1.74812	1.78319	1.63001	1.47624	1.58075	1.13973	1.09904	1.48869	1.06833	1.48256	1.07534	1.21012	1.01115	1.31832	1.02518	1.01762
NaN	0.0902049	0.896046	1.52158	1.05809	0.988291	0.894869	0.983602	0.648289	0.814983	0.699411	-4.92649	0.88514	0.942899	1.24527	1.01708	0.851235	0.874395	1.16801	1.42057	1.12631	1.28825
NaN	0.869765	1.19233	1.21095	1.09794	0.961054	1.26384	0.862391	0.979466	1.03004	1.04832	0.868891	1.05965	1.19276	0.660864	1.01243	0.687488	0.892478	0.955786	0.982459	0.806766	0.865251
NaN	1.1279	1.35292	1.19898	1.08416	1.47306	0.914596	0.889397	1.15967	0.873439	1.33506	0.992988	NaN	NaN	1.00018	NaN	NaN	NaN	NaN	NaN	NaN	NaN
NaN	0.818689	0.904732	0.945	0.929502	0.788845	0.775182	0.780422	0.723019	0.837299	0.8689	-0.66074	1.66694	0.49648	1.00524	1.27416	1.11317	0.839774	1.02089	0.87898	0.902584	1.14223
NaN	NaN	NaN	0.884505	0.783258	0.736175	NaN	0.994776	NaN	0.855835	0.84805	1.51621	-0.00682396	-0.140584	1.14278	0.672159	NaN	NaN	NaN	NaN	NaN	NaN
0.608501	0.554371	1.08907	1.39424	1.02239	1.19556	1.0015	0.71389	0.955864	0.962561	0.938357	0.928986	0.983786	0.987315	0.854815	0.837803	0.836702	0.822566	0.819111	0.755201	0.732604	0.718664
NaN	0.781819	1.57251	1.17157	1.0258	0.915956	1.00064	0.791968	0.783509	0.797941	0.907288	-0.794555	0.703326	-0.187187	0.85426	0.600865	0.558081	0.865767	0.708058	0.530362	0.634484	0.728231
NaN	1.1111	1.30949	1.77206	1.22818	1.43662	1.19108	1.22283	1.2925	1.29432	1.10497	0.479634	2.78655	1.32979	1.13763	1.02615	1.07774	1.04964	1.04177	1.09486	1.10456	0.964781
NaN	NaN	NaN	1.07804	1.61198	0.878566	0.727952	0.77238	0.934286	0.858458	1.29918	1.02327	1.216	1.19196	1.14075	1.00435	0.983355	0.979807	1.03072	0.992793	0.991866	1.00296
NaN	1.1893	1.04496	0.791739	1.06518	1.03005	0.767997	0.740298	0.826458	0.820187	0.834944	2.51368	0.892843	0.781386	0.687937	0.827813	0.99653	0.986624	0.866066	1.09733	0.979198	0.686482
NaN	1.38972	1.76781	1.08831	1.11779	0.993125	0.849349	1.04821	0.876159	0.799943	0.808922	0.839532	0.994541	0.894472	0.817913	0.737675	0.728031	0.704702	0.802179	0.73101	0.767246	0.721162
0.96981	0.979924	1.15737	0.894192	0.85379	0.609061	0.93068	0.774719	0.790472	0.90035	0.818589	0.973833	1.09935	1.12489	0.982516	1.0397	1.09132	1.03476	1.10342	1.08577	1.10824	1.10878
1.64045	0.82062	0.902601	1.56982	1.13249	0.763005	0.982905	0.873019	0.827756	0.972695	1.03896	0.49819	-0.297342	0.209412	0.861412	0.858971	0.892843	0.629916	NaN	0.551208	NaN	0.693099
NaN	NaN	0.894869	0.895532	1.00467	0.791892	0.974847	1.12289	0.769923	0.92651	1.09983	3.48833	3.7171	1.10758	0.797612	0.622313	0.85329	1.12048	1.28036	1.33609	1.19126	1.09316
NaN	0.620188	1.13792	2.10202	1.36573	0.96506	1.05045	1.07891	0.826198	1.09865	1.30833	1.45298	1.42978	1.41113	1.31608	1.35321	1.38769	1.16506	1.32729	1.12343	1.32304	1.44559
NaN	NaN	2.14729	1.71989	1.80948	1.39444	1.58881	1.05149	0.936104	1.66635	1.2028	0.999251	1.39732	0.766393	0.860196	0.628191	0.913148	1.04566	1.1586	0.867024	0.731069	0.695054
NaN	NaN	0.906418	1.0045	0.736716	1.00743	1.06806	1.07367	0.779843	0.874003	0.946773	0.469966	0.429994	1.67875	0.831604	0.47751	0.746719	0.460955	0.662107	0.796268	0.506976	1.22683
NaN	NaN	0.835829	0.627897	0.832213	0.591662	0.491848	0.547111	0.511416	0.50875	0.549834	1.48425	1.54711	1.47063	1.15245	1.15365	1.20834	1.41816	1.3057	1.31458	1.12902	0.866609
-0.185651	0.708817	0.656557	0.892551	0.498596	0.822669	0.891247	0.654871	0.980294	0.897759	0.606235	-0.566152	0.50356	NaN	0.858471	0.724881	0.847084	NaN	0.78249	NaN	NaN	NaN
NaN	1.55077	1.60846	1.58247	0.823618	0.985155	0.928726	1.36871	1.41037	1.32559	1.65607	0.807097	0.70749	0.885489	0.860318	0.854171	0.825741	0.911942	0.845084	0.786382	0.884529	0.904868
NaN	0.507093	0.975682	0.950072	0.953521	0.88599	0.864723	0.821548	0.811068	0.864623	0.841809	1.56341	NaN	NaN	NaN	NaN	NaN	NaN	NaN	NaN	NaN	NaN
NaN	NaN	0.733144	NaN	1.27329	1.15524	0.666516	0.927775	1.35372	1.15451	0.96788	0.794959	0.946314	0.586767	0.654077	0.701798	0.906903	0.713563	0.659726	0.723876	0.422435	0.487677
NaN	0.737839	1.01839	1.17139	1.50027	0.979195	1.02792	1.33077	0.926239	1.19702	1.27994	1.69515	1.06393	1.18869	1.07109	0.981569	1.09125	0.969203	0.975044	0.90437	1.02174	0.990529
0.837363	1.51194	1.62562	1.59114	1.82231	1.81166	1.6019	1.60279	2.00363	1.28674	1.6741	1.1992	NaN	NaN	NaN	NaN	NaN	NaN	NaN	NaN	NaN	NaN
NaN	NaN	NaN	NaN	NaN	NaN	1.10906	1.34274	1.25414	NaN	1.19443	0.905791	0.678645	0.691674	0.594356	0.555757	0.621281	0.603043	0.576452	0.543153	0.587832	0.559788
NaN	2.99822	1.75383	1.50329	2.18356	1.31822	1.34161	1.34707	1.26299	1.51614	1.59437	1.59077	0.349822	0.864602	1.08878	1.07233	NaN	NaN	NaN	NaN	NaN	NaN
-2.27191	5.47982	3.33725	2.63263	2.07797	1.64116	1.45086	1.53218	1.42399	2.13815	1.65348	4.55296	0.860399	1.03198	0.675693	0.524074	0.693596	0.908963	0.847128	0.75248	0.653801	0.712778
NaN	0.515005	0.714444	0.576245	0.743252	0.704942	0.73451	0.558025	0.723281	0.281589	0.594659	0.660872	0.850313	1.01701	0.955923	1.20726	1.03424	1.15782	0.92931	1.21833	1.18434	1.07296
NaN	NaN	1.22366	1.45647	1.16749	1.26268	1.06405	1.368	1.88977	1.39104	1.30907	41.8909	-0.435238	0.714426	0.577371	0.602416	0.660479	0.720417	0.707878	0.657691	0.62164	0.795753
NaN	NaN	1.14366	1.62897	0.959361	0.893147	0.968871	0.941796	0.69595	0.737443	0.860804	3.19898	0.60275	0.800787	0.576861	0.862337	1.01532	0.949353	0.742313	0.857331	0.550643	0.695323
NaN	0.652686	1.89987	0.950782	0.891756	0.836454	0.784642	0.711897	0.676547	0.790662	0.734375	1.58341	0.194866	0.409957	0.460939	0.638866	0.895628	0.754334	0.802481	0.887991	0.742117	0.591564
NaN	1.18778	2.22598	1.5362	1.44648	0.919388	1.05595	0.838662	0.868016	1.06488	1.07606	0.435871	-1.22806	0.991846	NaN	0.94313	NaN	NaN	NaN	NaN	NaN	NaN
NaN	1.3891	1.52029	NaN	1.41227	1.33614	0.866883	1.10677	1.16278	1.18281	1.66661	1.74682	1.62137	1.74467	1.41817	1.55598	1.54022	1.38693	1.48374	1.35069	1.4869	1.52092
NaN	NaN	NaN	NaN	NaN	1.29329	1.01422	0.750915	0.753641	0.798737	0.782018	-0.049183	0.852045	0.901214	NaN	NaN	NaN	NaN	NaN	NaN	NaN	NaN
NaN	3.39155	0.750428	1.14885	0.962645	1.08999	0.69571	0.793338	0.73918	0.911069	1.09542	1.55411	0.704704	0.959447	1.01587	0.999601	0.901266	1.11069	0.966293	1.03675	1.07352	1.17679
NaN	NaN	NaN	1.1654	1.20439	1.21243	1.17666	0.980552	0.928188	1.04985	1.0752	0.582144	1.14158	NaN	NaN	NaN	NaN	NaN	NaN	NaN	0.722396	NaN
NaN	NaN	0.973371	1.22373	0.851482	1.08422	0.824678	0.74984	1.06998	1.03435	1.22242	1.54855	0.456122	0.633128	0.540388	0.499578	0.504944	0.417822	NaN	NaN	0.50815	0.365253
NaN	0.904241	1.20133	1.03002	0.84929	0.984291	0.84774	0.823666	0.873331	0.886893	0.854743	0.459054	NaN	NaN	NaN	NaN	NaN	NaN	NaN	NaN	NaN	NaN
NaN	0.948089	0.96816	0.902391	1.23899	0.791585	0.592615	0.780215	0.767272	0.831397	0.718047	1.55202	0.081186	0.652978	0.481056	0.682224	0.516143	0.606774	0.51151	0.800954	0.696345	0.566135
NaN	0.833473	0.955252	1.51799	1.07454	0.877707	0.735535	1.0247	0.911103	1.09854	0.92998	1.39151	1.23733	1.08169	0.922841	0.847942	0.933533	0.933758	0.828126	0.975098	0.934075	0.924415
0.537033	1.26968	1.14368	1.29761	1.26296	1.12487	1.09022	0.993483	0.829938	0.912764	0.944085	27.1698	0.884486	0.991345	0.814918	0.726859	0.766793	0.683912	0.650562	0.752067	0.714017	0.720702
NaN	1.42925	1.50458	1.296	0.767809	1.22383	1.43705	0.867163	0.788354	0.919272	0.607279	0.131922	0.571554	0.979335	0.795885	0.516789	0.674656	0.893134	0.91993	0.692595	0.622028	0.648526
NaN	1.53058	1.35425	2.40518	1.45374	1.09923	1.33573	1.06313	1.23422	0.979	1.29154	0.835083	0.268156	-0.318581	0.452457	0.611233	0.889939	1.0071	NaN	0.9068	0.783445	NaN
NaN	NaN	0.676572	0.798459	1.46626	1.4555	0.932418	0.841045	0.851723	0.787664	0.884271	1.53755	1.58124	1.37886	1.45436	1.35075	1.41076	1.253	1.33416	1.04139	1.23683	1.27837
NaN	0.83867	0.809335	0.982265	0.94856	1.25841	0.800063	0.891774	0.731466	0.929737	1.04189	-0.101032	7.84383	0.352339	1.01936	0.935637	0.881152	0.763054	0.716233	1.00711	0.910596	0.939495
NaN	0.907266	0.748462	0.820754	0.807797	0.860252	1.00082	1.42307	1.35702	1.27627	0.926188	0.696483	NaN	NaN	NaN	NaN	NaN	NaN	NaN	NaN	NaN	NaN
NaN	0.506295	1.83101	0.968293	0.992264	0.760873	0.755314	0.679853	0.635294	0.935951	0.544683	0.706525	0.0581231	0.406371	0.692579	0.894174	0.766997	0.865192	0.775505	0.903125	0.866299	0.977432
NaN	1.1662	1.06965	1.27667	1.19563	1.27543	0.828154	1.36513	1.27905	1.0457	1.6412	0.61443	0.683996	NaN	NaN	NaN	NaN	NaN	NaN	NaN	NaN	NaN
3.89044	1.53035	1.94653	1.5066	1.29243	2.10307	1.33428	1.43473	1.07057	1.19544	1.30917	1.61211	1.73275	0.986778	0.520037	1.3232	0.88438	1.34644	1.12553	0.997379	0.991869	0.928659
NaN	0.933945	1.02082	0.962522	0.646804	0.882214	0.895376	0.81125	0.763223	0.875492	0.85931	0.778112	1.08419	NaN	NaN	NaN	NaN	NaN	NaN	NaN	NaN	NaN
NaN	2.02049	1.35128	1.87743	1.31855	1.19684	1.16346	1.18807	1.1762	0.933523	1.04061	-0.135241	2.04247	2.88031	1.42331	1.25836	1.45097	1.77444	1.51719	1.51076	1.22981	1.56426
NaN	1.24227	3.19404	1.88526	1.6426	1.18099	1.4252	1.16563	1.17266	1.135	1.15526	0.0576574	0.532144	NaN	NaN	NaN	NaN	NaN	NaN	NaN	NaN	NaN
NaN	NaN	1.31569	1.06081	1.11526	1.04665	0.754405	0.891978	1.01741	0.98699	0.836032	0.761166	0.699262	0.849708	0.919985	0.827777	0.802678	0.593027	0.896359	0.688636	0.765817	0.738078
NaN	0.866616	0.720245	1.13669	1.03949	1.05624	0.998638	0.983276	0.981023	1.08677	0.884046	1.15829	1.19045	1.09127	1.20808	1.09877	1.36321	1.16457	1.16109	1.16604	1.27473	1.08075
NaN	0.422626	1.82908	1.02383	0.846534	0.727919	0.817552	0.567823	0.618101	0.629371	0.54493	0.886348	0.942808	3.46485	1.26827	1.40354	0.942384	1.44741	2.09886	1.61657	1.20263	1.41524
NaN	NaN	0.783153	0.518694	0.821079	0.582962	0.855753	0.574207	0.845714	0.770748	0.659358	0.868981	NaN	NaN	NaN	NaN	NaN	NaN	NaN	NaN	NaN	NaN
NaN	0.420618	0.835261	0.744234	0.78984	1.03717	0.597195	0.846138	0.914877	0.711337	0.783657	0.942577	0.904507	1.13137	1.06051	0.716538	1.05482	0.819834	0.814512	0.767113	0.94087	0.923868
NaN	1.93486	1.78407	1.97177	1.56081	1.33584	1.4279	1.2416	1.3179	1.23264	1.60973	0.665865	NaN	NaN	NaN	NaN	NaN	NaN	NaN	NaN	NaN	NaN
NaN	0.624248	1.7849	0.66089	0.872674	1.19809	0.911613	0.803788	0.883424	0.940209	0.794032	0.779658	0.960178	0.99756	0.843421	0.851264	0.827544	0.861685	0.85112	0.839497	0.801325	0.910529
NaN	1.4485	1.97883	1.22652	1.47669	1.04672	1.14126	1.02191	0.975632	1.03413	0.893959	1.52044	0.952347	1.49598	1.38822	1.27254	1.197	1.25491	1.26269	1.38417	1.19845	1.23914
NaN	0.770588	1.28304	0.715133	1.1858	1.11989	0.754859	0.859324	0.969708	0.879569	0.850857	-0.267104	0.867603	1.02979	0.936261	0.861368	0.934218	0.863774	0.834783	1.10376	0.979762	0.855244
1.90503	4.78467	1.04113	1.39088	1.2716	0.848997	0.670703	0.957078	0.953186	1.22911	1.39885	1.42132	1.22206	NaN	NaN	NaN	NaN	NaN	NaN	NaN	NaN	NaN
NaN	1.46002	0.771434	0.783753	0.648753	1.22427	1.08904	0.826959	0.897691	0.724791	0.643159	1.7124	1.65093	1.8037	1.77765	1.60825	1.80217	1.7728	1.64617	1.79746	1.6599	1.66735
NaN	0.940612	1.93131	0.760781	1.36242	1.10724	1.40422	1.25683	0.979703	1.0717	1.08676	0.952184	1.15885	1.17374	1.05418	1.0206	0.989695	0.984596	1.03031	0.969328	1.00583	1.00501
NaN	2.46641	3.1711	1.71554	1.7713	1.57232	1.31622	1.50907	1.44345	0.944772	1.10435	-0.0213687	0.687856	0.679756	0.614446	0.573625	0.619067	0.645251	0.62446	0.672212	0.620369	0.64287
0.653091	1.60719	1.98069	1.25138	1.49766	1.48282	1.39184	1.15897	1.427	1.27542	0.938024	0.976565	NaN	NaN	NaN	NaN	NaN	NaN	NaN	NaN	NaN	NaN
NaN	0.754322	0.597752	0.872351	1.17551	0.586307	0.565306	0.52928	0.675034	0.67281	0.596274	0.284425	1.20752	2.37494	0.964848	1.14922	0.726478	1.19692	0.922497	0.914359	0.615501	0.736801
NaN	0.873724	2.07802	0.653045	0.953756	0.908008	0.747005	0.57582	0.746888	0.880798	0.965296	1.2685	0.280585	0.716371	0.805063	1.09871	0.853766	0.881911	0.926247	0.908818	0.937768	0.931219
NaN	0.96283	1.07671	1.23716	1.01735	0.878341	0.810386	0.893702	0.882014	0.973367	0.822547	1.09921	NaN	NaN	NaN	NaN	NaN	NaN	NaN	NaN	NaN	NaN
NaN	0.391989	0.961703	1.34721	0.78679	0.620827	0.786279	0.849366	0.848102	0.737994	0.65851	0.19919	NaN	NaN	NaN	NaN	NaN	NaN	NaN	NaN	NaN	NaN
NaN	NaN	0.890546	0.775091	0.790854	0.985816	0.667035	0.770348	0.741479	0.682396	0.675238	-0.540879	1.71234	0.855723	0.842576	NaN	NaN	NaN	NaN	NaN	0.82274	NaN
NaN	2.23668	1.66286	2.22742	1.96675	1.83588	1.39593	1.60383	1.53216	1.4935	1.38467	0.702038	NaN	NaN	NaN	NaN	NaN	NaN	NaN	NaN	NaN	NaN
NaN	NaN	0.812608	0.777964	1.09417	0.96268	0.978019	1.08144	0.96883	1.00827	1.04164	4.75629	NaN	NaN	NaN	NaN	NaN	NaN	NaN	NaN	NaN	NaN
NaN	NaN	0.645048	0.931055	0.86635	0.819087	0.691718	0.85143	0.816763	0.712773	0.70435	-3.77159	NaN	NaN	NaN	NaN	NaN	NaN	NaN	NaN	NaN	NaN
NaN	0.407875	0.642881	0.693742	0.708492	0.768958	0.744963	0.782164	0.793524	0.774115	0.761634	0.780037	1.31037	1.3337	1.10825	1.34933	0.912917	1.00771	1.36948	1.47705	1.16223	1.14864
NaN	0.553487	0.88311	0.986648	0.888685	0.861892	0.889151	0.947135	0.82568	0.821986	0.905241	1.52986	0.983625	0.861818	0.870327	0.892449	1.01629	0.959014	1.09412	1.00004	1.18843	0.853551
NaN	NaN	0.939106	0.714264	1.05079	1.27596	1.10911	1.08756	1.15345	1.1374	1.40453	1.28671	0.80291	NaN	NaN	NaN	NaN	NaN	NaN	NaN	NaN	NaN
0.878777	1.289	1.25149	1.37388	1.51404	1.43572	1.44985	1.57221	1.61582	1.51553	1.56114	-4.1831	0.741249	0.70609	0.5772	0.652412	0.613678	0.742564	0.678043	0.805238	0.651166	0.621127
NaN	0.746393	1.26259	1.11368	0.787921	1.04785	1.00136	1.30014	1.1623	1.16261	0.976661	13.5094	1.37476	1.01336	NaN	1.1903	1.15096	1.08169	1.09706	1.08483	0.828697	1.23998
NaN	0.656731	0.644276	0.836788	0.805892	1.07037	0.759769	0.798287	0.816642	0.695394	0.680969	0.899901	0.550144	0.890828	1.11451	0.797277	0.878912	0.888207	0.686743	0.882586	0.806362	0.90587
NaN	NaN	0.838808	0.679594	0.6532	0.624161	0.672115	0.617965	0.648674	0.702283	0.609759	-5.21395	NaN	NaN	1.65689	NaN	2.38926	1.84965	NaN	NaN	NaN	NaN
NaN	NaN	1.18317	1.21346	1.15221	1.21504	0.986424	1.34532	1.22098	1.06382	1.00183	1.70282	1.35972	NaN	NaN	NaN	NaN	NaN	NaN	NaN	NaN	NaN
0.918894	0.923594	1.23383	1.16923	0.980413	1.22664	1.55283	1.08996	1.05562	1.33805	1.18608	0.884389	NaN	NaN	NaN	NaN	NaN	NaN	NaN	NaN	NaN	NaN
NaN	NaN	0.589372	0.742643	0.754933	0.704612	0.684296	0.826815	0.624032	0.848615	0.85871	0.79435	0.872615	0.849329	0.866601	0.818498	0.846166	0.852707	0.84113	0.830046	0.826946	0.863197
NaN	1.01632	0.914338	0.664046	0.609123	0.680588	0.795271	0.613359	0.697268	0.57949	0.662426	0.00130892	-0.653631	3.17685	-0.208233	-0.489138	-0.297624	-5.72062	1.63606	23.3495	-74.386	2.81428
NaN	0.146931	0.422232	0.621796	0.48797	0.458145	0.61235	0.597367	0.559783	0.594862	0.610116	0.186881	-0.460484	0.254855	0.483414	1.7612	2.78384	0.820631	-0.181923	-0.521634	0.812526	0.925445
NaN	NaN	1.04324	1.2505	1.54183	1.50581	1.25194	1.18408	1.26638	1.27638	1.32033	0.107675	0.577949	NaN	NaN	NaN	NaN	NaN	NaN	NaN	NaN	NaN
NaN	NaN	0.923606	0.583517	0.941317	1.03069	1.10043	1.14543	1.0058	1.09322	1.16402	0.611015	19.0461	1.70245	1.17154	1.2785	0.987047	0.881281	1.00359	0.836867	0.895059	0.89685
NaN	NaN	0.654969	0.675099	0.576344	0.578097	0.679188	0.761655	0.826195	0.811508	0.69136	-1.83941	1.02654	0.596342	0.649371	0.850463	0.676043	0.539468	0.694963	0.68131	0.739295	0.706886
NaN	0.626805	1.38207	1.82962	1.56767	1.3577	1.22213	1.30561	1.28011	1.41596	1.34656	-0.0199201	-1.13639	1.83327	1.71873	1.30178	NaN	0.804543	NaN	NaN	NaN	NaN
NaN	0.320959	0.887859	0.887421	1.20995	1.40768	1.38724	1.30477	1.04959	1.05082	1.0995	-3.62268	0.306749	0.472804	0.633938	0.558014	0.614148	0.731629	0.643384	0.684458	0.693683	0.64229
NaN	NaN	0.763106	NaN	0.661962	0.871399	0.886097	1.18161	1.1781	0.974812	0.651522	-0.850841	0.00133831	0.248569	0.525776	NaN	NaN	NaN	NaN	NaN	NaN	NaN
NaN	4.07205	2.42667	2.53495	3.64195	2.55886	2.36373	1.97892	2.48459	2.75249	2.3217	0.554116	1.14002	1.0064	1.07453	0.737952	0.755043	1.034	1.00023	1.01166	1.07597	0.714323
NaN	0.858532	1.22486	1.34332	1.00105	0.971301	1.21952	1.56142	1.11012	1.19025	1.36939	-0.463985	0.351142	0.463052	NaN	0.64346	0.624104	NaN	NaN	NaN	NaN	NaN
NaN	0.583486	1.02819	0.547342	0.934456	0.913076	0.979878	1.00789	0.979826	1.07286	0.998707	-1.5991	0.2237	0.469227	NaN	NaN	NaN	NaN	NaN	NaN	NaN	NaN
NaN	0.780365	1.23153	1.15413	1.35831	1.41753	1.78247	1.27796	1.31844	1.44481	1.5157	18.0086	0.173198	0.32946	0.371302	0.340965	0.3498	0.345399	0.330816	0.327194	0.35124	0.33607
NaN	0.67135	0.575188	0.799521	0.929694	0.891632	1.04415	1.12261	0.939025	1.05033	0.988062	-1.44163	NaN	0.498237	NaN	NaN	NaN	NaN	NaN	NaN	NaN	NaN
NaN	NaN	0.62366	0.586701	0.829345	0.642466	0.803072	0.951164	0.706762	0.719998	0.802475	-0.100426	0.478156	NaN	NaN	NaN	NaN	NaN	NaN	NaN	NaN	NaN
NaN	1.01261	1.40665	0.902737	1.01135	0.744401	0.56779	1.00942	0.893272	0.88865	0.925337	-0.284307	0.162958	0.927007	0.796271	0.80845	0.895595	0.604142	0.721227	0.676338	0.749864	0.72347
NaN	NaN	0.757147	0.933704	0.971262	0.823518	0.924265	0.837581	0.874915	0.971292	0.847595	-0.760902	1.0559	1.33426	1.38485	1.15589	1.33838	1.40584	1.50343	1.33734	1.66764	1.47787
NaN	1.34003	0.782914	1.3953	0.867894	0.902194	1.11994	0.848713	0.868161	0.903481	0.767317	3.02288	0.228726	0.728686	0.782822	0.889894	1.26503	0.851832	1.23049	1.13408	1.02699	0.745835
NaN	0.685911	0.912158	1.24653	1.20968	1.12124	1.10775	1.04765	1.00211	1.19155	1.20838	0.277182	0.641761	NaN	NaN	NaN	NaN	NaN	NaN	NaN	NaN	NaN
NaN	NaN	0.760443	0.627233	0.644533	0.590633	0.693558	0.772997	0.774527	0.549965	0.581096	-0.618127	-0.228528	1.20573	0.81027	NaN	NaN	NaN	NaN	NaN	NaN	NaN
NaN	NaN	0.936655	1.27462	0.890154	0.819281	0.915528	0.899828	0.903096	0.739247	0.775918	2.10084	0.749624	NaN	NaN	NaN	NaN	NaN	NaN	NaN	NaN	NaN
NaN	NaN	0.67328	0.859132	0.61494	0.798553	0.742118	0.841414	0.763602	0.605917	0.762966	1.57608	0.543663	0.529349	0.628475	0.503905	0.586818	0.574548	0.496426	0.491877	0.529666	0.614489
NaN	NaN	NaN	1.18958	1.02405	0.891061	1.16774	0.928526	1.03643	1.04389	0.899896	-2.1862	0.372987	0.381471	0.397419	0.398609	0.425988	0.43085	0.416704	0.407044	0.436814	0.407281
NaN	NaN	0.730578	1.11904	0.959853	1.13414	1.07965	0.923657	0.932103	0.65925	1.15879	-0.583699	0.637458	1.24189	0.897869	0.889938	0.991973	0.973639	1.00154	1.0928	0.972486	1.06348
NaN	NaN	1.06549	1.0084	1.37018	1.05645	1.16595	0.751635	1.11797	1.14842	0.874756	-18.5105	0.259177	0.334824	0.488789	NaN	NaN	NaN	NaN	NaN	NaN	NaN
NaN	4.317	1.00466	1.13534	1.11124	1.03288	0.937794	1.20347	0.874286	0.879178	1.14213	-1.65309	0.630582	0.634013	NaN	NaN	NaN	NaN	NaN	NaN	NaN	NaN
NaN	NaN	0.896034	0.824428	1.09497	0.936651	0.773209	0.995848	0.939666	1.16155	0.90875	0.158415	0.719569	NaN	NaN	NaN	NaN	NaN	NaN	NaN	NaN	NaN
NaN	NaN	1.15689	0.621712	0.920684	0.88265	0.782906	0.707285	0.670326	0.666109	0.926214	-11.545	0.0906335	0.754023	0.859231	0.977219	0.86064	0.781649	0.808234	0.691769	0.722896	0.745522
NaN	NaN	0.805184	0.93011	1.14785	0.803201	1.14612	0.86403	0.94879	0.873943	0.830697	5.63069	1.52714	0.875081	NaN	NaN	NaN	NaN	NaN	NaN	NaN	NaN
NaN	NaN	0.544122	0.524497	0.646387	0.967305	0.53296	0.820133	0.872079	0.66612	0.728382	1.24004	0.451635	0.866833	0.577246	0.585338	0.734474	0.717275	0.77364	0.66374	0.74266	0.738924
NaN	NaN	0.645631	1.18351	1.11139	1.07797	0.943716	0.822783	0.885588	0.74698	1.05006	-2.85241	0.533675	0.619245	0.719552	0.844792	0.727897	0.755721	0.792701	0.758813	0.782098	0.789102
NaN	0.143251	0.615056	1.07728	0.917367	1.02019	0.825453	0.895566	1.03844	0.940169	1.06951	11.0776	1.1285	0.336287	0.617794	0.488219	0.866598	0.830295	0.837356	0.700401	0.694655	0.875214
NaN	-1.25285	1.70295	0.423808	1.05692	0.822579	0.730333	1.77069	0.927202	1.33751	1.29988	0.0575403	0.524373	0.579944	0.670032	0.70545	0.727312	0.652643	0.730313	0.718832	0.747432	0.709659
NaN	NaN	0.919803	1.00478	1.0642	0.685843	0.911533	0.590355	0.742727	0.949915	1.12206	-0.205481	0.500511	0.838878	0.875433	0.938797	0.774751	1.17648	0.887073	1.02378	1.08408	0.888906
1.388	1.40991	1.90202	1.52973	1.17459	2.08081	1.49558	1.50008	1.63809	1.26228	1.64437	-2.54288	0.280175	0.513356	0.6597	0.688468	0.749176	0.766512	0.689624	0.753292	0.772154	0.732075
-0.0800274	0.996754	0.551777	0.913561	0.890243	1.03665	0.898485	1.12253	0.966866	0.907057	0.998109	-4.70779	0.580899	1.0476	1.20809	1.1848	1.17219	1.17284	1.12488	1.18735	1.16101	1.22502
NaN	NaN	0.69279	1.86621	1.10806	1.32041	0.973853	1.07974	1.33346	1.3021	1.05833	-0.206874	0.660499	0.581386	0.674004	0.637281	0.685265	0.728591	0.604717	0.651217	0.733855	0.686774
NaN	0.309963	0.690479	0.576379	NaN	0.459067	0.742179	0.608619	0.814001	0.990562	0.677183	-3.6945	0.362916	0.611954	0.608282	0.660785	0.623073	0.623114	0.591652	0.585722	0.625543	0.574834
NaN	NaN	1.76283	0.735968	1.08046	0.968403	0.902833	0.896501	0.925367	1.1522	1.0505	-0.706501	1.2469	1.06441	1.09522	0.830424	0.868227	0.866613	1.14609	1.00967	1.02837	1.07846
NaN	0.676331	1.01551	0.574333	1.27587	1.2137	1.27194	0.760726	1.53544	1.17112	1.32489	0.191988	165.673	0.229697	0.297995	0.425449	NaN	NaN	NaN	NaN	NaN	NaN
NaN	1.94441	1.06604	0.961094	1.00195	0.658137	0.855077	0.906085	1.00534	0.807498	0.930086	0.692551	2.1305	NaN	NaN	NaN	NaN	NaN	NaN	NaN	NaN	NaN
NaN	NaN	NaN	1.04131	1.16779	1.12779	0.697144	0.954686	0.865088	0.803242	1.0456	-0.984587	-0.260451	0.688992	0.807443	0.691259	0.560015	0.677155	0.837143	0.779606	0.678897	0.670183
NaN	1.87843	1.21819	0.823826	0.972637	0.999171	1.15398	0.98193	0.930117	1.38511	0.717607	8.28805	0.096936	NaN	NaN	NaN	NaN	NaN	NaN	NaN	NaN	NaN
NaN	4.86612	0.951888	1.0506	1.01535	0.812488	0.645005	1.08707	1.03127	0.596815	0.625516	-0.301358	0.2604	0.920322	0.740196	0.928802	0.956807	0.879622	0.762321	0.763582	0.903447	0.745845
NaN	0.752407	0.678758	0.728298	0.792653	0.759159	0.825609	0.736161	0.533473	0.785544	0.729469	-2.63274	-0.0293519	0.528152	0.934779	0.667258	0.757161	0.880717	0.908376	0.980136	0.928507	0.948389
NaN	0.69929	1.16385	1.05117	0.74554	0.967218	0.849052	0.672715	0.930228	0.805467	0.947563	0.564452	0.127851	0.37604	NaN	NaN	NaN	NaN	NaN	NaN	NaN	NaN
NaN	2.08004	1.99111	1.50291	1.09578	1.08793	1.11561	1.4415	1.30467	1.1881	1.30297	-0.0414277	0.489376	0.679492	0.680017	0.686377	0.652176	0.67309	0.668187	0.658277	0.697776	0.665711
NaN	2.3739	0.799556	1.14687	1.45946	0.891371	0.888571	0.832623	1.27753	1.16443	0.967412	5.98417	0.431561	0.977928	NaN	NaN	NaN	NaN	NaN	NaN	1.39514	1.33246
NaN	0.968874	NaN	0.535935	0.509094	0.392512	0.252504	0.537164	0.524427	0.401231	0.442348	-3.25275	0.581732	0.737512	0.709358	NaN	NaN	NaN	NaN	NaN	NaN	NaN
1.09623	0.672939	1.2456	1.27572	1.3798	1.13047	1.29216	1.19472	1.22937	1.44609	1.15494	-0.0362429	0.557482	NaN	NaN	NaN	NaN	NaN	NaN	NaN	NaN	NaN
NaN	1.70635	0.64635	1.00753	1.14679	1.09921	0.713685	0.878492	0.832253	0.750589	0.982523	-3.54818	0.0735587	NaN	NaN	NaN	NaN	NaN	NaN	NaN	NaN	NaN
NaN	1.28789	1.53387	1.73093	1.20068	1.41295	1.50644	1.28032	1.54298	1.2446	1.11726	-1.49476	0.595702	1.05979	1.59176	1.08444	1.11259	0.928699	0.952393	0.879831	0.995433	0.848832
NaN	10.2237	2.10795	1.30458	0.903645	1.06767	1.27552	0.772642	0.746493	1.02272	1.14893	-11.943	0.0791131	0.459576	0.376923	0.473584	0.499194	0.478998	0.547659	0.49224	0.613318	0.482771
NaN	1.27534	1.05179	0.79571	0.78957	0.688562	0.750833	0.708459	0.673565	0.753414	0.72367	0.88196	0.0835458	1.26516	1.0959	0.966472	1.45568	1.16345	1.33791	1.10435	1.13994	1.25219
NaN	1.1722	0.962177	0.934931	0.802999	1.09676	1.0905	1.12822	0.839204	1.03745	1.01454	-1.66396	0.596587	0.787317	NaN	NaN	NaN	NaN	NaN	NaN	NaN	NaN
NaN	0.480633	1.04949	0.659443	0.657923	0.634847	0.647843	0.458269	0.742751	0.531522	0.691003	0.321652	0.196769	0.407834	0.474212	NaN	NaN	NaN	NaN	NaN	NaN	NaN
NaN	2.40449	1.18205	1.60865	1.43679	1.55209	1.36777	1.3865	1.49946	1.59075	1.61889	-0.120119	-3.47745	0.589206	0.742694	NaN	NaN	NaN	NaN	NaN	NaN	NaN
40.5756	2.602	1.69378	1.29813	1.13087	1.24002	0.95301	0.995277	1.44176	0.993591	1.12789	-3.37815	-0.0571358	0.401881	0.407659	0.506644	0.444085	0.52973	0.448818	0.504045	0.509408	0.541455
NaN	1.09211	0.889433	0.856644	1.06987	0.758003	1.07042	0.92566	1.05556	0.918131	0.741694	0.593607	0.748728	0.954949	0.770806	0.93989	0.862181	0.746266	0.872724	0.919146	0.781824	0.855185
NaN	1.486	1.40361	0.901014	0.791948	0.934747	1.29658	0.75228	1.07592	1.16181	0.917474	-0.199813	1.01722	0.821316	0.926167	0.885205	0.886693	1.00082	0.856189	1.00629	0.911632	0.984091
NaN	1.94447	0.861123	0.978147	0.775494	1.14569	1.47326	0.931185	1.11291	1.22451	1.3666	7.41993	0.410808	0.487576	NaN	NaN	NaN	NaN	NaN	NaN	NaN	NaN
NaN	1.14584	1.50581	1.76682	1.0485	1.52756	1.18382	1.58639	0.850575	0.957902	1.16537	7.94713	-0.748808	0.359769	NaN	NaN	NaN	NaN	NaN	NaN	NaN	NaN
NaN	1.58382	0.716677	0.711805	0.730962	0.885246	0.737171	0.740947	0.851348	0.908515	0.818117	1.64376	-0.0856915	0.657993	0.868737	0.901143	NaN	NaN	NaN	NaN	NaN	NaN
-0.833123	1.30397	1.51109	0.950226	0.970606	1.17784	0.702737	0.838836	1.002	0.991744	0.967785	-3.4194	0.472073	0.731116	1.62223	0.950665	0.824882	0.941202	0.754343	0.839341	1.07164	0.881078
NaN	1.33597	1.22579	1.35789	0.913075	0.921061	1.63644	1.25653	1.33887	0.906737	1.10423	-1.73885	0.993523	1.04388	NaN	NaN	NaN	NaN	NaN	NaN	NaN	NaN
NaN	0.691434	1.15796	0.84647	0.714279	0.788181	0.786895	0.78351	0.763316	0.815861	0.728357	19.302	-0.417346	0.791682	0.656111	0.490958	0.725012	0.616317	0.609933	0.621297	0.734336	0.687513
NaN	1.57582	1.56642	0.858483	1.02745	0.81133	0.895988	1.02483	0.777127	0.803755	0.716684	-0.652047	3.67333	0.550532	1.02522	0.975994	0.924457	0.792876	1.16631	1.06117	1.06767	0.851954
NaN	0.770682	0.696257	0.724355	0.649029	0.670207	0.638495	0.64607	0.593781	0.702198	0.649372	-0.818648	0.323032	0.361403	0.338238	0.329933	0.337938	0.305075	0.349358	0.363328	0.356253	0.349699
NaN	1.82165	1.86558	0.778227	0.863784	0.931758	0.60995	0.985129	0.880697	0.63109	1.12243	6.90913	0.861472	1.17757	0.755762	0.876654	1.24123	0.850615	0.815545	0.632198	0.902167	0.669615
NaN	0.895568	0.947989	0.711275	0.797648	0.791146	0.740181	0.72436	0.737935	0.752909	0.73769	3.30803	1.03437	NaN	NaN	NaN	NaN	NaN	NaN	NaN	NaN	NaN
NaN	2.35738	2.33528	1.19058	0.919295	1.03584	1.1951	0.917703	0.742104	1.24677	1.41154	2.506	1.37614	NaN	NaN	NaN	NaN	NaN	NaN	NaN	NaN	NaN
0.170996	1.00005	0.851647	0.6808	0.966906	0.941597	0.798556	0.816517	0.835483	1.28688	1.10598	-0.352582	0.768082	1.06369	0.620312	0.868784	0.845704	0.946289	0.876382	0.894585	0.80168	0.964829
NaN	1.26333	0.697844	0.692612	0.628484	0.677681	0.757126	0.762981	0.633395	0.668739	0.63542	0.810709	1.19215	1.18817	0.512278	0.542063	0.608394	NaN	NaN	NaN	NaN	NaN
NaN	1.57923	1.96799	2.28354	1.51892	1.32907	0.79504	1.94634	1.73126	1.41999	1.96238	-0.617946	1.10812	0.738137	0.599394	NaN	NaN	NaN	NaN	NaN	NaN	NaN
NaN	NaN	0.818369	1.43926	0.920423	1.1006	0.94075	1.37272	1.04219	0.971	0.807379	0.0153033	0.977329	1.24708	1.43397	1.01348	0.675455	0.573526	0.478586	0.410565	0.414086	0.598803
NaN	1.87136	1.79169	1.77465	2.01016	1.87452	1.5824	1.62012	1.54387	1.51668	1.65527	-1.12508	-0.283985	NaN	NaN	NaN	NaN	NaN	NaN	NaN	NaN	NaN
NaN	35.5336	0.986236	0.779089	0.950088	1.33955	1.05983	1.64267	0.74684	1.33186	0.63417	-8.25459	0.684838	0.501996	0.628567	0.670946	0.691503	0.636089	0.622191	0.729039	0.70684	0.643036
NaN	1.13007	2.22039	1.04339	1.44436	1.08054	0.876316	1.15026	1.37125	1.05669	1.31957	-3.68329	6.07935	0.914887	1.03866	1.13167	NaN	NaN	NaN	NaN	NaN	NaN
6.51866	1.2027	1.22959	0.954779	1.00761	1.07019	0.75345	1.37149	1.02547	1.08488	1.02053	-0.532789	1.30566	0.929486	0.85239	NaN	NaN	NaN	NaN	NaN	NaN	NaN
NaN	0.982142	1.20627	1.03273	1.09852	1.06328	0.959929	0.93976	1.07014	1.04096	1.04422	-0.312242	0.391884	0.634337	NaN	0.829719	NaN	NaN	NaN	NaN	NaN	NaN
NaN	0.906622	1.14957	0.821907	0.85523	0.92143	0.701292	0.836455	0.864351	0.772825	0.78708	-0.217619	0.221781	0.672627	NaN	NaN	NaN	NaN	NaN	NaN	NaN	NaN
NaN	0.667193	0.828695	0.760523	0.573547	0.618556	0.701321	0.604446	0.691323	0.659331	0.600759	0.670001	1.42472	0.79532	0.676088	0.830192	0.643929	0.797291	0.753972	0.863572	0.696614	0.808139
NaN	1.14482	0.969079	0.806668	0.817245	0.875815	0.754346	0.762302	0.798442	0.884805	0.757024	0.498683	0.598226	0.561362	0.777666	NaN	NaN	NaN	NaN	NaN	NaN	NaN
NaN	0.47597	0.53749	0.757047	0.624526	0.491342	0.569723	0.618953	0.582748	0.54484	0.636711	0.237261	0.543532	0.528091	NaN	NaN	NaN	NaN	NaN	NaN	NaN	NaN
NaN	1.74508	1.30906	0.706074	1.08888	0.923457	0.985503	0.955977	0.885298	1.03781	1.10729	-4.76127	-0.0401889	0.807316	NaN	NaN	NaN	NaN	NaN	NaN	NaN	NaN
-7.26197	1.39369	1.34611	0.909132	1.31233	1.19358	0.942122	1.09326	1.65074	1.29311	1.35376	-4.58395	0.107484	0.811877	0.860188	0.935439	0.913197	1.02031	0.973419	0.951809	0.980543	1.00411
NaN	NaN	1.15878	1.241	0.774553	2.17415	1.74765	1.44308	1.88319	1.07918	1.6793	0.776013	-0.284738	2.39136	0.795393	0.878073	0.673626	0.830769	0.92367	0.759766	0.68108	0.881703
NaN	NaN	1.97018	1.89348	1.2319	1.25039	0.884628	1.10233	1.0954	0.977309	1.02894	0.392235	0.442836	0.693852	0.687189	0.622561	0.601024	0.691096	0.722849	0.740897	0.6986	0.731387
0.698147	-17.0554	NaN	1.28174	1.49828	1.08391	1.04146	1.02344	1.28626	1.21983	1.22603	3.57732	0.522223	0.668714	0.596879	0.565823	0.584782	0.639447	0.634516	0.642545	0.639585	0.617464
NaN	2.30308	0.856231	1.27127	1.14475	0.698957	1.56915	1.26057	0.88723	1.34073	1.16336	6.93591	0.455965	0.585283	0.762239	0.74855	0.720884	0.825435	1.10435	0.896099	0.999753	0.857527
NaN	0.83746	1.12216	0.903643	1.00193	0.866767	0.939026	0.911213	0.684368	1.30562	0.880506	0.618837	0.503068	NaN	NaN	NaN	NaN	NaN	NaN	NaN	NaN	NaN
NaN	NaN	1.86314	1.15907	1.74088	1.55006	2.18416	1.0459	1.4188	1.23412	1.12238	9.15476	2.54005	0.587724	0.899922	NaN	NaN	NaN	NaN	NaN	NaN	NaN
NaN	1.12172	0.685496	0.993733	1.04002	0.903129	1.08751	0.926927	0.835334	0.808686	0.846136	-0.158926	0.741725	NaN	NaN	NaN	NaN	NaN	NaN	0.767065	0.873405	NaN
NaN	0.975998	0.829852	0.590067	0.634552	0.679199	0.600338	0.56106	0.57821	0.650442	0.631415	-4.48645	0.883564	NaN	NaN	NaN	NaN	NaN	NaN	NaN	NaN	NaN
NaN	1.60582	1.54189	0.972627	1.33949	1.27317	1.42715	1.05845	1.17696	1.11565	1.16394	-1.25922	0.784144	NaN	NaN	NaN	NaN	NaN	NaN	NaN	NaN	NaN
NaN	3.01076	1.79403	1.94475	1.56344	1.35159	1.02736	0.879617	1.09816	0.856017	0.869209	-5.54137	0.332358	0.696497	NaN	NaN	NaN	NaN	NaN	NaN	NaN	NaN
NaN	1.28393	1.0873	1.1371	0.969832	0.941001	0.845489	0.93344	0.964323	0.877726	0.982762	3.32625	-8.26758	1.84047	0.947669	0.926797	NaN	NaN	NaN	NaN	NaN	NaN
NaN	1.52726	1.71122	1.40139	1.18449	1.20424	1.02285	1.2807	1.20296	1.4001	1.07957	-0.170041	1.82107	0.97727	0.942446	0.93984	1.48266	1.3398	1.12085	1.40437	1.55531	1.99618
-0.103368	1.14298	1.20666	1.01563	1.00117	0.838115	0.954571	0.998428	0.830302	0.9245	0.734972	1.40299	1.75279	1.25906	0.965787	1.17055	1.17484	1.11435	0.951824	1.07123	0.939798	1.09935
NaN	0.89406	1.09131	0.889939	0.966561	0.80923	0.924614	0.773245	0.852989	0.769834	0.783967	-1.34457	0.112066	0.40881	0.486201	0.553165	0.519964	0.50504	0.530322	0.529059	0.556087	0.525153
NaN	1.29029	1.40871	1.05368	0.969549	1.04949	1.12009	0.918212	1.08342	1.15971	0.83947	-3.94978	1.07935	0.796551	1.25231	1.15019	NaN	NaN	NaN	NaN	NaN	NaN
NaN	-9.81399	3.69242	2.65058	2.81692	2.35775	2.36584	2.09464	2.37072	2.36288	2.08777	2.8353	0.911101	0.870138	0.750683	0.747387	0.84432	0.808397	0.832518	0.720145	0.756616	0.726064
NaN	-2.80659	NaN	5.90902	1.75834	1.89921	1.58348	1.5414	1.51442	1.4309	1.24206	-0.241778	0.623715	1.24288	0.864793	1.02773	1.15497	1.08116	1.06719	1.08382	0.980801	0.776511
0.827227	6.25518	3.22094	1.77708	1.58287	2.08602	1.26621	1.50697	1.98155	1.78903	1.55758	-0.434608	0.491272	1.11788	0.502351	0.667582	0.788419	0.758661	0.711858	0.782081	0.791377	0.695168
NaN	NaN	0.944844	1.31008	1.05642	1.11518	0.786395	0.760974	0.862448	0.962342	0.816266	-0.144629	1.27253	NaN	NaN	NaN	NaN	NaN	NaN	NaN	NaN	NaN
NaN	NaN	3.27957	1.14909	0.988997	0.637283	0.882223	0.97952	0.983037	0.845753	0.904083	1.22663	0.286689	0.982492	0.7823	0.860002	0.795188	0.958413	0.9913	0.777382	0.831119	1.01754
NaN	2.17697	1.08443	1.31408	1.22548	1.31352	1.22384	1.25031	0.905133	1.21053	1.4591	2.00013	1.62705	0.699089	NaN	NaN	NaN	NaN	NaN	NaN	NaN	NaN
NaN	0.420972	1.33136	0.554738	0.972755	0.708662	0.678366	0.796146	0.528016	0.734185	0.601958	0.709119	1.11893	0.817517	1.2667	0.831624	1.14194	1.04604	1.22813	1.17406	0.998034	0.994145
NaN	3.89445	1.57429	0.892581	0.748948	0.781705	0.557531	0.781883	0.818186	0.717805	0.785222	-1.53586	1.0226	NaN	0.871894	NaN	NaN	NaN	NaN	NaN	NaN	NaN
NaN	NaN	NaN	0.522531	0.697457	0.733667	0.520201	0.5149	0.996619	0.716059	0.555687	0.247856	3.5971	0.728023	0.742706	0.958965	0.992924	0.826119	0.935561	1.01489	1.06707	0.964512
2.37748	1.89036	1.6987	1.18965	1.13444	1.06978	0.940385	1.05124	1.3764	1.18764	1.26593	19.2613	0.52754	0.912649	1.3774	NaN	1.09739	NaN	NaN	NaN	NaN	NaN
NaN	3.54638	1.49964	0.936352	0.964822	1.10906	0.757775	0.862907	0.812248	0.856113	0.847672	-2.13258	1.28589	1.16002	1.39761	1.26383	1.30787	1.46323	1.40254	1.524	1.49747	1.50393
NaN	1.78642	0.840579	1.48274	0.822389	1.07649	0.606922	0.957778	0.845885	0.824413	0.867321	1.59806	-3.07464	1.83078	0.776447	0.864519	0.941062	1.169	0.967686	1.28187	1.13581	0.893782
NaN	-1.85307	1.79373	1.51709	0.883387	0.906237	0.867637	1.10354	1.02668	0.910544	0.871833	-1.04932	0.370513	0.981599	0.852556	0.830005	0.925334	0.863499	0.882642	0.870536	0.848059	0.7686
NaN	1.13298	1.17707	1.6163	0.824214	0.509284	0.923711	0.527461	0.713303	0.859926	0.738987	3.11345	3.94137	1.68948	1.45905	0.87109	0.859002	1.13462	0.787638	0.930835	1.21767	1.18482
NaN	0.78756	1.73074	1.19809	0.670323	1.65632	1.9602	1.61318	1.1038	0.85503	0.859319	34.3662	1.27592	0.998396	1.1915	1.29816	1.12085	1.00446	0.981139	1.07722	0.963785	0.973459
NaN	0.398379	0.869766	0.734169	0.64746	0.527817	0.690015	0.616967	0.773992	0.679132	0.61602	0.330894	1.46548	1.00511	1.34984	0.730425	NaN	NaN	NaN	NaN	NaN	0.850967
NaN	1.7341	1.31264	1.27942	1.23088	1.12659	1.15258	1.0865	1.22643	1.34978	1.04449	-2.28352	0.404606	1.09682	0.924359	NaN	NaN	NaN	NaN	NaN	NaN	NaN
NaN	2.24456	1.21787	0.733585	0.729458	0.944538	0.823958	0.779481	0.954895	0.838965	0.965257	-1.87216	0.571555	0.644039	0.579942	0.664108	0.573137	0.576771	0.633182	0.596844	0.609806	0.611393
NaN	1.31442	0.931758	1.13229	1.20542	1.07371	1.48823	1.62855	0.78076	1.15685	1.55745	0.491266	0.773926	1.38339	1.08441	1.01521	1.09765	1.11214	1.30313	1.29264	1.21739	1.15801
NaN	5.18633	2.36624	1.27329	1.50387	1.35657	1.35784	1.19184	1.31549	1.20945	1.35757	-0.922868	0.735584	0.847172	0.660758	0.909057	0.810411	0.843951	0.951578	0.83724	0.861714	0.801064
NaN	1.37444	1.04344	0.693005	0.635582	0.672625	0.561644	0.634461	0.839801	0.894988	0.723608	0.290653	1.16784	1.75103	1.44771	1.48228	1.29739	1.33141	1.70898	1.69925	1.4716	1.45241
NaN	2.20654	0.452033	0.788941	0.723125	0.655821	0.745644	0.719137	0.597444	0.541098	0.619486	-1.44324	0.667898	1.03329	0.87767	0.96304	0.907205	1.10408	1.02418	0.721879	0.854578	0.888147
NaN	NaN	1.5538	1.265	1.11975	0.986733	1.05956	1.03306	0.956851	1.01727	0.971627	1.31174	0.93564	1.06274	1.09549	1.00411	0.98251	0.817938	0.63882	0.833922	0.809875	0.81817
NaN	2.18522	1.31602	1.18537	1.1872	1.10024	0.996507	0.978085	0.951292	1.19629	1.21827	-0.898087	0.433237	0.647924	NaN	NaN	NaN	NaN	NaN	NaN	NaN	NaN
NaN	1.65787	0.773024	0.688638	0.991207	1.20775	1.23375	1.09579	1.27625	0.971255	1.07692	-0.918662	0.952993	NaN	NaN	NaN	NaN	NaN	NaN	NaN	NaN	NaN
NaN	1.5833	1.57663	1.23821	1.4356	1.35364	1.26837	1.36471	1.23957	1.24405	1.57677	1.34931	1.3227	0.795678	0.987642	0.937096	1.10992	1.03154	0.90592	1.05556	1.07156	0.933569
NaN	0.992805	1.55329	1.27798	1.52304	1.32854	1.32441	1.42884	1.12914	1.2522	0.988738	-2.56758	0.121675	0.75265	NaN	NaN	NaN	NaN	NaN	NaN	NaN	NaN
5.77367	1.33033	1.25794	1.0646	1.12217	0.826353	0.922992	0.94104	0.922212	0.956586	1.13147	1.83772	0.646141	1.02512	1.02442	1.05663	0.94528	1.07378	1.00957	1.17359	1.0787	1.06756
NaN	NaN	0.546427	1.79613	1.74998	0.695478	0.874731	0.8132	0.754931	0.689552	0.744856	0.52872	-0.297481	1.16823	0.836724	1.25296	1.13573	0.994436	1.41196	1.1629	1.44184	1.51307
NaN	2.77266	1.48839	1.05179	1.27151	1.77727	1.47288	1.42257	1.77985	1.78677	1.03798	-39.8431	0.39438	0.463958	NaN	NaN	NaN	NaN	NaN	NaN	NaN	NaN
NaN	-2.5555	NaN	1.8286	1.24034	1.96949	2.55918	2.22747	2.71413	2.01423	1.26642	-0.328576	-0.0427654	0.619162	1.32519	0.960275	NaN	NaN	NaN	NaN	0.719688	0.828964
NaN	2.66906	1.5421	1.26159	1.3347	1.47275	1.32167	1.35101	1.15118	1.36615	1.31525	8.88118	1.10353	0.529854	0.550819	0.604913	0.642608	0.720691	0.658868	0.673929	0.558436	0.673128
NaN	1.2615	1.21772	0.854724	0.817114	0.936964	0.991917	0.955121	0.862288	0.935842	0.731759	0.431599	0.286929	0.952153	0.633173	0.649908	0.707937	0.656792	0.42853	0.328282	0.367641	0.626303
NaN	0.607622	2.61151	2.24775	1.05388	1.46237	1.36866	1.32724	1.17635	1.40047	1.27122	41.8598	0.5419	0.665433	0.734833	0.646216	0.750388	0.708172	0.710586	0.837118	0.738892	0.832352
NaN	NaN	NaN	NaN	0.740118	1.55541	1.02965	1.27627	0.705402	0.818949	0.921578	-0.807168	-0.175325	1.00723	1.10611	0.973825	1.14283	1.08363	1.16978	1.11144	1.03991	1.61485
NaN	0.577618	1.25178	1.03704	1.23888	1.00138	1.21832	1.03329	1.07624	1.39618	0.899104	-0.290243	0.480993	0.867015	0.759665	0.729332	0.729476	0.994789	0.779067	0.789752	0.63527	0.818678
NaN	1.44168	1.52544	1.06325	0.999026	1.18322	1.04082	0.887367	1.01778	0.904591	1.08423	-0.983948	0.288993	0.881232	NaN	NaN	NaN	NaN	NaN	NaN	NaN	NaN
NaN	1.53851	0.995915	0.880138	0.892683	1.0628	0.813853	1.04164	0.882484	0.934016	1.07857	-1.93197	0.440842	0.80735	0.566104	0.841712	0.677908	0.753772	0.852483	0.841589	0.896414	0.899077
NaN	1.06042	0.826244	0.855811	0.792162	0.692383	0.915625	0.782436	0.844861	0.756208	0.901033	-0.181487	1.00818	0.667412	0.596549	0.956234	0.927903	1.02366	1.06915	1.16417	0.966991	0.94864
NaN	1.23078	1.02444	1.06507	1.17023	0.772709	0.912773	0.912847	0.927143	0.909932	0.947646	35.5804	0.743799	0.935596	1.04805	1.61173	1.04953	1.10834	1.21359	1.14679	1.02712	0.842261
NaN	1.44867	1.19914	0.720929	0.866585	0.923373	0.803439	0.892911	0.568226	0.845307	1.0667	-1.02006	2.61237	0.50373	0.509962	0.887451	0.666524	0.68875	0.671153	0.64452	0.713665	0.819434
NaN	NaN	0.943735	1.06432	0.88535	0.516475	0.950608	0.773409	0.953075	1.17068	0.971963	-0.147716	0.0430354	0.783724	0.579425	NaN	0.607042	NaN	NaN	NaN	NaN	NaN
NaN	1.00974	1.75311	1.26521	0.965838	1.14847	1.17083	1.22429	0.96445	0.983102	1.15175	0.0282418	0.722802	0.872755	0.885001	0.912323	0.907286	0.907467	0.871779	0.887962	0.857865	0.936194
NaN	1.98324	1.00558	1.04503	1.19069	0.714957	0.904561	0.883349	1.08586	0.959082	0.999087	0.0728457	0.225614	0.65818	0.75697	0.647675	0.690206	0.837954	0.684225	0.543196	0.701742	0.675037
NaN	2.1005	1.90576	1.00342	1.03031	0.867398	1.00404	0.951343	0.873182	0.860178	0.9547	6.36441	1.91293	0.811514	0.977218	1.08845	1.1028	1.17392	1.20172	1.07203	1.14225	1.24178
NaN	0.937876	1.20168	1.00743	0.74768	0.878829	0.822778	0.881262	0.610958	0.717253	0.700238	-0.239262	0.791962	0.465991	0.562127	0.583202	0.532847	0.621684	0.6337	0.638604	0.672035	0.724947
NaN	0.286144	0.937684	0.887863	1.02662	0.606595	0.631673	0.689143	0.596066	0.777375	0.897463	0.255741	-0.331675	0.842649	NaN	NaN	NaN	NaN	NaN	NaN	NaN	NaN
NaN	1.62446	1.66174	0.873406	1.36231	0.69919	1.13603	1.15705	1.214	1.50033	1.27779	0.403998	1.2097	1.11813	0.86153	1.13963	1.12904	1.00303	1.18023	0.896024	0.996564	1.13896
NaN	NaN	-6.38051	1.07796	1.01587	1.03647	1.03679	1.1048	0.982412	1.42717	0.76989	19.6477	-0.475898	0.955188	1.29717	0.991524	1.18373	0.81615	1.04127	1.27228	1.10234	1.07835
NaN	2.30554	1.65549	1.30727	1.0001	1.04273	1.03395	1.03574	1.09464	1.1504	0.946669	0.530846	0.220466	0.602253	0.54139	0.663004	0.631127	0.668002	0.659988	0.607993	0.683779	0.637951
NaN	1.38194	1.01024	0.895594	1.19919	1.02964	1.11085	1.00836	1.10165	1.44012	1.03279	-2.8112	0.830002	0.509767	0.577743	0.777656	0.830653	0.999785	1.17315	0.78949	0.850957	0.90249
-2.01003	1.6483	1.49512	1.23522	1.01699	1.07196	1.58936	1.60882	0.836081	1.11027	1.30712	-0.357119	-2.82473	0.629653	1.13344	0.705405	1.26869	1.22321	1.1798	1.22798	1.00383	1.22098
NaN	1.55739	0.989363	0.929238	0.61911	0.72333	0.715397	0.711253	0.674209	0.740197	0.724684	-0.8093	0.833688	NaN	NaN	NaN	NaN	NaN	NaN	NaN	NaN	NaN
-0.687595	2.37439	5.01037	1.12606	1.9949	0.906349	1.44203	1.11078	1.84725	1.41242	0.906796	-1.14486	-4.50766	1.37429	0.818369	0.981961	0.794261	1.30044	0.825389	0.861362	1.17835	0.670376
NaN	1.13596	1.27847	0.977386	0.791819	0.768539	0.727037	0.764679	0.855441	0.945254	0.692104	-10.5911	0.10034	0.796767	0.706903	NaN	NaN	NaN	NaN	NaN	NaN	NaN
-0.271656	3.6962	1.45677	1.59436	1.61518	1.5173	1.22881	1.25735	1.27364	1.20427	1.08223	-3.20316	-0.20559	1.10877	NaN	NaN	NaN	0.922242	NaN	NaN	NaN	NaN
-0.00808944	0.83506	1.26373	1.56364	1.11028	1.50567	1.16093	0.88249	1.37591	1.32171	1.49306	-1.08127	0.576195	1.05751	0.82974	1.33085	0.876121	0.850828	0.718115	0.756745	0.809771	0.816696
NaN	1.80075	2.5621	1.22072	1.7737	1.15359	1.94907	1.58171	1.9988	1.63001	1.76822	67.2958	0.991663	0.966697	0.735312	0.776999	0.777372	0.789511	0.883036	0.837843	0.757841	0.804793
NaN	NaN	1.49414	1.32631	1.72438	1.79959	1.3661	1.38254	1.65154	1.28163	1.28127	-0.854935	2.28606	NaN	NaN	NaN	NaN	NaN	NaN	NaN	NaN	NaN
NaN	1.86227	0.902383	1.21421	0.995142	1.16386	1.01103	1.1491	1.08086	1.12377	1.32087	0.02085	0.523131	NaN	NaN	NaN	NaN	NaN	NaN	NaN	NaN	NaN
NaN	2.78079	1.38548	1.07437	0.942266	0.989929	0.923179	1.21079	0.878075	1.03353	1.07477	-0.540887	1.79687	1.59956	NaN	NaN	NaN	NaN	NaN	NaN	NaN	NaN
NaN	2.67779	2.41947	2.18638	1.94137	1.95716	1.98857	1.96956	1.99483	1.76485	1.48402	-0.164974	0.298084	0.569719	0.263543	NaN	NaN	NaN	NaN	NaN	NaN	0.602955
NaN	2.63014	2.0577	1.8239	1.59742	1.49932	1.58697	1.48026	1.33888	1.42725	1.47064	-0.716736	0.597373	0.457256	NaN	NaN	NaN	NaN	NaN	NaN	NaN	NaN
NaN	0.847831	0.833724	0.769313	0.770073	0.711097	0.748899	0.687205	0.729874	0.678229	0.708779	-0.37025	0.333941	0.432484	0.490636	0.538394	0.691051	0.558187	0.499948	0.508549	0.458867	0.579238
-0.280947	-145.569	2.3312	1.48262	1.95282	1.2682	1.35779	1.37715	1.7387	1.31573	1.25665	-0.875539	-1.30393	1.01337	0.572978	NaN	NaN	NaN	NaN	NaN	NaN	NaN
NaN	1.81413	1.13719	1.10018	1.0333	0.985628	0.942924	0.963317	0.887375	0.856667	0.849138	-0.507011	1.35158	0.588478	NaN	NaN	NaN	NaN	NaN	NaN	NaN	NaN
7.01201	NaN	2.01047	1.10294	1.09951	1.40658	1.54331	1.09728	1.37973	1.09634	1.25439	-0.0680504	0.307171	0.53946	NaN	NaN	NaN	NaN	NaN	NaN	NaN	NaN
NaN	8.45579	3.19864	0.857103	0.691589	0.987577	0.869479	0.83724	0.960953	0.913249	0.752994	-1.18746	1.30926	0.872448	NaN	1.22244	NaN	NaN	NaN	NaN	NaN	NaN
NaN	1.97759	1.92745	1.21367	0.869367	0.976139	0.876557	0.792432	1.13428	0.864286	0.968451	1.98527	0.424613	0.520168	0.525934	0.41916	0.448209	0.497504	0.444524	0.481714	0.430554	0.471047
NaN	0.866965	1.19349	1.00391	1.27317	1.57495	1.17828	1.18258	1.16984	1.1217	1.08803	-0.435681	0.335904	0.59274	NaN	NaN	NaN	NaN	NaN	NaN	NaN	NaN
NaN	NaN	0.795406	NaN	0.61954	0.530718	0.848137	0.729423	0.984482	0.460823	0.538349	0.689206	0.37577	NaN	0.873426	NaN	NaN	NaN	NaN	NaN	NaN	NaN
NaN	NaN	0.669978	1.14962	1.51543	0.682748	1.0322	0.917599	0.497856	0.761589	1.0205	-0.413791	-0.384395	1.17619	NaN	NaN	NaN	NaN	NaN	NaN	NaN	NaN
NaN	NaN	3.87024	1.0544	2.36521	1.46082	1.31973	1.1931	1.2384	1.44454	1.65587	-0.881605	-0.500918	0.459257	0.631011	0.653294	0.737826	0.723447	0.744891	0.51791	0.563219	0.733744
NaN	1.41715	1.91416	1.26766	1.21164	1.05619	1.10367	1.09993	1.0382	1.0488	1.00009	1.49277	1.30271	0.857083	1.07976	NaN	NaN	NaN	NaN	NaN	NaN	NaN
NaN	1.49071	1.38844	2.32804	0.991051	0.667235	0.643668	1.04476	0.948445	0.928312	0.832202	0.891389	0.285775	0.775501	0.808658	0.792262	0.757486	0.686139	0.747885	0.757151	0.763244	0.912684
NaN	NaN	4.84769	1.89686	1.69899	1.45044	2.85498	1.65156	1.31046	1.2569	1.86557	0.625308	2.25678	0.743263	0.842493	0.83481	0.80464	0.836074	0.951665	0.790249	0.956365	0.992538
NaN	NaN	6.06276	1.83221	3.02776	1.68338	1.00701	0.804948	1.53899	1.4229	1.39356	-1.14612	0.403531	0.628769	0.58635	0.625003	0.639091	0.618676	0.635267	0.59438	0.625982	0.613955
NaN	2.46474	2.01508	1.55471	1.77802	1.76028	1.52238	1.39208	1.40408	1.37375	1.22894	-5.1323	0.531731	0.548136	0.677269	NaN	NaN	NaN	NaN	NaN	NaN	NaN
NaN	0.904538	1.68843	1.00409	1.51236	1.54224	0.959659	1.35772	0.766463	0.918956	1.52399	57.7541	1.75347	0.59765	0.842232	0.839429	0.868582	0.84704	0.889355	0.922796	0.905069	0.800689
NaN	-2.61571	NaN	3.24332	1.14269	0.886549	0.915422	0.815854	0.766573	0.849775	1.22771	-0.516946	-1.73752	0.409317	0.77041	0.871555	0.769059	0.922107	0.645205	0.803794	0.748089	1.04062
-7.84787	1.93569	2.45648	0.863744	1.10456	1.05393	0.953295	0.672106	1.2853	1.4501	1.21475	1.09511	-0.465872	1.58772	0.762353	0.702386	1.04651	1.27676	0.862507	1.05353	1.11578	1.02999
NaN	NaN	2.22832	1.22084	1.02635	0.764729	0.533665	0.85012	0.762166	0.722332	0.688145	0.531906	0.708594	NaN	NaN	NaN	NaN	NaN	NaN	NaN	NaN	NaN
-0.00909781	0.810099	0.784827	0.852049	0.7604	0.793358	0.746977	0.682091	0.692485	0.687557	0.727022	0.666322	1.09133	0.56486	0.79294	0.697015	0.804783	0.777305	0.79988	0.617668	0.575427	0.653967
NaN	1.79108	1.12681	1.44029	0.88142	1.01711	1.04668	0.993205	0.819221	0.999371	0.838316	1.67155	0.450845	NaN	NaN	NaN	NaN	NaN	NaN	NaN	NaN	NaN
NaN	NaN	0.463714	0.827641	1.11138	0.891648	0.942486	1.45621	1.05954	0.874077	1.01946	3.76413	-0.0254354	0.802553	NaN	NaN	NaN	NaN	NaN	NaN	NaN	NaN
-1.42515	2.07053	2.09587	2.03462	2.21242	1.98505	1.86471	1.64885	1.64863	1.64254	1.52525	0.994822	2.00101	1.88856	1.66367	1.35169	1.18612	1.5495	1.59705	1.33957	1.71338	1.50155
NaN	NaN	1.06702	2.08829	1.51436	1.30058	1.11882	1.15793	0.995545	1.11855	1.10692	0.88982	0.438724	0.661705	0.831403	NaN	NaN	NaN	NaN	NaN	NaN	NaN
NaN	2.73057	1.58886	1.29306	1.15724	1.2275	1.19815	1.02047	1.03511	0.993767	1.04828	1.20401	0.935986	0.866374	NaN	NaN	NaN	NaN	NaN	NaN	NaN	NaN
NaN	1.98588	1.25605	1.28729	1.0553	1.14544	0.914635	0.807671	0.907426	0.903805	0.881698	1.76404	0.179855	0.419258	0.560926	0.501114	0.54233	0.517799	0.553418	0.566629	0.517176	0.511347
NaN	1.20896	1.66233	1.5386	0.974064	1.18975	1.03484	0.885437	0.893528	1.38661	0.904615	-2.55854	0.352213	0.782609	0.766539	0.767338	0.690922	0.682736	0.888417	0.46492	0.56723	0.891393
NaN	1.55157	0.855305	0.962415	0.888962	0.785978	0.711482	1.00364	1.08392	1.22704	0.793178	-0.0727256	0.652755	1.24689	0.854973	1.05326	1.03584	1.03634	1.11645	1.00888	1.06681	1.05465
NaN	1.3602	3.15555	1.90988	1.57868	1.2781	1.55882	1.90175	1.18209	1.22591	1.67878	0.346238	0.766653	NaN	0.46426	NaN	NaN	NaN	NaN	NaN	NaN	NaN
NaN	0.817752	1.7135	1.22685	1.00557	1.09905	1.16799	0.932741	0.908893	0.968152	1.02672	-0.300121	-0.0322778	0.258985	0.151427	0.457618	0.52603	NaN	NaN	NaN	0.571056	0.666635
NaN	NaN	2.04329	1.08078	1.59036	0.831791	1.03608	0.943752	1.07586	0.90442	1.36494	1.59183	0.733536	0.677102	0.758365	0.91981	0.888629	0.87336	0.85329	1.02514	1.05093	0.90932
-0.0848214	NaN	1.73339	1.07512	1.51622	1.06902	1.21914	1.38774	1.50858	1.0275	1.10405	-0.21726	-0.186121	0.197971	0.0232186	0.379668	0.551507	0.548011	0.51214	0.389398	0.465472	0.558627
NaN	NaN	0.986255	0.885064	1.12911	1.1189	1.02367	1.01626	0.903772	0.84702	0.821753	3.94148	0.219155	0.481034	0.318514	0.555152	0.559094	0.831935	0.794748	0.663303	0.80409	0.772138
NaN	NaN	1.19309	0.962722	1.49933	1.38777	1.11833	1.05322	1.19735	1.0295	0.984805	0.997494	0.716827	0.594502	1.0705	1.08308	0.805259	NaN	0.983556	1.14992	NaN	NaN
NaN	2.37908	1.98633	1.22347	1.15071	1.07796	1.24589	0.915824	0.964364	0.98096	0.920606	0.767135	0.471725	0.559229	NaN	NaN	NaN	NaN	NaN	NaN	NaN	NaN
NaN	NaN	0.340757	0.489686	0.487337	0.45232	0.513043	0.582975	0.668943	0.637085	0.59595	1.72825	-0.393026	0.929896	0.917981	NaN	NaN	NaN	NaN	NaN	NaN	NaN
NaN	0.481317	1.26731	0.772597	1.32029	1.20758	1.23098	1.10998	1.31736	1.06377	0.954286	0.950835	0.431702	0.62398	NaN	NaN	NaN	NaN	NaN	NaN	NaN	NaN
NaN	3.38569	1.81609	1.7331	1.1862	1.23896	1.29822	1.37422	1.48332	1.5074	1.17249	-9.50363	1.44612	0.652125	0.745329	NaN	NaN	NaN	NaN	NaN	NaN	NaN
NaN	1.81843	1.40415	1.27869	1.18876	1.12396	0.945077	1.00706	0.937307	1.01965	0.894986	-0.457455	0.615736	NaN	NaN	NaN	NaN	NaN	NaN	NaN	NaN	NaN
NaN	2.86456	2.29188	1.71041	1.63382	1.54788	1.46099	1.48388	1.45629	1.25529	1.52571	-0.0139387	0.489845	0.697385	0.77099	0.821802	0.934745	0.921576	0.888195	1.00867	0.909509	0.896436
NaN	0.745649	2.67482	1.61958	0.975524	0.851441	0.999857	0.732109	0.948939	0.916139	0.930367	-1.99848	0.356668	0.466954	0.534362	0.552338	0.516967	0.538481	0.554929	0.565213	0.587786	0.561279
NaN	NaN	NaN	NaN	0.669934	1.01803	0.767039	0.733294	0.823429	0.782216	1.15174	-3.51208	0.81704	1.09824	NaN	NaN	NaN	NaN	NaN	NaN	NaN	NaN
NaN	1.377	0.848752	1.09155	1.01545	1.02101	0.952486	0.908588	0.898649	0.962883	0.853777	-0.911369	0.455142	0.727424	NaN	NaN	NaN	NaN	NaN	NaN	NaN	NaN
NaN	NaN	NaN	1.21584	1.84394	1.25269	1.46035	1.45067	1.1155	1.0896	0.928306	0.727514	0.83713	0.733043	0.671715	0.832988	0.714225	0.849573	0.730098	0.660024	0.715048	0.784914
NaN	2.38783	1.55626	1.58572	1.17864	0.971334	1.16229	1.2442	1.77279	1.26083	1.19868	2.72322	0.630567	0.604995	0.550566	0.737086	0.692579	0.720001	0.74552	0.629738	0.659836	0.761664
NaN	0.90169	1.30049	1.24645	1.41386	1.35208	1.44378	1.20904	1.21615	1.07767	1.25082	-0.457716	17.6655	1.3869	2.14284	1.24259	0.947669	1.03279	1.28232	1.24908	1.65753	1.70487
NaN	1.1131	4.15114	1.22957	0.917391	0.6344	0.822991	0.642369	0.775116	0.783067	0.80932	0.241188	0.124136	NaN	0.648925	NaN	NaN	NaN	NaN	NaN	NaN	NaN
NaN	2.94926	1.75476	1.70745	1.59914	1.21652	1.45283	1.47263	1.26248	1.31758	1.28236	2.22406	0.346813	NaN	NaN	NaN	NaN	NaN	NaN	NaN	NaN	NaN
NaN	1.81	1.01384	1.3329	1.30942	1.17197	1.50563	1.56743	1.16209	1.53894	1.20287	0.0383034	1.90732	0.74103	0.65561	0.593126	0.666263	0.930975	0.611701	0.934818	0.95411	0.797527
NaN	NaN	1.5156	1.45176	1.38329	1.25218	1.18024	1.4062	1.23372	1.29764	1.25793	7.59936	0.0705227	0.246338	0.851083	0.759014	0.858475	1.24538	1.14775	0.910633	1.12796	1.1781
NaN	NaN	1.79046	0.956285	1.24573	0.813423	0.983903	0.749965	0.658542	0.814322	0.523355	2.16234	0.0182913	0.871934	1.03359	0.950086	0.839616	0.969079	0.861441	0.743712	0.849552	0.704549
NaN	NaN	NaN	1.51905	0.520334	0.801401	0.586581	0.729046	0.649992	0.404725	0.704986	-0.735797	-0.0619684	0.549618	NaN	NaN	NaN	NaN	NaN	NaN	NaN	NaN
NaN	NaN	1.88823	0.840111	1.03481	1.00619	1.14565	0.888735	0.919169	1.45618	0.780477	-0.995002	0.0883035	0.174668	0.571956	0.700274	0.615744	0.711065	0.748981	0.745284	0.790556	0.759761
-0.620909	NaN	1.52895	1.22951	1.43214	1.10399	1.17389	0.857356	0.980633	0.850387	0.821809	6.6902	1.20882	0.718678	NaN	NaN	NaN	NaN	NaN	NaN	NaN	NaN
NaN	-6.75421	3.25687	2.93034	1.70237	1.43527	1.33978	1.57953	1.53398	1.1619	1.56633	-1.72613	0.166012	0.556237	0.900104	0.749032	1.07581	0.854016	0.754564	0.812028	1.05494	0.693545
NaN	-284.803	2.16455	1.44977	1.2708	1.31453	1.52078	1.39509	1.59159	1.38413	1.31935	0.325851	0.774461	0.761543	0.891841	0.798751	0.75741	0.795754	0.865118	0.814866	0.813819	0.792671
NaN	4.75552	0.873514	1.28913	1.97467	1.59136	1.51354	1.35811	1.19308	1.03224	1.08132	-2.47149	0.688028	1.19409	1.44566	1.41971	1.32019	1.28276	1.47677	1.35273	1.39326	1.2418
NaN	2.18575	1.62216	2.22369	1.624	1.82911	1.92181	1.34789	1.33901	1.55413	1.39124	-0.778261	0.0685483	NaN	NaN	NaN	NaN	NaN	NaN	NaN	NaN	NaN
NaN	1.07597	1.33301	1.4687	1.26158	1.39727	1.72502	0.95848	1.34304	1.62298	1.55319	4.57784	NaN	NaN	NaN	NaN	NaN	NaN	NaN	NaN	NaN	NaN
NaN	2.86652	2.40355	1.35221	1.15394	0.880068	0.988777	1.04019	0.953839	1.34681	1.03446	0.998816	0.849908	0.748064	NaN	NaN	NaN	NaN	NaN	NaN	NaN	NaN
NaN	NaN	0.5093	1.11556	1.07682	0.791132	1.4788	0.814243	0.702773	0.927227	1.1607	2.05737	0.150349	0.555888	0.654723	NaN	NaN	NaN	NaN	NaN	NaN	NaN
NaN	5.67211	1.66562	1.43903	1.63871	1.35428	1.50317	1.42245	1.40633	1.31293	1.46728	-4.8932	0.411483	1.17666	1.05095	1.20027	1.16869	1.25214	1.10556	1.20786	1.19415	1.16356
NaN	1.6044	0.913665	1.11601	0.98155	1.2172	0.894532	0.721205	0.766929	0.828511	0.681726	-0.600587	0.277992	0.528557	0.509407	0.519331	0.558836	0.575007	0.570967	0.565363	0.577903	0.607026
NaN	NaN	4.43206	2.6865	2.69766	1.71255	1.39917	1.25658	1.21503	1.61596	1.41646	2.17863	0.55769	0.616781	NaN	NaN	NaN	NaN	NaN	NaN	NaN	NaN
NaN	-143.125	4.00145	3.04479	1.85945	1.67392	1.60074	1.32866	1.40247	1.35508	1.38725	-2.61014	0.396989	0.592337	0.688773	0.705858	0.693796	0.718495	0.725303	0.721367	0.77761	0.708881
NaN	NaN	0.642376	0.571319	1.05865	0.571419	0.654504	0.752236	0.728488	0.779697	0.802777	0.840426	0.307372	0.850281	0.890365	0.940442	0.885823	0.946113	0.885598	0.924483	1.06114	0.952379
NaN	2.47812	4.03068	1.23916	1.92217	2.1616	2.01687	1.35799	1.6215	1.50712	1.50907	-5.84391	0.276858	1.14905	0.820933	NaN	NaN	NaN	NaN	NaN	NaN	NaN
NaN	1.74814	1.10694	0.945419	0.895677	0.846475	0.830789	0.868414	0.901948	0.871077	0.890939	-0.43857	0.650593	0.68212	NaN	NaN	NaN	NaN	NaN	NaN	NaN	NaN
NaN	1.10343	1.19598	0.854141	0.92539	0.909957	0.650464	0.795261	0.766342	0.703041	0.695917	2.92561	0.278194	0.602662	0.736289	0.68977	0.710603	0.735175	0.752999	0.724985	0.734591	0.768834
NaN	1.71094	0.867788	0.763644	0.881661	0.674093	0.67798	0.694005	0.659696	0.637392	0.589656	-1.15726	1.621	0.492639	NaN	NaN	NaN	NaN	NaN	NaN	NaN	NaN
NaN	1.08619	1.05723	0.860779	0.838767	0.783116	0.768417	0.866799	0.773615	0.750253	0.784664	-2.46637	0.236289	NaN	NaN	NaN	NaN	NaN	NaN	NaN	NaN	NaN
NaN	12.1992	1.03924	1.15572	0.997853	0.941816	0.772143	0.492356	0.804596	0.580949	0.913787	-1.87681	2.7405	0.499466	0.866945	NaN	NaN	1.09106	NaN	NaN	NaN	NaN
NaN	NaN	NaN	1.04854	0.773349	0.67696	0.673124	0.71994	0.564862	0.675147	0.687409	182.219	0.056068	0.356967	0.354046	NaN	NaN	NaN	NaN	NaN	NaN	NaN
NaN	NaN	-5.62139	1.79109	1.8214	2.25879	1.56572	1.36409	1.5473	1.22563	1.24067	-2.38393	0.184371	0.585802	NaN	NaN	NaN	NaN	NaN	NaN	NaN	NaN
NaN	1.64353	3.52252	4.99927	1.67881	1.26835	1.60698	1.64216	1.44297	1.73252	1.15358	-1.13055	0.577527	NaN	NaN	NaN	NaN	NaN	NaN	NaN	NaN	NaN
-18.5399	2.05668	1.46677	1.93029	1.76944	1.38117	1.57292	1.2854	1.56021	1.53259	1.45159	4.95805	-0.0185394	0.468253	NaN	NaN	NaN	NaN	NaN	NaN	NaN	NaN
NaN	-59.1046	3.68875	1.57558	1.60559	0.92731	1.02735	0.881714	1.1489	0.998526	0.908579	3.68232	0.686095	1.21533	NaN	NaN	NaN	NaN	NaN	NaN	NaN	NaN
NaN	1.22449	1.62561	1.09262	1.1265	0.868276	0.980534	0.926533	0.898873	0.889483	0.730756	-2.16821	0.831512	1.12859	0.984797	1.02216	0.859347	0.917192	0.996073	0.95459	0.956269	1.21503
NaN	0.951176	1.47276	2.22886	1.61487	1.25915	1.29515	1.30354	1.21453	1.27189	1.14305	0.756664	0.276416	0.692505	NaN	NaN	NaN	NaN	NaN	NaN	NaN	NaN
NaN	NaN	1.24385	1.06432	1.11817	0.770253	0.799274	0.666511	0.787513	0.698828	0.657092	0.982297	0.69682	0.710317	0.947313	0.760913	0.981253	0.978873	0.979861	1.14391	1.06736	0.959179
-0.778002	1.80559	2.07175	2.1141	1.78563	1.28597	1.23197	1.61301	1.25711	1.41761	1.40199	-2.48999	1.05206	0.803983	NaN	NaN	NaN	NaN	NaN	NaN	NaN	NaN
NaN	1.23952	3.27198	1.86347	1.44346	1.39361	1.28082	1.08918	1.12075	1.14973	1.02502	-4.7616	0.46526	0.52619	NaN	NaN	NaN	NaN	NaN	NaN	NaN	NaN
NaN	NaN	3.3269	2.3804	2.12985	1.81382	1.79976	1.62843	1.26363	1.51839	1.26164	-0.216807	0.389301	0.730524	0.682222	NaN	NaN	NaN	NaN	NaN	NaN	NaN
NaN	0.813874	1.37705	1.28533	1.08437	0.959794	0.855819	0.924446	0.85781	0.835412	0.825057	3.23315	NaN	NaN	NaN	NaN	NaN	NaN	NaN	NaN	NaN	NaN
NaN	2.77304	2.53487	1.49032	1.68167	1.47533	1.44899	1.73518	1.33915	1.37247	1.21003	0.212863	1.49741	1.24114	NaN	NaN	NaN	NaN	NaN	NaN	NaN	NaN
NaN	2.24321	1.31646	1.22957	1.18747	1.24116	1.04871	0.92782	0.884916	0.924901	0.89433	2.68589	0.333274	0.699668	0.72127	0.799793	0.942208	0.812696	0.85462	0.850497	0.875804	0.861938
NaN	0.936652	2.78657	1.91044	1.56393	1.12905	1.72468	1.21484	1.21285	1.25683	1.29832	-262.085	0.166111	NaN	NaN	NaN	NaN	NaN	NaN	NaN	NaN	NaN
NaN	3.21202	1.84842	1.34258	1.0657	1.17545	1.29848	1.02421	1.06972	0.934518	0.973574	-0.994479	-10.2165	1.44667	0.826723	NaN	NaN	NaN	NaN	NaN	NaN	NaN
NaN	2.34973	2.15966	1.51963	1.385	1.41197	1.17207	1.22537	1.25331	1.18857	1.21017	0.36612	0.411461	0.43783	NaN	NaN	NaN	NaN	NaN	NaN	NaN	NaN
NaN	NaN	2.57054	1.20123	1.54466	1.48096	1.00714	0.989316	1.40227	1.28027	1.03736	0.582002	0.535337	0.594475	0.621561	0.670044	0.55416	0.719769	0.680226	0.824311	0.848894	0.586614
NaN	2.78727	2.47954	1.97619	1.79557	1.41496	1.44662	1.41205	1.65697	1.28909	1.38103	-1.41025	0.712724	0.858199	0.77503	0.832828	0.886498	0.874729	0.90015	0.885325	0.918949	0.906586
NaN	NaN	1.52245	1.13291	0.711646	0.734297	0.801901	0.763592	0.74867	1.04063	0.722001	3.94577	0.244854	0.666416	0.768193	0.704894	0.820478	0.780276	0.798957	0.812824	0.764117	0.789654
-13.2597	3.91888	1.53714	1.62564	1.42661	1.17497	0.950314	1.30879	1.81061	1.04752	1.21296	-38.7545	-0.0421752	0.564712	NaN	NaN	NaN	NaN	NaN	NaN	NaN	NaN
NaN	1.42697	1.11051	0.976115	1.05445	0.974964	0.950283	0.942223	0.899848	0.964918	0.914638	-0.27323	1.00457	0.431047	0.613295	0.68981	0.595631	0.624122	0.663681	0.602873	0.716095	0.664912
NaN	2.65098	0.952817	0.875354	0.653502	0.740824	0.621751	0.736955	0.775561	0.64615	0.678704	-0.414858	0.331365	0.466659	0.676058	0.63569	0.579922	0.459299	NaN	NaN	NaN	NaN
NaN	1.72726	1.51699	1.26759	1.16976	0.936451	0.909674	0.858838	0.84376	0.841009	0.775053	-0.607573	0.433908	NaN	NaN	NaN	NaN	NaN	NaN	NaN	NaN	NaN
NaN	NaN	13.4284	1.89515	0.955859	0.995704	0.654462	0.826897	0.73054	0.965185	1.16928	-2.00241	-1.24405	0.595815	0.734963	NaN	NaN	NaN	NaN	NaN	NaN	NaN
NaN	0.731231	0.860409	0.927989	0.766881	0.685986	0.70653	0.687386	0.667579	0.688658	0.623909	-6.56898	1.01732	1.26024	1.40529	1.10128	1.07013	1.33384	1.50129	1.34355	1.27921	1.33114
NaN	1.92161	2.09478	1.59493	1.30085	1.03631	0.988	0.954	1.15243	0.979496	1.07277	-0.684168	0.146925	0.480911	0.590897	0.589469	0.578662	0.622463	0.583523	0.634253	0.602356	0.68014
NaN	NaN	1.43644	1.35831	1.02708	1.30029	1.72762	1.30752	1.56072	1.4285	1.06725	1.5177	-1.37554	0.626455	0.992817	NaN	NaN	NaN	NaN	NaN	NaN	NaN
NaN	NaN	1.68072	1.58077	0.971409	0.882161	0.8267	0.896076	0.994826	0.848079	0.918369	21.7634	0.378467	0.351414	0.699196	0.776232	0.872741	0.838505	0.877625	0.873089	0.815841	0.746282
NaN	2.92266	0.86211	NaN	1.38317	0.934728	0.960683	0.885027	1.0677	0.766137	1.02879	-73.534	0.390939	0.82217	0.826472	0.961535	0.905901	1.00767	0.996389	0.918945	0.898628	0.916969
NaN	NaN	2.81043	1.82029	1.94636	1.5697	1.30696	1.44306	1.30116	1.00053	1.26141	0.090395	0.167527	0.811104	1.39238	0.892303	NaN	NaN	NaN	NaN	NaN	0.866672
NaN	NaN	1.48807	1.77657	1.24798	1.31385	1.08813	1.2068	1.35491	1.28698	1.36419	2.03038	0.94199	0.936027	0.868506	0.695673	0.675363	0.815046	0.727246	0.728436	0.735362	0.71844
NaN	-498.91	2.326	1.75048	1.57008	0.976817	2.23608	1.42811	0.962841	1.2131	1.22324	-0.765755	0.918008	0.550271	1.19092	1.56875	1.12513	1.34471	1.12999	1.06696	0.962973	1.02728
NaN	6.98214	1.41686	1.47337	0.978951	0.855206	1.34201	1.19409	1.03943	1.14313	1.13409	-2.08528	0.556788	0.856226	0.930543	0.789295	0.762246	1.12945	0.940301	0.935972	0.934227	0.900013
NaN	18.1459	0.869671	1.23561	1.21291	1.18589	1.02614	1.10087	1.13112	0.983304	1.0805	-0.712792	1.7413	0.956916	0.734601	0.821264	0.746242	0.963158	0.927472	0.685108	0.728803	0.660156
3.36529	2.15987	1.41133	2.0082	1.32082	1.61441	1.22807	1.46684	1.11715	1.30467	1.78483	-0.837912	-2.52985	0.74517	0.840416	NaN	NaN	NaN	NaN	NaN	NaN	NaN
NaN	NaN	1.89749	1.63031	1.32049	1.27586	1.69006	1.1329	0.906439	1.29802	1.13946	0.642926	0.926734	0.77748	1.08967	0.758027	0.701998	0.683275	0.83129	0.823154	0.657381	0.908487
NaN	1.05917	0.795034	0.723727	0.855786	0.787932	0.898487	0.872708	0.828535	0.767294	0.625455	4.42704	-0.194975	0.793169	0.924411	0.893354	0.830834	0.984935	1.06621	0.997706	0.954238	1.08479
NaN	NaN	1.16839	1.38499	1.11716	0.893765	0.878117	0.844506	0.710725	0.809001	0.980307	NaN	0.169454	0.365827	0.50971	0.492865	0.44143	0.439096	0.479619	0.471864	0.465124	0.464891
NaN	NaN	1.36031	2.0157	1.58054	1.26217	1.23841	0.978015	1.25074	1.16293	1.34146	0.468767	-0.0733494	0.718354	0.860607	0.905861	0.667034	0.734775	0.719882	0.708142	0.865589	0.637714
NaN	NaN	1.47075	1.92965	0.792932	0.630163	0.874638	0.887798	0.749568	0.771567	1.13828	3.40493	0.978233	0.753283	NaN	NaN	NaN	NaN	NaN	NaN	NaN	NaN
NaN	3.25184	2.22362	1.02467	1.2806	0.981198	0.821437	1.05365	1.22664	1.00306	0.955966	-0.866339	0.650946	0.772818	0.959086	0.923856	0.915075	0.773217	0.8018	0.797731	0.854101	0.82676
NaN	1.27877	1.18724	1.40522	0.860879	0.939433	1.00116	0.899299	0.94916	0.694514	0.982299	-22.7076	0.838746	0.644989	0.940292	0.937249	0.911347	0.933758	1.00412	1.05621	1.04357	1.17602
NaN	1.07205	2.05283	1.31446	1.30106	1.32901	1.13025	1.18832	1.11768	1.15196	1.1946	-0.890058	0.282692	0.410401	0.556817	0.5221	0.480377	0.553895	0.51884	0.54419	0.580888	0.655913
NaN	1.93348	1.73306	1.63374	1.25935	1.18675	1.18647	1.52603	1.3108	1.22626	1.36339	1.24054	0.499815	0.598191	NaN	NaN	NaN	NaN	NaN	NaN	NaN	NaN
NaN	NaN	2.2764	1.64237	2.21109	1.48642	1.28107	1.81156	1.3516	1.64505	1.69522	-1.13598	0.750004	0.28956	0.858671	1.43768	NaN	NaN	NaN	NaN	NaN	NaN
NaN	0.664299	1.78991	2.64151	2.01252	1.35211	1.53434	1.36414	1.24816	1.37613	1.27076	1.18588	-0.138594	0.358806	0.494265	NaN	NaN	NaN	NaN	NaN	0.732619	NaN
NaN	1.37998	1.1174	1.16587	1.03181	0.920365	0.89945	0.813788	0.805436	0.758121	0.795239	-82.9808	0.831411	1.38118	NaN	NaN	NaN	NaN	NaN	NaN	NaN	NaN
NaN	6.73485	1.67329	1.45755	1.44349	1.23328	1.18063	1.32209	1.06248	1.04803	1.22949	-0.225454	0.640421	1.45359	NaN	0.761823	NaN	NaN	NaN	NaN	NaN	NaN
NaN	NaN	1.15563	1.37785	1.04921	0.743709	0.854333	0.80602	0.845783	1.04104	0.984478	-0.652213	1.8088	0.722778	1.21308	1.39968	0.918415	1.0834	1.2733	1.21256	1.20543	1.09027
NaN	NaN	0.940561	0.903062	1.16645	0.752365	0.740611	0.775826	0.77026	0.690522	0.688291	0.331094	0.653613	NaN	NaN	NaN	NaN	NaN	NaN	NaN	NaN	NaN
NaN	NaN	1.26861	1.4394	0.964399	1.06506	0.788833	1.03187	0.97256	1.00963	1.00465	8.76304	0.294968	0.0452213	0.767928	0.575964	NaN	NaN	NaN	NaN	NaN	NaN
NaN	NaN	0.929775	0.668171	0.897793	0.873973	0.777966	0.688797	0.713965	0.674087	0.671781	-0.525923	0.867375	0.936645	0.606749	0.716189	0.620525	NaN	NaN	0.429471	0.953238	NaN
8.22065	1.16274	1.70281	1.20797	0.887286	0.986684	0.715483	0.908608	0.829793	0.940384	0.924167	-0.215635	0.731499	0.914477	1.19622	1.12413	1.02911	1.42246	1.13502	1.02277	1.08514	1.04113
NaN	5.03403	1.3817	1.37268	2.00232	1.41568	1.151	1.12534	1.65512	1.17344	1.17453	-1.47926	2.45561	0.630223	0.620789	0.82118	NaN	NaN	NaN	NaN	NaN	NaN
NaN	366.246	2.74371	1.21302	1.05096	1.30349	0.931046	1.15393	0.826137	1.08067	1.12878	0.177241	0.747442	0.704975	NaN	NaN	NaN	NaN	NaN	NaN	NaN	NaN
NaN	12.0035	2.394	1.94409	2.13608	1.63576	1.43707	1.53447	1.633	1.72319	1.60738	3.42165	0.418446	NaN	NaN	NaN	NaN	NaN	NaN	NaN	NaN	NaN
NaN	1.18513	2.13459	1.3343	0.795322	0.682802	0.597937	0.560708	0.649239	0.745238	0.922375	0.874306	0.22628	0.626374	0.667234	0.751095	0.75545	0.752699	0.858711	0.78311	0.80384	0.801741
NaN	1.26348	0.816328	0.713379	0.592613	0.526469	0.551968	0.487871	0.504303	0.554001	0.500295	-15.4014	-0.0100149	0.550279	NaN	NaN	NaN	NaN	NaN	NaN	NaN	NaN
NaN	0.980356	2.1696	1.45486	1.53955	1.43183	1.19769	1.03559	1.16978	1.19467	1.16211	-2.39539	0.446795	0.483443	NaN	NaN	NaN	NaN	NaN	NaN	NaN	NaN
NaN	2.1635	2.41734	2.05053	1.52371	1.57823	1.90191	1.46392	1.18237	1.30228	1.39282	-2.03572	0.293302	NaN	NaN	NaN	NaN	NaN	NaN	NaN	NaN	NaN
NaN	1.56037	1.93295	1.62076	1.29087	2.42497	2.14205	1.88434	1.77495	1.93852	2.20348	-2.49292	1.41632	55.0283	2.52683	1.62566	1.52176	1.56462	1.00918	0.843572	1.24591	1.40208
NaN	1.06811	1.45025	1.13556	1.06758	1.33261	1.45335	1.27699	1.41209	1.24448	1.12058	-0.188798	1.5338	0.689646	1.02585	0.684282	0.844675	0.892105	0.662096	0.949146	0.939597	0.976152
NaN	2.48573	1.47515	1.09906	1.19019	1.14581	1.02199	1.10342	1.05247	1.04394	0.988886	0.0306262	1.22909	0.968654	1.07842	1.1611	1.01304	1.14412	1.23685	1.24744	1.20757	1.1387
NaN	1.86515	4.01906	1.69863	1.59959	2.21199	1.09595	1.10982	1.09027	1.47882	1.3056	-0.291803	0.803308	0.796245	0.843492	0.884581	0.791825	0.8547	0.826932	0.820705	0.756975	0.816
NaN	0.987558	1.46181	0.948065	0.935399	1.06451	1.26865	0.970847	1.04739	1.19863	1.18931	0.218552	0.0597178	2.92455	0.466818	0.185136	0.549429	0.815487	0.516372	0.446474	0.703718	0.527234
NaN	0.739285	0.967106	0.910825	0.870525	0.95716	0.918825	0.908798	0.865226	0.85474	0.855172	0.991197	-26.0948	0.365029	0.572554	0.6508	0.672041	0.664705	0.6422	0.58707	0.771984	0.616798
NaN	1.7523	1.16085	0.978789	1.10795	0.799547	0.902468	1.05829	0.891954	1.02331	1.11246	0.743535	0.743706	0.831116	NaN	NaN	NaN	NaN	NaN	NaN	NaN	NaN
NaN	0.667289	1.15424	1.00903	0.933992	1.13077	0.78676	1.10711	0.899322	1.04717	0.669055	0.247154	0.0251365	0.703798	0.776481	0.819876	0.749571	0.803494	0.73577	0.770675	0.73056	0.777401
NaN	2.80315	1.8006	1.31733	1.14491	1.14857	1.07705	1.11741	1.08279	1.09858	1.15278	-0.534934	0.409363	0.717844	1.0329	NaN	NaN	NaN	NaN	NaN	NaN	NaN
NaN	0.879778	0.977037	0.86319	0.784564	1.15756	0.981061	0.883842	0.866844	1.1062	1.1162	4.85823	0.421035	1.96174	0.312355	0.325853	NaN	NaN	NaN	NaN	NaN	0.823418
NaN	0.754139	1.32029	1.05473	1.21654	1.05089	1.51693	1.40431	1.48129	1.21861	0.648793	0.516094	0.963148	1.22586	0.880847	NaN	0.869364	NaN	NaN	NaN	NaN	NaN
-1.39754	2.42085	2.09823	1.81385	2.017	1.9466	1.75791	1.71686	1.67227	1.72629	1.62845	-0.703578	1.17894	0.655547	0.938002	NaN	NaN	NaN	NaN	NaN	NaN	NaN
NaN	0.74762	0.804284	0.733162	0.810642	0.767563	0.751134	0.77654	0.719619	0.693256	0.698509	0.52639	0.17661	0.377681	NaN	NaN	NaN	NaN	NaN	NaN	NaN	NaN
-0.0439235	0.839677	1.04422	0.898899	1.14418	0.79441	0.639937	0.960862	1.06151	0.815983	0.759129	-0.448482	6.77727	1.61393	1.74712	1.64129	1.27995	1.26503	1.05002	1.37679	1.57273	1.52781
NaN	1.13589	1.54032	1.59242	1.80113	1.51327	1.59073	1.37971	1.38134	1.41322	1.29008	13511.1	-0.25678	0.6541	1.02624	0.809839	0.789841	0.932648	1.03052	1.16771	0.75954	0.806528
NaN	0.962406	0.752482	0.81202	0.718917	0.796215	0.795947	0.679148	0.735341	0.775823	0.723813	1.34144	-0.478807	0.401178	NaN	NaN	NaN	NaN	NaN	NaN	NaN	NaN
NaN	1.18569	1.12305	1.138	1.14927	0.945754	0.940027	1.67117	0.871702	1.31648	0.930146	0.668224	0.0834023	0.857453	NaN	NaN	NaN	NaN	NaN	NaN	NaN	NaN
NaN	0.998323	0.987711	0.891538	1.1217	1.16776	1.18303	0.835512	0.716369	0.855443	0.819356	0.0468211	3.29633	1.27281	0.844847	0.902428	1.07083	0.641704	0.639342	0.714644	0.690232	0.803996
NaN	1.24666	2.2234	1.70916	1.08008	1.4233	1.42472	2.12329	1.10702	1.43629	1.8307	2.5057	-0.320286	0.749983	0.561105	NaN	NaN	NaN	NaN	NaN	NaN	NaN
NaN	1.06606	8.12912	1.75831	1.11492	1.05349	1.33043	0.88829	1.21043	2.23381	1.50673	-6.04063	1.96527	NaN	1.33217	NaN	NaN	NaN	NaN	NaN	NaN	NaN
NaN	1.82729	1.35198	1.88422	1.86044	1.30452	1.59394	1.21155	1.10649	0.846424	1.65286	-0.733192	2.31263	1.50755	NaN	NaN	NaN	NaN	NaN	NaN	NaN	NaN
1.38425	0.765056	0.915515	1.14856	0.876793	0.907673	0.95126	0.75074	0.74729	0.923056	1.12059	0.224774	0.960045	0.654624	0.641302	0.58822	0.605523	0.744268	0.746753	0.759113	0.590655	0.638941
NaN	1.66884	1.66414	1.81423	1.61109	1.67473	1.16557	1.45632	1.4185	1.39279	1.56813	-0.610598	-0.0542882	0.272968	0.346359	0.360453	0.364276	0.357737	0.331987	0.306106	0.307856	0.31808
NaN	1.73994	1.51904	1.34469	1.42699	1.2628	1.19419	1.33765	1.22301	1.24732	1.34045	0.148941	-3.89487	0.463694	0.478434	0.525563	0.484608	0.613302	0.603062	0.802233	0.610476	0.767571
NaN	1.73251	2.04356	1.53937	1.37368	1.19469	1.51112	1.35697	1.24557	1.1987	1.13951	31.8463	0.56461	1.76434	0.549851	NaN	NaN	NaN	NaN	NaN	NaN	NaN
0.779763	1.35864	1.39849	1.22378	1.37637	1.16552	1.31123	1.20171	1.36661	1.25106	1.30887	-3.15917	-0.348232	0.25794	0.469214	0.551548	0.583156	0.560366	0.751775	0.676908	0.507955	0.629349
NaN	2.63777	1.72762	1.75476	1.6031	1.69842	1.79399	1.63114	1.82142	1.44611	1.67776	-46.8308	1.17571	0.543089	1.1467	1.02286	NaN	NaN	NaN	NaN	NaN	NaN
NaN	6.97649	2.97886	2.30949	1.96134	1.97816	1.87157	1.65161	1.81802	1.61436	1.79634	0.516963	0.915146	1.43961	1.14632	1.23306	1.39791	1.50134	1.72768	1.97566	1.28323	1.57792
NaN	0.907003	1.29195	1.05822	1.15923	1.15207	1.17031	1.13875	0.96076	1.1192	1.13533	-1.88742	-0.0376022	1.39618	0.822681	1.73802	1.04967	1.01966	0.999716	1.17614	1.264	1.09105
NaN	1.01686	1.01104	1.02628	0.939774	1.08634	1.07274	1.08165	0.925564	0.992205	0.962277	-14.6571	0.660031	0.857036	NaN	NaN	NaN	NaN	NaN	NaN	NaN	NaN
NaN	0.920805	1.1289	1.09157	0.976349	0.875186	0.910134	0.749293	1.01173	1.01317	0.990595	-2.55374	0.51975	0.612812	0.70145	0.68664	0.731525	0.597355	0.706254	0.817638	0.886482	0.765711
NaN	1.8443	1.43757	1.27914	1.02037	1.02907	1.03553	0.839751	1.06396	1.21304	0.93451	0.39029	3.11517	1.97027	1.08733	0.817454	0.835162	1.18712	1.04011	0.763541	1.048	1.02454
NaN	2.96548	2.034	1.82445	2.18521	1.81206	2.17757	1.72273	1.82648	1.56174	1.53206	3.51511	0.739061	0.717065	0.662073	0.662303	0.717979	0.755878	0.836918	0.826272	0.800164	0.747365
2.88862	1.6802	1.7989	1.61098	1.15561	1.94012	1.64369	1.42626	1.56552	1.52044	1.42461	1.24548	1.83829	1.02334	0.882059	0.942722	0.604266	0.666944	0.791685	1.0961	0.823903	0.959133
NaN	2.46232	0.904754	1.87959	1.16434	0.967209	1.07597	0.801343	1.01512	0.908386	0.778024	8.89154	6.51502	0.59413	0.561195	NaN	NaN	NaN	NaN	NaN	NaN	NaN
NaN	1.80011	1.3886	1.42998	1.30223	1.40224	1.29276	1.20177	1.23221	1.36152	1.24427	0.323986	1.28221	0.708811	NaN	NaN	NaN	NaN	NaN	NaN	NaN	NaN
NaN	1.30892	1.5424	1.47038	1.42372	1.41506	1.37287	1.43401	1.43561	1.14173	1.38134	-0.635058	0.0473703	0.885009	0.609028	0.620744	1.03668	1.0558	1.04667	1.06535	0.836606	1.0244
NaN	1.45962	1.32059	1.58131	1.10015	1.21941	1.19319	1.444	1.22652	1.13981	1.5139	-30.6435	-0.630161	0.291357	0.406467	NaN	NaN	0.330927	NaN	0.356525	NaN	NaN
NaN	0.799092	0.641962	0.780514	0.64812	0.612983	0.613205	0.675241	0.598762	0.589711	0.603739	-8.8021	0.675303	0.818652	NaN	NaN	NaN	NaN	NaN	NaN	NaN	NaN
NaN	0.798648	0.606812	0.438342	0.460647	0.615688	0.606894	0.414016	0.530847	0.323349	0.435307	2.88968	-2.73987	0.703876	0.533682	NaN	0.835219	NaN	NaN	NaN	0.786751	NaN
NaN	1.54018	1.35978	1.52349	1.02874	1.01438	1.07831	1.10124	1.05362	1.37139	1.0166	0.336385	2.27608	0.247284	0.547721	0.653302	0.624807	0.617013	0.837141	0.991452	0.971274	0.712017
1.44204	1.44943	2.55026	1.91861	1.41956	1.50531	1.69298	2.02288	1.33567	1.30729	1.69195	1.60068	-0.225842	0.642889	0.728449	0.919197	0.92423	1.07059	1.07663	1.19997	0.699689	1.38203
NaN	1.61373	1.56697	1.46549	1.56147	1.5205	1.45178	1.44426	1.43676	1.31704	1.30651	0.205233	2.56877	2.73929	1.40339	1.43937	1.96777	1.56114	2.15796	1.51153	1.49969	1.62012
NaN	1.0865	1.08087	0.828656	0.920436	1.03823	0.879661	0.847332	0.821059	0.691964	0.847755	0.100769	0.678304	0.184115	0.477761	NaN	NaN	0.37186	NaN	NaN	NaN	NaN
NaN	0.671482	0.560077	0.97343	1.32042	1.08049	1.25514	1.06357	0.928561	0.57207	0.876737	-2.22108	0.472258	0.860197	0.622853	NaN	NaN	NaN	NaN	NaN	NaN	NaN
NaN	1.06085	1.58502	1.32106	1.67147	1.31732	2.10219	1.23249	1.01211	1.27303	1.16079	-1.62094	-5.76053	1.47441	0.635973	0.905412	0.786977	0.801326	0.515072	0.970783	0.880841	0.519462
-2.13502	2.47634	2.5054	2.13159	1.28249	1.7673	1.09145	1.20954	1.42107	1.69569	1.21935	0.0667171	-1.40023	1.19933	0.614173	1.16108	0.775113	1.10297	1.50251	0.802857	0.986495	0.808288
NaN	1.45419	1.57536	1.51695	1.20347	0.93548	1.05171	1.01543	0.904597	1.25197	1.0221	2.45575	1.50566	3.22219	NaN	0.960001	NaN	0.950991	NaN	NaN	NaN	NaN
NaN	0.883029	1.00528	1.17133	0.952808	0.988732	1.2167	0.931055	1.03651	0.704697	0.991248	0.529143	1.2128	NaN	NaN	NaN	NaN	NaN	NaN	NaN	NaN	NaN
NaN	0.563174	0.55165	0.498775	0.500041	0.476543	0.523462	0.561927	0.490649	0.562133	0.464474	-0.93234	1.94752	1.291	1.36692	1.21051	1.06894	1.03785	1.17902	1.06213	1.03252	1.1035
NaN	0.951659	1.08403	0.966469	0.887403	1.00871	0.831975	0.890377	0.942435	0.903326	0.807713	0.318796	0.0912195	0.398523	0.437794	NaN	NaN	NaN	NaN	NaN	NaN	NaN
NaN	1.54837	1.46106	1.25124	1.26214	1.22027	1.37517	1.38039	1.15731	1.38429	1.29438	-1.71162	1.65333	NaN	NaN	NaN	NaN	NaN	NaN	NaN	NaN	NaN
NaN	0.870463	1.21107	1.07579	1.14165	1.14191	1.17014	0.986158	1.13937	0.907077	1.17857	0.897482	3.26535	4.55747	NaN	NaN	1.13514	NaN	NaN	NaN	NaN	NaN
NaN	NaN	1.50526	1.31859	1.06133	0.762235	0.848603	0.737784	0.855239	0.657598	1.10058	0.303755	-14.8811	1.51566	1.40818	1.15278	2.50707	2.25045	1.85793	1.10309	1.62109	1.43129
NaN	0.750439	0.840218	0.921644	0.874927	0.800694	0.890629	0.887876	0.880325	0.872015	0.957495	-1.30464	0.433848	1.35608	1.24462	0.820743	NaN	NaN	NaN	NaN	NaN	NaN
NaN	0.894669	0.781925	1.03192	0.918207	0.70021	0.8832	0.724271	0.785151	0.920591	0.650561	0.624195	-0.0248158	0.80491	0.868713	0.839891	0.991708	1.21021	0.862261	0.941027	1.12176	1.00117
NaN	0.664594	1.39508	0.778554	1.20414	1.06601	0.969694	0.899448	0.730942	0.966405	0.742378	0.17582	1.0335	0.974001	0.921294	0.845065	0.884373	0.878096	0.818846	0.746905	1.08108	0.895751
NaN	4.15939	1.49597	1.35117	2.42192	1.91898	1.67774	1.45809	1.48243	1.80009	1.57065	1.74585	3.10105	NaN	1.43783	NaN	0.825998	NaN	NaN	NaN	NaN	NaN
NaN	0.449476	0.73602	0.628482	0.765759	0.605186	0.688865	0.758373	0.600398	0.713552	0.85422	2.08294	3.07137	3.38327	NaN	NaN	NaN	NaN	NaN	NaN	NaN	NaN
-1.91066	1.34277	1.54405	1.28801	1.30371	1.51912	1.23017	1.35019	1.36896	1.42292	1.40281	9.43038	0.708697	1.03117	NaN	NaN	NaN	NaN	NaN	NaN	NaN	NaN
6.16284	1.70125	1.00081	1.18132	1.20193	1.16225	1.15189	1.30486	1.15957	1.30709	1.1756	-2.52283	0.25942	0.556043	0.874014	0.684782	0.581884	0.698804	0.683583	0.523092	0.702896	0.713329
NaN	2.15866	1.91024	2.10391	1.89169	2.113	1.74612	1.78677	1.60541	1.59624	1.59364	0.951126	1.37204	0.557825	0.853302	1.41271	1.46912	1.57624	1.54705	1.56384	1.51165	1.55516
NaN	1.7316	1.8476	2.16789	1.07892	1.47012	1.52672	1.44448	1.19842	1.75692	1.18039	0.677701	0.946893	0.934941	0.779362	0.956875	0.777489	0.869131	0.896907	1.13806	1.02196	0.963662
NaN	1.09439	1.61713	1.16822	1.09903	0.961974	1.28132	1.29567	1.18545	1.22596	1.45295	0.632575	NaN	NaN	0.520816	0.450928	0.398301	0.612188	NaN	NaN	NaN	NaN
NaN	0.919605	1.33706	1.08212	1.07836	1.2489	0.914554	0.859932	0.789888	1.08603	0.813648	0.550022	0.534499	NaN	0.490335	0.345079	0.64072	0.716578	0.608356	0.870405	NaN	0.638043
NaN	0.891022	1.00752	1.02138	1.01057	0.897508	1.15245	1.08389	0.994537	0.971301	1.15029	0.706539	0.667989	0.513469	0.598244	0.346968	0.420896	0.579392	0.559258	0.619713	0.641798	0.681269
NaN	0.828614	1.67102	0.887016	1.35785	1.32397	1.06803	1.35485	1.23437	1.05473	1.59227	1.37509	-3.48515	1.41232	1.25714	1.20634	NaN	NaN	NaN	NaN	NaN	NaN
NaN	1.91337	1.79976	1.28822	1.07883	1.20191	1.27472	1.20564	1.31867	1.08648	1.2721	0.958121	NaN	0.722643	0.5074	0.594831	0.542953	0.693217	0.979915	0.825904	NaN	0.736491
NaN	2.08235	1.12965	1.66897	1.19168	1.07655	1.18199	1.08587	1.16484	1.1996	1.25514	0.508597	NaN	0.514762	0.453719	0.438435	0.103065	0.41219	0.54746	0.656733	NaN	0.639257
NaN	1.13768	0.948738	0.881058	1.10835	0.828427	0.954621	0.948067	0.859232	0.893338	0.994263	-0.736306	-2.77849	1.30004	1.24568	1.59023	1.03716	1.04432	1.03629	1.02121	1.03469	0.927373
2.10962	1.60372	1.90394	1.65328	1.7239	1.60896	1.5216	2.0642	1.74456	1.56007	1.65814	-10.003	1.59234	1.02661	1.98645	NaN	1.06446	NaN	0.712935	NaN	NaN	NaN
NaN	1.54776	1.65633	1.16144	1.1405	1.15571	1.06611	1.09889	1.02081	1.03518	1.11788	0.422903	-27.6502	-0.8508	0.75001	0.700779	NaN	0.573238	NaN	NaN	NaN	0.721979
NaN	0.809418	1.05404	0.600729	0.7717	0.607498	0.788035	0.735771	0.688308	0.593436	0.690447
NaN	2.00513	2.39734	2.17415	2.53067	2.19679	1.86358	2.84666	1.90789	2.07193	1.78972
NaN	1.43697	1.13013	1.37196	1.18909	1.29108	1.24508	1.23236	1.14236	1.174	1.34769
0.689851	0.663596	0.962426	0.899345	0.882304	0.717565	0.647107	1.04857	0.527538	0.79094	0.632591
NaN	3.70646	2.14216	1.6902	1.53459	1.48741	1.48993	1.40343	1.56353	1.45693	1.43531
NaN	1.06805	1.28531	1.28837	1.21739	1.1855	1.32507	1.15511	1.23139	1.09333	1.13071
NaN	1.69838	1.26765	1.0012	1.07794	0.85881	0.962587	0.902686	1.02797	1.09386	1.15429
NaN	0.672241	0.718662	0.745352	0.835965	0.784187	0.828913	0.715684	0.732395	0.718722	0.768123
NaN	1.13427	1.21642	0.663191	0.933978	0.798858	0.837623	0.807944	0.633253	0.699169	0.692002
NaN	3.09052	2.22769	1.52812	1.39511	1.37604	1.46379	1.30435	1.32049	1.29623	1.23061
NaN	0.79983	1.13954	1.05898	0.911222	0.90129	0.985278	1.00905	1.10507	0.993352	0.973169
NaN	1.39794	0.842922	1.01531	0.885729	1.12094	0.99764	1.08587	0.966241	0.990819	1.04035
NaN	0.526197	0.940979	0.719188	0.709053	0.506092	0.543621	0.748742	0.777659	0.575775	0.611461
NaN	1.24649	1.2	1.11068	1.12833	1.39243	1.22181	1.0289	1.02485	1.15886	1.18034
NaN	1.50239	1.38971	1.44419	1.25479	1.33151	1.30902	1.29443	1.24332	1.29149	1.23317
NaN	1.8477	1.94075	1.18218	1.06302	1.20883	1.00691	1.00837	1.04035	1.06311	0.931872
NaN	4.2247	3.2781	2.50266	1.93172	1.85507	1.97436	1.77614	1.74417	1.84746	1.87457
NaN	0.674594	0.73066	0.731596	0.753579	0.680789	0.700956	0.708569	0.69769	0.687143	0.719261
3.02048	1.17179	1.15949	1.11154	1.25811	0.944483	0.995992	1.33754	1.22456	1.37873	1.07602
NaN	0.989134	1.22045	1.06417	1.2237	1.14323	1.5169	0.987547	0.921316	0.816626	1.1919
9.33007	1.28798	1.16675	1.26862	1.14825	1.22376	1.5349	1.22187	1.33091	1.70175	1.1324
NaN	1.25881	1.19227	1.37714	1.03891	1.21611	1.37028	1.31883	1.07561	1.27835	1.17927
NaN	0.935161	0.928137	0.911535	0.975188	0.913473	0.928322	0.854362	0.847273	0.911536	0.92699
NaN	1.4215	1.34595	1.22169	1.05395	1.00449	0.988624	0.963841	0.915188	1.07346	0.960084
NaN	1.50759	0.965126	0.750697	0.732556	0.767981	0.603283	0.920753	0.746512	0.779	0.756933
NaN	2.44096	1.50745	1.84948	1.98719	1.24865	1.77583	1.56146	1.23071	1.73524	1.5422
NaN	2.17364	1.74945	1.46167	1.35926	1.24129	1.23954	1.26055	1.23075	1.17764	1.20733
NaN	0.756181	0.838662	0.63715	0.677867	0.714	0.721967	0.693273	0.73717	0.71683	0.675357
NaN	0.960414	1.3642	1.09028	1.0503	1.08763	1.00333	1.00018	1.11225	0.96471	1.10288
NaN	2.33409	1.49865	1.21047	0.948872	1.00595	0.967122	0.896754	0.93542	0.820239	1.06154
NaN	3.30816	2.43257	1.51125	1.41343	1.45514	1.40225	1.235	1.3335	1.25559	1.37648
-14.4878	1.39309	1.68188	1.68954	1.87419	1.31924	1.64841	1.85667	1.61232	1.16809	1.12997
NaN	1.47889	1.43536	1.29705	1.1731	1.2191	1.21411	0.929268	0.985911	1.32476	1.14026
NaN	0.61463	0.856358	0.755742	1.07701	0.778532	0.724247	0.748649	0.936309	1.18678	0.984119
NaN	1.55336	1.7883	1.92587	1.98529	1.32357	1.52684	1.40351	1.02888	1.3771	0.974805
NaN	0.584947	0.823514	0.811216	0.842841	0.74179	0.665328	0.684365	0.744973	0.724108	0.749975
NaN	1.32855	1.3368	1.07307	0.868844	1.02109	1.25618	1.04805	1.0756	1.10473	0.822061
NaN	1.95759	1.59797	1.67039	1.34382	1.54966	1.68459	1.33094	1.43288	1.40942	1.5589
NaN	0.899635	1.09166	0.842444	0.751033	0.74273	0.888521	0.871033	0.821284	0.781201	0.827267
NaN	2.2353	1.57734	1.72624	2.07365	2.36561	2.08458	1.88375	2.0896	2.05557	2.32008
NaN	1.38081	1.88065	1.32588	1.09083	1.29562	1.56701	1.2986	1.44445	1.19361	1.56472
NaN	0.863794	0.77199	0.991889	0.860673	1.30899	0.87598	0.587655	0.703222	0.450433	0.579953
NaN	1.29539	1.1687	1.00955	1.1295	1.04891	1.03115	1.06669	1.03564	1.0689	0.899204
NaN	1.18005	1.03451	1.04152	1.00656	1.124	0.974979	1.07725	0.961689	0.840833	0.965986
NaN	0.760481	1.01228	0.986505	0.851119	0.873995	0.860219	0.976727	0.756074	0.859097	0.757507
NaN	0.832121	1.23318	1.27141	1.23044	1.36606	1.40646	1.24587	1.07998	1.18874	1.11511
NaN	1.04465	1.35139	1.39183	1.24825	1.19159	1.09117	1.14456	1.44142	1.37652	1.28278
NaN	0.584055	0.8884	0.9727	0.878429	0.773504	0.703635	0.732799	0.73162	0.856068	1.01481
NaN	1.32157	1.32448	1.16719	1.26332	1.22203	1.22546	1.29591	1.1813	1.23966	1.25465
NaN	1.1128	1.50436	1.13871	1.30795	1.15668	1.27526	1.04967	0.991615	1.35436	1.10845
-6.21092	0.858964	1.10361	0.846221	0.790847	0.803474	1.01343	0.876627	0.902818	0.76439	1.064
NaN	0.926754	0.723272	0.712922	0.759726	0.69266	0.698491	0.899572	0.814367	0.714787	0.815718
NaN	1.48905	1.80849	1.45139	1.51229	1.8199	1.33607	1.52243	1.58574	1.42576	1.63809
NaN	0.977976	1.21901	1.11845	1.18076	1.09262	1.07656	0.981867	1.04871	1.07712	1.05335
NaN	0.910587	1.04758	0.847594	0.961816	0.92295	0.855281	0.95558	0.922984	0.922601	0.886048
NaN	1.71845	0.873311	0.981727	1.27252	1.3049	1.46541	0.809899	0.86839	1.05134	1.11936
0.929896	0.943025	0.942118	0.902872	0.762499	0.813782	0.966656	0.793752	0.754313	0.823401	0.784922
NaN	1.03787	1.36145	1.20952	1.16867	0.880279	1.45555	1.2257	1.27475	1.25873	1.13066
NaN	1.18603	1.29702	1.17444	1.00274	0.902422	1.0295	1.03837	0.94246	0.955667	0.939917
NaN	1.07225	1.1555	0.786762	0.950802	0.872997	0.57762	0.687431	0.678725	1.07536	0.503625
0.784691	1.05664	1.50716	1.82542	1.10086	1.12832	1.46704	1.37127	1.18215	1.0535	0.926294
-1.30369	0.825435	1.04968	1.31475	1.10314	1.56787	1.32346	1.52339	1.25647	1.73513	1.54746
NaN	1.22967	0.980356	0.910594	1.19785	1.20076	1.08514	1.27304	1.02966	1.09196	1.00474
NaN	0.591691	1.28683	0.862744	1.1219	0.758553	0.925553	0.781386	0.662728	0.948283	0.876244
NaN	2.1835	1.61713	1.13089	1.16591	1.07402	1.13849	1.08187	1.09123	1.03802	1.16738
NaN	1.91645	1.64077	1.63458	0.841037	1.01214	0.7544	1.02826	0.967905	1.10612	0.767985
NaN	3.06249	1.74575	1.68124	1.80632	1.45208	1.27681	1.32923	1.32708	1.02808	1.45257
NaN	1.10415	1.09525	0.945001	0.980961	1.02877	1.01966	1.00422	1.02329	1.05418	1.03516
NaN	1.93365	1.38357	1.04827	0.984703	0.949818	0.934394	1.16909	1.18698	1.09037	1.08228
NaN	1.08423	0.872884	0.797697	1.20766	0.80138	1.10718	1.12371	1.00313	1.04507	0.887739
NaN	1.7058	1.25617	1.27671	1.18221	1.36734	1.22473	1.78324	1.29671	1.3155	1.3936
2.82572	1.00139	1.43258	0.99804	1.07507	0.884058	1.14971	0.884852	0.755703	0.810346	1.03805
NaN	0.761622	0.8815	0.853226	0.812476	0.888055	0.85428	1.08512	0.833482	0.879831	0.944461
NaN	1.02603	1.55432	1.39204	1.16926	1.25672	1.20472	1.33474	1.47594	1.28242	1.56019
NaN	0.920539	1.33066	0.997631	1.16835	1.03942	0.912155	1.13989	1.11883	1.05027	2.03527
NaN	1.46437	1.68709	1.51671	1.53626	1.39318	1.31593	1.48958	1.36156	1.37133	1.57188
NaN	0.994885	0.98132	1.02954	0.92253	0.913473	0.944879	0.977835	0.907053	0.92888	0.910469
0.0150135	0.652106	0.559095	0.713482	0.646198	0.665764	0.64072	0.564751	0.555257	0.578982	0.564686
NaN	1.23976	1.16916	1.14398	1.19831	1.19691	1.0714	1.21083	1.17049	1.03283	0.955893
NaN	2.10935	1.91546	1.87702	1.97033	1.91049	1.77349	1.86785	1.86596	1.76811	1.67436
NaN	0.829777	0.985229	0.882334	1.15852	1.28241	0.931807	0.96156	1.24921	0.994758	0.812253
24.7491	1.36132	1.25646	1.16033	1.25024	1.01597	1.11141	1.11782	1.09455	1.09092	1.18515
NaN	1.71295	1.01181	1.38924	1.45004	1.37883	1.1769	1.12575	0.983204	0.793527	1.04291
9.66664	1.35327	1.40888	1.37322	1.42037	1.38977	1.44157	1.35301	1.26642	1.40671	1.24984
NaN	1.18195	1.45524	1.152	1.20737	1.00841	1.01635	1.09079	1.17016	0.975645	0.891314
NaN	0.958243	1.04364	0.835752	0.897481	0.784952	0.938245	0.926867	1.006	0.877207	0.848848
NaN	1.32333	1.32704	1.35418	1.08438	1.18784	1.21003	1.21877	1.01895	1.15529	1.04118
NaN	0.68468	1.04979	1.39533	1.1284	1.24103	1.46707	0.953914	1.44096	0.957977	1.27682
NaN	0.698237	0.776465	0.811851	0.907761	0.694236	0.792746	0.77689	0.633131	0.70071	0.701541
NaN	0.86157	1.76677	1.34321	1.14605	1.38287	1.09765	1.1979	1.04329	1.03015	1.07142
NaN	1.57287	1.12485	1.39003	1.37619	1.31597	1.14441	1.33755	1.19586	1.28385	1.29603
NaN	1.27923	1.28843	1.20563	0.967383	1.14255	1.16188	1.08849	1.09005	0.8287	0.998358
6.50634	1.54086	1.2254	1.3392	1.82454	1.63868	1.57349	1.58019	1.59931	1.27675	1.55052
NaN	3.27741	1.90185	1.5797	1.29723	1.53002	1.76046	1.98881	1.52395	1.26127	1.2927
NaN	2.10899	1.49653	1.21676	1.25267	1.34052	1.39604	1.36183	1.20794	1.3174	1.37275
NaN	1.7852	1.18711	1.12845	1.02773	1.14453	1.29113	1.2685	1.0553	1.29573	1.10701
NaN	1.81123	0.984667	1.27752	1.54825	1.34626	0.911019	0.94103	0.818178	1.2328	1.14555
NaN	1.72603	0.90808	0.52062	0.890982	0.71975	1.10542	0.90741	0.586455	0.718407	0.568651
NaN	1.54143	1.21149	1.08334	1.1089	1.4939	1.08071	0.829836	0.947408	0.871831	0.789595
NaN	1.07213	1.02543	1.22554	1.19717	0.938641	0.840426	1.01593	1.15972	1.13738	1.02196
NaN	0.924206	1.02851	0.730206	1.19978	1.00393	1.48891	1.18457	0.543153	0.927716	0.78695
NaN	0.469627	0.547158	0.70506	0.736116	0.551279	0.625625	0.674925	0.546195	0.54974	0.440598
NaN	1.10412	1.33458	1.44681	1.44986	1.49591	1.25079	1.45607	1.33761	1.24813	1.89458
NaN	0.894904	1.04465	1.24821	1.04974	1.11716	1.35621	1.34761	1.1945	1.25651	1.05228
NaN	1.98826	0.962127	0.942449	0.969125	1.3099	1.90757	1.31901	0.93599	0.908576	0.918898
NaN	0.957082	0.849469	0.854313	0.82835	0.862964	0.921138	0.941514	0.910951	0.835637	0.719222
NaN	3.83637	6.94706	3.72182	1.90071	2.00441	2.97423	2.94356	2.52723	2.06878	2.77109
NaN	0.884626	1.1436	1.16565	1.47597	1.54844	1.39613	1.82008	1.36725	1.81505	1.60445
NaN	0.418413	0.891794	1.41219	0.797284	0.779551	0.879615	1.26804	0.939036	0.882441	0.758194
NaN	1.66145	1.74621	1.26543	1.18349	1.38766	1.72274	1.63059	1.7935	1.44955	1.34828
NaN	1.28409	0.922315	1.15407	1.21495	1.35992	0.920256	0.920231	0.936851	0.878447	1.28684
NaN	1.684	1.54253	1.30926	1.42384	1.21194	1.05135	1.02669	1.20014	1.19006	1.17388
NaN	0.815196	0.802326	0.810676	1.13563	1.03333	0.937366	1.35797	1.35379	0.980713	0.862447
NaN	5.09374	1.68603	1.70191	2.78325	1.77904	3.29514	2.30412	1.82555	2.29466	2.57161
NaN	1.14687	1.16955	1.2182	1.22017	1.45839	1.29823	1.41004	1.4851	1.02711	1.20441
NaN	0.607019	0.715232	0.678381	0.801278	0.598311	0.845747	0.728501	0.557106	0.626804	0.511825
NaN	1.28923	1.40917	1.24076	1.00164	0.973079	1.24323	1.06681	1.15563	1.01864	1.16273
NaN	0.807141	1.04214	0.998203	0.925546	1.05652	1.0676	1.14403	1.01116	1.04705	0.950948
1.06593	1.40906	1.03367	1.1147	1.24241	1.83296	2.15112	1.59347	1.24958	1.32381	1.38447
NaN	0.407317	0.673226	0.631492	0.481625	0.62159	0.506613	0.748903	0.585794	0.656313	0.84694
0.247017	0.709239	1.01498	1.04539	1.15655	0.942791	0.933876	0.946269	1.25944	0.81705	1.10785
NaN	1.66225	1.73274	0.942712	0.873522	1.2166	1.08824	1.5243	1.42421	1.23305	1.20507
-9.68779	6.5013	4.1495	2.3798	2.4978	2.05766	2.19672	3.11856	2.47924	3.49633	4.35324
NaN	2.27208	1.57162	1.49043	1.50004	1.82308	1.90652	1.9968	1.73838	1.57344	1.55584
NaN	1.69809	0.714022	0.888769	1.01735	1.11782	0.870906	0.888738	1.0791	1.04173	0.708118
NaN	NaN	0.476186	0.597039	0.615518	0.729247	0.531753	0.599265	0.427021	0.67227	0.645511
NaN	0.716361	1.37063	1.27165	0.982631	1.06199	0.843997	0.842895	0.763671	1.0628	1.69774
2.76208	1.3832	2.24206	1.56832	1.38862	1.37461	1.30843	1.38999	1.0819	1.63161	0.899336
3.04558	2.10881	2.77519	3.0324	1.84348	2.135	1.4082	1.35495	1.89949	1.27577	2.15555
NaN	0.683657	0.930481	0.858382	0.944617	0.886388	1.01648	1.01508	0.747948	1.01054	0.785102
NaN	1.36094	1.45795	1.5429	1.20171	1.51287	1.33913	1.21275	1.50621	1.46933	1.88029
6.32365	1.78744	2.6731	2.22682	2.37735	2.31754	1.68403	1.71521	1.76741	1.61966	1.57074
NaN	1.17011	0.718915	0.899235	0.973328	0.790501	0.836888	0.909351	0.911617	1.34431	1.2943
NaN	0.831447	1.16804	1.14474	1.1409	1.18592	1.17945	1.36362	1.28978	1.29316	1.2091
NaN	2.1046	2.54065	1.50373	1.27005	1.90602	1.57635	1.97892	1.39105	1.41825	1.46507
NaN	0.521965	1.19913	1.00287	0.994316	1.10178	1.09156	1.00533	1.21784	0.953784	0.8791
NaN	2.58654	2.36371	2.0952	2.21917	1.76287	1.87678	2.07573	1.7882	2.0221	1.77522
-0.877461	1.81444	1.24923	1.94477	1.29445	1.7975	2.25642	1.71077	1.64386	2.33745	1.466
-2.34232	1.27313	1.26427	0.745001	1.12565	1.39785	1.01747	0.937098	1.12779	0.972989	1.40551
NaN	1.34017	0.933279	1.79385	1.05171	1.03728	1.3338	1.18923	0.873484	1.03686	1.13304
NaN	0.442104	0.795338	1.04049	0.674426	0.651591	0.780083	0.676956	0.626796	0.731203	0.760521
2.00087	1.41047	1.45839	1.35669	1.38027	1.45159	1.37664	1.37556	1.5533	1.26038	1.38277
NaN	1.45331	1.12564	1.16071	1.11193	1.24547	1.10747	1.03968	1.23798	0.993772	1.05355
0.696603	0.953938	1.14714	1.09444	1.04324	1.03231	0.974056	1.13021	0.971784	1.03663	0.988828
NaN	1.5704	0.879194	1.31401	1.09674	1.03772	1.16874	1.22732	1.39175	2.12695	1.74225
NaN	0.960615	1.59153	1.48947	1.3241	1.31252	1.50357	1.62347	1.21306	1.33867	1.75622
NaN	0.760829	1.10658	0.990213	NaN	0.569428	0.654021	0.517201	0.73319	0.946668	0.860593
NaN	NaN	0.82232	0.778655	1.23202	0.717942	1.08018	0.977758	1.0462	0.982024	0.790548
NaN	1.0253	1.17165	1.04591	0.820304	1.01421	1.02428	0.979855	0.96456	0.95642	0.914332
NaN	0.663948	0.631188	0.918239	1.00338	0.76127	1.29681	0.877761	1.13984	0.952534	0.937721
NaN	0.987419	1.01182	0.758022	0.72222	0.741772	0.912087	0.830525	0.72972	0.780657	1.41199
0.438609	0.891717	0.768418	0.661089	0.581573	0.605801	0.655172	0.764925	0.649266	0.807001	0.734636
0.893805	0.974752	1.09557	1.04448	1.01299	1.14519	1.26454	1.01911	0.864053	1.09421	0.941895
11.9559	1.57674	1.76607	1.51938	1.54258	1.42414	1.33107	1.19543	1.27888	1.54722	1.38024
NaN	0.97141	2.0068	1.11372	1.3188	1.35566	1.3876	1.15204	1.55352	1.37317	1.49144
NaN	2.11478	1.03873	1.6181	1.25301	1.06467	0.686467	1.46208	1.03285	0.942702	1.15893
NaN	0.874424	0.810492	0.690289	0.838195	0.799782	0.978446	0.73114	0.981492	0.799761	0.954538
NaN	1.18119	1.2801	1.31034	1.22305	1.47068	1.22344	1.41737	1.31503	1.16468	1.19685
NaN	0.663619	0.649641	0.768692	0.761767	0.863823	0.794934	0.782965	0.722597	0.789858	0.91386
NaN	1.41309	0.835936	1.03173	1.2139	0.937366	1.07551	0.873587	0.899026	0.816147	0.789106
NaN	0.991425	0.766929	0.797869	0.789474	0.801563	0.772787	0.777613	0.7681	0.821074	0.74106
NaN	1.71041	1.08769	1.26982	1.46865	1.51553	1.15591	1.15935	1.23618	1.02268	1.20084
NaN	1.38108	1.22209	0.841708	0.76189	0.799013	0.782539	1.00764	0.913152	0.90765	0.959557
NaN	1.20112	0.852754	1.03674	0.85969	0.782105	0.979862	0.892133	1.12322	1.07875	0.732923
NaN	0.995968	1.59083	1.02929	0.854138	1.17472	1.26666	1.07114	1.40178	1.10981	1.37756
0.270942	1.58756	1.41861	1.64088	1.48525	1.76273	1.54237	1.48405	1.66314	1.75913	1.35938
NaN	0.921573	0.970399	0.817311	0.83047	0.96159	0.953694	0.962524	1.1236	0.755496	0.908268
NaN	1.30698	1.41798	1.82141	0.737956	1.30964	1.19242	1.19428	1.6743	1.3614	1.09969
0.798631	1.24395	0.952999	1.07359	1.24038	0.887414	0.849953	1.04891	0.993247	0.973662	1.11348
NaN	2.04835	1.98784	1.51486	1.38821	1.45734	1.62744	1.46344	1.57568	1.67443	1.55222
NaN	1.26032	1.84118	1.22323	0.988974	1.37188	1.37892	2.50744	2.8458	1.23895	1.35679
NaN	0.744314	0.706509	0.755314	0.797941	0.589521	0.656797	0.629033	0.498149	0.595878	0.537492
NaN	0.735896	0.779524	0.708374	0.870927	0.808631	0.836884	0.708927	0.733524	0.732686	0.645139
NaN	0.790831	0.436623	0.605589	0.620521	0.700124	0.649464	0.501215	0.708741	0.888388	0.513637
NaN	0.649321	0.558308	0.681127	0.612313	0.522011	0.579478	0.576552	0.544253	0.720138	0.620922
NaN	1.10148	0.889965	0.862952	0.733524	1.16473	0.750495	0.936172	0.655678	0.830397	1.12669
NaN	0.952846	1.14087	0.810166	0.761763	0.944459	1.01287	0.742093	0.93932	0.997626	0.901698
NaN	0.614374	0.609859	0.788539	0.71588	0.606841	0.753183	0.785716	0.587165	0.580293	0.792552
NaN	NaN	0.656891	NaN	0.764358	0.718205	0.808931	0.952087	0.625395	0.898265	1.07244
NaN	1.34918	1.14517	1.18184	0.772152	1.22981	1.04046	0.912475	0.934322	0.864413	1.01281
NaN	0.891023	1.13676	0.718941	0.8661	0.847048	0.845249	0.976863	0.772337	0.757895	0.872973
NaN	1.42702	1.61841	1.19199	1.267	1.57494	1.13344	1.19553	1.42173	1.5249	1.10513
NaN	1.27526	2.22815	1.32577	1.37892	1.24774	1.26384	0.948051	1.2465	1.08264	1.10048
NaN	1.10834	0.995419	1.18974	1.20873	1.17018	1.33543	1.24099	1.12406	1.22497	1.4734
NaN	1.11934	1.10576	1.44535	1.25611	1.28019	0.868	1.18717	1.3606	1.12963	1.23926
NaN	1.07362	0.947329	1.2029	1.15049	0.981578	1.00285	0.977052	1.00893	0.86177	0.902451
NaN	NaN	0.408616	0.551052	0.553094	0.453111	0.523936	0.615936	0.568213	0.558433	0.672029
NaN	1.07747	0.946927	1.10931	0.772457	0.819427	0.837026	1.04392	0.984773	0.881646	1.01887
NaN	1.44056	0.401557	0.607713	0.613528	0.636588	0.712254	0.411726	0.482063	0.711002	0.785236
NaN	0.181166	0.579009	0.911794	0.763879	0.488715	0.605179	0.666203	0.561796	0.863796	0.689911
-14.2186	1.52505	1.00896	1.57568	1.16059	1.38584	1.08521	1.33971	1.09998	1.07478	1.90268
NaN	5.08089	1.11038	0.738663	0.913644	0.669103	0.999693	0.960423	0.746806	0.88474	1.00194
NaN	1.443	1.3773	1.53779	1.42096	1.75032	1.19818	1.33521	0.769276	1.22289	1.30771
0.214056	1.40402	1.43223	2.15904	1.45661	1.39283	1.51247	1.22052	1.16307	2.21999	1.66522
NaN	0.913871	1.18411	3.10823	1.29215	1.22247	0.923677	1.83648	1.40282	0.699423	1.24454
NaN	1.57677	1.07001	1.5373	1.2339	0.99021	1.29605	1.18876	1.73725	1.32543	1.08784
NaN	0.805639	1.04909	0.901965	0.811447	0.851926	1.28044	0.967879	0.906503	0.903797	0.958012
NaN	0.545636	0.563385	0.725681	0.763498	0.637366	0.532476	0.474443	0.526322	0.674091	0.734945
NaN	1.83425	1.60531	2.53042	2.38245	1.68674	1.97078	1.95713	1.38086	2.17621	1.41576
NaN	1.33759	1.04797	0.93305	1.08748	1.15595	0.878225	1.2539	1.3196	0.845019	1.0384
NaN	1.18476	0.899639	1.61919	0.718499	0.758968	1.14226	1.11608	0.812195	0.832557	0.835884
1.55536	1.28603	1.14563	1.01517	1.35166	1.19703	0.948268	1.06622	1.08971	1.08751	1.04153
2.38864	2.85127	1.7218	1.27742	1.3452	1.17376	1.39775	1.02774	1.37113	1.12591	1.40102
NaN	1.08362	1.26717	1.29335	1.20036	1.19904	1.16926	0.991835	1.13036	1.29692	1.36552
NaN	0.941034	0.714538	0.929476	0.707932	1.0186	1.00921	1.01375	1.16866	0.860582	0.699674
0.376759	0.611865	0.509366	0.592714	0.617498	0.469204	0.530058	0.572544	0.71075	0.554279	0.584998
NaN	0.761566	0.955677	0.897454	0.995273	0.773164	0.913723	0.693022	1.18641	0.817211	0.843978
NaN	1.41918	0.937294	0.807315	0.913738	0.90621	1.0792	0.859709	1.04654	1.05058	0.783644
NaN	2.22905	1.77713	1.52131	1.75464	1.59317	1.69607	1.62837	1.60729	1.50305	1.48735
NaN	1.75613	1.8978	1.97658	1.78714	2.03276	1.61557	1.74183	1.6577	1.75787	1.89817
-2.00437	2.36325	2.22964	1.78263	2.20333	1.96272	1.57174	1.82232	1.88731	1.76034	1.98117
3.90062	2.39698	2.5049	1.96596	1.58054	1.64711	1.8731	1.43737	1.24857	1.28998	2.272
NaN	0.780881	0.975678	0.829452	1.09605	0.765734	0.592855	0.734	0.726123	0.652063	0.744365
NaN	0.673475	0.682898	0.75712	0.810974	0.84667	0.90525	0.772554	0.802379	0.807162	0.903464
NaN	1.46241	0.771949	1.14938	1.10055	1.04621	0.986538	0.934744	1.14203	1.09733	1.0698
1.37207	1.29974	1.15265	1.04304	1.27995	1.17992	1.02971	0.994721	1.04202	1.08716	0.969974
2.63078	2.21543	1.19912	1.24308	1.76637	1.57846	1.21214	1.38333	1.56036	1.37341	1.22511
NaN	0.788673	1.36129	1.20483	1.40616	0.971472	0.792171	0.836762	1.24391	1.04625	0.694372
NaN	1.33958	1.19747	1.00814	1.0662	1.22299	1.21627	1.30787	1.33523	1.17526	1.26474
NaN	1.31698	1.58411	1.24271	1.34284	1.74101	1.44746	1.41519	1.47745	1.48815	1.2579
NaN	0.814846	1.38422	0.997473	1.50822	1.12645	1.18791	1.08412	0.891227	1.12444	1.14489
NaN	1.19433	0.713014	1.25792	0.778183	0.811732	1.11897	0.852669	0.936337	0.988461	1.23358
0.603962	0.913361	1.02568	1.11486	1.15611	1.41306	1.14133	1.47904	1.30304	1.23546	1.21625
NaN	1.93567	1.80192	2.29014	1.0302	1.60971	1.27122	1.42152	1.41357	0.836466	1.0186
NaN	1.29965	0.68367	1.06381	1.0425	1.11623	0.859059	0.905188	1.09695	0.751908	1.07784
NaN	1.86603	0.748778	1.1311	0.901553	0.823401	0.760626	0.795158	0.848139	0.736772	1.03803
NaN	1.72356	1.18031	0.884372	0.89026	0.832096	1.09657	0.897211	0.919945	0.775163	1.074
NaN	2.66135	2.48491	2.3694	2.42216	2.49061	2.11464	2.01233	2.25598	2.23578	2.12337
NaN	1.33557	1.0752	1.21601	0.97591	1.40785	0.921957	1.17283	1.27952	1.14892	1.97244
NaN	1.69238	1.15055	0.90922	0.953088	1.09263	1.05442	1.26638	1.04622	1.04587	1.34377
NaN	1.93602	1.27418	1.20754	1.50951	1.44945	1.39553	1.30291	1.75679	1.41617	1.96029
NaN	1.35077	0.824594	0.896959	0.831721	0.936967	0.798572	0.660102	0.902625	0.643922	0.589506
0.768481	1.30735	1.37599	1.46338	1.33257	1.18939	1.23364	1.39485	1.0981	1.18065	1.41018
NaN	1.00433	0.894987	0.88835	0.955214	0.934879	0.90558	0.958044	0.952716	0.888368	0.882213
37.8579	0.727937	0.939984	0.884921	0.854709	1.30168	0.900691	0.988749	1.08275	0.886684	1.0127
NaN	0.679756	0.666094	0.735453	0.733573	0.776088	0.92494	0.897305	0.643352	0.749566	0.60713
NaN	1.12086	1.30081	1.46981	1.40901	1.19533	1.0825	1.08671	1.06909	1.03315	1.2035
NaN	1.84939	1.29396	0.920543	0.992156	0.766463	0.928848	1.08448	0.682375	0.89281	0.750447
NaN	2.43482	1.14727	1.26225	1.54259	1.02775	0.942894	0.721503	0.949014	0.967551	0.984275
0.375841	1.16683	1.00068	0.967624	0.760863	1.06106	1.02122	1.13883	1.16724	1.05401	0.938493
NaN	1.03563	0.748784	0.864406	0.864772	1.00733	0.697848	1.05147	0.897557	0.828912	1.08801
NaN	1.9137	1.50238	0.921439	1.76769	1.54388	1.55123	1.6295	1.6879	1.75783	1.23596
NaN	1.54281	1.39917	0.971797	1.19581	1.17213	1.05137	1.12179	0.869634	0.925778	0.791775
NaN	1.60588	1.218	1.16988	1.30021	1.32057	1.48817	1.28355	1.2759	1.28381	1.25677
NaN	0.790389	1.30322	1.00132	1.08211	0.894954	1.04106	0.852067	0.828276	1.33043	1.2423
NaN	1.94597	1.71825	1.47939	1.36184	1.17763	1.31307	1.32811	1.29506	1.40375	1.27807
NaN	1.5275	1.6613	1.65823	2.48557	2.27153	1.58217	1.54988	1.34505	3.39482	1.76744
0.696543	0.993142	1.06242	1.01022	1.0391	0.970153	0.866986	1.04287	1.1229	1.02839	1.07296
NaN	0.820306	1.38519	1.51241	1.25576	1.63755	1.3684	1.89608	1.56082	1.60926	1.40847
0.746199	0.826011	1.0422	1.28115	1.05313	1.05693	0.967861	1.29755	1.19113	0.990397	1.17961
NaN	1.47374	1.24449	1.15408	1.0589	1.47789	0.967159	0.979587	1.3219	1.0506	1.32146
NaN	2.03815	1.24944	1.3699	1.34643	0.880854	1.26492	1.23017	1.08277	0.940241	1.13539
-1.26158	2.36901	1.93371	2.27518	2.33198	2.00372	1.86452	1.82289	1.97676	2.3523	2.42279
NaN	0.422408	0.333748	0.451892	0.548968	0.571463	0.66461	0.474988	0.732733	0.48692	0.85793
NaN	0.902555	0.90782	0.721245	0.862449	0.681567	0.827276	0.915759	0.659898	0.637175	0.762524
NaN	1.55875	2.08261	1.16822	1.24446	1.06217	0.99206	1.21999	0.905729	1.05654	1.04355
NaN	0.512296	0.932679	0.827805	0.807586	0.740999	0.700452	0.835732	0.875703	0.799818	0.846508
NaN	1.14134	1.05016	1.09413	0.952493	1.10939	1.14593	0.884721	0.987528	0.992139	0.951704
NaN	1.36511	1.09129	1.24848	1.20935	1.30584	1.21146	1.16607	0.936119	1.12891	1.13733
-3.19235	0.779024	0.836728	0.813051	0.698142	0.80692	0.669626	0.79312	0.780617	0.820543	0.89787
NaN	1.24934	0.809462	1.40273	1.34961	1.08956	1.01153	1.0684	1.0359	1.46741	1.01617
0.691662	1.40559	1.17972	1.09183	1.0946	1.2555	1.20346	1.20786	1.37966	1.11359	1.20996
NaN	0.727772	0.667387	0.798648	0.707667	0.581971	0.774975	0.822518	0.699587	0.607113	0.759241
NaN	1.42016	1.0726	0.994351	0.952069	0.822275	1.11353	0.955027	1.05777	0.870654	0.86283
NaN	0.935966	1.33715	1.26353	1.27615	1.35081	1.28986	1.13763	1.19879	1.13588	1.2143
NaN	1.67664	1.72386	1.46604	1.32031	1.29005	1.38427	1.09582	1.30028	1.18519	1.24203
3.52259	1.7712	1.48002	1.48178	1.55236	1.55821	1.30463	1.37771	1.53963	1.49415	1.48982
NaN	0.661458	0.758638	0.835984	0.68586	1.15418	0.781605	0.792608	0.93079	1.28616	0.83892
NaN	0.805689	0.726389	1.09579	0.951199	1.07586	1.2142	0.908055	0.847823	1.09021	0.831778
NaN	1.1391	1.16548	0.964441	0.860072	1.27738	0.897675	1.03718	0.9667	0.997959	0.901218
1.5987	1.10013	0.786412	0.843702	0.902734	0.755359	0.935242	1.00692	0.975568	0.989931	0.835863
NaN	0.84898	0.814216	0.968855	1.03433	1.11669	1.18534	1.14046	0.943953	1.02724	1.25346
NaN	2.51646	1.43096	1.08827	1.12147	1.18654	1.16461	1.41584	1.21073	1.73247	1.0344
NaN	1.30927	1.58729	1.11175	2.33515	1.53306	1.45101	1.1562	1.27136	1.47636	1.52258
NaN	0.980976	0.915224	0.935144	1.03133	0.99362	0.979204	0.790048	0.948126	1.04425	0.885108
NaN	1.55126	1.35358	1.04427	0.808856	0.838087	0.771012	0.81074	0.891608	0.779315	1.23217
NaN	1.22554	0.902553	1.0325	0.868543	0.982374	0.865456	0.947969	0.848463	1.08162	0.964642
NaN	1.10878	1.51113	1.09526	1.41355	1.2523	1.07929	1.32468	1.36147	1.44847	1.23411
0.530832	0.963916	0.758279	0.82405	0.723933	0.693128	0.702647	0.797269	0.701943	0.733677	0.851759
0.518657	1.18463	1.22087	1.09138	1.11381	1.0998	1.10767	1.12222	1.11437	1.14773	1.19153
1.04944	3.06099	2.93526	2.73496	2.63657	2.93515	2.41412	2.50305	2.43035	2.39203	2.13161
NaN	1.15343	0.666698	0.659541	1.12733	0.854823	0.939943	1.2089	0.918594	1.21759	0.817074
3.61025	1.3511	1.2467	1.1917	1.16913	1.20015	1.08548	1.03613	1.04898	0.897607	1.0008
0.920675	1.20465	1.5127	1.23921	1.23939	1.17692	1.11325	1.28577	1.16609	1.29308	1.23298
NaN	1.09709	1.41412	1.22819	1.35297	1.17168	1.29495	1.28348	1.2296	1.18363	1.25341
NaN	1.03906	1.2451	1.22821	1.25901	1.16961	1.05592	1.12261	1.24663	1.21809	1.23108
10.8801	1.17592	1.2196	0.786445	0.880668	1.02897	1.05937	1.06847	1.04367	0.880253	1.00946
NaN	4.01306	2.66412	2.19881	2.78181	2.56063	1.65098	3.1379	2.39368	2.52227	2.45284
NaN	3.1275	1.72993	1.70266	1.37695	1.24998	1.32348	1.23305	1.12097	1.41982	1.31215
NaN	1.09684	0.676948	1.59354	0.712091	0.704165	0.73481	0.836134	1.11869	1.16389	1.06119
0.11634	1.76316	1.50006	1.50018	1.33226	1.18658	1.77787	1.46894	2.49624	2.85551	1.43668
NaN	0.571551	1.42302	1.11283	1.0934	1.24585	1.04138	1.27695	1.23036	1.04437	1.22285
NaN	1.66384	0.910657	0.792039	0.863049	1.10484	1.1357	0.769824	0.854451	1.08313	0.849679
NaN	1.0535	1.06277	1.07684	1.08588	1.10813	1.01958	0.899027	0.967452	0.920729	0.950359
NaN	2.0552	1.54222	1.43017	1.45731	1.73856	1.25889	1.3451	1.38742	1.07872	1.37042
NaN	1.7882	1.4733	1.35113	1.33587	1.13431	1.89794	1.28916	1.01458	1.03792	1.86818
2.23067	1.55827	1.14347	1.00826	1.09834	1.24196	1.14958	1.08429	1.08656	1.09388	1.11149
NaN	1.5977	1.4673	1.156	1.34197	1.15014	1.08796	1.38428	1.14079	1.34297	1.33513
NaN	0.861163	1.12247	0.863507	1.23451	0.57571	1.07575	1.6816	2.27408	1.27397	1.56806
0.207006	1.09631	0.817589	0.900618	0.847808	0.846599	0.915931	0.995228	0.933988	0.861541	0.791585
NaN	5.12657	3.79277	2.47298	2.33888	2.32634	2.55684	2.56477	2.17688	2.44595	1.97144
NaN	NaN	1.36503	1.34343	1.06409	1.12201	1.04049	1.09444	1.00241	1.13007	1.09838
NaN	1.15945	1.08719	0.933338	0.558262	0.902107	0.793895	0.851267	0.66586	0.781842	0.870429
NaN	NaN	4.43639	1.19904	1.2734	0.756241	0.754545	0.917045	0.583261	0.570863	0.988986
NaN	3.23115	2.48887	1.77647	1.76296	1.53276	1.61192	1.5966	1.57795	1.44553	1.3775
NaN	NaN	1.80669	1.14246	0.898543	0.883203	0.863782	0.923833	0.845256	0.713338	0.742438
NaN	NaN	0.629912	0.986773	0.777637	0.884863	0.780023	0.912598	0.823581	0.841717	0.76735
NaN	NaN	2.94257	2.00628	1.83978	1.47925	1.47443	1.34965	1.41873	1.26587	1.46951
NaN	-0.842812	3.26302	1.47395	2.63594	1.74722	1.48149	1.39498	1.8149	2.32413	2.10388
-0.751737	-1.12581	1.37578	2.18168	1.52398	1.47024	1.59489	1.41019	1.42863	1.64457	1.56115
NaN	NaN	1.33109	1.52351	1.46209	1.24108	1.33503	1.33026	1.3011	1.25229	1.27907
NaN	2.61714	4.52806	2.7221	2.45529	2.91239	2.3859	2.34232	2.73436	2.26319	2.07985
NaN	1.32639	1.36553	1.33044	1.24304	1.20681	1.08989	1.1991	1.15186	1.1741	1.06453
NaN	NaN	0.584322	1.06883	1.10518	1.05495	0.956268	0.829322	0.873193	0.690678	0.830158
NaN	0.209483	NaN	0.524531	1.05885	0.778989	0.937453	0.652308	0.885749	0.671659	0.627787
NaN	1.68114	1.78206	1.75821	1.60131	1.84045	1.5184	1.31536	1.4648	1.41369	1.51557
NaN	1.36305	1.98047	1.95135	1.45264	1.47497	1.42042	1.34876	1.1938	1.41884	1.23221
NaN	NaN	1.37254	1.14866	0.710573	0.84872	0.843046	0.796236	0.664066	0.627537	0.698258
NaN	1.32406	2.23341	1.99421	1.67337	1.99513	1.89699	1.58071	1.80148	1.65304	1.86384
NaN	1.51503	2.49807	2.26553	2.01158	1.9525	1.85433	1.88612	1.79435	1.6956	1.82846
NaN	0.82078	0.745768	0.813131	0.680075	0.588946	0.751851	0.64515	0.750335	0.671967	0.688156
NaN	NaN	NaN	0.641859	0.620184	0.602901	0.406854	0.701864	0.424709	0.541386	0.277799
NaN	NaN	3.54981	2.48337	1.93474	1.73971	1.79513	1.90333	1.89239	1.88305	1.68977
NaN	0.638732	0.850214	1.44078	0.980431	0.970952	0.809582	1.11731	0.806796	0.703668	0.457142
NaN	1.06771	1.27653	1.16774	1.31145	1.11822	1.05933	1.03112	1.01579	1.15522	0.94937
NaN	NaN	1.41991	1.97273	1.4384	1.14984	1.04567	1.13731	1.2197	1.21894	1.15772
-116.789	1.39807	1.37417	1.57455	1.51815	1.47698	1.42158	1.20856	1.3755	1.37031	1.4099
NaN	NaN	2.6857	1.66658	1.42664	1.33586	1.46347	1.4455	1.39987	1.20584	1.44876
NaN	1.15531	1.24218	1.42386	1.12645	1.18833	1.03453	1.12707	1.11627	0.964267	1.09629
1.13121	2.09069	2.18063	1.32739	1.14767	1.21848	1.1731	1.50106	1.21137	1.18846	0.944815
3.11187	1.6018	1.91797	1.23908	1.35908	1.3886	1.12731	1.2315	1.57218	1.46963	0.940318
NaN	-0.981454	4.80451	2.81801	2.92035	2.164	1.84677	1.81687	2.15263	2.06157	1.81875
NaN	2.09481	3.19245	2.29928	1.71443	2.07836	1.69264	2.23201	2.22233	1.79572	1.38686
NaN	0.684917	0.793193	1.17906	0.896184	1.18077	1.13931	0.938016	0.885059	0.753292	0.907855
NaN	NaN	4.68237	2.53456	3.10183	2.51759	2.40089	2.53917	1.88662	2.83297	2.25829
NaN	3.69658	1.62573	2.43688	1.57857	1.43421	1.85793	2.14619	1.57657	1.86243	1.54711
29.1972	1.32005	1.35952	1.43564	1.37048	1.26677	1.25699	1.38301	1.2606	1.37242	1.23241
NaN	NaN	-8.86904	1.79377	0.980573	1.38945	1.22667	1.53701	1.67121	1.15494	1.02203
NaN	0.574145	1.03539	0.939466	0.871682	0.7147	0.757909	0.845596	0.792771	0.816245	0.759633
NaN	0.959863	1.01397	1.15883	0.904697	0.856788	0.999183	0.795147	0.819858	0.760835	0.788323
NaN	NaN	-5.57283	2.2067	1.79906	1.44035	1.52781	0.937173	1.1664	1.286	1.20129
-2.08591	1.36128	1.75436	1.35032	0.939353	1.04002	1.8104	1.5308	1.64	0.917306	1.67687
NaN	NaN	3.04351	2.49017	2.53633	2.08055	1.9587	1.98742	2.02421	1.94483	1.88645
NaN	1.623	1.82184	1.63268	1.624	1.60807	1.58949	1.67617	1.45456	1.55015	1.66018
-1.8391	10.067	3.70165	2.46259	2.37518	1.75561	1.71717	1.84853	1.80501	2.17705	2.11291
-7.7055	2.90443	2.85049	2.60715	3.02149	2.43026	2.85392	3.14852	3.03422	4.17535	2.82257
NaN	0.791315	1.30241	1.20463	0.966899	1.00086	1.14471	1.01759	1.10126	1.07651	1.02544
NaN	1.16397	1.02613	0.917894	1.0816	0.952065	1.09135	1.00475	0.842194	0.869345	1.05021
NaN	1.62665	1.18493	1.34124	1.13609	1.17275	1.30783	1.01741	1.14037	1.39389	1.41767
NaN	2.08566	1.7595	1.95839	1.79336	1.30689	1.53838	1.21434	1.29583	1.17711	1.22019
NaN	9.30241	2.81635	2.61021	2.41421	2.22571	2.2084	2.1519	1.93247	1.98892	2.05966
NaN	-2.77175	0.644198	3.10743	1.80367	1.66438	1.6987	1.52249	1.58016	1.30886	1.57913
NaN	NaN	0.788932	0.992572	0.920368	0.848806	0.905347	0.896508	0.877301	0.952513	0.597316
NaN	6.21665	2.68584	2.04772	1.73935	1.77966	1.50399	1.60328	1.75197	1.59054	1.6688
NaN	3.99042	0.896709	0.847988	0.871559	1.24358	0.819143	0.950809	0.674444	0.928669	0.81471
0.523261	1.46867	1.53398	1.47937	1.32488	1.53443	1.30134	1.16333	1.08752	1.26346	1.09613
NaN	0.480648	1.16466	1.09399	1.40932	1.16494	1.15107	1.20984	1.06595	0.876597	1.09017
NaN	NaN	2.07618	2.56442	1.87333	1.78503	1.47843	1.44513	1.49247	1.50598	1.60146
0.17763	13.8665	3.96781	2.57736	2.50346	2.61959	2.44827	2.48793	2.50596	2.65204	2.21731
-2.77492	2.58507	2.7668	2.90081	2.47227	2.43756	2.40845	2.34728	2.54658	2.51029	2.72784
-1.55364	1.78685	1.80119	1.41085	1.36073	1.0931	1.62268	1.53214	1.7158	1.3862	1.15414
NaN	NaN	1.55832	1.03694	1.2096	0.857036	1.07708	0.841973	0.97462	0.820322	0.968252
NaN	0.929894	1.86187	1.49408	1.54809	1.26465	1.15862	1.28672	1.20741	1.08338	0.988814
1.3783	0.103863	2.60524	1.91639	1.43459	1.27477	2.43079	3.37813	2.63472	1.77623	2.0855
2.22058	1.70994	1.94096	2.20655	1.52955	1.27732	1.47514	1.71183	1.24362	1.83103	1.5542
NaN	2.96439	3.65975	2.83464	2.14521	1.79909	1.82491	1.75256	1.73126	1.57728	1.56274
-7.08844	0.962042	1.3443	1.184	1.24967	1.38678	1.25708	1.51621	1.51753	1.35029	1.48068
NaN	NaN	2.59907	1.13885	1.38588	1.0916	1.12572	1.10723	1.0873	1.17787	0.965938
NaN	1.18473	2.25376	1.58018	1.38607	0.760269	1.09198	0.816916	1.02916	0.91531	1.42181
NaN	2.00898	1.40344	1.49248	1.72707	0.984773	1.2768	1.62213	0.970414	1.49893	1.03418
1.98938	2.008	1.9059	2.03426	1.78031	1.91261	1.78716	1.76332	1.75989	1.77691	1.8235
NaN	NaN	0.62332	1.3415	1.49824	1.08879	1.21347	2.05598	1.47924	1.43568	1.17727
-2.78941	3.89009	4.49857	3.75262	3.58392	3.87885	3.32301	3.3339	4.72175	3.22389	4.40026
-5.32947	2.48415	3.26728	2.75328	1.3084	1.79466	2.42667	2.31848	6.35119	3.43002	3.23797
3.35306	1.54594	1.64987	1.14198	1.23321	1.09352	0.894683	1.13144	1.25514	1.05116	1.04245
2.90628	2.65524	2.20674	2.10429	1.85117	2.16361	1.91404	1.78828	1.66683	2.03671	2.36659
NaN	1.46843	4.96003	1.6257	1.51248	2.27824	1.91801	1.7849	2.0419	1.60708	1.7035
1.8449	NaN	1.78939	2.10076	1.7711	1.87878	1.47725	1.58476	1.60558	1.8198	1.18902
NaN	2.20821	1.24478	1.37319	1.34631	1.15907	1.15747	1.59149	1.19752	1.23281	1.18156
NaN	NaN	1.79511	1.34398	1.12902	1.10339	1.02446	1.18406	1.30748	1.10267	0.967794
NaN	1.1837	1.09717	1.02773	0.912546	1.02722	1.04538	1.03752	0.911831	0.957946	0.825909
5.58124	3.38247	1.70549	1.13754	1.2236	1.44857	1.30321	0.867328	1.64511	1.44791	1.40335
NaN	1.51508	2.22753	1.37092	1.6016	1.46105	1.37311	1.47618	1.1993	1.15483	1.25156
NaN	1.35138	1.02942	0.858909	0.686535	0.688772	0.805635	0.832944	0.695416	0.775647	0.659505
NaN	-3.54065	2.24805	1.37805	1.70733	1.3707	1.33628	1.46082	1.47267	1.40086	1.26077
NaN	0.72301	1.86579	1.5621	1.47329	1.50771	1.11104	1.30028	1.20014	1.31706	1.6079
1.92506	1.723	1.25527	1.4036	1.30197	1.24595	1.17126	1.18412	1.37812	1.39551	0.960376
NaN	1.3518	1.41855	1.21413	1.21875	1.30269	1.26263	1.47403	1.38402	1.00152	1.23938
NaN	NaN	1.86099	0.897267	0.966732	0.724415	1.02784	0.731027	0.75548	0.785807	0.611078
NaN	1.76855	1.40959	1.41306	1.15053	1.28456	1.30424	1.34909	1.37711	1.41554	1.30917
-0.21333	7.20789	1.56095	1.36677	1.5566	1.53007	3.85858	1.66716	1.74391	1.45882	1.57245
NaN	NaN	1.89442	1.61792	2.05802	1.63007	1.23342	1.31704	1.35979	1.28589	1.38988
9.26665	NaN	9.56466	1.46795	1.09328	1.13943	1.24	0.910045	0.92315	0.937246	0.797788
NaN	NaN	0.853237	0.629603	0.678325	0.520589	0.630355	0.542408	0.668664	0.554126	0.663989
NaN	0.782338	0.93309	0.997395	0.89897	0.94186	0.858859	1.17847	1.06861	0.807116	0.889296
NaN	0.793715	1.11656	0.753031	1.02722	0.906081	0.748068	0.790797	0.805579	0.731661	0.744648
NaN	NaN	1.97371	1.0092	1.22916	1.27634	1.77672	1.03161	0.993714	1.10738	1.06033
NaN	1.62338	1.11365	0.897497	0.890014	0.930627	0.942781	0.89817	1.00021	0.915991	0.85766
7.85349	1.73664	1.87366	1.93575	1.92768	1.84965	1.77479	1.5326	1.57422	1.82448	1.57784
2.24999	0.962791	1.0531	1.0961	0.999191	0.814184	0.916726	0.93208	0.769225	0.737556	1.02295
NaN	NaN	0.930162	1.4207	1.62003	1.32804	1.35507	1.35566	1.21624	1.01649	1.42674
-0.454114	1.59289	1.02549	1.74452	1.17928	1.47881	1.42368	1.23277	1.79248	1.11428	1.06745
NaN	-1.57431	2.90024	1.5359	1.3573	1.14524	1.25386	1.23409	1.08749	0.98159	1.12536
NaN	NaN	NaN	NaN	0.65786	0.363054	0.354632	0.526961	0.694759	0.521631	0.510323
NaN	1.39597	0.765262	1.05939	0.83426	0.845972	0.92428	0.845549	0.847684	0.80972	0.842275
NaN	1.86595	3.36891	2.74261	2.63597	2.23213	2.45478	2.10945	2.14375	1.78778	2.22729
NaN	NaN	2.77507	1.8205	3.02577	1.79354	1.67355	2.35858	2.78375	1.65064	1.88337
NaN	0.898304	2.34082	1.43708	1.35208	1.4898	1.42981	1.34295	1.56836	1.4937	1.30645
NaN	2.04694	1.31184	1.52809	1.5814	1.34127	1.57663	1.45232	1.88663	1.66104	1.93385
5.87793	4.32698	2.93085	2.39092	2.62595	3.16999	2.6763	2.76988	2.91994	2.65169	2.94945
NaN	NaN	NaN	1.16845	1.0827	1.08506	1.06214	1.03843	0.584853	0.806312	1.0737
-9.28782	1.35198	1.59056	1.64341	1.8045	1.41299	1.5311	1.25163	1.70104	1.1429	1.88681
NaN	1.37856	NaN	1.1299	1.48445	1.18584	1.11018	0.945958	1.21492	1.17585	1.05414
NaN	NaN	2.82382	1.18442	1.69724	1.63955	1.30294	1.29101	0.995883	1.20435	1.2895
0.351962	-5.98552	1.50322	1.23161	1.74284	0.92926	1.06069	1.16747	1.23177	1.00762	1.35704
-11.5567	2.89935	2.44787	1.92759	2.13741	2.11816	2.249	1.94665	1.64749	2.1409	2.23812
-53.9001	1.91201	2.61954	2.11592	2.13798	1.76446	2.11882	2.80113	2.08098	2.00052	2.30799
NaN	1.51759	1.9303	1.2166	1.34107	1.30577	1.26843	1.5252	1.18241	1.06946	1.05128
NaN	-2.56612	5.38304	4.29171	3.21825	2.92739	2.93012	2.89151	2.80722	2.86611	2.75223
NaN	1.20799	1.31055	1.18805	1.16337	1.2316	1.07706	1.08903	1.1117	1.10525	1.14313
NaN	NaN	NaN	0.418097	0.535269	0.578063	0.567068	0.540858	0.617538	0.518816	0.664145
NaN	1.93125	2.18059	2.03697	2.46683	2.61971	2.83235	2.14734	2.38403	2.9503	2.27629
NaN	1.47761	1.92096	1.36696	1.93303	2.43694	1.77055	1.35375	1.8522	1.60822	1.48969
NaN	NaN	1.64683	1.50269	2.48469	1.92898	1.18786	1.28155	1.37338	1.31139	1.16236
NaN	0.649656	1.38665	1.02718	1.14759	0.99792	1.41117	1.00322	1.31621	1.18306	1.04931
NaN	2.77724	0.772939	1.19577	1.21359	1.03958	1.51139	1.20841	1.23293	1.1799	1.1862
NaN	0.804996	1.08919	1.04692	0.978185	0.993158	0.934052	0.891283	0.878394	0.940857	0.964262
NaN	-11.5302	4.52308	2.51092	2.26481	2.35649	2.12424	2.04415	1.95955	1.94079	2.30522
-0.512502	-0.891862	2.9326	2.48468	2.00018	2.15819	1.76894	1.95171	1.95536	2.07531	2.00433
NaN	NaN	NaN	1.39123	1.22653	1.26162	1.16211	0.907581	1.19853	1.13016	0.963556
NaN	0.883184	NaN	0.830814	1.2772	1.35209	1.32441	1.13969	1.07505	1.14021	0.993439
NaN	NaN	56.376	1.53267	1.1728	1.06032	1.1615	0.78614	1.02296	0.859679	0.905202
NaN	NaN	1.52585	1.76172	1.81125	1.42961	1.56375	1.3687	1.35016	1.29692	1.26164
3.89433	1.40869	1.30192	1.07572	1.4288	1.49888	1.3777	1.5931	1.31744	1.19671	1.41193
NaN	NaN	3.05936	1.59439	1.95077	1.39332	1.53312	1.18261	1.43988	1.43	1.53023
NaN	NaN	-2.34847	1.32135	0.797502	0.987767	0.717482	0.839334	1.08432	1.01987	0.845241
NaN	0.536021	2.63979	2.88535	3.17479	2.673	2.37944	2.05052	2.26833	2.21937	2.13598
NaN	NaN	NaN	0.51411	0.846703	0.670494	1.09935	0.914488	1.07007	0.863695	0.764395
NaN	0.583477	1.35127	1.94339	2.00842	1.69798	1.55938	1.56976	1.49945	1.46763	1.46747
NaN	NaN	2.37439	2.04648	1.58228	1.35178	1.60732	1.51007	1.32566	1.35262	1.27672
NaN	-1.61765	143.155	5.77496	2.82975	2.61691	1.72025	2.0518	2.05967	2.23457	2.32358
NaN	NaN	NaN	2.92069	4.46284	6.18642	3.7798	2.64593	3.66528	3.9548	2.71552
NaN	-15.1503	3.29011	2.12518	1.5375	1.78686	1.62211	1.38426	1.18989	1.26945	2.29753
NaN	NaN	1.93129	1.23427	0.815855	0.891867	1.02039	1.0609	1.08681	0.656077	0.969509
NaN	1.31571	1.66915	1.49112	1.70121	1.66066	1.54059	1.81316	1.35534	1.3084	1.40287
NaN	2.96068	222.981	3.82114	1.76425	2.12892	1.84041	1.35045	1.342	1.39199	1.65336
2.71855	2.49752	1.60298	1.93706	1.48282	1.96222	1.95614	1.79131	1.66302	1.50623	1.70829
NaN	1.04218	1.52075	2.47708	1.6556	1.73441	1.56207	0.933378	1.04206	1.36248	1.62633
NaN	-2.79336	6.21157	4.15317	4.0277	3.64623	2.5791	2.75373	2.6529	2.42263	2.37533
NaN	0.658162	0.688702	0.596102	1.04527	0.76391	0.708642	0.775797	0.643915	0.668142	0.545923
NaN	NaN	1.74935	1.49854	1.76699	1.66674	1.45885	1.69032	1.40678	1.28819	1.5554
NaN	1.21513	1.09417	1.01938	1.34217	1.22439	1.16087	1.23254	1.23897	0.972299	1.1242
NaN	0.719897	1.36942	1.22673	1.13532	1.51494	1.2083	1.17422	1.07759	1.08229	1.29909
NaN	2.12552	1.57353	1.70374	1.74158	0.997598	1.75244	1.58731	1.45067	1.51405	1.67006
NaN	1.16648	0.983395	2.26071	1.77288	1.42324	1.65914	1.62466	1.91575	1.55814	1.86745
0.028819	-117.741	25.2551	4.49891	2.92438	1.85628	2.55882	2.13	2.79015	2.12207	1.7507
NaN	4.74	1.92551	1.48263	1.58383	1.19759	1.34706	1.05719	1.13915	1.09136	1.22855
-6.16732	22.5703	2.9392	1.71231	1.358	1.33621	1.50136	1.21231	1.13025	1.08803	1.28482
NaN	NaN	0.469519	1.10887	0.848551	0.899886	1.03477	0.784303	0.931326	0.982684	0.905949
NaN	NaN	2.08901	1.6075	1.4803	1.37132	1.34813	1.27694	1.31533	1.08087	1.22822
NaN	7.40123	2.3588	2.00809	1.7498	1.60944	1.45802	1.4971	1.48072	1.40685	1.43189
NaN	8.87849	1.18245	1.92534	2.0789	1.87196	1.91517	1.81803	1.63465	1.78345	1.72734
NaN	0.342406	0.902812	0.823521	1.00427	0.824024	1.18826	1.07453	0.729258	1.12309	0.961722
NaN	NaN	6.63574	4.20082	1.43562	1.7072	1.74393	2.19818	2.11417	1.42693	1.67596
NaN	NaN	1.41746	2.06678	1.472	1.04966	1.141	0.976472	0.888092	0.997515	1.21059
NaN	NaN	NaN	0.733795	1.04593	0.853599	0.666459	0.902022	0.806036	0.681371	0.945073
NaN	-2.82389	57.5788	2.32303	2.29017	1.60615	1.43803	1.27827	1.53127	1.69062	1.46741
-0.219749	2.66255	2.21006	2.02528	1.39751	1.6198	1.43902	1.34649	1.42853	1.37608	1.26284
NaN	-28.3275	11.4548	2.94373	2.02158	2.06041	2.34543	2.44616	2.41301	2.31907	1.94463
NaN	NaN	0.896564	0.654983	0.663574	0.603637	0.576048	0.488377	0.52572	0.533799	0.706375
2.48815	1.31727	2.00129	1.75314	2.1514	1.57063	1.47917	1.43913	1.76603	1.5797	1.51223
NaN	NaN	NaN	2.33781	2.07748	1.21446	1.56707	1.51865	1.03	1.94597	1.97945
-0.827756	NaN	7.43887	2.30141	2.04194	2.14249	1.53264	1.45653	1.22852	1.48082	1.40076
NaN	-2.81021	3.81802	1.92091	1.04844	1.26641	1.25696	1.34601	1.72673	1.81784	1.08581
NaN	NaN	2.63002	1.37178	1.31874	1.45362	1.55593	1.43418	1.38536	1.31238	1.52819
-1.25688	3.79239	3.55155	2.10615	2.54854	2.31649	3.1783	2.08187	2.45443	2.16118	2.61104
NaN	NaN	1.37251	0.855955	0.910886	0.986044	1.00883	1.0417	0.802648	1.02105	0.890625
NaN	NaN	0.539964	0.658465	0.834974	0.701379	0.730413	0.598566	0.723197	0.762299	0.59856
-9.82053	2.49025	1.59083	1.81175	1.50295	1.98236	1.94649	2.14048	2.50434	2.17375	1.94882
NaN	-3.97921	4.9386	3.70381	3.41374	2.95178	2.95361	3.21982	3.01817	2.8596	2.62833
1.92949	0.703149	0.781663	0.889976	1.15507	0.939358	0.713562	0.787087	0.90887	0.896605	0.880143
NaN	NaN	0.839769	1.03063	1.47832	1.29339	1.1127	0.869046	0.970164	0.985652	0.913465
1.57293	-71.4671	3.23918	2.6648	3.02315	1.65547	2.20464	2.20796	2.06289	2.36698	2.45485
-0.266333	NaN	0.924088	0.698118	1.001	0.926197	0.729167	0.786015	0.780169	0.831666	0.808556
NaN	NaN	5.40353	0.999142	1.50936	0.914636	1.10489	1.10552	0.870991	0.97125	1.2377
NaN	NaN	2.01787	1.71965	1.48317	1.52944	1.59894	1.38185	1.35649	1.35556	1.26543
-25.5143	1.2825	1.57033	1.23625	1.135	1.48212	1.25201	1.33227	1.16562	1.3634	1.14014
NaN	NaN	1.1309	0.983417	0.955006	1.3487	1.20517	1.14317	0.948059	1.24457	0.765209
NaN	NaN	NaN	NaN	1.18887	0.805929	1.02772	0.784303	0.882101	0.704482	1.25081
NaN	NaN	-22.1369	3.37292	2.29399	0.973495	1.22072	1.3057	1.90598	1.25732	1.62661
NaN	NaN	0.987911	0.792764	1.11613	0.793377	0.843279	0.673841	0.628471	0.749515	0.681831
NaN	0.590436	0.824245	0.808422	0.852517	1.05577	1.25925	0.965089	1.03964	0.725249	1.11269
NaN	NaN	1.1554	2.5176	1.24337	0.925132	1.07489	0.978348	1.13278	1.13436	1.13638
NaN	-10.2098	7.71562	3.99447	2.6127	2.82836	2.59339	2.53273	2.6959	2.70513	2.66368
NaN	-0.0687396	0.696529	0.897352	0.814055	0.701276	0.64592	0.613331	0.570051	0.641757	0.599246
NaN	2.20348	0.986436	1.08788	1.12389	1.39835	1.37461	1.74448	1.22675	1.10229	1.23061
-20.7161	1.1128	1.98856	2.06633	2.49912	2.47971	2.08519	3.63868	2.69518	2.19611	1.7041
NaN	NaN	1.97014	0.924166	0.658349	0.884985	0.68438	0.974591	0.74518	0.716728	0.725059
NaN	NaN	-4.22225	1.30969	1.39943	0.757048	1.52588	1.04555	0.933217	0.984771	1.20653
NaN	-8.27559	5.31609	3.43948	2.66976	2.61077	2.47502	2.37207	2.40896	2.34177	2.40354
NaN	483.018	2.1106	7.0364	2.18889	3.81551	2.52777	2.56728	2.4312	2.70445	2.85221
-0.932747	-1.56677	14.7941	4.63265	3.6477	2.34288	1.74345	2.70664	3.15583	3.41348	3.60035
-1.06492	-41.7733	10.0986	6.55133	5.57655	5.20514	4.58067	4.13519	4.45359	4.59509	4.8573
NaN	-221.241	3.99497	3.13091	2.64623	2.42663	2.18765	2.17662	2.57691	2.44643	2.08819
NaN	NaN	55.8342	1.19837	1.15717	0.843558	0.782529	0.937492	1.02564	0.779293	0.852744
NaN	1.05261	1.33443	1.4018	1.38276	1.00872	1.36731	1.07583	0.967424	1.00422	1.64862
21.0086	-3.57606	NaN	3.41087	3.12932	1.85791	2.11873	1.94357	2.57194	1.68895	2.01306
NaN	-25.1347	3.76604	1.63401	1.27958	1.20747	1.18057	1.13613	1.01637	1.05397	1.30474
NaN	-3.37466	1.88594	1.69796	1.70324	1.56198	1.81112	1.85445	1.70172	1.68185	1.56535
NaN	NaN	1.74525	1.32805	1.78508	1.55708	1.38972	1.31927	1.43506	1.16512	1.27497
NaN	3.9784	18.0563	3.7088	2.06727	2.16204	1.80897	1.63605	1.88994	1.83656	1.97106
NaN	NaN	0.965557	1.07637	1.24175	0.992052	0.746255	1.03367	0.940717	0.7854	0.765403
0.201939	NaN	1.40816	1.57593	1.24135	1.08233	0.89592	0.958858	0.865602	0.82394	0.886563
NaN	NaN	1.66791	1.63262	1.28783	1.41453	1.25484	1.19024	1.23823	1.18841	1.19975
NaN	NaN	-3.12887	1.00083	1.03036	1.01594	1.51541	1.06312	1.01179	0.772898	0.7988
NaN	40.8612	3.32409	1.95818	1.99996	1.40387	1.64937	1.8027	2.25508	1.64018	1.64854
NaN	NaN	-3.6008	1.27628	1.17611	1.43834	0.967729	1.85545	3.41068	1.56979	2.22502
NaN	0.476656	0.342114	0.589039	0.553111	0.947288	0.601759	0.603357	0.584486	0.753295	0.731018
NaN	NaN	8.84636	1.54088	1.25344	1.12747	1.26058	1.04514	1.0296	1.09056	0.924774
NaN	NaN	NaN	NaN	0.821424	0.626124	0.868066	0.87452	0.872058	0.746459	0.579452
1.43355	2.74368	1.82348	1.5906	1.45396	1.71326	1.16014	1.21639	1.19581	1.18328	1.01859
NaN	1.77506	7.84441	2.15037	1.61423	1.18681	1.23982	1.11414	1.03187	1.12024	1.39463
NaN	-1.94855	2.28894	1.58985	1.45552	1.41165	1.25885	1.43248	1.29697	1.34423	1.4655
-0.145939	NaN	1.60072	0.96554	1.09093	1.0079	1.0471	0.981999	1.29463	1.00224	1.03634
-0.320394	-8.9148	2.61254	2.67082	1.95481	2.3894	1.56773	2.52884	2.7736	1.89256	2.54671
NaN	1.4549	1.96406	1.39993	1.42694	0.948776	1.17888	1.09779	0.876356	1.09879	0.777437
NaN	-2.961	1.94484	1.3014	1.37777	1.77141	1.09754	1.27394	1.48196	1.1498	1.28187
NaN	3.05978	4.27913	2.62381	2.60301	2.24926	1.91157	1.93833	1.95188	1.98152	2.02359
NaN	NaN	0.740224	1.16922	1.31782	1.33372	1.10174	1.42735	1.48169	1.20271	1.21609
NaN	NaN	1.25172	1.39538	1.86656	1.43066	1.26835	1.2603	1.04649	1.32304	1.16733
NaN	-2.53647	1.859	1.66249	1.58669	1.70863	2.22302	2.15254	2.16562	1.5822	2.20017
NaN	NaN	3.16327	1.55945	2.8365	2.01818	1.79146	2.23312	2.08612	1.71618	2.02541
-22.7516	3.20932	2.23767	1.42887	1.18104	1.53841	1.54499	1.6484	1.11143	1.29351	1.03909
NaN	NaN	-0.284012	2.24769	1.17785	1.1786	1.28382	1.52665	1.47948	2.58072	1.30163
NaN	NaN	2.48294	1.53156	1.43214	0.989358	1.09075	1.13659	0.971899	0.973452	0.935652
NaN	0.810558	0.675824	0.765691	0.731478	0.740773	0.545047	0.661359	0.719333	0.588887	0.516699
NaN	2.55172	1.76463	1.83574	1.84044	1.48666	1.56986	1.37199	1.42422	1.43864	1.45352
NaN	NaN	NaN	8.89985	2.56084	1.55557	1.63989	1.748	2.01352	2.498	2.35704
NaN	-0.927925	0.681634	1.37139	1.15091	0.996309	0.8328	0.724215	0.839164	0.844792	0.937124
NaN	17.0202	4.35227	3.63118	3.16119	2.72494	2.55632	2.71428	2.71965	2.68049	2.96442
3.08351	3.59636	3.19911	1.33912	1.76797	1.46906	1.51725	1.52636	1.72745	1.50233	1.49356
NaN	NaN	0.722978	1.06518	0.919313	1.10638	1.02567	1.18725	0.961522	1.14898	1.05461
NaN	4.41781	3.77638	3.04303	2.92037	2.824	2.48965	1.74001	2.32962	2.30118	2.16149
NaN	-26.6829	13.3722	7.13535	1.89878	0.872482	1.41511	1.49352	1.30141	1.14348	1.45356
2.88068	1.26929	0.528787	0.705411	1.13342	1.12503	1.00032	0.853769	0.595149	0.78308	0.752108
NaN	NaN	2.04889	3.07007	2.58572	1.66247	2.12944	1.95031	1.83571	2.12997	1.79345
-15.4978	-2.73402	1.76359	2.5942	2.16781	1.77057	1.91602	1.61034	1.61607	1.65579	1.64978
NaN	NaN	1.56379	1.26142	1.26142	1.18458	1.1544	1.11591	1.10887	1.31268	1.2037
NaN	-4.83896	2.45648	1.70059	1.82113	1.90832	1.49639	1.54023	1.60046	1.86809	1.69309
NaN	NaN	2.24245	1.90346	1.68817	1.51149	1.27018	1.40753	1.52819	1.24732	1.34344
NaN	NaN	NaN	1.38679	1.39181	1.24923	1.31604	0.980171	1.2768	1.22252	1.15421
NaN	NaN	1.99852	1.03697	0.97407	0.899005	0.799937	0.779247	1.63833	0.9382	0.73727
NaN	3.02172	1.58746	2.47474	2.20945	1.9883	1.82158	1.79713	1.97646	1.75757	1.89956
NaN	1.30721	2.95657	1.57481	1.51478	1.47501	1.42458	1.49991	1.60675	1.3897	1.80221
NaN	1.07663	1.42616	1.30016	1.10494	1.94371	2.0417	1.29782	1.4255	2.93174	1.10355
NaN	NaN	0.408701	0.957246	0.672512	0.995953	0.707548	0.739058	0.856498	0.710648	0.676625
10.959	-11.7587	2.34119	1.86586	3.394	2.85541	2.78242	2.10529	2.20608	2.2483	3.44158
NaN	2.181	4.36924	3.15119	2.1844	2.07399	2.48182	2.26842	2.24591	1.94982	2.0036
-2.70758	NaN	11.8467	1.97688	1.76194	1.49603	1.59268	1.55845	1.27844	1.85354	1.64271
NaN	NaN	NaN	2.52145	2.64386	1.65649	1.7387	1.92529	1.17466	1.86806	2.28354
NaN	7.15126	1.91897	2.01059	1.80155	1.76097	1.567	1.59026	1.59909	1.65907	1.50147
NaN	NaN	2.01421	1.45444	1.39734	1.24131	1.20622	1.28438	1.5961	1.97102	1.88875
NaN	2.88941	1.4616	1.32204	1.22477	1.58934	1.54434	1.06243	1.12461	1.27656	1.83781
NaN	NaN	3.14824	2.63404	2.36887	2.24852	2.16418	2.11265	2.28988	1.99506	1.99346
NaN	NaN	0.260103	1.1728	0.614473	0.847486	0.720495	0.947852	0.855909	0.657115	0.906253
-1.15618	2.26512	2.75967	2.15987	2.22442	2.12875	2.11468	2.10269	2.23763	2.14105	2.10627
1.15689	-0.229667	1.76769	NaN	1.44428	1.387	1.85457	1.65299	1.64943	2.06651	1.84813
NaN	0.902899	1.67573	2.44064	2.10791	1.96458	1.73372	1.67495	2.08323	1.81791	1.83539
NaN	NaN	NaN	NaN	1.15413	0.974448	0.819832	0.685336	0.794521	0.710504	0.813859
NaN	8.85188	3.25859	1.91597	2.77043	2.6911	2.4407	2.58208	2.45646	2.10378	2.65732
NaN	NaN	1.83841	1.9393	2.31536	2.02178	2.10383	2.24703	2.15207	2.70015	2.35957
NaN	0.676995	4.43806	2.74531	1.5293	2.31003	1.51468	1.68086	2.15985	1.83797	1.56691
NaN	NaN	1.26454	2.05109	1.58946	1.45767	1.17423	1.4987	1.5365	1.3551	1.72983
NaN	NaN	1.80074	1.51503	0.741421	1.0712	1.2198	1.19966	1.20457	1.22031	0.888505
NaN	NaN	1.5269	1.83691	1.9509	1.38716	1.50658	1.54222	1.62151	1.26589	1.41919
NaN	NaN	6.74437	1.42975	0.971548	1.14369	1.46508	0.911727	1.25451	1.1728	1.10919
NaN	NaN	NaN	0.374849	0.476455	0.530353	0.449606	0.508128	0.50066	0.413736	0.439378
-1.68578	3.16477	2.30682	2.33375	1.74366	1.59584	1.7086	1.68943	1.63305	1.76387	1.60958
NaN	NaN	1.55886	1.1	1.50228	1.30161	1.33666	1.37697	1.23437	1.23154	1.16502
-1.15502	NaN	3.4279	1.0887	1.23526	1.53235	2.00896	2.2773	1.73823	1.541	1.67547
NaN	1.32576	1.17505	1.10343	1.09457	1.15246	0.926314	1.14253	0.922326	1.01481	1.05428
NaN	0.836772	0.976756	1.02651	0.889399	0.747358	0.857483	0.744409	0.9352	0.86872	0.867971
NaN	NaN	NaN	NaN	NaN	0.296778	NaN	NaN	0.376732	0.446424	0.500774
NaN	0.501343	0.580064	0.692684	0.539356	0.497447	0.574351	0.576928	0.49359	0.717145	0.682516
NaN	1.03554	0.874702	0.871703	1.03454	0.928337	1.05892	0.702692	0.96272	1.22081	0.905811
NaN	NaN	0.683528	0.699442	0.816189	0.881159	0.521361	0.771431	0.697603	0.692048	0.669884
NaN	0.168523	0.416793	0.574059	0.385572	0.443401	0.471472	0.498756	0.417622	0.482359	0.419603
NaN	0.266625	0.973671	0.900938	0.926824	0.751169	0.898302	0.806981	0.852008	1.02632	0.981672
NaN	0.966637	1.14133	1.05867	1.30221	1.43959	1.25078	1.18025	1.41841	1.17406	1.3206
NaN	0.454216	0.525919	NaN	0.68638	0.450815	0.459801	0.486732	0.775521	0.800965	0.599819
NaN	0.622615	0.884456	0.698733	0.658217	0.70822	0.798663	0.869195	0.814553	1.05769	0.848799
NaN	1.84688	2.16897	1.13758	1.2708	1.30518	1.23981	1.10479	2.21477	1.34085	1.07271
NaN	0.887939	0.714084	0.713872	0.713497	0.788646	0.640239	0.662413	0.679325	0.791005	0.563861
NaN	0.265269	0.468692	0.965304	0.709101	0.823979	0.752489	0.718128	0.730824	0.699866	0.679774
NaN	NaN	0.961785	1.00571	0.758351	0.793551	0.597982	0.781223	0.907358	0.748247	0.653453
NaN	0.482688	0.657474	0.928792	0.459765	0.622935	0.563899	0.55853	0.598213	0.666973	0.668458
NaN	0.719144	1.74293	0.898828	0.935653	0.702928	1.07843	0.994234	1.20354	1.14629	0.907364
NaN	0.984986	0.957616	1.18936	0.748156	0.820153	1.00239	0.900534	0.974151	1.00153	1.01208
NaN	NaN	0.376467	0.477567	0.857647	0.518229	0.573384	0.636504	0.61534	0.646321	0.81712
NaN	0.673416	0.774785	1.23221	1.25519	0.821875	0.911764	1.01629	1.15855	0.992548	0.593774
NaN	0.456719	0.53794	0.575794	0.573145	0.693278	0.595696	0.591211	0.610763	0.618798	0.65534
NaN	NaN	0.661343	1.00441	0.991353	0.859639	0.684027	0.733303	0.887876	0.704504	0.772239
NaN	0.663354	0.846913	0.955667	0.821433	0.836399	0.879291	0.828099	0.849318	0.849656	0.945587
NaN	1.72715	2.04422	1.33681	1.81947	1.18561	1.17411	1.30206	1.76376	1.32687	2.30458
NaN	NaN	0.563786	0.61018	0.473307	0.477777	0.392379	0.385737	0.480415	0.542683	0.432538
NaN	NaN	NaN	1.26931	0.824611	1.10377	1.57838	1.22177	0.953823	0.811846	1.28525
NaN	1.0525	1.15212	1.01405	0.714001	0.837802	0.914877	0.915627	0.914416	0.928248	1.13755
NaN	0.798283	1.21259	0.627767	1.16733	0.74336	0.648477	0.802815	0.973996	0.963618	0.655209
NaN	0.479107	0.726305	0.893935	0.743072	0.844315	0.665568	0.722574	0.736361	0.873925	0.716517
NaN	NaN	NaN	0.673698	0.982424	0.813988	0.607531	0.60766	0.696564	0.86755	0.976917
NaN	0.705523	0.827695	0.834459	0.73274	0.741087	0.678093	0.724284	0.736836	0.730744	0.79786
NaN	0.465265	0.671596	0.689397	0.69311	0.571109	0.562357	0.554067	0.626442	0.595389	0.609434
NaN	0.601823	0.590459	0.687004	0.776194	0.633743	0.599229	0.532167	0.659174	0.575292	0.553587
NaN	0.906667	1.59012	1.13576	0.992267	1.08592	1.0502	1.01651	1.03575	0.872035	1.24074
NaN	NaN	NaN	0.848339	NaN	0.997997	0.941591	0.98615	0.884746	0.828291	1.19798
NaN	0.389591	0.441026	0.496371	0.426778	0.4369	0.38097	0.436442	0.453405	0.429383	0.423161
NaN	1.0604	1.80796	1.18212	1.07867	1.11635	0.895801	1.40987	1.23475	1.00983	0.926614
NaN	0.585433	0.701369	0.737358	0.703086	0.834194	0.667018	0.795617	0.742303	0.77916	0.787932
NaN	0.616039	0.802858	0.931988	0.773532	0.796908	0.770794	0.7376	0.729637	0.718251	0.724813
NaN	1.18761	1.08204	1.11059	0.864358	0.897764	1.04184	1.10528	1.22258	1.04369	1.21186
NaN	NaN	NaN	0.553183	0.56358	0.464253	0.415489	0.76297	0.601013	0.721286	0.592628
NaN	0.839209	1.01992	1.47614	1.13924	1.12168	0.944207	1.10342	1.14523	0.992881	0.929923
NaN	0.710242	1.03902	0.832056	0.692976	0.676907	0.76609	0.806825	0.806797	0.86363	0.723687
0.135155	0.882378	1.50571	1.63636	1.39119	1.27375	1.42877	1.55147	1.40614	1.4598	1.31229
NaN	NaN	0.521532	0.521256	0.554618	0.717972	0.588774	0.562489	0.552315	0.820205	0.726141
NaN	0.462546	0.632159	0.533319	0.507498	0.541537	0.482037	0.501888	0.616057	0.546296	0.599749
NaN	0.378904	0.931993	0.710233	0.604315	0.661591	0.516483	0.432296	0.48217	0.739253	0.683436
2.49886	0.973908	0.769584	1.16796	1.15644	1.21665	1.19519	1.13097	1.02025	1.13142	0.992439
NaN	1.17444	1.30646	1.21957	1.10399	1.11506	1.00342	0.980616	0.99045	1.05253	1.02587
NaN	0.636507	0.797867	0.68589	0.594523	0.688959	0.637567	0.648787	0.62583	0.661793	0.650334
NaN	1.06174	1.33157	1.01296	0.940414	1.07782	0.98611	0.959898	1.05216	1.05459	1.09085
NaN	0.466927	0.647894	0.659826	0.55065	0.641117	0.580919	0.665888	0.610178	0.661528	0.636927
NaN	0.758588	0.897026	0.871894	0.773621	0.934051	0.884096	0.951676	0.76981	0.939897	0.797077
NaN	1.01206	1.32461	1.06651	1.34024	0.857526	0.925784	0.935755	1.02472	1.11332	1.04327
NaN	0.793974	NaN	0.65381	1.06187	1.14489	0.9126	0.548076	0.931813	1.01428	0.714766
NaN	0.786739	0.609838	1.04181	0.741565	1.02977	1.01283	1.10384	0.858116	0.875456	0.896298
NaN	0.418603	0.646816	0.688193	0.635438	0.689764	0.681806	0.680556	0.671601	0.740606	0.702238
NaN	0.61663	0.815921	0.648026	0.671223	0.638672	0.535482	0.565333	0.58963	0.601379	0.605564
NaN	0.600222	0.735253	0.620642	0.608417	0.56817	0.580863	0.60542	0.594682	0.575599	0.532252
NaN	0.733137	1.00734	0.839596	0.939438	0.719868	0.735236	0.727174	0.819439	0.799793	0.845681
NaN	0.80965	1.08089	0.923305	0.719648	0.84603	0.814521	0.834349	0.855475	0.884996	0.956425
NaN	0.670405	0.796228	0.836619	0.929216	0.819076	0.877839	0.880157	1.02188	0.894958	0.742544
NaN	NaN	2.16507	NaN	0.791983	1.10015	0.735392	0.972889	0.984714	1.00366	0.63251
NaN	0.957623	1.15257	1.00056	0.843127	1.04316	1.03345	0.94981	0.89378	0.92076	0.947317
NaN	1.12727	1.67929	1.49827	1.80851	1.5432	1.49863	1.49703	1.70144	1.71276	1.49024
-1.92215	1.58039	1.76291	1.62241	1.34015	1.1684	1.39147	1.54517	1.416	1.49162	1.4801
NaN	0.551607	0.996599	0.818655	0.825528	0.771078	0.81807	0.915076	0.776383	0.620564	0.807904
NaN	0.845639	1.03011	0.663345	0.848899	0.708173	0.789023	0.750079	0.83601	0.829764	0.855957
NaN	0.386231	0.72376	0.806037	0.704011	0.863554	0.783667	0.799092	0.874782	0.644893	0.767548
NaN	1.17655	1.30609	1.27678	1.11539	1.19992	1.16004	1.1447	1.12287	1.15861	1.15943
NaN	0.630567	0.951096	0.970771	0.866967	0.95463	0.896412	1.01594	0.954454	0.847286	1.00471
NaN	NaN	NaN	NaN	0.475065	0.629238	0.650489	0.797969	0.606689	0.790331	0.687368
NaN	1.03511	1.17368	0.871243	0.945747	1.04503	1.06982	0.989705	0.795157	0.979387	0.870886
NaN	0.86959	0.992542	0.972589	0.87115	0.953458	0.884734	0.894227	0.870607	0.832606	0.925892
NaN	1.18987	0.872922	0.720872	0.968523	1.08274	0.93198	0.998071	0.960118	0.933439	1.17668
NaN	0.936891	0.926232	0.533328	0.587912	0.485488	0.57364	0.622601	0.622384	0.580417	0.597633
NaN	0.398016	0.475382	0.572002	0.656588	0.655237	0.655919	0.595476	0.687961	0.659513	0.579229
NaN	0.68997	1.36903	0.825852	1.0471	0.951552	0.828145	1.01775	1.12267	1.23124	1.00092
NaN	0.453305	0.593725	0.74811	0.736512	0.747922	0.789593	0.844868	0.69724	0.796301	0.764998
NaN	0.706952	0.75116	0.908033	0.85912	0.905749	0.944337	0.867316	0.891158	0.887921	0.913148
-4.61627	1.04638	1.249	1.35572	1.4556	1.55316	1.39005	1.42662	1.52205	1.397	1.48496
NaN	0.447269	0.85594	0.924004	0.74674	0.792984	0.898211	0.854455	0.967076	0.865361	0.832018
NaN	NaN	NaN	NaN	0.546849	0.412448	0.572722	0.661318	0.52704	0.454099	0.579517
NaN	0.731215	0.837496	0.844798	0.851648	0.856635	0.978497	0.865473	0.982518	1.09805	0.862524
NaN	0.609951	0.913114	0.727894	1.03756	0.932725	0.853207	1.17761	0.881428	0.896041	0.912704
NaN	0.788347	1.01222	1.03665	0.817461	0.872721	0.828843	0.819259	1.17374	1.0913	1.3026
NaN	0.447043	0.568384	0.726105	0.760941	0.594237	0.751364	0.641991	0.617592	0.665919	0.667287
NaN	0.768136	0.902126	0.85984	0.969773	0.931024	0.861499	0.921653	0.946139	0.92446	0.85959
NaN	0.577384	0.616588	0.694645	0.655931	0.672447	0.709671	0.748464	0.755347	0.6785	0.706949
NaN	1.00867	1.20866	0.960456	1.23457	0.992319	0.82103	0.967937	1.09998	0.947064	1.08757
-0.139512	0.844013	0.820307	0.681887	0.696628	0.645708	0.889807	0.612189	0.826456	0.793103	0.614206
0.0683171	0.559314	1.09382	0.566473	0.666699	0.614115	0.767961	0.753702	0.572546	0.631646	0.69808
NaN	0.928015	0.994714	1.10456	1.10855	1.25013	1.30103	1.32101	1.36872	1.26583	1.20195
NaN	NaN	0.852703	3.23467	0.881207	1.52942	0.771528	1.24656	1.13791	1.01773	1.14868
NaN	NaN	NaN	NaN	NaN	0.806588	0.73645	0.987757	0.682988	0.659753	0.79542
NaN	0.831882	0.872137	1.29403	1.20397	0.946343	0.952235	1.11073	1.30868	0.918483	0.937343
1.33137	0.459026	0.738096	0.960755	0.879668	1.05598	0.914361	0.963141	0.961324	0.886755	0.832995
NaN	1.51458	2.70895	1.62724	1.42476	1.12798	1.1618	1.28886	1.08301	1.26326	1.28966
NaN	NaN	NaN	1.93319	1.26631	1.02777	0.830146	0.962355	1.20103	0.846642	0.861037
